# Supplementary material for: GOAL: A software tool for assessing biological significance of genes groups
Source: BMC Bioinformatics. 2010 May 6;11:229. doi: 10.1186/1471-2105-11-229 (PMC2873542; doi:10.1186/1471-2105-11-229)
Supplement: Additional file 1 — GOAL jar file and GOAL user manual (GOAL-1.0.zip). [file 1471-2105-11-229-S1.ZIP]

Archive with 51 entries (39 files):
- GOAL-1.0/
- GOAL-1.0/Deployment/
- GOAL-1.0/Deployment/Data/
- GOAL-1.0/Deployment/Data/gofiles/
- GOAL-1.0/Deployment/Data/gofiles/gene_association.sgd
- GOAL-1.0/Deployment/Data/gofiles/gene_association.tair
- GOAL-1.0/Deployment/Data/gofiles/gene_ontology_edit.obo
- GOAL-1.0/Deployment/Data/goSynonyms/
- GOAL-1.0/Deployment/Data/goSynonyms/goa_human.csv
- GOAL-1.0/Deployment/Data/goSynonyms/mgi.csv
- GOAL-1.0/Deployment/Data/goSynonyms/rgd.csv
- GOAL-1.0/Deployment/Data/goSynonyms/sgd.csv
- GOAL-1.0/Deployment/Data/goSynonyms/tair.csv
- GOAL-1.0/Deployment/Data/input/
- GOAL-1.0/Deployment/Data/input/Brassica-napus-Arabidopsis-thaliana-orthologs-gene-group.txt
- GOAL-1.0/Deployment/Data/input/Saccharomyces-cerevisiae-amino-acid-gene-group-from-Gash-et-al-2000.txt
- GOAL-1.0/Deployment/Data/input/Saccharomyces-cerevisiae_cell_cycle_cene-group-from-Cho-et-al-1998.txt
- GOAL-1.0/Deployment/Data/keggFiles/
- GOAL-1.0/Deployment/Data/keggFiles/ath.csv
- GOAL-1.0/Deployment/Data/keggFiles/hsa.csv
- GOAL-1.0/Deployment/Data/keggFiles/mmu.csv
- GOAL-1.0/Deployment/Data/keggFiles/rno.csv
- GOAL-1.0/Deployment/Data/keggFiles/sce.csv
- GOAL-1.0/Deployment/Data/tfgeneFiles/
- GOAL-1.0/Deployment/Data/tfgeneFiles/TF-Gene-Arabidopsis-thaliana-compiled-from-literature.txt
- GOAL-1.0/Deployment/Data/tfgeneFiles/TF-gene-Saccharomyces-cerevisiae-amino-acid-from-Harbisson-et-al-2004.txt
- GOAL-1.0/Deployment/Data/tfgeneFiles/TF-gene-Saccharomyeces-cerevisiae-cell-cycle-from-Lee-et-al-2002.txt
- GOAL-1.0/Deployment/Images/
- GOAL-1.0/Deployment/Images/goanalyzer.ico
- GOAL-1.0/Deployment/Images/goanalyzer.PNG
- GOAL-1.0/Deployment/Images/Thumbs.db
- GOAL-1.0/Documentation/
- GOAL-1.0/Documentation/GOAL_manual.pdf
- GOAL-1.0/Documentation/GOAL_tutorial.pdf
- GOAL-1.0/GOAL.jar
- GOAL-1.0/README.txt
- GOAL-1.0/runGOAL_linux
- GOAL-1.0/runGOAL_Windows.bat
- GOAL-1.0/server.policy
- GOAL-1.0/Web Server/
- GOAL-1.0/Web Server/GOAL/
- GOAL-1.0/Web Server/GOAL/client.policy
- GOAL-1.0/Web Server/GOAL/GOAL.jar
- GOAL-1.0/Web Server/GOAL/GOALClient.jnlp
- GOAL-1.0/Web Server/GOAL/runGOALClient_linux
- GOAL-1.0/Web Server/GOAL/runGOALClient_windows.bat
- GOAL-1.0/Web Server/GOAL/sign.bat
- GOAL-1.0/Web Server/ReadMe.txt
- GOAL-1.0/Web Server/runServer_linux
- GOAL-1.0/Web Server/runServer_Windows.bat
- GOAL-1.0/Web Server/server.policy
