# Supplementary material for: GOAL: A software tool for assessing biological significance of genes groups
Source: BMC Bioinformatics. 2010 May 6;11:229. doi: 10.1186/1471-2105-11-229 (PMC2873542; doi:10.1186/1471-2105-11-229)
Supplement: Additional file 1 — GOAL jar file and GOAL user manual (GOAL-1.0.zip). [file 1471-2105-11-229-S1.ZIP › GOAL-1.0/Deployment/Data/gofiles/gene_association.sgd]

!CVS Version: Revision: 1.1477 $
!GOC Validation Date: 02/13/2010 $
!Submission Date: 2/13/2010
!
! The above "Submission Date" is when the annotation project provided
! this file to the Gene Ontology Consortium (GOC).  The "GOC Validation
! Date" indicates when this file was last changed as a result of a GOC
! validation and filtering process.  The "CVS Version" above is the
! GOC version of this file.
!
! Note: The contents of this file may differ from that submitted to the
! GOC. The identifiers and syntax of the file have been checked, rows of
! data not meeting the standards set by the GOC have been removed. This
! file may also have annotations removed because the annotations for the
! listed Taxonomy identifier are only allowed in a file provided by
! another annotation project.  The original submitted file is available from:
!  http://www.geneontology.org/gene-associations/submission/
!
! For information on which taxon are allowed in which files please see:
!  http://www.geneontology.org/GO.annotation.shtml#script
!
!Project_name: Saccharomyces Genome Database (SGD)
!URL: http://www.yeastgenome.org/
!Contact Email: yeast-curator@yeastgenome.org
!Funding: NHGRI of US National Institutes of Health, 5-P41-HG001315-12
!
!
SGD	S000007287	15S_RRNA		GO:0003735	SGD_REF:S000073642|PMID:6261980	ISS		F	Ribosomal RNA of the small mitochondrial ribosomal subunit	15S_rRNA|15S_RRNA_2	gene	taxon:4932	20030723	SGD
SGD	S000007287	15S_RRNA		GO:0005763	SGD_REF:S000073642|PMID:6261980	ISS		C	Ribosomal RNA of the small mitochondrial ribosomal subunit	15S_rRNA|15S_RRNA_2	gene	taxon:4932	20040202	SGD
SGD	S000007287	15S_RRNA		GO:0006412	SGD_REF:S000073643|PMID:6280192	IGI		P	Ribosomal RNA of the small mitochondrial ribosomal subunit	15S_rRNA|15S_RRNA_2	gene	taxon:4932	20060630	SGD
SGD	S000007287	15S_RRNA		GO:0042255	SGD_REF:S000051605|PMID:2167435	IGI		P	Ribosomal RNA of the small mitochondrial ribosomal subunit	15S_rRNA|15S_RRNA_2	gene	taxon:4932	20030723	SGD
SGD	S000007288	21S_RRNA		GO:0003735	SGD_REF:S000073372|PMID:6759872	IMP		F	Mitochondrial 21S rRNA	21S_rRNA|21S_rRNA_3|21S_rRNA_4	gene	taxon:4932	20030721	SGD
SGD	S000007288	21S_RRNA		GO:0003735	SGD_REF:S000073372|PMID:6759872	ISS		F	Mitochondrial 21S rRNA	21S_rRNA|21S_rRNA_3|21S_rRNA_4	gene	taxon:4932	20030721	SGD
SGD	S000007288	21S_RRNA		GO:0005762	SGD_REF:S000073372|PMID:6759872	IDA		C	Mitochondrial 21S rRNA	21S_rRNA|21S_rRNA_3|21S_rRNA_4	gene	taxon:4932	20040202	SGD
SGD	S000007288	21S_RRNA		GO:0006412	SGD_REF:S000073372|PMID:6759872	IMP		P	Mitochondrial 21S rRNA	21S_rRNA|21S_rRNA_3|21S_rRNA_4	gene	taxon:4932	20060630	SGD
SGD	S000007288	21S_RRNA		GO:0006412	SGD_REF:S000073372|PMID:6759872	ISS		P	Mitochondrial 21S rRNA	21S_rRNA|21S_rRNA_3|21S_rRNA_4	gene	taxon:4932	20060630	SGD
SGD	S000007288	21S_RRNA		GO:0042255	SGD_REF:S000073372|PMID:6759872	IMP		P	Mitochondrial 21S rRNA	21S_rRNA|21S_rRNA_3|21S_rRNA_4	gene	taxon:4932	20030721	SGD
SGD	S000004660	AAC1		GO:0005215	SGD_REF:S000124036	IEA	InterPro:IPR002113	F	Mitochondrial inner membrane ADP/ATP translocator, exchanges cytosolic ADP for mitochondrially synthesized ATP	YMR056C	gene	taxon:4932	20091120	UniProtKB
SGD	S000004660	AAC1		GO:0005471	SGD_REF:S000050955|PMID:2167309	IDA		F	Mitochondrial inner membrane ADP/ATP translocator, exchanges cytosolic ADP for mitochondrially synthesized ATP	YMR056C	gene	taxon:4932	20010213	SGD
SGD	S000004660	AAC1		GO:0005488	SGD_REF:S000124036	IEA	InterPro:IPR001993|InterPro:IPR002067	F	Mitochondrial inner membrane ADP/ATP translocator, exchanges cytosolic ADP for mitochondrially synthesized ATP	YMR056C	gene	taxon:4932	20091120	UniProtKB
SGD	S000004660	AAC1		GO:0005739	SGD_REF:S000117178|PMID:16823961	IDA		C	Mitochondrial inner membrane ADP/ATP translocator, exchanges cytosolic ADP for mitochondrially synthesized ATP	YMR056C	gene	taxon:4932	20061212	SGD
SGD	S000004660	AAC1		GO:0005739	SGD_REF:S000124038	IEA	SP_KW:KW-0496	C	Mitochondrial inner membrane ADP/ATP translocator, exchanges cytosolic ADP for mitochondrially synthesized ATP	YMR056C	gene	taxon:4932	20091120	UniProtKB
SGD	S000004660	AAC1		GO:0005743	SGD_REF:S000050955|PMID:2167309	TAS		C	Mitochondrial inner membrane ADP/ATP translocator, exchanges cytosolic ADP for mitochondrially synthesized ATP	YMR056C	gene	taxon:4932	20010118	SGD
SGD	S000004660	AAC1		GO:0005743	SGD_REF:S000124036	IEA	InterPro:IPR002067|InterPro:IPR002113	C	Mitochondrial inner membrane ADP/ATP translocator, exchanges cytosolic ADP for mitochondrially synthesized ATP	YMR056C	gene	taxon:4932	20091120	UniProtKB
SGD	S000004660	AAC1		GO:0005743	SGD_REF:S000124038	IEA	SP_KW:KW-0999	C	Mitochondrial inner membrane ADP/ATP translocator, exchanges cytosolic ADP for mitochondrially synthesized ATP	YMR056C	gene	taxon:4932	20091120	UniProtKB
SGD	S000004660	AAC1		GO:0006783	SGD_REF:S000127569|PMID:18728780	IGI	SGD:S000000289|SGD:S000000126	P	Mitochondrial inner membrane ADP/ATP translocator, exchanges cytosolic ADP for mitochondrially synthesized ATP	YMR056C	gene	taxon:4932	20080909	SGD
SGD	S000004660	AAC1		GO:0006810	SGD_REF:S000124036	IEA	InterPro:IPR002067|InterPro:IPR002113|InterPro:IPR001993	P	Mitochondrial inner membrane ADP/ATP translocator, exchanges cytosolic ADP for mitochondrially synthesized ATP	YMR056C	gene	taxon:4932	20091120	UniProtKB
SGD	S000004660	AAC1		GO:0006810	SGD_REF:S000124038	IEA	SP_KW:KW-0813	P	Mitochondrial inner membrane ADP/ATP translocator, exchanges cytosolic ADP for mitochondrially synthesized ATP	YMR056C	gene	taxon:4932	20091120	UniProtKB
SGD	S000004660	AAC1		GO:0006839	SGD_REF:S000050955|PMID:2167309	IGI	SGD:S000000126	P	Mitochondrial inner membrane ADP/ATP translocator, exchanges cytosolic ADP for mitochondrially synthesized ATP	YMR056C	gene	taxon:4932	20040226	SGD
SGD	S000004660	AAC1		GO:0009060	SGD_REF:S000050955|PMID:2167309	IGI	SGD:S000000126	P	Mitochondrial inner membrane ADP/ATP translocator, exchanges cytosolic ADP for mitochondrially synthesized ATP	YMR056C	gene	taxon:4932	20040226	SGD
SGD	S000004660	AAC1		GO:0016020	SGD_REF:S000124036	IEA	InterPro:IPR001993	C	Mitochondrial inner membrane ADP/ATP translocator, exchanges cytosolic ADP for mitochondrially synthesized ATP	YMR056C	gene	taxon:4932	20091120	UniProtKB
SGD	S000004660	AAC1		GO:0016020	SGD_REF:S000124038	IEA	SP_KW:KW-0472	C	Mitochondrial inner membrane ADP/ATP translocator, exchanges cytosolic ADP for mitochondrially synthesized ATP	YMR056C	gene	taxon:4932	20091120	UniProtKB
SGD	S000004660	AAC1		GO:0016021	SGD_REF:S000124038	IEA	SP_KW:KW-0812	C	Mitochondrial inner membrane ADP/ATP translocator, exchanges cytosolic ADP for mitochondrially synthesized ATP	YMR056C	gene	taxon:4932	20091120	UniProtKB
SGD	S000004660	AAC1		GO:0016021	SGD_REF:S000125578	IEA	SP_SL:SL-9909	C	Mitochondrial inner membrane ADP/ATP translocator, exchanges cytosolic ADP for mitochondrially synthesized ATP	YMR056C	gene	taxon:4932	20091120	UniProtKB
SGD	S000004660	AAC1		GO:0055085	SGD_REF:S000124036	IEA	InterPro:IPR001993|InterPro:IPR002113|InterPro:IPR002067	P	Mitochondrial inner membrane ADP/ATP translocator, exchanges cytosolic ADP for mitochondrially synthesized ATP	YMR056C	gene	taxon:4932	20091120	UniProtKB
SGD	S000004660	AAC1		GO:0055114	SGD_REF:S000131114	RCA		P	Mitochondrial inner membrane ADP/ATP translocator, exchanges cytosolic ADP for mitochondrially synthesized ATP	YMR056C	gene	taxon:4932	20090806	bioPIXIE_MEFIT
SGD	S000000289	AAC3		GO:0005215	SGD_REF:S000124036	IEA	InterPro:IPR002113	F	Mitochondrial inner membrane ADP/ATP translocator, exchanges cytosolic ADP for mitochondrially synthesized ATP	YBR085W|ANC3	gene	taxon:4932	20091120	UniProtKB
SGD	S000000289	AAC3		GO:0005471	SGD_REF:S000045889|PMID:2165073	ISA	SGD:S000004660|SGD:S000000126	F	Mitochondrial inner membrane ADP/ATP translocator, exchanges cytosolic ADP for mitochondrially synthesized ATP	YBR085W|ANC3	gene	taxon:4932	20080416	SGD
SGD	S000000289	AAC3		GO:0005488	SGD_REF:S000124036	IEA	InterPro:IPR001993|InterPro:IPR002067	F	Mitochondrial inner membrane ADP/ATP translocator, exchanges cytosolic ADP for mitochondrially synthesized ATP	YBR085W|ANC3	gene	taxon:4932	20091120	UniProtKB
SGD	S000000289	AAC3		GO:0005739	SGD_REF:S000117178|PMID:16823961	IDA		C	Mitochondrial inner membrane ADP/ATP translocator, exchanges cytosolic ADP for mitochondrially synthesized ATP	YBR085W|ANC3	gene	taxon:4932	20061212	SGD
SGD	S000000289	AAC3		GO:0005739	SGD_REF:S000124038	IEA	SP_KW:KW-0496	C	Mitochondrial inner membrane ADP/ATP translocator, exchanges cytosolic ADP for mitochondrially synthesized ATP	YBR085W|ANC3	gene	taxon:4932	20091120	UniProtKB
SGD	S000000289	AAC3		GO:0005743	SGD_REF:S000045889|PMID:2165073	ISA	SGD:S000004660|SGD:S000000126	C	Mitochondrial inner membrane ADP/ATP translocator, exchanges cytosolic ADP for mitochondrially synthesized ATP	YBR085W|ANC3	gene	taxon:4932	20080416	SGD
SGD	S000000289	AAC3		GO:0005743	SGD_REF:S000124036	IEA	InterPro:IPR002067|InterPro:IPR002113	C	Mitochondrial inner membrane ADP/ATP translocator, exchanges cytosolic ADP for mitochondrially synthesized ATP	YBR085W|ANC3	gene	taxon:4932	20091120	UniProtKB
SGD	S000000289	AAC3		GO:0005743	SGD_REF:S000124038	IEA	SP_KW:KW-0999	C	Mitochondrial inner membrane ADP/ATP translocator, exchanges cytosolic ADP for mitochondrially synthesized ATP	YBR085W|ANC3	gene	taxon:4932	20091120	UniProtKB
SGD	S000000289	AAC3		GO:0006414	SGD_REF:S000131114	RCA		P	Mitochondrial inner membrane ADP/ATP translocator, exchanges cytosolic ADP for mitochondrially synthesized ATP	YBR085W|ANC3	gene	taxon:4932	20090806	bioPIXIE_MEFIT
SGD	S000000289	AAC3		GO:0006783	SGD_REF:S000127569|PMID:18728780	IGI	SGD:S000000126|SGD:S000004660	P	Mitochondrial inner membrane ADP/ATP translocator, exchanges cytosolic ADP for mitochondrially synthesized ATP	YBR085W|ANC3	gene	taxon:4932	20080909	SGD
SGD	S000000289	AAC3		GO:0006810	SGD_REF:S000124036	IEA	InterPro:IPR002067|InterPro:IPR002113|InterPro:IPR001993	P	Mitochondrial inner membrane ADP/ATP translocator, exchanges cytosolic ADP for mitochondrially synthesized ATP	YBR085W|ANC3	gene	taxon:4932	20091120	UniProtKB
SGD	S000000289	AAC3		GO:0006810	SGD_REF:S000124038	IEA	SP_KW:KW-0813	P	Mitochondrial inner membrane ADP/ATP translocator, exchanges cytosolic ADP for mitochondrially synthesized ATP	YBR085W|ANC3	gene	taxon:4932	20091120	UniProtKB
SGD	S000000289	AAC3		GO:0009061	SGD_REF:S000045889|PMID:2165073	IGI	SGD:S000000126	P	Mitochondrial inner membrane ADP/ATP translocator, exchanges cytosolic ADP for mitochondrially synthesized ATP	YBR085W|ANC3	gene	taxon:4932	20040226	SGD
SGD	S000000289	AAC3		GO:0009061	SGD_REF:S000052497|PMID:1915842	IGI	SGD:S000004660|SGD:S000000126	P	Mitochondrial inner membrane ADP/ATP translocator, exchanges cytosolic ADP for mitochondrially synthesized ATP	YBR085W|ANC3	gene	taxon:4932	20040226	SGD
SGD	S000000289	AAC3		GO:0009061	SGD_REF:S000045889|PMID:2165073	IEP		P	Mitochondrial inner membrane ADP/ATP translocator, exchanges cytosolic ADP for mitochondrially synthesized ATP	YBR085W|ANC3	gene	taxon:4932	20040226	SGD
SGD	S000000289	AAC3		GO:0016020	SGD_REF:S000124036	IEA	InterPro:IPR001993	C	Mitochondrial inner membrane ADP/ATP translocator, exchanges cytosolic ADP for mitochondrially synthesized ATP	YBR085W|ANC3	gene	taxon:4932	20091120	UniProtKB
SGD	S000000289	AAC3		GO:0016020	SGD_REF:S000124038	IEA	SP_KW:KW-0472	C	Mitochondrial inner membrane ADP/ATP translocator, exchanges cytosolic ADP for mitochondrially synthesized ATP	YBR085W|ANC3	gene	taxon:4932	20091120	UniProtKB
SGD	S000000289	AAC3		GO:0016021	SGD_REF:S000125578	IEA	SP_SL:SL-9909	C	Mitochondrial inner membrane ADP/ATP translocator, exchanges cytosolic ADP for mitochondrially synthesized ATP	YBR085W|ANC3	gene	taxon:4932	20091120	UniProtKB
SGD	S000000289	AAC3		GO:0016021	SGD_REF:S000124038	IEA	SP_KW:KW-0812	C	Mitochondrial inner membrane ADP/ATP translocator, exchanges cytosolic ADP for mitochondrially synthesized ATP	YBR085W|ANC3	gene	taxon:4932	20091120	UniProtKB
SGD	S000000289	AAC3		GO:0046483	SGD_REF:S000131114	RCA		P	Mitochondrial inner membrane ADP/ATP translocator, exchanges cytosolic ADP for mitochondrially synthesized ATP	YBR085W|ANC3	gene	taxon:4932	20090806	bioPIXIE_MEFIT
SGD	S000000289	AAC3		GO:0055085	SGD_REF:S000124036	IEA	InterPro:IPR001993|InterPro:IPR002113|InterPro:IPR002067	P	Mitochondrial inner membrane ADP/ATP translocator, exchanges cytosolic ADP for mitochondrially synthesized ATP	YBR085W|ANC3	gene	taxon:4932	20091120	UniProtKB
SGD	S000000289	AAC3		GO:0055085	SGD_REF:S000045889|PMID:2165073	ISA	SGD:S000000126|SGD:S000004660	P	Mitochondrial inner membrane ADP/ATP translocator, exchanges cytosolic ADP for mitochondrially synthesized ATP	YBR085W|ANC3	gene	taxon:4932	20081210	SGD
SGD	S000003916	AAD10		GO:0005575	SGD_REF:S000069584	ND		C	Putative aryl-alcohol dehydrogenase with similarity to P. chrysosporium aryl-alcohol dehydrogenase	YJR155W	gene	taxon:4932	20010119	SGD
SGD	S000003916	AAD10		GO:0006081	SGD_REF:S000131114	RCA		P	Putative aryl-alcohol dehydrogenase with similarity to P. chrysosporium aryl-alcohol dehydrogenase	YJR155W	gene	taxon:4932	20090806	bioPIXIE_MEFIT
SGD	S000003916	AAD10		GO:0006081	SGD_REF:S000042151|PMID:10572264	ISS		P	Putative aryl-alcohol dehydrogenase with similarity to P. chrysosporium aryl-alcohol dehydrogenase	YJR155W	gene	taxon:4932	20020902	SGD
SGD	S000003916	AAD10		GO:0009636	SGD_REF:S000131114	RCA		P	Putative aryl-alcohol dehydrogenase with similarity to P. chrysosporium aryl-alcohol dehydrogenase	YJR155W	gene	taxon:4932	20090806	bioPIXIE_MEFIT
SGD	S000003916	AAD10		GO:0016491	SGD_REF:S000124038	IEA	SP_KW:KW-0560	F	Putative aryl-alcohol dehydrogenase with similarity to P. chrysosporium aryl-alcohol dehydrogenase	YJR155W	gene	taxon:4932	20091120	UniProtKB
SGD	S000003916	AAD10		GO:0016491	SGD_REF:S000124036	IEA	InterPro:IPR001395	F	Putative aryl-alcohol dehydrogenase with similarity to P. chrysosporium aryl-alcohol dehydrogenase	YJR155W	gene	taxon:4932	20091120	UniProtKB
SGD	S000003916	AAD10		GO:0018456	SGD_REF:S000042151|PMID:10572264	ISS		F	Putative aryl-alcohol dehydrogenase with similarity to P. chrysosporium aryl-alcohol dehydrogenase	YJR155W	gene	taxon:4932	20020902	SGD
SGD	S000003916	AAD10		GO:0055114	SGD_REF:S000124038	IEA	SP_KW:KW-0560	P	Putative aryl-alcohol dehydrogenase with similarity to P. chrysosporium aryl-alcohol dehydrogenase	YJR155W	gene	taxon:4932	20091120	UniProtKB
SGD	S000003916	AAD10		GO:0055114	SGD_REF:S000124036	IEA	InterPro:IPR001395	P	Putative aryl-alcohol dehydrogenase with similarity to P. chrysosporium aryl-alcohol dehydrogenase	YJR155W	gene	taxon:4932	20091120	UniProtKB
SGD	S000005275	AAD14		GO:0005575	SGD_REF:S000069584	ND		C	Putative aryl-alcohol dehydrogenase with similarity to P. chrysosporium aryl-alcohol dehydrogenase	YNL331C	gene	taxon:4932	20010119	SGD
SGD	S000005275	AAD14		GO:0006081	SGD_REF:S000131114	RCA		P	Putative aryl-alcohol dehydrogenase with similarity to P. chrysosporium aryl-alcohol dehydrogenase	YNL331C	gene	taxon:4932	20090806	bioPIXIE_MEFIT
SGD	S000005275	AAD14		GO:0006081	SGD_REF:S000042151|PMID:10572264	ISS		P	Putative aryl-alcohol dehydrogenase with similarity to P. chrysosporium aryl-alcohol dehydrogenase	YNL331C	gene	taxon:4932	20020902	SGD
SGD	S000005275	AAD14		GO:0009636	SGD_REF:S000131114	RCA		P	Putative aryl-alcohol dehydrogenase with similarity to P. chrysosporium aryl-alcohol dehydrogenase	YNL331C	gene	taxon:4932	20090806	bioPIXIE_MEFIT
SGD	S000005275	AAD14		GO:0016491	SGD_REF:S000124038	IEA	SP_KW:KW-0560	F	Putative aryl-alcohol dehydrogenase with similarity to P. chrysosporium aryl-alcohol dehydrogenase	YNL331C	gene	taxon:4932	20091120	UniProtKB
SGD	S000005275	AAD14		GO:0016491	SGD_REF:S000124036	IEA	InterPro:IPR001395	F	Putative aryl-alcohol dehydrogenase with similarity to P. chrysosporium aryl-alcohol dehydrogenase	YNL331C	gene	taxon:4932	20091120	UniProtKB
SGD	S000005275	AAD14		GO:0018456	SGD_REF:S000042151|PMID:10572264	ISS		F	Putative aryl-alcohol dehydrogenase with similarity to P. chrysosporium aryl-alcohol dehydrogenase	YNL331C	gene	taxon:4932	20020902	SGD
SGD	S000005275	AAD14		GO:0055114	SGD_REF:S000124036	IEA	InterPro:IPR001395	P	Putative aryl-alcohol dehydrogenase with similarity to P. chrysosporium aryl-alcohol dehydrogenase	YNL331C	gene	taxon:4932	20091120	UniProtKB
SGD	S000005275	AAD14		GO:0055114	SGD_REF:S000124038	IEA	SP_KW:KW-0560	P	Putative aryl-alcohol dehydrogenase with similarity to P. chrysosporium aryl-alcohol dehydrogenase	YNL331C	gene	taxon:4932	20091120	UniProtKB
SGD	S000005525	AAD15		GO:0005575	SGD_REF:S000069584	ND		C	Putative aryl-alcohol dehydrogenase with similarity to P. chrysosporium aryl-alcohol dehydrogenase	YOL165C	gene	taxon:4932	20010119	SGD
SGD	S000005525	AAD15		GO:0006081	SGD_REF:S000131114	RCA		P	Putative aryl-alcohol dehydrogenase with similarity to P. chrysosporium aryl-alcohol dehydrogenase	YOL165C	gene	taxon:4932	20090806	bioPIXIE_MEFIT
SGD	S000005525	AAD15		GO:0006081	SGD_REF:S000042151|PMID:10572264	ISS		P	Putative aryl-alcohol dehydrogenase with similarity to P. chrysosporium aryl-alcohol dehydrogenase	YOL165C	gene	taxon:4932	20020902	SGD
SGD	S000005525	AAD15		GO:0009636	SGD_REF:S000131114	RCA		P	Putative aryl-alcohol dehydrogenase with similarity to P. chrysosporium aryl-alcohol dehydrogenase	YOL165C	gene	taxon:4932	20090806	bioPIXIE_MEFIT
SGD	S000005525	AAD15		GO:0016491	SGD_REF:S000124036	IEA	InterPro:IPR001395	F	Putative aryl-alcohol dehydrogenase with similarity to P. chrysosporium aryl-alcohol dehydrogenase	YOL165C	gene	taxon:4932	20091120	UniProtKB
SGD	S000005525	AAD15		GO:0016491	SGD_REF:S000124038	IEA	SP_KW:KW-0560	F	Putative aryl-alcohol dehydrogenase with similarity to P. chrysosporium aryl-alcohol dehydrogenase	YOL165C	gene	taxon:4932	20091120	UniProtKB
SGD	S000005525	AAD15		GO:0018456	SGD_REF:S000042151|PMID:10572264	ISS		F	Putative aryl-alcohol dehydrogenase with similarity to P. chrysosporium aryl-alcohol dehydrogenase	YOL165C	gene	taxon:4932	20020902	SGD
SGD	S000005525	AAD15		GO:0055114	SGD_REF:S000124038	IEA	SP_KW:KW-0560	P	Putative aryl-alcohol dehydrogenase with similarity to P. chrysosporium aryl-alcohol dehydrogenase	YOL165C	gene	taxon:4932	20091120	UniProtKB
SGD	S000005525	AAD15		GO:0055114	SGD_REF:S000124036	IEA	InterPro:IPR001395	P	Putative aryl-alcohol dehydrogenase with similarity to P. chrysosporium aryl-alcohol dehydrogenase	YOL165C	gene	taxon:4932	20091120	UniProtKB
SGD	S000001837	AAD16		GO:0005575	SGD_REF:S000069584	ND		C	Putative aryl-alcohol dehydrogenase with similarity to P. chrysosporium aryl-alcohol dehydrogenase	YFL057C	gene	taxon:4932	20020902	SGD
SGD	S000001837	AAD16		GO:0006081	SGD_REF:S000042151|PMID:10572264	ISS		P	Putative aryl-alcohol dehydrogenase with similarity to P. chrysosporium aryl-alcohol dehydrogenase	YFL057C	gene	taxon:4932	20020902	SGD
SGD	S000001837	AAD16		GO:0006081	SGD_REF:S000131114	RCA		P	Putative aryl-alcohol dehydrogenase with similarity to P. chrysosporium aryl-alcohol dehydrogenase	YFL057C	gene	taxon:4932	20090806	bioPIXIE_MEFIT
SGD	S000001837	AAD16		GO:0009636	SGD_REF:S000131114	RCA		P	Putative aryl-alcohol dehydrogenase with similarity to P. chrysosporium aryl-alcohol dehydrogenase	YFL057C	gene	taxon:4932	20090806	bioPIXIE_MEFIT
SGD	S000001837	AAD16		GO:0016491	SGD_REF:S000124038	IEA	SP_KW:KW-0560	F	Putative aryl-alcohol dehydrogenase with similarity to P. chrysosporium aryl-alcohol dehydrogenase	YFL057C	gene	taxon:4932	20091120	UniProtKB
SGD	S000001837	AAD16		GO:0016491	SGD_REF:S000124036	IEA	InterPro:IPR001395	F	Putative aryl-alcohol dehydrogenase with similarity to P. chrysosporium aryl-alcohol dehydrogenase	YFL057C	gene	taxon:4932	20091120	UniProtKB
SGD	S000001837	AAD16		GO:0018456	SGD_REF:S000042151|PMID:10572264	ISS		F	Putative aryl-alcohol dehydrogenase with similarity to P. chrysosporium aryl-alcohol dehydrogenase	YFL057C	gene	taxon:4932	20020902	SGD
SGD	S000001837	AAD16		GO:0055114	SGD_REF:S000124038	IEA	SP_KW:KW-0560	P	Putative aryl-alcohol dehydrogenase with similarity to P. chrysosporium aryl-alcohol dehydrogenase	YFL057C	gene	taxon:4932	20091120	UniProtKB
SGD	S000001837	AAD16		GO:0055114	SGD_REF:S000124036	IEA	InterPro:IPR001395	P	Putative aryl-alcohol dehydrogenase with similarity to P. chrysosporium aryl-alcohol dehydrogenase	YFL057C	gene	taxon:4932	20091120	UniProtKB
SGD	S000000704	AAD3		GO:0005575	SGD_REF:S000069584	ND		C	Putative aryl-alcohol dehydrogenase with similarity to P. chrysosporium aryl-alcohol dehydrogenase	YCR107W	gene	taxon:4932	20010119	SGD
SGD	S000000704	AAD3		GO:0006081	SGD_REF:S000042151|PMID:10572264	ISS		P	Putative aryl-alcohol dehydrogenase with similarity to P. chrysosporium aryl-alcohol dehydrogenase	YCR107W	gene	taxon:4932	20020902	SGD
SGD	S000000704	AAD3		GO:0006081	SGD_REF:S000131114	RCA		P	Putative aryl-alcohol dehydrogenase with similarity to P. chrysosporium aryl-alcohol dehydrogenase	YCR107W	gene	taxon:4932	20090806	bioPIXIE_MEFIT
SGD	S000000704	AAD3		GO:0009636	SGD_REF:S000131114	RCA		P	Putative aryl-alcohol dehydrogenase with similarity to P. chrysosporium aryl-alcohol dehydrogenase	YCR107W	gene	taxon:4932	20090806	bioPIXIE_MEFIT
SGD	S000000704	AAD3		GO:0016491	SGD_REF:S000124036	IEA	InterPro:IPR001395	F	Putative aryl-alcohol dehydrogenase with similarity to P. chrysosporium aryl-alcohol dehydrogenase	YCR107W	gene	taxon:4932	20091120	UniProtKB
SGD	S000000704	AAD3		GO:0016491	SGD_REF:S000124038	IEA	SP_KW:KW-0560	F	Putative aryl-alcohol dehydrogenase with similarity to P. chrysosporium aryl-alcohol dehydrogenase	YCR107W	gene	taxon:4932	20091120	UniProtKB
SGD	S000000704	AAD3		GO:0018456	SGD_REF:S000042151|PMID:10572264	ISS		F	Putative aryl-alcohol dehydrogenase with similarity to P. chrysosporium aryl-alcohol dehydrogenase	YCR107W	gene	taxon:4932	20020902	SGD
SGD	S000000704	AAD3		GO:0055114	SGD_REF:S000124036	IEA	InterPro:IPR001395	P	Putative aryl-alcohol dehydrogenase with similarity to P. chrysosporium aryl-alcohol dehydrogenase	YCR107W	gene	taxon:4932	20091120	UniProtKB
SGD	S000000704	AAD3		GO:0055114	SGD_REF:S000124038	IEA	SP_KW:KW-0560	P	Putative aryl-alcohol dehydrogenase with similarity to P. chrysosporium aryl-alcohol dehydrogenase	YCR107W	gene	taxon:4932	20091120	UniProtKB
SGD	S000002402	AAD4		GO:0005575	SGD_REF:S000069584	ND		C	Putative aryl-alcohol dehydrogenase with similarity to P. chrysosporium aryl-alcohol dehydrogenase, involved in the oxidative stress response	YDL243C	gene	taxon:4932	20010119	SGD
SGD	S000002402	AAD4		GO:0006081	SGD_REF:S000131114	RCA		P	Putative aryl-alcohol dehydrogenase with similarity to P. chrysosporium aryl-alcohol dehydrogenase, involved in the oxidative stress response	YDL243C	gene	taxon:4932	20090806	bioPIXIE_MEFIT
SGD	S000002402	AAD4		GO:0006081	SGD_REF:S000042151|PMID:10572264	ISS		P	Putative aryl-alcohol dehydrogenase with similarity to P. chrysosporium aryl-alcohol dehydrogenase, involved in the oxidative stress response	YDL243C	gene	taxon:4932	20020902	SGD
SGD	S000002402	AAD4		GO:0006950	SGD_REF:S000124038	IEA	SP_KW:KW-0346	P	Putative aryl-alcohol dehydrogenase with similarity to P. chrysosporium aryl-alcohol dehydrogenase, involved in the oxidative stress response	YDL243C	gene	taxon:4932	20091120	UniProtKB
SGD	S000002402	AAD4		GO:0009636	SGD_REF:S000131114	RCA		P	Putative aryl-alcohol dehydrogenase with similarity to P. chrysosporium aryl-alcohol dehydrogenase, involved in the oxidative stress response	YDL243C	gene	taxon:4932	20090806	bioPIXIE_MEFIT
SGD	S000002402	AAD4		GO:0016491	SGD_REF:S000124036	IEA	InterPro:IPR001395	F	Putative aryl-alcohol dehydrogenase with similarity to P. chrysosporium aryl-alcohol dehydrogenase, involved in the oxidative stress response	YDL243C	gene	taxon:4932	20091120	UniProtKB
SGD	S000002402	AAD4		GO:0016491	SGD_REF:S000124038	IEA	SP_KW:KW-0560	F	Putative aryl-alcohol dehydrogenase with similarity to P. chrysosporium aryl-alcohol dehydrogenase, involved in the oxidative stress response	YDL243C	gene	taxon:4932	20091120	UniProtKB
SGD	S000002402	AAD4		GO:0018456	SGD_REF:S000042151|PMID:10572264	ISS		F	Putative aryl-alcohol dehydrogenase with similarity to P. chrysosporium aryl-alcohol dehydrogenase, involved in the oxidative stress response	YDL243C	gene	taxon:4932	20020902	SGD
SGD	S000002402	AAD4		GO:0055114	SGD_REF:S000124036	IEA	InterPro:IPR001395	P	Putative aryl-alcohol dehydrogenase with similarity to P. chrysosporium aryl-alcohol dehydrogenase, involved in the oxidative stress response	YDL243C	gene	taxon:4932	20091120	UniProtKB
SGD	S000002402	AAD4		GO:0055114	SGD_REF:S000124038	IEA	SP_KW:KW-0560	P	Putative aryl-alcohol dehydrogenase with similarity to P. chrysosporium aryl-alcohol dehydrogenase, involved in the oxidative stress response	YDL243C	gene	taxon:4932	20091120	UniProtKB
SGD	S000001838	AAD6		GO:0005575	SGD_REF:S000069584	ND		C	Putative aryl-alcohol dehydrogenase with similarity to P. chrysosporium aryl-alcohol dehydrogenase, involved in the oxidative stress response	YFL056C	gene	taxon:4932	20010119	SGD
SGD	S000001838	AAD6		GO:0006081	SGD_REF:S000042151|PMID:10572264	ISS		P	Putative aryl-alcohol dehydrogenase with similarity to P. chrysosporium aryl-alcohol dehydrogenase, involved in the oxidative stress response	YFL056C	gene	taxon:4932	20020902	SGD
SGD	S000001838	AAD6		GO:0006081	SGD_REF:S000131114	RCA		P	Putative aryl-alcohol dehydrogenase with similarity to P. chrysosporium aryl-alcohol dehydrogenase, involved in the oxidative stress response	YFL056C	gene	taxon:4932	20090806	bioPIXIE_MEFIT
SGD	S000001838	AAD6		GO:0009636	SGD_REF:S000131114	RCA		P	Putative aryl-alcohol dehydrogenase with similarity to P. chrysosporium aryl-alcohol dehydrogenase, involved in the oxidative stress response	YFL056C	gene	taxon:4932	20090806	bioPIXIE_MEFIT
SGD	S000001838	AAD6		GO:0016491	SGD_REF:S000124036	IEA	InterPro:IPR001395	F	Putative aryl-alcohol dehydrogenase with similarity to P. chrysosporium aryl-alcohol dehydrogenase, involved in the oxidative stress response	YFL056C	gene	taxon:4932	20091120	UniProtKB
SGD	S000001838	AAD6		GO:0016491	SGD_REF:S000124038	IEA	SP_KW:KW-0560	F	Putative aryl-alcohol dehydrogenase with similarity to P. chrysosporium aryl-alcohol dehydrogenase, involved in the oxidative stress response	YFL056C	gene	taxon:4932	20091120	UniProtKB
SGD	S000001838	AAD6		GO:0018456	SGD_REF:S000042151|PMID:10572264	ISS		F	Putative aryl-alcohol dehydrogenase with similarity to P. chrysosporium aryl-alcohol dehydrogenase, involved in the oxidative stress response	YFL056C	gene	taxon:4932	20020902	SGD
SGD	S000001838	AAD6		GO:0055114	SGD_REF:S000124038	IEA	SP_KW:KW-0560	P	Putative aryl-alcohol dehydrogenase with similarity to P. chrysosporium aryl-alcohol dehydrogenase, involved in the oxidative stress response	YFL056C	gene	taxon:4932	20091120	UniProtKB
SGD	S000001838	AAD6		GO:0055114	SGD_REF:S000124036	IEA	InterPro:IPR001395	P	Putative aryl-alcohol dehydrogenase with similarity to P. chrysosporium aryl-alcohol dehydrogenase, involved in the oxidative stress response	YFL056C	gene	taxon:4932	20091120	UniProtKB
SGD	S000005085	AAH1		GO:0000034	SGD_REF:S000056569|PMID:1577682	IDA		F	Adenine deaminase (adenine aminohydrolase), converts adenine to hypoxanthine	YNL141W	gene	taxon:4932	20080417	SGD
SGD	S000005085	AAH1		GO:0000034	SGD_REF:S000056569|PMID:1577682	IMP		F	Adenine deaminase (adenine aminohydrolase), converts adenine to hypoxanthine	YNL141W	gene	taxon:4932	20080417	SGD
SGD	S000005085	AAH1		GO:0004000	SGD_REF:S000124037	IEA	EC:3.5.4.4	F	Adenine deaminase (adenine aminohydrolase), converts adenine to hypoxanthine	YNL141W	gene	taxon:4932	20091120	UniProtKB
SGD	S000005085	AAH1		GO:0004000	SGD_REF:S000124036	IEA	InterPro:IPR006330	F	Adenine deaminase (adenine aminohydrolase), converts adenine to hypoxanthine	YNL141W	gene	taxon:4932	20091120	UniProtKB
SGD	S000005085	AAH1		GO:0005634	SGD_REF:S000074185|PMID:14562095	IDA		C	Adenine deaminase (adenine aminohydrolase), converts adenine to hypoxanthine	YNL141W	gene	taxon:4932	20031028	SGD
SGD	S000005085	AAH1		GO:0005634	SGD_REF:S000124038	IEA	SP_KW:KW-0539	C	Adenine deaminase (adenine aminohydrolase), converts adenine to hypoxanthine	YNL141W	gene	taxon:4932	20091120	UniProtKB
SGD	S000005085	AAH1		GO:0005634	SGD_REF:S000125578	IEA	SP_SL:SL-0191	C	Adenine deaminase (adenine aminohydrolase), converts adenine to hypoxanthine	YNL141W	gene	taxon:4932	20091120	UniProtKB
SGD	S000005085	AAH1		GO:0005737	SGD_REF:S000124038	IEA	SP_KW:KW-0963	C	Adenine deaminase (adenine aminohydrolase), converts adenine to hypoxanthine	YNL141W	gene	taxon:4932	20091120	UniProtKB
SGD	S000005085	AAH1		GO:0005737	SGD_REF:S000074185|PMID:14562095	IDA		C	Adenine deaminase (adenine aminohydrolase), converts adenine to hypoxanthine	YNL141W	gene	taxon:4932	20031028	SGD
SGD	S000005085	AAH1		GO:0005737	SGD_REF:S000125578	IEA	SP_SL:SL-0086	C	Adenine deaminase (adenine aminohydrolase), converts adenine to hypoxanthine	YNL141W	gene	taxon:4932	20091120	UniProtKB
SGD	S000005085	AAH1		GO:0006146	SGD_REF:S000056569|PMID:1577682	IMP		P	Adenine deaminase (adenine aminohydrolase), converts adenine to hypoxanthine	YNL141W	gene	taxon:4932	20080417	SGD
SGD	S000005085	AAH1		GO:0006146	SGD_REF:S000056569|PMID:1577682	IDA		P	Adenine deaminase (adenine aminohydrolase), converts adenine to hypoxanthine	YNL141W	gene	taxon:4932	20080417	SGD
SGD	S000005085	AAH1		GO:0009117	SGD_REF:S000124038	IEA	SP_KW:KW-0546	P	Adenine deaminase (adenine aminohydrolase), converts adenine to hypoxanthine	YNL141W	gene	taxon:4932	20091120	UniProtKB
SGD	S000005085	AAH1		GO:0009168	SGD_REF:S000124036	IEA	InterPro:IPR006650|InterPro:IPR006330|InterPro:IPR001365	P	Adenine deaminase (adenine aminohydrolase), converts adenine to hypoxanthine	YNL141W	gene	taxon:4932	20091120	UniProtKB
SGD	S000005085	AAH1		GO:0009451	SGD_REF:S000131114	RCA		P	Adenine deaminase (adenine aminohydrolase), converts adenine to hypoxanthine	YNL141W	gene	taxon:4932	20090806	bioPIXIE_MEFIT
SGD	S000005085	AAH1		GO:0016787	SGD_REF:S000124038	IEA	SP_KW:KW-0378	F	Adenine deaminase (adenine aminohydrolase), converts adenine to hypoxanthine	YNL141W	gene	taxon:4932	20091120	UniProtKB
SGD	S000005085	AAH1		GO:0018193	SGD_REF:S000131114	RCA		P	Adenine deaminase (adenine aminohydrolase), converts adenine to hypoxanthine	YNL141W	gene	taxon:4932	20090806	bioPIXIE_MEFIT
SGD	S000005085	AAH1		GO:0019239	SGD_REF:S000124036	IEA	InterPro:IPR006650|InterPro:IPR001365	F	Adenine deaminase (adenine aminohydrolase), converts adenine to hypoxanthine	YNL141W	gene	taxon:4932	20091120	UniProtKB
SGD	S000005085	AAH1		GO:0043094	SGD_REF:S000131114	RCA		P	Adenine deaminase (adenine aminohydrolase), converts adenine to hypoxanthine	YNL141W	gene	taxon:4932	20090806	bioPIXIE_MEFIT
SGD	S000005085	AAH1		GO:0043101	SGD_REF:S000056569|PMID:1577682	IDA		P	Adenine deaminase (adenine aminohydrolase), converts adenine to hypoxanthine	YNL141W	gene	taxon:4932	20080417	SGD
SGD	S000005085	AAH1		GO:0043101	SGD_REF:S000056569|PMID:1577682	IMP		P	Adenine deaminase (adenine aminohydrolase), converts adenine to hypoxanthine	YNL141W	gene	taxon:4932	20080417	SGD
SGD	S000005085	AAH1		GO:0043103	SGD_REF:S000056569|PMID:1577682	IDA		P	Adenine deaminase (adenine aminohydrolase), converts adenine to hypoxanthine	YNL141W	gene	taxon:4932	20080417	SGD
SGD	S000005085	AAH1		GO:0043103	SGD_REF:S000056569|PMID:1577682	IMP		P	Adenine deaminase (adenine aminohydrolase), converts adenine to hypoxanthine	YNL141W	gene	taxon:4932	20080417	SGD
SGD	S000001089	AAP1		GO:0004177	SGD_REF:S000050813|PMID:8100228	ISS		F	Arginine/alanine aminopeptidase, overproduction stimulates glycogen accumulation	YHR047C|AAP1'	gene	taxon:4932	20010118	SGD
SGD	S000001089	AAP1		GO:0004177	SGD_REF:S000124038	IEA	SP_KW:KW-0031	F	Arginine/alanine aminopeptidase, overproduction stimulates glycogen accumulation	YHR047C|AAP1'	gene	taxon:4932	20091120	UniProtKB
SGD	S000001089	AAP1		GO:0005634	SGD_REF:S000074185|PMID:14562095	IDA		C	Arginine/alanine aminopeptidase, overproduction stimulates glycogen accumulation	YHR047C|AAP1'	gene	taxon:4932	20031028	SGD
SGD	S000001089	AAP1		GO:0005737	SGD_REF:S000074185|PMID:14562095	IDA		C	Arginine/alanine aminopeptidase, overproduction stimulates glycogen accumulation	YHR047C|AAP1'	gene	taxon:4932	20031028	SGD
SGD	S000001089	AAP1		GO:0005977	SGD_REF:S000050813|PMID:8100228	IMP		P	Arginine/alanine aminopeptidase, overproduction stimulates glycogen accumulation	YHR047C|AAP1'	gene	taxon:4932	20031212	SGD
SGD	S000001089	AAP1		GO:0006414	SGD_REF:S000131114	RCA		P	Arginine/alanine aminopeptidase, overproduction stimulates glycogen accumulation	YHR047C|AAP1'	gene	taxon:4932	20090806	bioPIXIE_MEFIT
SGD	S000001089	AAP1		GO:0006508	SGD_REF:S000050813|PMID:8100228	IMP		P	Arginine/alanine aminopeptidase, overproduction stimulates glycogen accumulation	YHR047C|AAP1'	gene	taxon:4932	20031212	SGD
SGD	S000001089	AAP1		GO:0006508	SGD_REF:S000124036	IEA	InterPro:IPR001930	P	Arginine/alanine aminopeptidase, overproduction stimulates glycogen accumulation	YHR047C|AAP1'	gene	taxon:4932	20091120	UniProtKB
SGD	S000001089	AAP1		GO:0008233	SGD_REF:S000124038	IEA	SP_KW:KW-0645	F	Arginine/alanine aminopeptidase, overproduction stimulates glycogen accumulation	YHR047C|AAP1'	gene	taxon:4932	20091120	UniProtKB
SGD	S000001089	AAP1		GO:0008237	SGD_REF:S000124036	IEA	InterPro:IPR014782	F	Arginine/alanine aminopeptidase, overproduction stimulates glycogen accumulation	YHR047C|AAP1'	gene	taxon:4932	20091120	UniProtKB
SGD	S000001089	AAP1		GO:0008237	SGD_REF:S000124038	IEA	SP_KW:KW-0482	F	Arginine/alanine aminopeptidase, overproduction stimulates glycogen accumulation	YHR047C|AAP1'	gene	taxon:4932	20091120	UniProtKB
SGD	S000001089	AAP1		GO:0008270	SGD_REF:S000124038	IEA	SP_KW:KW-0862	F	Arginine/alanine aminopeptidase, overproduction stimulates glycogen accumulation	YHR047C|AAP1'	gene	taxon:4932	20091120	UniProtKB
SGD	S000001089	AAP1		GO:0008270	SGD_REF:S000124036	IEA	InterPro:IPR014782	F	Arginine/alanine aminopeptidase, overproduction stimulates glycogen accumulation	YHR047C|AAP1'	gene	taxon:4932	20091120	UniProtKB
SGD	S000001089	AAP1		GO:0016787	SGD_REF:S000124038	IEA	SP_KW:KW-0378	F	Arginine/alanine aminopeptidase, overproduction stimulates glycogen accumulation	YHR047C|AAP1'	gene	taxon:4932	20091120	UniProtKB
SGD	S000001089	AAP1		GO:0046872	SGD_REF:S000124038	IEA	SP_KW:KW-0479	F	Arginine/alanine aminopeptidase, overproduction stimulates glycogen accumulation	YHR047C|AAP1'	gene	taxon:4932	20091120	UniProtKB
SGD	S000000170	AAR2		GO:0000244	SGD_REF:S000066236|PMID:11720285	IMP		P	Component of the U5 snRNP, required for splicing of U3 precursors	YBL074C	gene	taxon:4932	20030408	SGD
SGD	S000000170	AAR2		GO:0003674	SGD_REF:S000069584	ND		F	Component of the U5 snRNP, required for splicing of U3 precursors	YBL074C	gene	taxon:4932	20071018	SGD
SGD	S000000170	AAR2		GO:0005634	SGD_REF:S000124038	IEA	SP_KW:KW-0539	C	Component of the U5 snRNP, required for splicing of U3 precursors	YBL074C	gene	taxon:4932	20091120	UniProtKB
SGD	S000000170	AAR2		GO:0005634	SGD_REF:S000125578	IEA	SP_SL:SL-0191	C	Component of the U5 snRNP, required for splicing of U3 precursors	YBL074C	gene	taxon:4932	20091120	UniProtKB
SGD	S000000170	AAR2		GO:0005682	SGD_REF:S000066236|PMID:11720285	IDA		C	Component of the U5 snRNP, required for splicing of U3 precursors	YBL074C	gene	taxon:4932	20030408	SGD
SGD	S000000170	AAR2		GO:0005737	SGD_REF:S000125578	IEA	SP_SL:SL-0086	C	Component of the U5 snRNP, required for splicing of U3 precursors	YBL074C	gene	taxon:4932	20091120	UniProtKB
SGD	S000000170	AAR2		GO:0005737	SGD_REF:S000124038	IEA	SP_KW:KW-0963	C	Component of the U5 snRNP, required for splicing of U3 precursors	YBL074C	gene	taxon:4932	20091120	UniProtKB
SGD	S000000170	AAR2		GO:0006397	SGD_REF:S000124038	IEA	SP_KW:KW-0507	P	Component of the U5 snRNP, required for splicing of U3 precursors	YBL074C	gene	taxon:4932	20091120	UniProtKB
SGD	S000000170	AAR2		GO:0008380	SGD_REF:S000124038	IEA	SP_KW:KW-0508	P	Component of the U5 snRNP, required for splicing of U3 precursors	YBL074C	gene	taxon:4932	20091120	UniProtKB
SGD	S000001589	AAT1		GO:0001300	SGD_REF:S000126001|PMID:18381895	IMP		P	Mitochondrial aspartate aminotransferase, catalyzes the conversion of oxaloacetate to aspartate in aspartate and asparagine biosynthesis	YKL106W	gene	taxon:4932	20080905	SGD
SGD	S000001589	AAT1		GO:0001302	SGD_REF:S000126001|PMID:18381895	IMP		P	Mitochondrial aspartate aminotransferase, catalyzes the conversion of oxaloacetate to aspartate in aspartate and asparagine biosynthesis	YKL106W	gene	taxon:4932	20080905	SGD
SGD	S000001589	AAT1		GO:0003824	SGD_REF:S000124036	IEA	InterPro:IPR004838|InterPro:IPR015421	F	Mitochondrial aspartate aminotransferase, catalyzes the conversion of oxaloacetate to aspartate in aspartate and asparagine biosynthesis	YKL106W	gene	taxon:4932	20091120	UniProtKB
SGD	S000001589	AAT1		GO:0004069	SGD_REF:S000041949|PMID:1482685	ISS		F	Mitochondrial aspartate aminotransferase, catalyzes the conversion of oxaloacetate to aspartate in aspartate and asparagine biosynthesis	YKL106W	gene	taxon:4932	20010118	SGD
SGD	S000001589	AAT1		GO:0004069	SGD_REF:S000124037	IEA	EC:2.6.1.1	F	Mitochondrial aspartate aminotransferase, catalyzes the conversion of oxaloacetate to aspartate in aspartate and asparagine biosynthesis	YKL106W	gene	taxon:4932	20091120	UniProtKB
SGD	S000001589	AAT1		GO:0005739	SGD_REF:S000041949|PMID:1482685	TAS		C	Mitochondrial aspartate aminotransferase, catalyzes the conversion of oxaloacetate to aspartate in aspartate and asparagine biosynthesis	YKL106W	gene	taxon:4932	20010118	SGD
SGD	S000001589	AAT1		GO:0005739	SGD_REF:S000124038	IEA	SP_KW:KW-0496	C	Mitochondrial aspartate aminotransferase, catalyzes the conversion of oxaloacetate to aspartate in aspartate and asparagine biosynthesis	YKL106W	gene	taxon:4932	20091120	UniProtKB
SGD	S000001589	AAT1		GO:0005739	SGD_REF:S000117178|PMID:16823961	IDA		C	Mitochondrial aspartate aminotransferase, catalyzes the conversion of oxaloacetate to aspartate in aspartate and asparagine biosynthesis	YKL106W	gene	taxon:4932	20061212	SGD
SGD	S000001589	AAT1		GO:0005739	SGD_REF:S000075100|PMID:14576278	IDA		C	Mitochondrial aspartate aminotransferase, catalyzes the conversion of oxaloacetate to aspartate in aspartate and asparagine biosynthesis	YKL106W	gene	taxon:4932	20040928	SGD
SGD	S000001589	AAT1		GO:0005759	SGD_REF:S000125578	IEA	SP_SL:SL-0170	C	Mitochondrial aspartate aminotransferase, catalyzes the conversion of oxaloacetate to aspartate in aspartate and asparagine biosynthesis	YKL106W	gene	taxon:4932	20091120	UniProtKB
SGD	S000001589	AAT1		GO:0006520	SGD_REF:S000124036	IEA	InterPro:IPR000796	P	Mitochondrial aspartate aminotransferase, catalyzes the conversion of oxaloacetate to aspartate in aspartate and asparagine biosynthesis	YKL106W	gene	taxon:4932	20091120	UniProtKB
SGD	S000001589	AAT1		GO:0006532	SGD_REF:S000070200	IC	GO:0004069	P	Mitochondrial aspartate aminotransferase, catalyzes the conversion of oxaloacetate to aspartate in aspartate and asparagine biosynthesis	YKL106W	gene	taxon:4932	20030509	SGD
SGD	S000001589	AAT1		GO:0006533	SGD_REF:S000058499	TAS		P	Mitochondrial aspartate aminotransferase, catalyzes the conversion of oxaloacetate to aspartate in aspartate and asparagine biosynthesis	YKL106W	gene	taxon:4932	20010119	SGD
SGD	S000001589	AAT1		GO:0008483	SGD_REF:S000124038	IEA	SP_KW:KW-0032	F	Mitochondrial aspartate aminotransferase, catalyzes the conversion of oxaloacetate to aspartate in aspartate and asparagine biosynthesis	YKL106W	gene	taxon:4932	20091120	UniProtKB
SGD	S000001589	AAT1		GO:0008483	SGD_REF:S000124036	IEA	InterPro:IPR000796	F	Mitochondrial aspartate aminotransferase, catalyzes the conversion of oxaloacetate to aspartate in aspartate and asparagine biosynthesis	YKL106W	gene	taxon:4932	20091120	UniProtKB
SGD	S000001589	AAT1		GO:0009058	SGD_REF:S000124036	IEA	InterPro:IPR004839|InterPro:IPR004838	P	Mitochondrial aspartate aminotransferase, catalyzes the conversion of oxaloacetate to aspartate in aspartate and asparagine biosynthesis	YKL106W	gene	taxon:4932	20091120	UniProtKB
SGD	S000001589	AAT1		GO:0016740	SGD_REF:S000124038	IEA	SP_KW:KW-0808	F	Mitochondrial aspartate aminotransferase, catalyzes the conversion of oxaloacetate to aspartate in aspartate and asparagine biosynthesis	YKL106W	gene	taxon:4932	20091120	UniProtKB
SGD	S000001589	AAT1		GO:0016769	SGD_REF:S000124036	IEA	InterPro:IPR004839	F	Mitochondrial aspartate aminotransferase, catalyzes the conversion of oxaloacetate to aspartate in aspartate and asparagine biosynthesis	YKL106W	gene	taxon:4932	20091120	UniProtKB
SGD	S000001589	AAT1		GO:0019266	SGD_REF:S000070200	IC	GO:0004069	P	Mitochondrial aspartate aminotransferase, catalyzes the conversion of oxaloacetate to aspartate in aspartate and asparagine biosynthesis	YKL106W	gene	taxon:4932	20030508	SGD
SGD	S000001589	AAT1		GO:0030170	SGD_REF:S000124036	IEA	InterPro:IPR015421|InterPro:IPR004838|InterPro:IPR004839	F	Mitochondrial aspartate aminotransferase, catalyzes the conversion of oxaloacetate to aspartate in aspartate and asparagine biosynthesis	YKL106W	gene	taxon:4932	20091120	UniProtKB
SGD	S000004017	AAT2		GO:0003824	SGD_REF:S000124036	IEA	InterPro:IPR004838|InterPro:IPR015421	F	Cytosolic aspartate aminotransferase, involved in nitrogen metabolism	YLR027C|ASP5	gene	taxon:4932	20091120	UniProtKB
SGD	S000004017	AAT2		GO:0004069	SGD_REF:S000056664|PMID:1859361	IDA		F	Cytosolic aspartate aminotransferase, involved in nitrogen metabolism	YLR027C|ASP5	gene	taxon:4932	20010118	SGD
SGD	S000004017	AAT2		GO:0004069	SGD_REF:S000124037	IEA	EC:2.6.1.1	F	Cytosolic aspartate aminotransferase, involved in nitrogen metabolism	YLR027C|ASP5	gene	taxon:4932	20091120	UniProtKB
SGD	S000004017	AAT2		GO:0004069	SGD_REF:S000039792|PMID:9288922	IMP		F	Cytosolic aspartate aminotransferase, involved in nitrogen metabolism	YLR027C|ASP5	gene	taxon:4932	20080121	SGD
SGD	S000004017	AAT2		GO:0005737	SGD_REF:S000124038	IEA	SP_KW:KW-0963	C	Cytosolic aspartate aminotransferase, involved in nitrogen metabolism	YLR027C|ASP5	gene	taxon:4932	20091120	UniProtKB
SGD	S000004017	AAT2		GO:0005737	SGD_REF:S000125578	IEA	SP_SL:SL-0086	C	Cytosolic aspartate aminotransferase, involved in nitrogen metabolism	YLR027C|ASP5	gene	taxon:4932	20091120	UniProtKB
SGD	S000004017	AAT2		GO:0005777	SGD_REF:S000124038	IEA	SP_KW:KW-0576	C	Cytosolic aspartate aminotransferase, involved in nitrogen metabolism	YLR027C|ASP5	gene	taxon:4932	20091120	UniProtKB
SGD	S000004017	AAT2		GO:0005777	SGD_REF:S000039792|PMID:9288922	IMP		C	Cytosolic aspartate aminotransferase, involved in nitrogen metabolism	YLR027C|ASP5	gene	taxon:4932	20080121	SGD
SGD	S000004017	AAT2		GO:0005777	SGD_REF:S000125578	IEA	SP_SL:SL-0204	C	Cytosolic aspartate aminotransferase, involved in nitrogen metabolism	YLR027C|ASP5	gene	taxon:4932	20091120	UniProtKB
SGD	S000004017	AAT2		GO:0005777	SGD_REF:S000039792|PMID:9288922	IDA		C	Cytosolic aspartate aminotransferase, involved in nitrogen metabolism	YLR027C|ASP5	gene	taxon:4932	20080121	SGD
SGD	S000004017	AAT2		GO:0005829	SGD_REF:S000039792|PMID:9288922	IDA		C	Cytosolic aspartate aminotransferase, involved in nitrogen metabolism	YLR027C|ASP5	gene	taxon:4932	20080121	SGD
SGD	S000004017	AAT2		GO:0006082	SGD_REF:S000131114	RCA		P	Cytosolic aspartate aminotransferase, involved in nitrogen metabolism	YLR027C|ASP5	gene	taxon:4932	20090806	bioPIXIE_MEFIT
SGD	S000004017	AAT2		GO:0006519	SGD_REF:S000131114	RCA		P	Cytosolic aspartate aminotransferase, involved in nitrogen metabolism	YLR027C|ASP5	gene	taxon:4932	20090806	bioPIXIE_MEFIT
SGD	S000004017	AAT2		GO:0006520	SGD_REF:S000124036	IEA	InterPro:IPR000796	P	Cytosolic aspartate aminotransferase, involved in nitrogen metabolism	YLR027C|ASP5	gene	taxon:4932	20091120	UniProtKB
SGD	S000004017	AAT2		GO:0006532	SGD_REF:S000039792|PMID:9288922	IMP		P	Cytosolic aspartate aminotransferase, involved in nitrogen metabolism	YLR027C|ASP5	gene	taxon:4932	20080121	SGD
SGD	S000004017	AAT2		GO:0006725	SGD_REF:S000131114	RCA		P	Cytosolic aspartate aminotransferase, involved in nitrogen metabolism	YLR027C|ASP5	gene	taxon:4932	20090806	bioPIXIE_MEFIT
SGD	S000004017	AAT2		GO:0006807	SGD_REF:S000131114	RCA		P	Cytosolic aspartate aminotransferase, involved in nitrogen metabolism	YLR027C|ASP5	gene	taxon:4932	20090806	bioPIXIE_MEFIT
SGD	S000004017	AAT2		GO:0008483	SGD_REF:S000124038	IEA	SP_KW:KW-0032	F	Cytosolic aspartate aminotransferase, involved in nitrogen metabolism	YLR027C|ASP5	gene	taxon:4932	20091120	UniProtKB
SGD	S000004017	AAT2		GO:0008483	SGD_REF:S000124036	IEA	InterPro:IPR000796	F	Cytosolic aspartate aminotransferase, involved in nitrogen metabolism	YLR027C|ASP5	gene	taxon:4932	20091120	UniProtKB
SGD	S000004017	AAT2		GO:0009058	SGD_REF:S000124036	IEA	InterPro:IPR004838|InterPro:IPR004839	P	Cytosolic aspartate aminotransferase, involved in nitrogen metabolism	YLR027C|ASP5	gene	taxon:4932	20091120	UniProtKB
SGD	S000004017	AAT2		GO:0016740	SGD_REF:S000124038	IEA	SP_KW:KW-0808	F	Cytosolic aspartate aminotransferase, involved in nitrogen metabolism	YLR027C|ASP5	gene	taxon:4932	20091120	UniProtKB
SGD	S000004017	AAT2		GO:0016769	SGD_REF:S000124036	IEA	InterPro:IPR004839	F	Cytosolic aspartate aminotransferase, involved in nitrogen metabolism	YLR027C|ASP5	gene	taxon:4932	20091120	UniProtKB
SGD	S000004017	AAT2		GO:0030170	SGD_REF:S000124036	IEA	InterPro:IPR015421|InterPro:IPR004838|InterPro:IPR004839	F	Cytosolic aspartate aminotransferase, involved in nitrogen metabolism	YLR027C|ASP5	gene	taxon:4932	20091120	UniProtKB
SGD	S000003087	ABC1		GO:0003674	SGD_REF:S000069584	ND		F	Protein required for ubiquinone (coenzyme Q) biosynthesis and for respiratory growth	YGL119W|COQ8	gene	taxon:4932	20050906	SGD
SGD	S000003087	ABC1		GO:0005739	SGD_REF:S000125578	IEA	SP_SL:SL-0173	C	Protein required for ubiquinone (coenzyme Q) biosynthesis and for respiratory growth	YGL119W|COQ8	gene	taxon:4932	20091120	UniProtKB
SGD	S000003087	ABC1		GO:0005739	SGD_REF:S000048591|PMID:1648478	ISS		C	Protein required for ubiquinone (coenzyme Q) biosynthesis and for respiratory growth	YGL119W|COQ8	gene	taxon:4932	20030523	SGD
SGD	S000003087	ABC1		GO:0005739	SGD_REF:S000060371|PMID:11279158	IDA		C	Protein required for ubiquinone (coenzyme Q) biosynthesis and for respiratory growth	YGL119W|COQ8	gene	taxon:4932	20030204	SGD
SGD	S000003087	ABC1		GO:0005739	SGD_REF:S000124038	IEA	SP_KW:KW-0496	C	Protein required for ubiquinone (coenzyme Q) biosynthesis and for respiratory growth	YGL119W|COQ8	gene	taxon:4932	20091120	UniProtKB
SGD	S000003087	ABC1		GO:0005739	SGD_REF:S000117178|PMID:16823961	IDA		C	Protein required for ubiquinone (coenzyme Q) biosynthesis and for respiratory growth	YGL119W|COQ8	gene	taxon:4932	20061212	SGD
SGD	S000003087	ABC1		GO:0005739	SGD_REF:S000075100|PMID:14576278	IDA		C	Protein required for ubiquinone (coenzyme Q) biosynthesis and for respiratory growth	YGL119W|COQ8	gene	taxon:4932	20040924	SGD
SGD	S000003087	ABC1		GO:0005759	SGD_REF:S000127754|PMID:18801050	IDA		C	Protein required for ubiquinone (coenzyme Q) biosynthesis and for respiratory growth	YGL119W|COQ8	gene	taxon:4932	20080930	SGD
SGD	S000003087	ABC1		GO:0006744	SGD_REF:S000060371|PMID:11279158	IMP		P	Protein required for ubiquinone (coenzyme Q) biosynthesis and for respiratory growth	YGL119W|COQ8	gene	taxon:4932	20031218	SGD
SGD	S000003087	ABC1		GO:0009060	SGD_REF:S000048591|PMID:1648478	IMP		P	Protein required for ubiquinone (coenzyme Q) biosynthesis and for respiratory growth	YGL119W|COQ8	gene	taxon:4932	20050906	SGD
SGD	S000000440	ABD1		GO:0003723	SGD_REF:S000124038	IEA	SP_KW:KW-0694	F	Methyltransferase, catalyzes the transfer of a methyl group from S-adenosylmethionine to the GpppN terminus of capped mRNA	YBR236C	gene	taxon:4932	20091120	UniProtKB
SGD	S000000440	ABD1		GO:0004482	SGD_REF:S000050516|PMID:7623811	ISS		F	Methyltransferase, catalyzes the transfer of a methyl group from S-adenosylmethionine to the GpppN terminus of capped mRNA	YBR236C	gene	taxon:4932	20010118	SGD
SGD	S000000440	ABD1		GO:0004482	SGD_REF:S000124037	IEA	EC:2.1.1.56	F	Methyltransferase, catalyzes the transfer of a methyl group from S-adenosylmethionine to the GpppN terminus of capped mRNA	YBR236C	gene	taxon:4932	20091120	UniProtKB
SGD	S000000440	ABD1		GO:0004482	SGD_REF:S000050516|PMID:7623811	IDA		F	Methyltransferase, catalyzes the transfer of a methyl group from S-adenosylmethionine to the GpppN terminus of capped mRNA	YBR236C	gene	taxon:4932	20010118	SGD
SGD	S000000440	ABD1		GO:0005634	SGD_REF:S000059699|PMID:11018011	IPI		C	Methyltransferase, catalyzes the transfer of a methyl group from S-adenosylmethionine to the GpppN terminus of capped mRNA	YBR236C	gene	taxon:4932	20030204	SGD
SGD	S000000440	ABD1		GO:0005634	SGD_REF:S000125578	IEA	SP_SL:SL-0191	C	Methyltransferase, catalyzes the transfer of a methyl group from S-adenosylmethionine to the GpppN terminus of capped mRNA	YBR236C	gene	taxon:4932	20091120	UniProtKB
SGD	S000000440	ABD1		GO:0005634	SGD_REF:S000124038	IEA	SP_KW:KW-0539	C	Methyltransferase, catalyzes the transfer of a methyl group from S-adenosylmethionine to the GpppN terminus of capped mRNA	YBR236C	gene	taxon:4932	20091120	UniProtKB
SGD	S000000440	ABD1		GO:0006370	SGD_REF:S000050516|PMID:7623811	IDA		P	Methyltransferase, catalyzes the transfer of a methyl group from S-adenosylmethionine to the GpppN terminus of capped mRNA	YBR236C	gene	taxon:4932	20010118	SGD
SGD	S000000440	ABD1		GO:0006370	SGD_REF:S000124038	IEA	SP_KW:KW-0506	P	Methyltransferase, catalyzes the transfer of a methyl group from S-adenosylmethionine to the GpppN terminus of capped mRNA	YBR236C	gene	taxon:4932	20091120	UniProtKB
SGD	S000000440	ABD1		GO:0006370	SGD_REF:S000124036	IEA	InterPro:IPR004971	P	Methyltransferase, catalyzes the transfer of a methyl group from S-adenosylmethionine to the GpppN terminus of capped mRNA	YBR236C	gene	taxon:4932	20091120	UniProtKB
SGD	S000000440	ABD1		GO:0006397	SGD_REF:S000124038	IEA	SP_KW:KW-0507	P	Methyltransferase, catalyzes the transfer of a methyl group from S-adenosylmethionine to the GpppN terminus of capped mRNA	YBR236C	gene	taxon:4932	20091120	UniProtKB
SGD	S000000440	ABD1		GO:0008168	SGD_REF:S000124038	IEA	SP_KW:KW-0489	F	Methyltransferase, catalyzes the transfer of a methyl group from S-adenosylmethionine to the GpppN terminus of capped mRNA	YBR236C	gene	taxon:4932	20091120	UniProtKB
SGD	S000000440	ABD1		GO:0016591	SGD_REF:S000059699|PMID:11018011	IPI		C	Methyltransferase, catalyzes the transfer of a methyl group from S-adenosylmethionine to the GpppN terminus of capped mRNA	YBR236C	gene	taxon:4932	20030204	SGD
SGD	S000000440	ABD1		GO:0016740	SGD_REF:S000124038	IEA	SP_KW:KW-0808	F	Methyltransferase, catalyzes the transfer of a methyl group from S-adenosylmethionine to the GpppN terminus of capped mRNA	YBR236C	gene	taxon:4932	20091120	UniProtKB
SGD	S000001595	ABF1		GO:0000113	SGD_REF:S000056193|PMID:10601031	IPI	SGD:S000003813	C	DNA binding protein with possible chromatin-reorganizing activity involved in transcriptional activation, gene silencing, and DNA replication and repair	YKL112W|BAF1|OBF1|REB2|SBF1	gene	taxon:4932	20051020	SGD
SGD	S000001595	ABF1		GO:0000122	SGD_REF:S000076894|PMID:15192094	IMP		P	DNA binding protein with possible chromatin-reorganizing activity involved in transcriptional activation, gene silencing, and DNA replication and repair	YKL112W|BAF1|OBF1|REB2|SBF1	gene	taxon:4932	20051020	SGD
SGD	S000001595	ABF1		GO:0000715	SGD_REF:S000077426|PMID:15177043	IDA		P	DNA binding protein with possible chromatin-reorganizing activity involved in transcriptional activation, gene silencing, and DNA replication and repair	YKL112W|BAF1|OBF1|REB2|SBF1	gene	taxon:4932	20051018	SGD
SGD	S000001595	ABF1		GO:0000715	SGD_REF:S000056193|PMID:10601031	IPI	SGD:S000003813	P	DNA binding protein with possible chromatin-reorganizing activity involved in transcriptional activation, gene silencing, and DNA replication and repair	YKL112W|BAF1|OBF1|REB2|SBF1	gene	taxon:4932	20051018	SGD
SGD	S000001595	ABF1		GO:0000715	SGD_REF:S000056193|PMID:10601031	IMP		P	DNA binding protein with possible chromatin-reorganizing activity involved in transcriptional activation, gene silencing, and DNA replication and repair	YKL112W|BAF1|OBF1|REB2|SBF1	gene	taxon:4932	20051018	SGD
SGD	S000001595	ABF1		GO:0000790	SGD_REF:S000069013|PMID:11756546	TAS		C	DNA binding protein with possible chromatin-reorganizing activity involved in transcriptional activation, gene silencing, and DNA replication and repair	YKL112W|BAF1|OBF1|REB2|SBF1	gene	taxon:4932	20021002	SGD
SGD	S000001595	ABF1		GO:0003677	SGD_REF:S000124036	IEA	InterPro:IPR006774	F	DNA binding protein with possible chromatin-reorganizing activity involved in transcriptional activation, gene silencing, and DNA replication and repair	YKL112W|BAF1|OBF1|REB2|SBF1	gene	taxon:4932	20091120	UniProtKB
SGD	S000001595	ABF1		GO:0003677	SGD_REF:S000050312|PMID:3275867	IDA		F	DNA binding protein with possible chromatin-reorganizing activity involved in transcriptional activation, gene silencing, and DNA replication and repair	YKL112W|BAF1|OBF1|REB2|SBF1	gene	taxon:4932	20051019	SGD
SGD	S000001595	ABF1		GO:0003677	SGD_REF:S000124038	IEA	SP_KW:KW-0238	F	DNA binding protein with possible chromatin-reorganizing activity involved in transcriptional activation, gene silencing, and DNA replication and repair	YKL112W|BAF1|OBF1|REB2|SBF1	gene	taxon:4932	20091120	UniProtKB
SGD	S000001595	ABF1		GO:0003682	SGD_REF:S000040971|PMID:10684934	IMP		F	DNA binding protein with possible chromatin-reorganizing activity involved in transcriptional activation, gene silencing, and DNA replication and repair	YKL112W|BAF1|OBF1|REB2|SBF1	gene	taxon:4932	20051024	SGD
SGD	S000001595	ABF1		GO:0003682	SGD_REF:S000077502|PMID:15456886	IDA		F	DNA binding protein with possible chromatin-reorganizing activity involved in transcriptional activation, gene silencing, and DNA replication and repair	YKL112W|BAF1|OBF1|REB2|SBF1	gene	taxon:4932	20051024	SGD
SGD	S000001595	ABF1		GO:0003688	SGD_REF:S000117043|PMID:16824194	IDA		F	DNA binding protein with possible chromatin-reorganizing activity involved in transcriptional activation, gene silencing, and DNA replication and repair	YKL112W|BAF1|OBF1|REB2|SBF1	gene	taxon:4932	20070824	SGD
SGD	S000001595	ABF1		GO:0005634	SGD_REF:S000124038	IEA	SP_KW:KW-0539	C	DNA binding protein with possible chromatin-reorganizing activity involved in transcriptional activation, gene silencing, and DNA replication and repair	YKL112W|BAF1|OBF1|REB2|SBF1	gene	taxon:4932	20091120	UniProtKB
SGD	S000001595	ABF1		GO:0005634	SGD_REF:S000124036	IEA	InterPro:IPR006774	C	DNA binding protein with possible chromatin-reorganizing activity involved in transcriptional activation, gene silencing, and DNA replication and repair	YKL112W|BAF1|OBF1|REB2|SBF1	gene	taxon:4932	20091120	UniProtKB
SGD	S000001595	ABF1		GO:0005634	SGD_REF:S000125578	IEA	SP_SL:SL-0191	C	DNA binding protein with possible chromatin-reorganizing activity involved in transcriptional activation, gene silencing, and DNA replication and repair	YKL112W|BAF1|OBF1|REB2|SBF1	gene	taxon:4932	20091120	UniProtKB
SGD	S000001595	ABF1		GO:0005634	SGD_REF:S000080227|PMID:15522095	IDA		C	DNA binding protein with possible chromatin-reorganizing activity involved in transcriptional activation, gene silencing, and DNA replication and repair	YKL112W|BAF1|OBF1|REB2|SBF1	gene	taxon:4932	20051020	SGD
SGD	S000001595	ABF1		GO:0005634	SGD_REF:S000080227|PMID:15522095	IMP		C	DNA binding protein with possible chromatin-reorganizing activity involved in transcriptional activation, gene silencing, and DNA replication and repair	YKL112W|BAF1|OBF1|REB2|SBF1	gene	taxon:4932	20051020	SGD
SGD	S000001595	ABF1		GO:0006260	SGD_REF:S000124038	IEA	SP_KW:KW-0235	P	DNA binding protein with possible chromatin-reorganizing activity involved in transcriptional activation, gene silencing, and DNA replication and repair	YKL112W|BAF1|OBF1|REB2|SBF1	gene	taxon:4932	20091120	UniProtKB
SGD	S000001595	ABF1		GO:0006260	SGD_REF:S000069013|PMID:11756546	IDA		P	DNA binding protein with possible chromatin-reorganizing activity involved in transcriptional activation, gene silencing, and DNA replication and repair	YKL112W|BAF1|OBF1|REB2|SBF1	gene	taxon:4932	20051020	SGD
SGD	S000001595	ABF1		GO:0006338	SGD_REF:S000124036	IEA	InterPro:IPR006774	P	DNA binding protein with possible chromatin-reorganizing activity involved in transcriptional activation, gene silencing, and DNA replication and repair	YKL112W|BAF1|OBF1|REB2|SBF1	gene	taxon:4932	20091120	UniProtKB
SGD	S000001595	ABF1		GO:0006338	SGD_REF:S000040971|PMID:10684934	IMP		P	DNA binding protein with possible chromatin-reorganizing activity involved in transcriptional activation, gene silencing, and DNA replication and repair	YKL112W|BAF1|OBF1|REB2|SBF1	gene	taxon:4932	20051024	SGD
SGD	S000001595	ABF1		GO:0006350	SGD_REF:S000124038	IEA	SP_KW:KW-0804	P	DNA binding protein with possible chromatin-reorganizing activity involved in transcriptional activation, gene silencing, and DNA replication and repair	YKL112W|BAF1|OBF1|REB2|SBF1	gene	taxon:4932	20091120	UniProtKB
SGD	S000001595	ABF1		GO:0008270	SGD_REF:S000124038	IEA	SP_KW:KW-0862	F	DNA binding protein with possible chromatin-reorganizing activity involved in transcriptional activation, gene silencing, and DNA replication and repair	YKL112W|BAF1|OBF1|REB2|SBF1	gene	taxon:4932	20091120	UniProtKB
SGD	S000001595	ABF1		GO:0008301	SGD_REF:S000053200|PMID:8206955	IDA		F	DNA binding protein with possible chromatin-reorganizing activity involved in transcriptional activation, gene silencing, and DNA replication and repair	YKL112W|BAF1|OBF1|REB2|SBF1	gene	taxon:4932	20051019	SGD
SGD	S000001595	ABF1		GO:0016563	SGD_REF:S000069013|PMID:11756546	IDA		F	DNA binding protein with possible chromatin-reorganizing activity involved in transcriptional activation, gene silencing, and DNA replication and repair	YKL112W|BAF1|OBF1|REB2|SBF1	gene	taxon:4932	20051020	SGD
SGD	S000001595	ABF1		GO:0016563	SGD_REF:S000076894|PMID:15192094	IMP		F	DNA binding protein with possible chromatin-reorganizing activity involved in transcriptional activation, gene silencing, and DNA replication and repair	YKL112W|BAF1|OBF1|REB2|SBF1	gene	taxon:4932	20051020	SGD
SGD	S000001595	ABF1		GO:0016564	SGD_REF:S000076894|PMID:15192094	IMP		F	DNA binding protein with possible chromatin-reorganizing activity involved in transcriptional activation, gene silencing, and DNA replication and repair	YKL112W|BAF1|OBF1|REB2|SBF1	gene	taxon:4932	20051020	SGD
SGD	S000001595	ABF1		GO:0030466	SGD_REF:S000053123|PMID:8582634	IMP		P	DNA binding protein with possible chromatin-reorganizing activity involved in transcriptional activation, gene silencing, and DNA replication and repair	YKL112W|BAF1|OBF1|REB2|SBF1	gene	taxon:4932	20051020	SGD
SGD	S000001595	ABF1		GO:0043565	SGD_REF:S000128778|PMID:19111667	IDA		F	DNA binding protein with possible chromatin-reorganizing activity involved in transcriptional activation, gene silencing, and DNA replication and repair	YKL112W|BAF1|OBF1|REB2|SBF1	gene	taxon:4932	20090205	SGD
SGD	S000001595	ABF1		GO:0045449	SGD_REF:S000124038	IEA	SP_KW:KW-0805	P	DNA binding protein with possible chromatin-reorganizing activity involved in transcriptional activation, gene silencing, and DNA replication and repair	YKL112W|BAF1|OBF1|REB2|SBF1	gene	taxon:4932	20091120	UniProtKB
SGD	S000001595	ABF1		GO:0045944	SGD_REF:S000076894|PMID:15192094	IMP		P	DNA binding protein with possible chromatin-reorganizing activity involved in transcriptional activation, gene silencing, and DNA replication and repair	YKL112W|BAF1|OBF1|REB2|SBF1	gene	taxon:4932	20051020	SGD
SGD	S000001595	ABF1		GO:0046872	SGD_REF:S000124038	IEA	SP_KW:KW-0479	F	DNA binding protein with possible chromatin-reorganizing activity involved in transcriptional activation, gene silencing, and DNA replication and repair	YKL112W|BAF1|OBF1|REB2|SBF1	gene	taxon:4932	20091120	UniProtKB
SGD	S000004676	ABF2		GO:0000001	SGD_REF:S000042213|PMID:9581629	IMP		P	Mitochondrial DNA-binding protein involved in mitochondrial DNA replication and recombination, member of HMG1 DNA-binding protein family	YMR072W	gene	taxon:4932	20020917	SGD
SGD	S000004676	ABF2		GO:0000002	SGD_REF:S000042213|PMID:9581629	IMP		P	Mitochondrial DNA-binding protein involved in mitochondrial DNA replication and recombination, member of HMG1 DNA-binding protein family	YMR072W	gene	taxon:4932	20020917	SGD
SGD	S000004676	ABF2		GO:0000262	SGD_REF:S000042213|PMID:9581629	IDA		C	Mitochondrial DNA-binding protein involved in mitochondrial DNA replication and recombination, member of HMG1 DNA-binding protein family	YMR072W	gene	taxon:4932	20020917	SGD
SGD	S000004676	ABF2		GO:0003677	SGD_REF:S000124036	IEA	InterPro:IPR000910	F	Mitochondrial DNA-binding protein involved in mitochondrial DNA replication and recombination, member of HMG1 DNA-binding protein family	YMR072W	gene	taxon:4932	20091120	UniProtKB
SGD	S000004676	ABF2		GO:0003677	SGD_REF:S000042213|PMID:9581629	IDA		F	Mitochondrial DNA-binding protein involved in mitochondrial DNA replication and recombination, member of HMG1 DNA-binding protein family	YMR072W	gene	taxon:4932	20020917	SGD
SGD	S000004676	ABF2		GO:0003677	SGD_REF:S000124038	IEA	SP_KW:KW-0238	F	Mitochondrial DNA-binding protein involved in mitochondrial DNA replication and recombination, member of HMG1 DNA-binding protein family	YMR072W	gene	taxon:4932	20091120	UniProtKB
SGD	S000004676	ABF2		GO:0005634	SGD_REF:S000125578	IEA	SP_SL:SL-0191	C	Mitochondrial DNA-binding protein involved in mitochondrial DNA replication and recombination, member of HMG1 DNA-binding protein family	YMR072W	gene	taxon:4932	20091120	UniProtKB
SGD	S000004676	ABF2		GO:0005634	SGD_REF:S000124038	IEA	SP_KW:KW-0539	C	Mitochondrial DNA-binding protein involved in mitochondrial DNA replication and recombination, member of HMG1 DNA-binding protein family	YMR072W	gene	taxon:4932	20091120	UniProtKB
SGD	S000004676	ABF2		GO:0005634	SGD_REF:S000124036	IEA	InterPro:IPR000910	C	Mitochondrial DNA-binding protein involved in mitochondrial DNA replication and recombination, member of HMG1 DNA-binding protein family	YMR072W	gene	taxon:4932	20091120	UniProtKB
SGD	S000004676	ABF2		GO:0005739	SGD_REF:S000125578	IEA	SP_SL:SL-0173	C	Mitochondrial DNA-binding protein involved in mitochondrial DNA replication and recombination, member of HMG1 DNA-binding protein family	YMR072W	gene	taxon:4932	20091120	UniProtKB
SGD	S000004676	ABF2		GO:0005739	SGD_REF:S000117178|PMID:16823961	IDA		C	Mitochondrial DNA-binding protein involved in mitochondrial DNA replication and recombination, member of HMG1 DNA-binding protein family	YMR072W	gene	taxon:4932	20061212	SGD
SGD	S000004676	ABF2		GO:0005739	SGD_REF:S000124038	IEA	SP_KW:KW-0496	C	Mitochondrial DNA-binding protein involved in mitochondrial DNA replication and recombination, member of HMG1 DNA-binding protein family	YMR072W	gene	taxon:4932	20091120	UniProtKB
SGD	S000004676	ABF2		GO:0008301	SGD_REF:S000061139|PMID:1737790	IDA		F	Mitochondrial DNA-binding protein involved in mitochondrial DNA replication and recombination, member of HMG1 DNA-binding protein family	YMR072W	gene	taxon:4932	20040720	SGD
SGD	S000004676	ABF2		GO:0042645	SGD_REF:S000050870|PMID:10869431	IDA		C	Mitochondrial DNA-binding protein involved in mitochondrial DNA replication and recombination, member of HMG1 DNA-binding protein family	YMR072W	gene	taxon:4932	20050401	SGD
SGD	S000003869	ABM1		GO:0000226	SGD_REF:S000056413|PMID:10628851	IMP		P	Protein of unknown function, required for normal microtubule organization	YJR108W	gene	taxon:4932	20031211	SGD
SGD	S000003869	ABM1		GO:0003674	SGD_REF:S000069584	ND		F	Protein of unknown function, required for normal microtubule organization	YJR108W	gene	taxon:4932	20020523	SGD
SGD	S000003869	ABM1		GO:0005575	SGD_REF:S000069584	ND		C	Protein of unknown function, required for normal microtubule organization	YJR108W	gene	taxon:4932	20020523	SGD
SGD	S000000684	ABP1		GO:0000147	SGD_REF:S000043720|PMID:2405279	IMP		P	Actin-binding protein of the cortical actin cytoskeleton, important for activation of the Arp2/3 complex that plays a key role actin in cytoskeleton organization	YCR088W	gene	taxon:4932	20010705	SGD
SGD	S000000684	ABP1		GO:0000147	SGD_REF:S000125232|PMID:18177206	IMP		P	Actin-binding protein of the cortical actin cytoskeleton, important for activation of the Arp2/3 complex that plays a key role actin in cytoskeleton organization	YCR088W	gene	taxon:4932	20080229	SGD
SGD	S000000684	ABP1		GO:0003779	SGD_REF:S000124038	IEA	SP_KW:KW-0009	F	Actin-binding protein of the cortical actin cytoskeleton, important for activation of the Arp2/3 complex that plays a key role actin in cytoskeleton organization	YCR088W	gene	taxon:4932	20091120	UniProtKB
SGD	S000000684	ABP1		GO:0003779	SGD_REF:S000127119|PMID:18613951	RCA		F	Actin-binding protein of the cortical actin cytoskeleton, important for activation of the Arp2/3 complex that plays a key role actin in cytoskeleton organization	YCR088W	gene	taxon:4932	20090903	YeastFunc
SGD	S000000684	ABP1		GO:0003779	SGD_REF:S000124036	IEA	InterPro:IPR002108	F	Actin-binding protein of the cortical actin cytoskeleton, important for activation of the Arp2/3 complex that plays a key role actin in cytoskeleton organization	YCR088W	gene	taxon:4932	20091120	UniProtKB
SGD	S000000684	ABP1		GO:0005622	SGD_REF:S000124036	IEA	InterPro:IPR002108	C	Actin-binding protein of the cortical actin cytoskeleton, important for activation of the Arp2/3 complex that plays a key role actin in cytoskeleton organization	YCR088W	gene	taxon:4932	20091120	UniProtKB
SGD	S000000684	ABP1		GO:0005737	SGD_REF:S000069459|PMID:11914276	IDA		C	Actin-binding protein of the cortical actin cytoskeleton, important for activation of the Arp2/3 complex that plays a key role actin in cytoskeleton organization	YCR088W	gene	taxon:4932	20020507	SGD
SGD	S000000684	ABP1		GO:0005737	SGD_REF:S000124038	IEA	SP_KW:KW-0963	C	Actin-binding protein of the cortical actin cytoskeleton, important for activation of the Arp2/3 complex that plays a key role actin in cytoskeleton organization	YCR088W	gene	taxon:4932	20091120	UniProtKB
SGD	S000000684	ABP1		GO:0005856	SGD_REF:S000124038	IEA	SP_KW:KW-0206	C	Actin-binding protein of the cortical actin cytoskeleton, important for activation of the Arp2/3 complex that plays a key role actin in cytoskeleton organization	YCR088W	gene	taxon:4932	20091120	UniProtKB
SGD	S000000684	ABP1		GO:0005938	SGD_REF:S000072033|PMID:11950888	IDA		C	Actin-binding protein of the cortical actin cytoskeleton, important for activation of the Arp2/3 complex that plays a key role actin in cytoskeleton organization	YCR088W	gene	taxon:4932	20030123	SGD
SGD	S000000684	ABP1		GO:0006970	SGD_REF:S000131114	RCA		P	Actin-binding protein of the cortical actin cytoskeleton, important for activation of the Arp2/3 complex that plays a key role actin in cytoskeleton organization	YCR088W	gene	taxon:4932	20090806	bioPIXIE_MEFIT
SGD	S000000684	ABP1		GO:0008104	SGD_REF:S000069184|PMID:11668184	IMP		P	Actin-binding protein of the cortical actin cytoskeleton, important for activation of the Arp2/3 complex that plays a key role actin in cytoskeleton organization	YCR088W	gene	taxon:4932	20091201	SGD
SGD	S000000684	ABP1		GO:0008104	SGD_REF:S000081277|PMID:15798181	IMP		P	Actin-binding protein of the cortical actin cytoskeleton, important for activation of the Arp2/3 complex that plays a key role actin in cytoskeleton organization	YCR088W	gene	taxon:4932	20091201	SGD
SGD	S000000684	ABP1		GO:0015629	SGD_REF:S000127119|PMID:18613951	RCA		C	Actin-binding protein of the cortical actin cytoskeleton, important for activation of the Arp2/3 complex that plays a key role actin in cytoskeleton organization	YCR088W	gene	taxon:4932	20090903	YeastFunc
SGD	S000000684	ABP1		GO:0030010	SGD_REF:S000043720|PMID:2405279	IMP		P	Actin-binding protein of the cortical actin cytoskeleton, important for activation of the Arp2/3 complex that plays a key role actin in cytoskeleton organization	YCR088W	gene	taxon:4932	20010302	SGD
SGD	S000000684	ABP1		GO:0030435	SGD_REF:S000131114	RCA		P	Actin-binding protein of the cortical actin cytoskeleton, important for activation of the Arp2/3 complex that plays a key role actin in cytoskeleton organization	YCR088W	gene	taxon:4932	20090806	bioPIXIE_MEFIT
SGD	S000000684	ABP1		GO:0030479	SGD_REF:S000042854|PMID:8163554	IDA		C	Actin-binding protein of the cortical actin cytoskeleton, important for activation of the Arp2/3 complex that plays a key role actin in cytoskeleton organization	YCR088W	gene	taxon:4932	20091111	SGD
SGD	S000000684	ABP1		GO:0030479	SGD_REF:S000057018|PMID:3060468	IDA		C	Actin-binding protein of the cortical actin cytoskeleton, important for activation of the Arp2/3 complex that plays a key role actin in cytoskeleton organization	YCR088W	gene	taxon:4932	20091110	SGD
SGD	S000000684	ABP1		GO:0030479	SGD_REF:S000127119|PMID:18613951	RCA		C	Actin-binding protein of the cortical actin cytoskeleton, important for activation of the Arp2/3 complex that plays a key role actin in cytoskeleton organization	YCR088W	gene	taxon:4932	20090903	YeastFunc
SGD	S000000684	ABP1		GO:0030479	SGD_REF:S000125578	IEA	SP_SL:SL-0008	C	Actin-binding protein of the cortical actin cytoskeleton, important for activation of the Arp2/3 complex that plays a key role actin in cytoskeleton organization	YCR088W	gene	taxon:4932	20091120	UniProtKB
SGD	S000000684	ABP1		GO:0030863	SGD_REF:S000127119|PMID:18613951	RCA		C	Actin-binding protein of the cortical actin cytoskeleton, important for activation of the Arp2/3 complex that plays a key role actin in cytoskeleton organization	YCR088W	gene	taxon:4932	20090903	YeastFunc
SGD	S000000684	ABP1		GO:0030864	SGD_REF:S000127119|PMID:18613951	RCA		C	Actin-binding protein of the cortical actin cytoskeleton, important for activation of the Arp2/3 complex that plays a key role actin in cytoskeleton organization	YCR088W	gene	taxon:4932	20090903	YeastFunc
SGD	S000000684	ABP1		GO:0043332	SGD_REF:S000128539|PMID:19053807	IDA		C	Actin-binding protein of the cortical actin cytoskeleton, important for activation of the Arp2/3 complex that plays a key role actin in cytoskeleton organization	YCR088W	gene	taxon:4932	20081219	SGD
SGD	S000000684	ABP1		GO:0044430	SGD_REF:S000127119|PMID:18613951	RCA		C	Actin-binding protein of the cortical actin cytoskeleton, important for activation of the Arp2/3 complex that plays a key role actin in cytoskeleton organization	YCR088W	gene	taxon:4932	20090903	YeastFunc
SGD	S000000684	ABP1		GO:0044448	SGD_REF:S000127119|PMID:18613951	RCA		C	Actin-binding protein of the cortical actin cytoskeleton, important for activation of the Arp2/3 complex that plays a key role actin in cytoskeleton organization	YCR088W	gene	taxon:4932	20090903	YeastFunc
SGD	S000000684	ABP1		GO:0048308	SGD_REF:S000131114	RCA		P	Actin-binding protein of the cortical actin cytoskeleton, important for activation of the Arp2/3 complex that plays a key role actin in cytoskeleton organization	YCR088W	gene	taxon:4932	20090806	bioPIXIE_MEFIT
SGD	S000000684	ABP1		GO:0051015	SGD_REF:S000057018|PMID:3060468	IDA		F	Actin-binding protein of the cortical actin cytoskeleton, important for activation of the Arp2/3 complex that plays a key role actin in cytoskeleton organization	YCR088W	gene	taxon:4932	20091111	SGD
SGD	S000000684	ABP1		GO:0051049	SGD_REF:S000131114	RCA		P	Actin-binding protein of the cortical actin cytoskeleton, important for activation of the Arp2/3 complex that plays a key role actin in cytoskeleton organization	YCR088W	gene	taxon:4932	20090806	bioPIXIE_MEFIT
SGD	S000005765	ABP140		GO:0003779	SGD_REF:S000124038	IEA	SP_KW:KW-0009	F	Nonessential protein that binds actin filaments and localizes to actin patches and cables, has similarity to S-adenosylmethionine (AdoMet)-dependent methyltransferases	YOR239W|YOR240W	gene	taxon:4932	20091120	UniProtKB
SGD	S000005765	ABP140		GO:0005737	SGD_REF:S000124038	IEA	SP_KW:KW-0963	C	Nonessential protein that binds actin filaments and localizes to actin patches and cables, has similarity to S-adenosylmethionine (AdoMet)-dependent methyltransferases	YOR239W|YOR240W	gene	taxon:4932	20091120	UniProtKB
SGD	S000005765	ABP140		GO:0005737	SGD_REF:S000125578	IEA	SP_SL:SL-0086	C	Nonessential protein that binds actin filaments and localizes to actin patches and cables, has similarity to S-adenosylmethionine (AdoMet)-dependent methyltransferases	YOR239W|YOR240W	gene	taxon:4932	20091120	UniProtKB
SGD	S000005765	ABP140		GO:0005856	SGD_REF:S000125578	IEA	SP_SL:SL-0090	C	Nonessential protein that binds actin filaments and localizes to actin patches and cables, has similarity to S-adenosylmethionine (AdoMet)-dependent methyltransferases	YOR239W|YOR240W	gene	taxon:4932	20091120	UniProtKB
SGD	S000005765	ABP140		GO:0005856	SGD_REF:S000124038	IEA	SP_KW:KW-0206	C	Nonessential protein that binds actin filaments and localizes to actin patches and cables, has similarity to S-adenosylmethionine (AdoMet)-dependent methyltransferases	YOR239W|YOR240W	gene	taxon:4932	20091120	UniProtKB
SGD	S000005765	ABP140		GO:0005884	SGD_REF:S000041861|PMID:9467951	IPI		C	Nonessential protein that binds actin filaments and localizes to actin patches and cables, has similarity to S-adenosylmethionine (AdoMet)-dependent methyltransferases	YOR239W|YOR240W	gene	taxon:4932	20010411	SGD
SGD	S000005765	ABP140		GO:0005884	SGD_REF:S000041861|PMID:9467951	IDA		C	Nonessential protein that binds actin filaments and localizes to actin patches and cables, has similarity to S-adenosylmethionine (AdoMet)-dependent methyltransferases	YOR239W|YOR240W	gene	taxon:4932	20010411	SGD
SGD	S000005765	ABP140		GO:0008168	SGD_REF:S000124038	IEA	SP_KW:KW-0489	F	Nonessential protein that binds actin filaments and localizes to actin patches and cables, has similarity to S-adenosylmethionine (AdoMet)-dependent methyltransferases	YOR239W|YOR240W	gene	taxon:4932	20091120	UniProtKB
SGD	S000005765	ABP140		GO:0008757	SGD_REF:S000074033|PMID:12872006	ISS		F	Nonessential protein that binds actin filaments and localizes to actin patches and cables, has similarity to S-adenosylmethionine (AdoMet)-dependent methyltransferases	YOR239W|YOR240W	gene	taxon:4932	20031001	SGD
SGD	S000005765	ABP140		GO:0016740	SGD_REF:S000124038	IEA	SP_KW:KW-0808	F	Nonessential protein that binds actin filaments and localizes to actin patches and cables, has similarity to S-adenosylmethionine (AdoMet)-dependent methyltransferases	YOR239W|YOR240W	gene	taxon:4932	20091120	UniProtKB
SGD	S000005765	ABP140		GO:0030036	SGD_REF:S000041861|PMID:9467951	IDA		P	Nonessential protein that binds actin filaments and localizes to actin patches and cables, has similarity to S-adenosylmethionine (AdoMet)-dependent methyltransferases	YOR239W|YOR240W	gene	taxon:4932	20010705	SGD
SGD	S000005765	ABP140		GO:0030674	SGD_REF:S000041861|PMID:9467951	IDA		F	Nonessential protein that binds actin filaments and localizes to actin patches and cables, has similarity to S-adenosylmethionine (AdoMet)-dependent methyltransferases	YOR239W|YOR240W	gene	taxon:4932	20040409	SGD
SGD	S000005765	ABP140		GO:0043332	SGD_REF:S000128539|PMID:19053807	IDA		C	Nonessential protein that binds actin filaments and localizes to actin patches and cables, has similarity to S-adenosylmethionine (AdoMet)-dependent methyltransferases	YOR239W|YOR240W	gene	taxon:4932	20081219	SGD
SGD	S000005765	ABP140		GO:0051015	SGD_REF:S000041861|PMID:9467951	IDA		F	Nonessential protein that binds actin filaments and localizes to actin patches and cables, has similarity to S-adenosylmethionine (AdoMet)-dependent methyltransferases	YOR239W|YOR240W	gene	taxon:4932	20040409	SGD
SGD	S000005316	ABZ1		GO:0003824	SGD_REF:S000124036	IEA	InterPro:IPR000991|InterPro:IPR011702|InterPro:IPR006220	F	Para-aminobenzoate (PABA) synthase, has similarity to Escherichia coli PABA synthase components PabA and PabB	YNR033W	gene	taxon:4932	20091120	UniProtKB
SGD	S000005316	ABZ1		GO:0003824	SGD_REF:S000124038	IEA	SP_KW:KW-0511	F	Para-aminobenzoate (PABA) synthase, has similarity to Escherichia coli PABA synthase components PabA and PabB	YNR033W	gene	taxon:4932	20091120	UniProtKB
SGD	S000005316	ABZ1		GO:0004049	SGD_REF:S000124036	IEA	InterPro:IPR006221	F	Para-aminobenzoate (PABA) synthase, has similarity to Escherichia coli PABA synthase components PabA and PabB	YNR033W	gene	taxon:4932	20091120	UniProtKB
SGD	S000005316	ABZ1		GO:0005737	SGD_REF:S000125578	IEA	SP_SL:SL-0086	C	Para-aminobenzoate (PABA) synthase, has similarity to Escherichia coli PABA synthase components PabA and PabB	YNR033W	gene	taxon:4932	20091120	UniProtKB
SGD	S000005316	ABZ1		GO:0005737	SGD_REF:S000124038	IEA	SP_KW:KW-0963	C	Para-aminobenzoate (PABA) synthase, has similarity to Escherichia coli PABA synthase components PabA and PabB	YNR033W	gene	taxon:4932	20091120	UniProtKB
SGD	S000005316	ABZ1		GO:0005737	SGD_REF:S000074185|PMID:14562095	IDA		C	Para-aminobenzoate (PABA) synthase, has similarity to Escherichia coli PABA synthase components PabA and PabB	YNR033W	gene	taxon:4932	20031028	SGD
SGD	S000005316	ABZ1		GO:0006414	SGD_REF:S000131114	RCA		P	Para-aminobenzoate (PABA) synthase, has similarity to Escherichia coli PABA synthase components PabA and PabB	YNR033W	gene	taxon:4932	20090806	bioPIXIE_MEFIT
SGD	S000005316	ABZ1		GO:0006541	SGD_REF:S000124038	IEA	SP_KW:KW-0315	P	Para-aminobenzoate (PABA) synthase, has similarity to Escherichia coli PABA synthase components PabA and PabB	YNR033W	gene	taxon:4932	20091120	UniProtKB
SGD	S000005316	ABZ1		GO:0006541	SGD_REF:S000124036	IEA	InterPro:IPR011702	P	Para-aminobenzoate (PABA) synthase, has similarity to Escherichia coli PABA synthase components PabA and PabB	YNR033W	gene	taxon:4932	20091120	UniProtKB
SGD	S000005316	ABZ1		GO:0008152	SGD_REF:S000124036	IEA	InterPro:IPR006221	P	Para-aminobenzoate (PABA) synthase, has similarity to Escherichia coli PABA synthase components PabA and PabB	YNR033W	gene	taxon:4932	20091120	UniProtKB
SGD	S000005316	ABZ1		GO:0008153	SGD_REF:S000057703|PMID:8346682	IMP		P	Para-aminobenzoate (PABA) synthase, has similarity to Escherichia coli PABA synthase components PabA and PabB	YNR033W	gene	taxon:4932	20081218	SGD
SGD	S000005316	ABZ1		GO:0009058	SGD_REF:S000124036	IEA	InterPro:IPR005801|InterPro:IPR006220|InterPro:IPR006805	P	Para-aminobenzoate (PABA) synthase, has similarity to Escherichia coli PABA synthase components PabA and PabB	YNR033W	gene	taxon:4932	20091120	UniProtKB
SGD	S000005316	ABZ1		GO:0016740	SGD_REF:S000124038	IEA	SP_KW:KW-0808	F	Para-aminobenzoate (PABA) synthase, has similarity to Escherichia coli PABA synthase components PabA and PabB	YNR033W	gene	taxon:4932	20091120	UniProtKB
SGD	S000005316	ABZ1		GO:0016833	SGD_REF:S000124036	IEA	InterPro:IPR006805	F	Para-aminobenzoate (PABA) synthase, has similarity to Escherichia coli PABA synthase components PabA and PabB	YNR033W	gene	taxon:4932	20091120	UniProtKB
SGD	S000005316	ABZ1		GO:0046656	SGD_REF:S000124038	IEA	SP_KW:KW-0289	P	Para-aminobenzoate (PABA) synthase, has similarity to Escherichia coli PABA synthase components PabA and PabB	YNR033W	gene	taxon:4932	20091120	UniProtKB
SGD	S000005316	ABZ1		GO:0046820	SGD_REF:S000124037	IEA	EC:2.6.1.85	F	Para-aminobenzoate (PABA) synthase, has similarity to Escherichia coli PABA synthase components PabA and PabB	YNR033W	gene	taxon:4932	20091120	UniProtKB
SGD	S000005316	ABZ1		GO:0046820	SGD_REF:S000057703|PMID:8346682	IMP		F	Para-aminobenzoate (PABA) synthase, has similarity to Escherichia coli PABA synthase components PabA and PabB	YNR033W	gene	taxon:4932	20030106	SGD
SGD	S000005316	ABZ1		GO:0046820	SGD_REF:S000057703|PMID:8346682	ISS	CGSC:pabA|CGSC:pabB	F	Para-aminobenzoate (PABA) synthase, has similarity to Escherichia coli PABA synthase components PabA and PabB	YNR033W	gene	taxon:4932	20030106	SGD
SGD	S000004902	ABZ2		GO:0003824	SGD_REF:S000124036	IEA	InterPro:IPR001544	F	Aminodeoxychorismate lyase (4-amino-4-deoxychorismate lyase), catalyzes the third step in para-aminobenzoic acid biosynthesis	YMR289W	gene	taxon:4932	20091120	UniProtKB
SGD	S000004902	ABZ2		GO:0005737	SGD_REF:S000074185|PMID:14562095	IDA		C	Aminodeoxychorismate lyase (4-amino-4-deoxychorismate lyase), catalyzes the third step in para-aminobenzoic acid biosynthesis	YMR289W	gene	taxon:4932	20031028	SGD
SGD	S000004902	ABZ2		GO:0005737	SGD_REF:S000124038	IEA	SP_KW:KW-0963	C	Aminodeoxychorismate lyase (4-amino-4-deoxychorismate lyase), catalyzes the third step in para-aminobenzoic acid biosynthesis	YMR289W	gene	taxon:4932	20091120	UniProtKB
SGD	S000004902	ABZ2		GO:0005737	SGD_REF:S000125578	IEA	SP_SL:SL-0086	C	Aminodeoxychorismate lyase (4-amino-4-deoxychorismate lyase), catalyzes the third step in para-aminobenzoic acid biosynthesis	YMR289W	gene	taxon:4932	20091120	UniProtKB
SGD	S000004902	ABZ2		GO:0008152	SGD_REF:S000124036	IEA	InterPro:IPR001544	P	Aminodeoxychorismate lyase (4-amino-4-deoxychorismate lyase), catalyzes the third step in para-aminobenzoic acid biosynthesis	YMR289W	gene	taxon:4932	20091120	UniProtKB
SGD	S000004902	ABZ2		GO:0008696	SGD_REF:S000124037	IEA	EC:4.1.3.38	F	Aminodeoxychorismate lyase (4-amino-4-deoxychorismate lyase), catalyzes the third step in para-aminobenzoic acid biosynthesis	YMR289W	gene	taxon:4932	20091120	UniProtKB
SGD	S000004902	ABZ2		GO:0008696	SGD_REF:S000124109|PMID:17873082	IDA		F	Aminodeoxychorismate lyase (4-amino-4-deoxychorismate lyase), catalyzes the third step in para-aminobenzoic acid biosynthesis	YMR289W	gene	taxon:4932	20070920	SGD
SGD	S000004902	ABZ2		GO:0016829	SGD_REF:S000124038	IEA	SP_KW:KW-0456	F	Aminodeoxychorismate lyase (4-amino-4-deoxychorismate lyase), catalyzes the third step in para-aminobenzoic acid biosynthesis	YMR289W	gene	taxon:4932	20091120	UniProtKB
SGD	S000004902	ABZ2		GO:0046656	SGD_REF:S000124109|PMID:17873082	IMP		P	Aminodeoxychorismate lyase (4-amino-4-deoxychorismate lyase), catalyzes the third step in para-aminobenzoic acid biosynthesis	YMR289W	gene	taxon:4932	20070920	SGD
SGD	S000004902	ABZ2		GO:0046656	SGD_REF:S000124038	IEA	SP_KW:KW-0289	P	Aminodeoxychorismate lyase (4-amino-4-deoxychorismate lyase), catalyzes the third step in para-aminobenzoic acid biosynthesis	YMR289W	gene	taxon:4932	20091120	UniProtKB
SGD	S000000847	ACA1		GO:0003677	SGD_REF:S000124038	IEA	SP_KW:KW-0238	F	Basic leucine zipper (bZIP) transcription factor of the ATF/CREB family, may regulate transcription of genes involved in utilization of non-optimal carbon sources	YER045C	gene	taxon:4932	20091120	UniProtKB
SGD	S000000847	ACA1		GO:0003700	SGD_REF:S000124036	IEA	InterPro:IPR011616|InterPro:IPR004827	F	Basic leucine zipper (bZIP) transcription factor of the ATF/CREB family, may regulate transcription of genes involved in utilization of non-optimal carbon sources	YER045C	gene	taxon:4932	20091120	UniProtKB
SGD	S000000847	ACA1		GO:0003704	SGD_REF:S000046567|PMID:10825197	IDA		F	Basic leucine zipper (bZIP) transcription factor of the ATF/CREB family, may regulate transcription of genes involved in utilization of non-optimal carbon sources	YER045C	gene	taxon:4932	20021011	SGD
SGD	S000000847	ACA1		GO:0005634	SGD_REF:S000046567|PMID:10825197	IPI		C	Basic leucine zipper (bZIP) transcription factor of the ATF/CREB family, may regulate transcription of genes involved in utilization of non-optimal carbon sources	YER045C	gene	taxon:4932	20021011	SGD
SGD	S000000847	ACA1		GO:0005634	SGD_REF:S000124038	IEA	SP_KW:KW-0539	C	Basic leucine zipper (bZIP) transcription factor of the ATF/CREB family, may regulate transcription of genes involved in utilization of non-optimal carbon sources	YER045C	gene	taxon:4932	20091120	UniProtKB
SGD	S000000847	ACA1		GO:0005634	SGD_REF:S000125578	IEA	SP_SL:SL-0191	C	Basic leucine zipper (bZIP) transcription factor of the ATF/CREB family, may regulate transcription of genes involved in utilization of non-optimal carbon sources	YER045C	gene	taxon:4932	20091120	UniProtKB
SGD	S000000847	ACA1		GO:0006350	SGD_REF:S000124038	IEA	SP_KW:KW-0804	P	Basic leucine zipper (bZIP) transcription factor of the ATF/CREB family, may regulate transcription of genes involved in utilization of non-optimal carbon sources	YER045C	gene	taxon:4932	20091120	UniProtKB
SGD	S000000847	ACA1		GO:0006355	SGD_REF:S000124036	IEA	InterPro:IPR011616|InterPro:IPR004827	P	Basic leucine zipper (bZIP) transcription factor of the ATF/CREB family, may regulate transcription of genes involved in utilization of non-optimal carbon sources	YER045C	gene	taxon:4932	20091120	UniProtKB
SGD	S000000847	ACA1		GO:0006367	SGD_REF:S000046567|PMID:10825197	IDA		P	Basic leucine zipper (bZIP) transcription factor of the ATF/CREB family, may regulate transcription of genes involved in utilization of non-optimal carbon sources	YER045C	gene	taxon:4932	20021011	SGD
SGD	S000000847	ACA1		GO:0043565	SGD_REF:S000124036	IEA	InterPro:IPR004827|InterPro:IPR011616	F	Basic leucine zipper (bZIP) transcription factor of the ATF/CREB family, may regulate transcription of genes involved in utilization of non-optimal carbon sources	YER045C	gene	taxon:4932	20091120	UniProtKB
SGD	S000000847	ACA1		GO:0045449	SGD_REF:S000124038	IEA	SP_KW:KW-0805	P	Basic leucine zipper (bZIP) transcription factor of the ATF/CREB family, may regulate transcription of genes involved in utilization of non-optimal carbon sources	YER045C	gene	taxon:4932	20091120	UniProtKB
SGD	S000000847	ACA1		GO:0046983	SGD_REF:S000124036	IEA	InterPro:IPR011616	F	Basic leucine zipper (bZIP) transcription factor of the ATF/CREB family, may regulate transcription of genes involved in utilization of non-optimal carbon sources	YER045C	gene	taxon:4932	20091120	UniProtKB
SGD	S000003269	ACB1		GO:0000062	SGD_REF:S000056518|PMID:1454809	ISS		F	Acyl-CoA-binding protein, transports newly synthesized acyl-CoA esters from fatty acid synthetase (Fas1p-Fas2p) to acyl-CoA-consuming processes	YGR037C	gene	taxon:4932	20010118	SGD
SGD	S000003269	ACB1		GO:0000062	SGD_REF:S000124036	IEA	InterPro:IPR000582	F	Acyl-CoA-binding protein, transports newly synthesized acyl-CoA esters from fatty acid synthetase (Fas1p-Fas2p) to acyl-CoA-consuming processes	YGR037C	gene	taxon:4932	20091120	UniProtKB
SGD	S000003269	ACB1		GO:0005324	SGD_REF:S000060237|PMID:11294913	IMP		F	Acyl-CoA-binding protein, transports newly synthesized acyl-CoA esters from fatty acid synthetase (Fas1p-Fas2p) to acyl-CoA-consuming processes	YGR037C	gene	taxon:4932	20030319	SGD
SGD	S000003269	ACB1		GO:0005488	SGD_REF:S000124036	IEA	InterPro:IPR014352	F	Acyl-CoA-binding protein, transports newly synthesized acyl-CoA esters from fatty acid synthetase (Fas1p-Fas2p) to acyl-CoA-consuming processes	YGR037C	gene	taxon:4932	20091120	UniProtKB
SGD	S000003269	ACB1		GO:0005634	SGD_REF:S000074185|PMID:14562095	IDA		C	Acyl-CoA-binding protein, transports newly synthesized acyl-CoA esters from fatty acid synthetase (Fas1p-Fas2p) to acyl-CoA-consuming processes	YGR037C	gene	taxon:4932	20031028	SGD
SGD	S000003269	ACB1		GO:0005737	SGD_REF:S000074185|PMID:14562095	IDA		C	Acyl-CoA-binding protein, transports newly synthesized acyl-CoA esters from fatty acid synthetase (Fas1p-Fas2p) to acyl-CoA-consuming processes	YGR037C	gene	taxon:4932	20031028	SGD
SGD	S000003269	ACB1		GO:0006414	SGD_REF:S000131114	RCA		P	Acyl-CoA-binding protein, transports newly synthesized acyl-CoA esters from fatty acid synthetase (Fas1p-Fas2p) to acyl-CoA-consuming processes	YGR037C	gene	taxon:4932	20090806	bioPIXIE_MEFIT
SGD	S000003269	ACB1		GO:0006631	SGD_REF:S000041522|PMID:8798418	IDA		P	Acyl-CoA-binding protein, transports newly synthesized acyl-CoA esters from fatty acid synthetase (Fas1p-Fas2p) to acyl-CoA-consuming processes	YGR037C	gene	taxon:4932	20010118	SGD
SGD	S000003269	ACB1		GO:0006631	SGD_REF:S000041522|PMID:8798418	IMP		P	Acyl-CoA-binding protein, transports newly synthesized acyl-CoA esters from fatty acid synthetase (Fas1p-Fas2p) to acyl-CoA-consuming processes	YGR037C	gene	taxon:4932	20010118	SGD
SGD	S000003269	ACB1		GO:0006810	SGD_REF:S000124038	IEA	SP_KW:KW-0813	P	Acyl-CoA-binding protein, transports newly synthesized acyl-CoA esters from fatty acid synthetase (Fas1p-Fas2p) to acyl-CoA-consuming processes	YGR037C	gene	taxon:4932	20091120	UniProtKB
SGD	S000003269	ACB1		GO:0008289	SGD_REF:S000124038	IEA	SP_KW:KW-0446	F	Acyl-CoA-binding protein, transports newly synthesized acyl-CoA esters from fatty acid synthetase (Fas1p-Fas2p) to acyl-CoA-consuming processes	YGR037C	gene	taxon:4932	20091120	UniProtKB
SGD	S000003269	ACB1		GO:0015909	SGD_REF:S000060237|PMID:11294913	IMP		P	Acyl-CoA-binding protein, transports newly synthesized acyl-CoA esters from fatty acid synthetase (Fas1p-Fas2p) to acyl-CoA-consuming processes	YGR037C	gene	taxon:4932	20030319	SGD
SGD	S000005299	ACC1		GO:0000166	SGD_REF:S000124038	IEA	SP_KW:KW-0547	F	Acetyl-CoA carboxylase, biotin containing enzyme that catalyzes the carboxylation of acetyl-CoA to form malonyl-CoA	YNR016C|ABP2|FAS3|MTR7	gene	taxon:4932	20091120	UniProtKB
SGD	S000005299	ACC1		GO:0003824	SGD_REF:S000124036	IEA	InterPro:IPR013816|InterPro:IPR016185|InterPro:IPR005479|InterPro:IPR005481|InterPro:IPR013817|InterPro:IPR011761	F	Acetyl-CoA carboxylase, biotin containing enzyme that catalyzes the carboxylation of acetyl-CoA to form malonyl-CoA	YNR016C|ABP2|FAS3|MTR7	gene	taxon:4932	20091120	UniProtKB
SGD	S000005299	ACC1		GO:0003824	SGD_REF:S000124038	IEA	SP_KW:KW-0511	F	Acetyl-CoA carboxylase, biotin containing enzyme that catalyzes the carboxylation of acetyl-CoA to form malonyl-CoA	YNR016C|ABP2|FAS3|MTR7	gene	taxon:4932	20091120	UniProtKB
SGD	S000005299	ACC1		GO:0003989	SGD_REF:S000124036	IEA	InterPro:IPR013537	F	Acetyl-CoA carboxylase, biotin containing enzyme that catalyzes the carboxylation of acetyl-CoA to form malonyl-CoA	YNR016C|ABP2|FAS3|MTR7	gene	taxon:4932	20091120	UniProtKB
SGD	S000005299	ACC1		GO:0003989	SGD_REF:S000124037	IEA	EC:6.4.1.2	F	Acetyl-CoA carboxylase, biotin containing enzyme that catalyzes the carboxylation of acetyl-CoA to form malonyl-CoA	YNR016C|ABP2|FAS3|MTR7	gene	taxon:4932	20091120	UniProtKB
SGD	S000005299	ACC1		GO:0003989	SGD_REF:S000039600|PMID:8098706	ISS		F	Acetyl-CoA carboxylase, biotin containing enzyme that catalyzes the carboxylation of acetyl-CoA to form malonyl-CoA	YNR016C|ABP2|FAS3|MTR7	gene	taxon:4932	20010118	SGD
SGD	S000005299	ACC1		GO:0003989	SGD_REF:S000039600|PMID:8098706	IMP		F	Acetyl-CoA carboxylase, biotin containing enzyme that catalyzes the carboxylation of acetyl-CoA to form malonyl-CoA	YNR016C|ABP2|FAS3|MTR7	gene	taxon:4932	20010118	SGD
SGD	S000005299	ACC1		GO:0004075	SGD_REF:S000054508|PMID:1350093	ISS		F	Acetyl-CoA carboxylase, biotin containing enzyme that catalyzes the carboxylation of acetyl-CoA to form malonyl-CoA	YNR016C|ABP2|FAS3|MTR7	gene	taxon:4932	20010118	SGD
SGD	S000005299	ACC1		GO:0004075	SGD_REF:S000047755|PMID:6108218	IMP		F	Acetyl-CoA carboxylase, biotin containing enzyme that catalyzes the carboxylation of acetyl-CoA to form malonyl-CoA	YNR016C|ABP2|FAS3|MTR7	gene	taxon:4932	20010118	SGD
SGD	S000005299	ACC1		GO:0004075	SGD_REF:S000124037	IEA	EC:6.3.4.14	F	Acetyl-CoA carboxylase, biotin containing enzyme that catalyzes the carboxylation of acetyl-CoA to form malonyl-CoA	YNR016C|ABP2|FAS3|MTR7	gene	taxon:4932	20091120	UniProtKB
SGD	S000005299	ACC1		GO:0005524	SGD_REF:S000124038	IEA	SP_KW:KW-0067	F	Acetyl-CoA carboxylase, biotin containing enzyme that catalyzes the carboxylation of acetyl-CoA to form malonyl-CoA	YNR016C|ABP2|FAS3|MTR7	gene	taxon:4932	20091120	UniProtKB
SGD	S000005299	ACC1		GO:0005524	SGD_REF:S000124036	IEA	InterPro:IPR013537|InterPro:IPR016185|InterPro:IPR013817|InterPro:IPR013816|InterPro:IPR011761|InterPro:IPR011764|InterPro:IPR005479	F	Acetyl-CoA carboxylase, biotin containing enzyme that catalyzes the carboxylation of acetyl-CoA to form malonyl-CoA	YNR016C|ABP2|FAS3|MTR7	gene	taxon:4932	20091120	UniProtKB
SGD	S000005299	ACC1		GO:0005737	SGD_REF:S000125578	IEA	SP_SL:SL-0086	C	Acetyl-CoA carboxylase, biotin containing enzyme that catalyzes the carboxylation of acetyl-CoA to form malonyl-CoA	YNR016C|ABP2|FAS3|MTR7	gene	taxon:4932	20091120	UniProtKB
SGD	S000005299	ACC1		GO:0005737	SGD_REF:S000124038	IEA	SP_KW:KW-0963	C	Acetyl-CoA carboxylase, biotin containing enzyme that catalyzes the carboxylation of acetyl-CoA to form malonyl-CoA	YNR016C|ABP2|FAS3|MTR7	gene	taxon:4932	20091120	UniProtKB
SGD	S000005299	ACC1		GO:0005739	SGD_REF:S000117178|PMID:16823961	IDA		C	Acetyl-CoA carboxylase, biotin containing enzyme that catalyzes the carboxylation of acetyl-CoA to form malonyl-CoA	YNR016C|ABP2|FAS3|MTR7	gene	taxon:4932	20061212	SGD
SGD	S000005299	ACC1		GO:0005739	SGD_REF:S000075100|PMID:14576278	IDA		C	Acetyl-CoA carboxylase, biotin containing enzyme that catalyzes the carboxylation of acetyl-CoA to form malonyl-CoA	YNR016C|ABP2|FAS3|MTR7	gene	taxon:4932	20040928	SGD
SGD	S000005299	ACC1		GO:0005789	SGD_REF:S000046231|PMID:9438137	IDA		C	Acetyl-CoA carboxylase, biotin containing enzyme that catalyzes the carboxylation of acetyl-CoA to form malonyl-CoA	YNR016C|ABP2|FAS3|MTR7	gene	taxon:4932	20010118	SGD
SGD	S000005299	ACC1		GO:0006606	SGD_REF:S000068846|PMID:12730220	IMP		P	Acetyl-CoA carboxylase, biotin containing enzyme that catalyzes the carboxylation of acetyl-CoA to form malonyl-CoA	YNR016C|ABP2|FAS3|MTR7	gene	taxon:4932	20030731	SGD
SGD	S000005299	ACC1		GO:0006633	SGD_REF:S000124038	IEA	SP_KW:KW-0275	P	Acetyl-CoA carboxylase, biotin containing enzyme that catalyzes the carboxylation of acetyl-CoA to form malonyl-CoA	YNR016C|ABP2|FAS3|MTR7	gene	taxon:4932	20091120	UniProtKB
SGD	S000005299	ACC1		GO:0006633	SGD_REF:S000124036	IEA	InterPro:IPR013537	P	Acetyl-CoA carboxylase, biotin containing enzyme that catalyzes the carboxylation of acetyl-CoA to form malonyl-CoA	YNR016C|ABP2|FAS3|MTR7	gene	taxon:4932	20091120	UniProtKB
SGD	S000005299	ACC1		GO:0006633	SGD_REF:S000058499	TAS		P	Acetyl-CoA carboxylase, biotin containing enzyme that catalyzes the carboxylation of acetyl-CoA to form malonyl-CoA	YNR016C|ABP2|FAS3|MTR7	gene	taxon:4932	20010119	SGD
SGD	S000005299	ACC1		GO:0006998	SGD_REF:S000058277|PMID:9442897	TAS		P	Acetyl-CoA carboxylase, biotin containing enzyme that catalyzes the carboxylation of acetyl-CoA to form malonyl-CoA	YNR016C|ABP2|FAS3|MTR7	gene	taxon:4932	20010118	SGD
SGD	S000005299	ACC1		GO:0008152	SGD_REF:S000124036	IEA	InterPro:IPR005481|InterPro:IPR005479	P	Acetyl-CoA carboxylase, biotin containing enzyme that catalyzes the carboxylation of acetyl-CoA to form malonyl-CoA	YNR016C|ABP2|FAS3|MTR7	gene	taxon:4932	20091120	UniProtKB
SGD	S000005299	ACC1		GO:0008610	SGD_REF:S000124038	IEA	SP_KW:KW-0444	P	Acetyl-CoA carboxylase, biotin containing enzyme that catalyzes the carboxylation of acetyl-CoA to form malonyl-CoA	YNR016C|ABP2|FAS3|MTR7	gene	taxon:4932	20091120	UniProtKB
SGD	S000005299	ACC1		GO:0009374	SGD_REF:S000124036	IEA	InterPro:IPR011764|InterPro:IPR001882	F	Acetyl-CoA carboxylase, biotin containing enzyme that catalyzes the carboxylation of acetyl-CoA to form malonyl-CoA	YNR016C|ABP2|FAS3|MTR7	gene	taxon:4932	20091120	UniProtKB
SGD	S000005299	ACC1		GO:0016874	SGD_REF:S000124038	IEA	SP_KW:KW-0436	F	Acetyl-CoA carboxylase, biotin containing enzyme that catalyzes the carboxylation of acetyl-CoA to form malonyl-CoA	YNR016C|ABP2|FAS3|MTR7	gene	taxon:4932	20091120	UniProtKB
SGD	S000005299	ACC1		GO:0016874	SGD_REF:S000124036	IEA	InterPro:IPR000022|InterPro:IPR011762|InterPro:IPR005482|InterPro:IPR011764|InterPro:IPR011763	F	Acetyl-CoA carboxylase, biotin containing enzyme that catalyzes the carboxylation of acetyl-CoA to form malonyl-CoA	YNR016C|ABP2|FAS3|MTR7	gene	taxon:4932	20091120	UniProtKB
SGD	S000005299	ACC1		GO:0030145	SGD_REF:S000124038	IEA	SP_KW:KW-0464	F	Acetyl-CoA carboxylase, biotin containing enzyme that catalyzes the carboxylation of acetyl-CoA to form malonyl-CoA	YNR016C|ABP2|FAS3|MTR7	gene	taxon:4932	20091120	UniProtKB
SGD	S000005299	ACC1		GO:0046872	SGD_REF:S000124038	IEA	SP_KW:KW-0479	F	Acetyl-CoA carboxylase, biotin containing enzyme that catalyzes the carboxylation of acetyl-CoA to form malonyl-CoA	YNR016C|ABP2|FAS3|MTR7	gene	taxon:4932	20091120	UniProtKB
SGD	S000004121	ACE2		GO:0000114	SGD_REF:S000044727|PMID:10409653	IDA		P	Transcription factor that activates expression of early G1-specific genes, localizes to daughter cell nuclei after cytokinesis and delays G1 progression in daughters, localization is regulated by phosphorylation	YLR131C	gene	taxon:4932	20010118	SGD
SGD	S000004121	ACE2		GO:0003676	SGD_REF:S000124036	IEA	InterPro:IPR013087	F	Transcription factor that activates expression of early G1-specific genes, localizes to daughter cell nuclei after cytokinesis and delays G1 progression in daughters, localization is regulated by phosphorylation	YLR131C	gene	taxon:4932	20091120	UniProtKB
SGD	S000004121	ACE2		GO:0003677	SGD_REF:S000124038	IEA	SP_KW:KW-0238	F	Transcription factor that activates expression of early G1-specific genes, localizes to daughter cell nuclei after cytokinesis and delays G1 progression in daughters, localization is regulated by phosphorylation	YLR131C	gene	taxon:4932	20091120	UniProtKB
SGD	S000004121	ACE2		GO:0005622	SGD_REF:S000124036	IEA	InterPro:IPR007087|InterPro:IPR015880	C	Transcription factor that activates expression of early G1-specific genes, localizes to daughter cell nuclei after cytokinesis and delays G1 progression in daughters, localization is regulated by phosphorylation	YLR131C	gene	taxon:4932	20091120	UniProtKB
SGD	S000004121	ACE2		GO:0005634	SGD_REF:S000081332|PMID:15200949	IDA		C	Transcription factor that activates expression of early G1-specific genes, localizes to daughter cell nuclei after cytokinesis and delays G1 progression in daughters, localization is regulated by phosphorylation	YLR131C	gene	taxon:4932	20051012	SGD
SGD	S000004121	ACE2		GO:0005634	SGD_REF:S000054707|PMID:1730413	IDA		C	Transcription factor that activates expression of early G1-specific genes, localizes to daughter cell nuclei after cytokinesis and delays G1 progression in daughters, localization is regulated by phosphorylation	YLR131C	gene	taxon:4932	20051012	SGD
SGD	S000004121	ACE2		GO:0005634	SGD_REF:S000125578	IEA	SP_SL:SL-0191	C	Transcription factor that activates expression of early G1-specific genes, localizes to daughter cell nuclei after cytokinesis and delays G1 progression in daughters, localization is regulated by phosphorylation	YLR131C	gene	taxon:4932	20091120	UniProtKB
SGD	S000004121	ACE2		GO:0005634	SGD_REF:S000124038	IEA	SP_KW:KW-0539	C	Transcription factor that activates expression of early G1-specific genes, localizes to daughter cell nuclei after cytokinesis and delays G1 progression in daughters, localization is regulated by phosphorylation	YLR131C	gene	taxon:4932	20091120	UniProtKB
SGD	S000004121	ACE2		GO:0005829	SGD_REF:S000054707|PMID:1730413	IDA		C	Transcription factor that activates expression of early G1-specific genes, localizes to daughter cell nuclei after cytokinesis and delays G1 progression in daughters, localization is regulated by phosphorylation	YLR131C	gene	taxon:4932	20051012	SGD
SGD	S000004121	ACE2		GO:0005829	SGD_REF:S000081332|PMID:15200949	IDA		C	Transcription factor that activates expression of early G1-specific genes, localizes to daughter cell nuclei after cytokinesis and delays G1 progression in daughters, localization is regulated by phosphorylation	YLR131C	gene	taxon:4932	20051012	SGD
SGD	S000004121	ACE2		GO:0006350	SGD_REF:S000124038	IEA	SP_KW:KW-0804	P	Transcription factor that activates expression of early G1-specific genes, localizes to daughter cell nuclei after cytokinesis and delays G1 progression in daughters, localization is regulated by phosphorylation	YLR131C	gene	taxon:4932	20091120	UniProtKB
SGD	S000004121	ACE2		GO:0008270	SGD_REF:S000124036	IEA	InterPro:IPR007087|InterPro:IPR015880	F	Transcription factor that activates expression of early G1-specific genes, localizes to daughter cell nuclei after cytokinesis and delays G1 progression in daughters, localization is regulated by phosphorylation	YLR131C	gene	taxon:4932	20091120	UniProtKB
SGD	S000004121	ACE2		GO:0008270	SGD_REF:S000124038	IEA	SP_KW:KW-0862	F	Transcription factor that activates expression of early G1-specific genes, localizes to daughter cell nuclei after cytokinesis and delays G1 progression in daughters, localization is regulated by phosphorylation	YLR131C	gene	taxon:4932	20091120	UniProtKB
SGD	S000004121	ACE2		GO:0016563	SGD_REF:S000044727|PMID:10409653	IMP		F	Transcription factor that activates expression of early G1-specific genes, localizes to daughter cell nuclei after cytokinesis and delays G1 progression in daughters, localization is regulated by phosphorylation	YLR131C	gene	taxon:4932	20060420	SGD
SGD	S000004121	ACE2		GO:0043565	SGD_REF:S000128778|PMID:19111667	IDA		F	Transcription factor that activates expression of early G1-specific genes, localizes to daughter cell nuclei after cytokinesis and delays G1 progression in daughters, localization is regulated by phosphorylation	YLR131C	gene	taxon:4932	20090205	SGD
SGD	S000004121	ACE2		GO:0045449	SGD_REF:S000124038	IEA	SP_KW:KW-0805	P	Transcription factor that activates expression of early G1-specific genes, localizes to daughter cell nuclei after cytokinesis and delays G1 progression in daughters, localization is regulated by phosphorylation	YLR131C	gene	taxon:4932	20091120	UniProtKB
SGD	S000004121	ACE2		GO:0046872	SGD_REF:S000124038	IEA	SP_KW:KW-0479	F	Transcription factor that activates expression of early G1-specific genes, localizes to daughter cell nuclei after cytokinesis and delays G1 progression in daughters, localization is regulated by phosphorylation	YLR131C	gene	taxon:4932	20091120	UniProtKB
SGD	S000004134	ACF2		GO:0005622	SGD_REF:S000071737|PMID:12455695	IDA		C	Intracellular beta-1,3-endoglucanase, expression is induced during sporulation	YLR144C|ENG2|PCA1	gene	taxon:4932	20070831	SGD
SGD	S000004134	ACF2		GO:0005737	SGD_REF:S000124038	IEA	SP_KW:KW-0963	C	Intracellular beta-1,3-endoglucanase, expression is induced during sporulation	YLR144C|ENG2|PCA1	gene	taxon:4932	20091120	UniProtKB
SGD	S000004134	ACF2		GO:0005737	SGD_REF:S000125578	IEA	SP_SL:SL-0086	C	Intracellular beta-1,3-endoglucanase, expression is induced during sporulation	YLR144C|ENG2|PCA1	gene	taxon:4932	20091120	UniProtKB
SGD	S000004134	ACF2		GO:0008152	SGD_REF:S000124038	IEA	SP_KW:KW-0326	P	Intracellular beta-1,3-endoglucanase, expression is induced during sporulation	YLR144C|ENG2|PCA1	gene	taxon:4932	20091120	UniProtKB
SGD	S000004134	ACF2		GO:0016787	SGD_REF:S000124038	IEA	SP_KW:KW-0378	F	Intracellular beta-1,3-endoglucanase, expression is induced during sporulation	YLR144C|ENG2|PCA1	gene	taxon:4932	20091120	UniProtKB
SGD	S000004134	ACF2		GO:0016798	SGD_REF:S000124038	IEA	SP_KW:KW-0326	F	Intracellular beta-1,3-endoglucanase, expression is induced during sporulation	YLR144C|ENG2|PCA1	gene	taxon:4932	20091120	UniProtKB
SGD	S000004134	ACF2		GO:0016998	SGD_REF:S000124036	IEA	InterPro:IPR005200	P	Intracellular beta-1,3-endoglucanase, expression is induced during sporulation	YLR144C|ENG2|PCA1	gene	taxon:4932	20091120	UniProtKB
SGD	S000004134	ACF2		GO:0030036	SGD_REF:S000040513|PMID:9214384	IDA		P	Intracellular beta-1,3-endoglucanase, expression is induced during sporulation	YLR144C|ENG2|PCA1	gene	taxon:4932	20020807	SGD
SGD	S000004134	ACF2		GO:0033903	SGD_REF:S000124036	IEA	InterPro:IPR005200	F	Intracellular beta-1,3-endoglucanase, expression is induced during sporulation	YLR144C|ENG2|PCA1	gene	taxon:4932	20091120	UniProtKB
SGD	S000004134	ACF2		GO:0033903	SGD_REF:S000124037	IEA	EC:3.2.1.6	F	Intracellular beta-1,3-endoglucanase, expression is induced during sporulation	YLR144C|ENG2|PCA1	gene	taxon:4932	20091120	UniProtKB
SGD	S000004134	ACF2		GO:0042973	SGD_REF:S000071737|PMID:12455695	IGI	SGD:S000002669|SGD:S000004291	F	Intracellular beta-1,3-endoglucanase, expression is induced during sporulation	YLR144C|ENG2|PCA1	gene	taxon:4932	20070831	SGD
SGD	S000004134	ACF2		GO:0042973	SGD_REF:S000124444|PMID:17933563	IDA		F	Intracellular beta-1,3-endoglucanase, expression is induced during sporulation	YLR144C|ENG2|PCA1	gene	taxon:4932	20080219	SGD
SGD	S000003843	ACF4		GO:0003674	SGD_REF:S000069584	ND		F	Protein of unknown function, computational analysis of large-scale protein-protein interaction data suggests a possible role in actin cytoskeleton organization	YJR083C	gene	taxon:4932	20060315	SGD
SGD	S000003843	ACF4		GO:0005575	SGD_REF:S000069584	ND		C	Protein of unknown function, computational analysis of large-scale protein-protein interaction data suggests a possible role in actin cytoskeleton organization	YJR083C	gene	taxon:4932	20060315	SGD
SGD	S000003843	ACF4		GO:0008150	SGD_REF:S000069584	ND		P	Protein of unknown function, computational analysis of large-scale protein-protein interaction data suggests a possible role in actin cytoskeleton organization	YJR083C	gene	taxon:4932	20090306	SGD
SGD	S000000111	ACH1		GO:0003824	SGD_REF:S000124036	IEA	InterPro:IPR003702	F	Protein with CoA transferase activity, particularly for CoASH transfer from succinyl-CoA to acetate	YBL015W	gene	taxon:4932	20091120	UniProtKB
SGD	S000000111	ACH1		GO:0003986	SGD_REF:S000073148|PMID:12606555	IDA		F	Protein with CoA transferase activity, particularly for CoASH transfer from succinyl-CoA to acetate	YBL015W	gene	taxon:4932	20030519	SGD
SGD	S000000111	ACH1		GO:0003986	SGD_REF:S000124037	IEA	EC:3.1.2.1	F	Protein with CoA transferase activity, particularly for CoASH transfer from succinyl-CoA to acetate	YBL015W	gene	taxon:4932	20091120	UniProtKB
SGD	S000000111	ACH1		GO:0005737	SGD_REF:S000125578	IEA	SP_SL:SL-0086	C	Protein with CoA transferase activity, particularly for CoASH transfer from succinyl-CoA to acetate	YBL015W	gene	taxon:4932	20091120	UniProtKB
SGD	S000000111	ACH1		GO:0005737	SGD_REF:S000124038	IEA	SP_KW:KW-0963	C	Protein with CoA transferase activity, particularly for CoASH transfer from succinyl-CoA to acetate	YBL015W	gene	taxon:4932	20091120	UniProtKB
SGD	S000000111	ACH1		GO:0005739	SGD_REF:S000075100|PMID:14576278	IDA		C	Protein with CoA transferase activity, particularly for CoASH transfer from succinyl-CoA to acetate	YBL015W	gene	taxon:4932	20040924	SGD
SGD	S000000111	ACH1		GO:0005739	SGD_REF:S000117178|PMID:16823961	IDA		C	Protein with CoA transferase activity, particularly for CoASH transfer from succinyl-CoA to acetate	YBL015W	gene	taxon:4932	20061212	SGD
SGD	S000000111	ACH1		GO:0005739	SGD_REF:S000073148|PMID:12606555	IDA		C	Protein with CoA transferase activity, particularly for CoASH transfer from succinyl-CoA to acetate	YBL015W	gene	taxon:4932	20030519	SGD
SGD	S000000111	ACH1		GO:0005829	SGD_REF:S000068747|PMID:11746603	IDA		C	Protein with CoA transferase activity, particularly for CoASH transfer from succinyl-CoA to acetate	YBL015W	gene	taxon:4932	20021125	SGD
SGD	S000000111	ACH1		GO:0006083	SGD_REF:S000053049|PMID:8841387	IMP		P	Protein with CoA transferase activity, particularly for CoASH transfer from succinyl-CoA to acetate	YBL015W	gene	taxon:4932	20010118	SGD
SGD	S000000111	ACH1		GO:0006084	SGD_REF:S000124036	IEA	InterPro:IPR003702	P	Protein with CoA transferase activity, particularly for CoASH transfer from succinyl-CoA to acetate	YBL015W	gene	taxon:4932	20091120	UniProtKB
SGD	S000000111	ACH1		GO:0008775	SGD_REF:S000129669|PMID:19298859	IDA		F	Protein with CoA transferase activity, particularly for CoASH transfer from succinyl-CoA to acetate	YBL015W	gene	taxon:4932	20090701	SGD
SGD	S000000111	ACH1		GO:0016787	SGD_REF:S000124038	IEA	SP_KW:KW-0378	F	Protein with CoA transferase activity, particularly for CoASH transfer from succinyl-CoA to acetate	YBL015W	gene	taxon:4932	20091120	UniProtKB
SGD	S000000111	ACH1		GO:0055114	SGD_REF:S000131114	RCA		P	Protein with CoA transferase activity, particularly for CoASH transfer from succinyl-CoA to acetate	YBL015W	gene	taxon:4932	20090806	bioPIXIE_MEFIT
SGD	S000002362	ACK1		GO:0003674	SGD_REF:S000069584	ND		F	Protein that functions upstream of Pkc1p in the cell wall integrity pathway	YDL203C	gene	taxon:4932	20030203	SGD
SGD	S000002362	ACK1		GO:0005488	SGD_REF:S000124036	IEA	InterPro:IPR011990	F	Protein that functions upstream of Pkc1p in the cell wall integrity pathway	YDL203C	gene	taxon:4932	20091120	UniProtKB
SGD	S000002362	ACK1		GO:0005739	SGD_REF:S000117178|PMID:16823961	IDA		C	Protein that functions upstream of Pkc1p in the cell wall integrity pathway	YDL203C	gene	taxon:4932	20061212	SGD
SGD	S000002362	ACK1		GO:0005739	SGD_REF:S000075100|PMID:14576278	IDA		C	Protein that functions upstream of Pkc1p in the cell wall integrity pathway	YDL203C	gene	taxon:4932	20040813	SGD
SGD	S000002362	ACK1		GO:0009967	SGD_REF:S000127885|PMID:18806213	IMP		P	Protein that functions upstream of Pkc1p in the cell wall integrity pathway	YDL203C	gene	taxon:4932	20081006	SGD
SGD	S000002362	ACK1		GO:0031505	SGD_REF:S000127885|PMID:18806213	IMP		P	Protein that functions upstream of Pkc1p in the cell wall integrity pathway	YDL203C	gene	taxon:4932	20081006	SGD
SGD	S000006188	ACM1		GO:0005634	SGD_REF:S000126489|PMID:18498748	IDA		C	Pseudosubstrate inhibitor of the anaphase-promoting complex/cyclosome (APC/C), that suppresses APC/C [Cdh1]-mediated proteolysis of mitotic cyclins	YPL267W	gene	taxon:4932	20080822	SGD
SGD	S000006188	ACM1		GO:0005737	SGD_REF:S000126489|PMID:18498748	IDA		C	Pseudosubstrate inhibitor of the anaphase-promoting complex/cyclosome (APC/C), that suppresses APC/C [Cdh1]-mediated proteolysis of mitotic cyclins	YPL267W	gene	taxon:4932	20080822	SGD
SGD	S000006188	ACM1		GO:0006350	SGD_REF:S000124038	IEA	SP_KW:KW-0804	P	Pseudosubstrate inhibitor of the anaphase-promoting complex/cyclosome (APC/C), that suppresses APC/C [Cdh1]-mediated proteolysis of mitotic cyclins	YPL267W	gene	taxon:4932	20091120	UniProtKB
SGD	S000006188	ACM1		GO:0007049	SGD_REF:S000124038	IEA	SP_KW:KW-0131	P	Pseudosubstrate inhibitor of the anaphase-promoting complex/cyclosome (APC/C), that suppresses APC/C [Cdh1]-mediated proteolysis of mitotic cyclins	YPL267W	gene	taxon:4932	20091120	UniProtKB
SGD	S000006188	ACM1		GO:0007067	SGD_REF:S000124038	IEA	SP_KW:KW-0498	P	Pseudosubstrate inhibitor of the anaphase-promoting complex/cyclosome (APC/C), that suppresses APC/C [Cdh1]-mediated proteolysis of mitotic cyclins	YPL267W	gene	taxon:4932	20091120	UniProtKB
SGD	S000006188	ACM1		GO:0031329	SGD_REF:S000131114	RCA		P	Pseudosubstrate inhibitor of the anaphase-promoting complex/cyclosome (APC/C), that suppresses APC/C [Cdh1]-mediated proteolysis of mitotic cyclins	YPL267W	gene	taxon:4932	20090806	bioPIXIE_MEFIT
SGD	S000006188	ACM1		GO:0045449	SGD_REF:S000124038	IEA	SP_KW:KW-0805	P	Pseudosubstrate inhibitor of the anaphase-promoting complex/cyclosome (APC/C), that suppresses APC/C [Cdh1]-mediated proteolysis of mitotic cyclins	YPL267W	gene	taxon:4932	20091120	UniProtKB
SGD	S000006188	ACM1		GO:0051301	SGD_REF:S000124038	IEA	SP_KW:KW-0132	P	Pseudosubstrate inhibitor of the anaphase-promoting complex/cyclosome (APC/C), that suppresses APC/C [Cdh1]-mediated proteolysis of mitotic cyclins	YPL267W	gene	taxon:4932	20091120	UniProtKB
SGD	S000006188	ACM1		GO:0051436	SGD_REF:S000126632|PMID:18519589	IPI	SGD:S000002971	P	Pseudosubstrate inhibitor of the anaphase-promoting complex/cyclosome (APC/C), that suppresses APC/C [Cdh1]-mediated proteolysis of mitotic cyclins	YPL267W	gene	taxon:4932	20080609	SGD
SGD	S000006188	ACM1		GO:0051436	SGD_REF:S000126632|PMID:18519589	IGI	SGD:S000002971	P	Pseudosubstrate inhibitor of the anaphase-promoting complex/cyclosome (APC/C), that suppresses APC/C [Cdh1]-mediated proteolysis of mitotic cyclins	YPL267W	gene	taxon:4932	20080609	SGD
SGD	S000006188	ACM1		GO:0051436	SGD_REF:S000119207|PMID:17030612	IGI	SGD:S000002971	P	Pseudosubstrate inhibitor of the anaphase-promoting complex/cyclosome (APC/C), that suppresses APC/C [Cdh1]-mediated proteolysis of mitotic cyclins	YPL267W	gene	taxon:4932	20061128	SGD
SGD	S000006188	ACM1		GO:0051436	SGD_REF:S000126632|PMID:18519589	IMP		P	Pseudosubstrate inhibitor of the anaphase-promoting complex/cyclosome (APC/C), that suppresses APC/C [Cdh1]-mediated proteolysis of mitotic cyclins	YPL267W	gene	taxon:4932	20080609	SGD
SGD	S000006188	ACM1		GO:0051436	SGD_REF:S000126632|PMID:18519589	IDA		P	Pseudosubstrate inhibitor of the anaphase-promoting complex/cyclosome (APC/C), that suppresses APC/C [Cdh1]-mediated proteolysis of mitotic cyclins	YPL267W	gene	taxon:4932	20080609	SGD
SGD	S000006188	ACM1		GO:0051436	SGD_REF:S000126879|PMID:18596038	IPI	SGD:S000002971	P	Pseudosubstrate inhibitor of the anaphase-promoting complex/cyclosome (APC/C), that suppresses APC/C [Cdh1]-mediated proteolysis of mitotic cyclins	YPL267W	gene	taxon:4932	20080806	SGD
SGD	S000006188	ACM1		GO:0051436	SGD_REF:S000126879|PMID:18596038	IMP		P	Pseudosubstrate inhibitor of the anaphase-promoting complex/cyclosome (APC/C), that suppresses APC/C [Cdh1]-mediated proteolysis of mitotic cyclins	YPL267W	gene	taxon:4932	20080806	SGD
SGD	S000006188	ACM1		GO:0051436	SGD_REF:S000126879|PMID:18596038	IGI	SGD:S000002971	P	Pseudosubstrate inhibitor of the anaphase-promoting complex/cyclosome (APC/C), that suppresses APC/C [Cdh1]-mediated proteolysis of mitotic cyclins	YPL267W	gene	taxon:4932	20080806	SGD
SGD	S000006188	ACM1		GO:0051436	SGD_REF:S000126879|PMID:18596038	IDA		P	Pseudosubstrate inhibitor of the anaphase-promoting complex/cyclosome (APC/C), that suppresses APC/C [Cdh1]-mediated proteolysis of mitotic cyclins	YPL267W	gene	taxon:4932	20080806	SGD
SGD	S000006188	ACM1		GO:0055105	SGD_REF:S000126489|PMID:18498748	IPI	SGD:S000002971	F	Pseudosubstrate inhibitor of the anaphase-promoting complex/cyclosome (APC/C), that suppresses APC/C [Cdh1]-mediated proteolysis of mitotic cyclins	YPL267W	gene	taxon:4932	20090226	SGD
SGD	S000006188	ACM1		GO:0055105	SGD_REF:S000126632|PMID:18519589	IPI	SGD:S000002971	F	Pseudosubstrate inhibitor of the anaphase-promoting complex/cyclosome (APC/C), that suppresses APC/C [Cdh1]-mediated proteolysis of mitotic cyclins	YPL267W	gene	taxon:4932	20080609	SGD
SGD	S000006188	ACM1		GO:0055105	SGD_REF:S000126632|PMID:18519589	IDA		F	Pseudosubstrate inhibitor of the anaphase-promoting complex/cyclosome (APC/C), that suppresses APC/C [Cdh1]-mediated proteolysis of mitotic cyclins	YPL267W	gene	taxon:4932	20080609	SGD
SGD	S000006188	ACM1		GO:0055105	SGD_REF:S000126489|PMID:18498748	IMP		F	Pseudosubstrate inhibitor of the anaphase-promoting complex/cyclosome (APC/C), that suppresses APC/C [Cdh1]-mediated proteolysis of mitotic cyclins	YPL267W	gene	taxon:4932	20090226	SGD
SGD	S000006188	ACM1		GO:0055105	SGD_REF:S000126879|PMID:18596038	IDA		F	Pseudosubstrate inhibitor of the anaphase-promoting complex/cyclosome (APC/C), that suppresses APC/C [Cdh1]-mediated proteolysis of mitotic cyclins	YPL267W	gene	taxon:4932	20080806	SGD
SGD	S000006188	ACM1		GO:0055105	SGD_REF:S000126489|PMID:18498748	IDA		F	Pseudosubstrate inhibitor of the anaphase-promoting complex/cyclosome (APC/C), that suppresses APC/C [Cdh1]-mediated proteolysis of mitotic cyclins	YPL267W	gene	taxon:4932	20090226	SGD
SGD	S000006188	ACM1		GO:0055105	SGD_REF:S000126879|PMID:18596038	IPI	SGD:S000002971	F	Pseudosubstrate inhibitor of the anaphase-promoting complex/cyclosome (APC/C), that suppresses APC/C [Cdh1]-mediated proteolysis of mitotic cyclins	YPL267W	gene	taxon:4932	20080806	SGD
SGD	S000006188	ACM1		GO:0055105	SGD_REF:S000126879|PMID:18596038	IMP		F	Pseudosubstrate inhibitor of the anaphase-promoting complex/cyclosome (APC/C), that suppresses APC/C [Cdh1]-mediated proteolysis of mitotic cyclins	YPL267W	gene	taxon:4932	20080806	SGD
SGD	S000006188	ACM1		GO:0055105	SGD_REF:S000126489|PMID:18498748	IGI	SGD:S000002971	F	Pseudosubstrate inhibitor of the anaphase-promoting complex/cyclosome (APC/C), that suppresses APC/C [Cdh1]-mediated proteolysis of mitotic cyclins	YPL267W	gene	taxon:4932	20090226	SGD
SGD	S000002919	ACN9		GO:0003674	SGD_REF:S000069584	ND		F	Protein of the mitochondrial intermembrane space, required for acetate utilization and gluconeogenesis	YDR511W	gene	taxon:4932	20020716	SGD
SGD	S000002919	ACN9		GO:0005739	SGD_REF:S000124038	IEA	SP_KW:KW-0496	C	Protein of the mitochondrial intermembrane space, required for acetate utilization and gluconeogenesis	YDR511W	gene	taxon:4932	20091120	UniProtKB
SGD	S000002919	ACN9		GO:0005739	SGD_REF:S000124036	IEA	InterPro:IPR008381	C	Protein of the mitochondrial intermembrane space, required for acetate utilization and gluconeogenesis	YDR511W	gene	taxon:4932	20091120	UniProtKB
SGD	S000002919	ACN9		GO:0005739	SGD_REF:S000117178|PMID:16823961	IDA		C	Protein of the mitochondrial intermembrane space, required for acetate utilization and gluconeogenesis	YDR511W	gene	taxon:4932	20061212	SGD
SGD	S000002919	ACN9		GO:0005758	SGD_REF:S000056338|PMID:10103055	IDA		C	Protein of the mitochondrial intermembrane space, required for acetate utilization and gluconeogenesis	YDR511W	gene	taxon:4932	20020716	SGD
SGD	S000002919	ACN9		GO:0005758	SGD_REF:S000125578	IEA	SP_SL:SL-0169	C	Protein of the mitochondrial intermembrane space, required for acetate utilization and gluconeogenesis	YDR511W	gene	taxon:4932	20091120	UniProtKB
SGD	S000002919	ACN9		GO:0006094	SGD_REF:S000124038	IEA	SP_KW:KW-0312	P	Protein of the mitochondrial intermembrane space, required for acetate utilization and gluconeogenesis	YDR511W	gene	taxon:4932	20091120	UniProtKB
SGD	S000002919	ACN9		GO:0006111	SGD_REF:S000041632|PMID:8878673	IMP		P	Protein of the mitochondrial intermembrane space, required for acetate utilization and gluconeogenesis	YDR511W	gene	taxon:4932	20090416	SGD
SGD	S000002919	ACN9		GO:0015978	SGD_REF:S000041632|PMID:8878673	IMP		P	Protein of the mitochondrial intermembrane space, required for acetate utilization and gluconeogenesis	YDR511W	gene	taxon:4932	20070213	SGD
SGD	S000002919	ACN9		GO:0055114	SGD_REF:S000131114	RCA		P	Protein of the mitochondrial intermembrane space, required for acetate utilization and gluconeogenesis	YDR511W	gene	taxon:4932	20090806	bioPIXIE_MEFIT
SGD	S000004295	ACO1		GO:0000002	SGD_REF:S000080741|PMID:15692048	IMP		P	Aconitase, required for the tricarboxylic acid (TCA) cycle and also independently required for mitochondrial genome maintenance	YLR304C|GLU1	gene	taxon:4932	20050401	SGD
SGD	S000004295	ACO1		GO:0003690	SGD_REF:S000123820|PMID:17698960	IDA		F	Aconitase, required for the tricarboxylic acid (TCA) cycle and also independently required for mitochondrial genome maintenance	YLR304C|GLU1	gene	taxon:4932	20070821	SGD
SGD	S000004295	ACO1		GO:0003697	SGD_REF:S000123820|PMID:17698960	IDA		F	Aconitase, required for the tricarboxylic acid (TCA) cycle and also independently required for mitochondrial genome maintenance	YLR304C|GLU1	gene	taxon:4932	20070821	SGD
SGD	S000004295	ACO1		GO:0003994	SGD_REF:S000124036	IEA	InterPro:IPR006248	F	Aconitase, required for the tricarboxylic acid (TCA) cycle and also independently required for mitochondrial genome maintenance	YLR304C|GLU1	gene	taxon:4932	20091120	UniProtKB
SGD	S000004295	ACO1		GO:0003994	SGD_REF:S000124037	IEA	EC:4.2.1.3	F	Aconitase, required for the tricarboxylic acid (TCA) cycle and also independently required for mitochondrial genome maintenance	YLR304C|GLU1	gene	taxon:4932	20091120	UniProtKB
SGD	S000004295	ACO1		GO:0003994	SGD_REF:S000058126|PMID:9175438	TAS		F	Aconitase, required for the tricarboxylic acid (TCA) cycle and also independently required for mitochondrial genome maintenance	YLR304C|GLU1	gene	taxon:4932	20010118	SGD
SGD	S000004295	ACO1		GO:0005506	SGD_REF:S000124038	IEA	SP_KW:KW-0408	F	Aconitase, required for the tricarboxylic acid (TCA) cycle and also independently required for mitochondrial genome maintenance	YLR304C|GLU1	gene	taxon:4932	20091120	UniProtKB
SGD	S000004295	ACO1		GO:0005737	SGD_REF:S000124038	IEA	SP_KW:KW-0963	C	Aconitase, required for the tricarboxylic acid (TCA) cycle and also independently required for mitochondrial genome maintenance	YLR304C|GLU1	gene	taxon:4932	20091120	UniProtKB
SGD	S000004295	ACO1		GO:0005737	SGD_REF:S000125578	IEA	SP_SL:SL-0086	C	Aconitase, required for the tricarboxylic acid (TCA) cycle and also independently required for mitochondrial genome maintenance	YLR304C|GLU1	gene	taxon:4932	20091120	UniProtKB
SGD	S000004295	ACO1		GO:0005739	SGD_REF:S000124038	IEA	SP_KW:KW-0496	C	Aconitase, required for the tricarboxylic acid (TCA) cycle and also independently required for mitochondrial genome maintenance	YLR304C|GLU1	gene	taxon:4932	20091120	UniProtKB
SGD	S000004295	ACO1		GO:0005739	SGD_REF:S000117178|PMID:16823961	IDA		C	Aconitase, required for the tricarboxylic acid (TCA) cycle and also independently required for mitochondrial genome maintenance	YLR304C|GLU1	gene	taxon:4932	20061212	SGD
SGD	S000004295	ACO1		GO:0005739	SGD_REF:S000125578	IEA	SP_SL:SL-0173	C	Aconitase, required for the tricarboxylic acid (TCA) cycle and also independently required for mitochondrial genome maintenance	YLR304C|GLU1	gene	taxon:4932	20091120	UniProtKB
SGD	S000004295	ACO1		GO:0005759	SGD_REF:S000058126|PMID:9175438	TAS		C	Aconitase, required for the tricarboxylic acid (TCA) cycle and also independently required for mitochondrial genome maintenance	YLR304C|GLU1	gene	taxon:4932	20021201	SGD
SGD	S000004295	ACO1		GO:0005829	SGD_REF:S000058126|PMID:9175438	TAS		C	Aconitase, required for the tricarboxylic acid (TCA) cycle and also independently required for mitochondrial genome maintenance	YLR304C|GLU1	gene	taxon:4932	20010118	SGD
SGD	S000004295	ACO1		GO:0006099	SGD_REF:S000124038	IEA	SP_KW:KW-0816	P	Aconitase, required for the tricarboxylic acid (TCA) cycle and also independently required for mitochondrial genome maintenance	YLR304C|GLU1	gene	taxon:4932	20091120	UniProtKB
SGD	S000004295	ACO1		GO:0006099	SGD_REF:S000058126|PMID:9175438	TAS		P	Aconitase, required for the tricarboxylic acid (TCA) cycle and also independently required for mitochondrial genome maintenance	YLR304C|GLU1	gene	taxon:4932	20010118	SGD
SGD	S000004295	ACO1		GO:0006099	SGD_REF:S000124036	IEA	InterPro:IPR006248	P	Aconitase, required for the tricarboxylic acid (TCA) cycle and also independently required for mitochondrial genome maintenance	YLR304C|GLU1	gene	taxon:4932	20091120	UniProtKB
SGD	S000004295	ACO1		GO:0006101	SGD_REF:S000058126|PMID:9175438	TAS		P	Aconitase, required for the tricarboxylic acid (TCA) cycle and also independently required for mitochondrial genome maintenance	YLR304C|GLU1	gene	taxon:4932	20010118	SGD
SGD	S000004295	ACO1		GO:0006537	SGD_REF:S000058126|PMID:9175438	TAS		P	Aconitase, required for the tricarboxylic acid (TCA) cycle and also independently required for mitochondrial genome maintenance	YLR304C|GLU1	gene	taxon:4932	20010118	SGD
SGD	S000004295	ACO1		GO:0008152	SGD_REF:S000124036	IEA	InterPro:IPR000573|InterPro:IPR001030|InterPro:IPR015932|InterPro:IPR015928|InterPro:IPR015931|InterPro:IPR015937	P	Aconitase, required for the tricarboxylic acid (TCA) cycle and also independently required for mitochondrial genome maintenance	YLR304C|GLU1	gene	taxon:4932	20091120	UniProtKB
SGD	S000004295	ACO1		GO:0016829	SGD_REF:S000124038	IEA	SP_KW:KW-0456	F	Aconitase, required for the tricarboxylic acid (TCA) cycle and also independently required for mitochondrial genome maintenance	YLR304C|GLU1	gene	taxon:4932	20091120	UniProtKB
SGD	S000004295	ACO1		GO:0019541	SGD_REF:S000059712|PMID:11179416	IEP		P	Aconitase, required for the tricarboxylic acid (TCA) cycle and also independently required for mitochondrial genome maintenance	YLR304C|GLU1	gene	taxon:4932	20011023	SGD
SGD	S000004295	ACO1		GO:0042493	SGD_REF:S000086944|PMID:16234568	IMP		P	Aconitase, required for the tricarboxylic acid (TCA) cycle and also independently required for mitochondrial genome maintenance	YLR304C|GLU1	gene	taxon:4932	20070108	SGD
SGD	S000004295	ACO1		GO:0042645	SGD_REF:S000050870|PMID:10869431	IDA		C	Aconitase, required for the tricarboxylic acid (TCA) cycle and also independently required for mitochondrial genome maintenance	YLR304C|GLU1	gene	taxon:4932	20050401	SGD
SGD	S000004295	ACO1		GO:0046872	SGD_REF:S000124038	IEA	SP_KW:KW-0479	F	Aconitase, required for the tricarboxylic acid (TCA) cycle and also independently required for mitochondrial genome maintenance	YLR304C|GLU1	gene	taxon:4932	20091120	UniProtKB
SGD	S000004295	ACO1		GO:0051536	SGD_REF:S000124038	IEA	SP_KW:KW-0411	F	Aconitase, required for the tricarboxylic acid (TCA) cycle and also independently required for mitochondrial genome maintenance	YLR304C|GLU1	gene	taxon:4932	20091120	UniProtKB
SGD	S000004295	ACO1		GO:0051539	SGD_REF:S000124036	IEA	InterPro:IPR006248	F	Aconitase, required for the tricarboxylic acid (TCA) cycle and also independently required for mitochondrial genome maintenance	YLR304C|GLU1	gene	taxon:4932	20091120	UniProtKB
SGD	S000004295	ACO1		GO:0051539	SGD_REF:S000124038	IEA	SP_KW:KW-0004	F	Aconitase, required for the tricarboxylic acid (TCA) cycle and also independently required for mitochondrial genome maintenance	YLR304C|GLU1	gene	taxon:4932	20091120	UniProtKB
SGD	S000003736	ACO2		GO:0003994	SGD_REF:S000124037	IEA	EC:4.2.1.3	F	Putative mitochondrial aconitase isozyme	YJL200C	gene	taxon:4932	20091120	UniProtKB
SGD	S000003736	ACO2		GO:0003994	SGD_REF:S000124036	IEA	InterPro:IPR006248	F	Putative mitochondrial aconitase isozyme	YJL200C	gene	taxon:4932	20091120	UniProtKB
SGD	S000003736	ACO2		GO:0003994	SGD_REF:S000072463|PMID:10592175	ISS		F	Putative mitochondrial aconitase isozyme	YJL200C	gene	taxon:4932	20030213	SGD
SGD	S000003736	ACO2		GO:0005506	SGD_REF:S000124038	IEA	SP_KW:KW-0408	F	Putative mitochondrial aconitase isozyme	YJL200C	gene	taxon:4932	20091120	UniProtKB
SGD	S000003736	ACO2		GO:0005739	SGD_REF:S000117178|PMID:16823961	IDA		C	Putative mitochondrial aconitase isozyme	YJL200C	gene	taxon:4932	20061212	SGD
SGD	S000003736	ACO2		GO:0005739	SGD_REF:S000074185|PMID:14562095	IDA		C	Putative mitochondrial aconitase isozyme	YJL200C	gene	taxon:4932	20031028	SGD
SGD	S000003736	ACO2		GO:0005739	SGD_REF:S000075100|PMID:14576278	IDA		C	Putative mitochondrial aconitase isozyme	YJL200C	gene	taxon:4932	20031210	SGD
SGD	S000003736	ACO2		GO:0006082	SGD_REF:S000131114	RCA		P	Putative mitochondrial aconitase isozyme	YJL200C	gene	taxon:4932	20090806	bioPIXIE_MEFIT
SGD	S000003736	ACO2		GO:0006099	SGD_REF:S000124038	IEA	SP_KW:KW-0816	P	Putative mitochondrial aconitase isozyme	YJL200C	gene	taxon:4932	20091120	UniProtKB
SGD	S000003736	ACO2		GO:0006099	SGD_REF:S000124036	IEA	InterPro:IPR006248	P	Putative mitochondrial aconitase isozyme	YJL200C	gene	taxon:4932	20091120	UniProtKB
SGD	S000003736	ACO2		GO:0006519	SGD_REF:S000131114	RCA		P	Putative mitochondrial aconitase isozyme	YJL200C	gene	taxon:4932	20090806	bioPIXIE_MEFIT
SGD	S000003736	ACO2		GO:0006725	SGD_REF:S000131114	RCA		P	Putative mitochondrial aconitase isozyme	YJL200C	gene	taxon:4932	20090806	bioPIXIE_MEFIT
SGD	S000003736	ACO2		GO:0006807	SGD_REF:S000131114	RCA		P	Putative mitochondrial aconitase isozyme	YJL200C	gene	taxon:4932	20090806	bioPIXIE_MEFIT
SGD	S000003736	ACO2		GO:0008150	SGD_REF:S000069584	ND		P	Putative mitochondrial aconitase isozyme	YJL200C	gene	taxon:4932	20021002	SGD
SGD	S000003736	ACO2		GO:0008152	SGD_REF:S000124036	IEA	InterPro:IPR000573|InterPro:IPR001030|InterPro:IPR015931|InterPro:IPR015932|InterPro:IPR015937|InterPro:IPR015928	P	Putative mitochondrial aconitase isozyme	YJL200C	gene	taxon:4932	20091120	UniProtKB
SGD	S000003736	ACO2		GO:0016829	SGD_REF:S000124038	IEA	SP_KW:KW-0456	F	Putative mitochondrial aconitase isozyme	YJL200C	gene	taxon:4932	20091120	UniProtKB
SGD	S000003736	ACO2		GO:0046872	SGD_REF:S000124038	IEA	SP_KW:KW-0479	F	Putative mitochondrial aconitase isozyme	YJL200C	gene	taxon:4932	20091120	UniProtKB
SGD	S000003736	ACO2		GO:0051536	SGD_REF:S000124038	IEA	SP_KW:KW-0411	F	Putative mitochondrial aconitase isozyme	YJL200C	gene	taxon:4932	20091120	UniProtKB
SGD	S000003736	ACO2		GO:0051539	SGD_REF:S000124036	IEA	InterPro:IPR006248	F	Putative mitochondrial aconitase isozyme	YJL200C	gene	taxon:4932	20091120	UniProtKB
SGD	S000003736	ACO2		GO:0051539	SGD_REF:S000124038	IEA	SP_KW:KW-0004	F	Putative mitochondrial aconitase isozyme	YJL200C	gene	taxon:4932	20091120	UniProtKB
SGD	S000001675	ACP1		GO:0000036	SGD_REF:S000124036	IEA	InterPro:IPR003231|InterPro:IPR009081	F	Mitochondrial matrix acyl carrier protein, involved in biosynthesis of octanoate, which is a precursor to lipoic acid	YKL192C	gene	taxon:4932	20091120	UniProtKB
SGD	S000001675	ACP1		GO:0000036	SGD_REF:S000045155|PMID:8394042	ISS	UniProtKB:P11943	F	Mitochondrial matrix acyl carrier protein, involved in biosynthesis of octanoate, which is a precursor to lipoic acid	YKL192C	gene	taxon:4932	20071106	SGD
SGD	S000001675	ACP1		GO:0005739	SGD_REF:S000125578	IEA	SP_SL:SL-0173	C	Mitochondrial matrix acyl carrier protein, involved in biosynthesis of octanoate, which is a precursor to lipoic acid	YKL192C	gene	taxon:4932	20091120	UniProtKB
SGD	S000001675	ACP1		GO:0005739	SGD_REF:S000124038	IEA	SP_KW:KW-0496	C	Mitochondrial matrix acyl carrier protein, involved in biosynthesis of octanoate, which is a precursor to lipoic acid	YKL192C	gene	taxon:4932	20091120	UniProtKB
SGD	S000001675	ACP1		GO:0005739	SGD_REF:S000117178|PMID:16823961	IDA		C	Mitochondrial matrix acyl carrier protein, involved in biosynthesis of octanoate, which is a precursor to lipoic acid	YKL192C	gene	taxon:4932	20061212	SGD
SGD	S000001675	ACP1		GO:0005739	SGD_REF:S000075100|PMID:14576278	IDA		C	Mitochondrial matrix acyl carrier protein, involved in biosynthesis of octanoate, which is a precursor to lipoic acid	YKL192C	gene	taxon:4932	20040928	SGD
SGD	S000001675	ACP1		GO:0006633	SGD_REF:S000124036	IEA	InterPro:IPR003231	P	Mitochondrial matrix acyl carrier protein, involved in biosynthesis of octanoate, which is a precursor to lipoic acid	YKL192C	gene	taxon:4932	20091120	UniProtKB
SGD	S000001675	ACP1		GO:0006633	SGD_REF:S000124038	IEA	SP_KW:KW-0275	P	Mitochondrial matrix acyl carrier protein, involved in biosynthesis of octanoate, which is a precursor to lipoic acid	YKL192C	gene	taxon:4932	20091120	UniProtKB
SGD	S000001675	ACP1		GO:0006810	SGD_REF:S000124038	IEA	SP_KW:KW-0813	P	Mitochondrial matrix acyl carrier protein, involved in biosynthesis of octanoate, which is a precursor to lipoic acid	YKL192C	gene	taxon:4932	20091120	UniProtKB
SGD	S000001675	ACP1		GO:0008610	SGD_REF:S000124038	IEA	SP_KW:KW-0444	P	Mitochondrial matrix acyl carrier protein, involved in biosynthesis of octanoate, which is a precursor to lipoic acid	YKL192C	gene	taxon:4932	20091120	UniProtKB
SGD	S000001675	ACP1		GO:0009105	SGD_REF:S000045850|PMID:9187370	IMP		P	Mitochondrial matrix acyl carrier protein, involved in biosynthesis of octanoate, which is a precursor to lipoic acid	YKL192C	gene	taxon:4932	20071106	SGD
SGD	S000001675	ACP1		GO:0022900	SGD_REF:S000124038	IEA	SP_KW:KW-0249	P	Mitochondrial matrix acyl carrier protein, involved in biosynthesis of octanoate, which is a precursor to lipoic acid	YKL192C	gene	taxon:4932	20091120	UniProtKB
SGD	S000001675	ACP1		GO:0031177	SGD_REF:S000124036	IEA	InterPro:IPR006162	F	Mitochondrial matrix acyl carrier protein, involved in biosynthesis of octanoate, which is a precursor to lipoic acid	YKL192C	gene	taxon:4932	20091120	UniProtKB
SGD	S000001675	ACP1		GO:0048037	SGD_REF:S000124036	IEA	InterPro:IPR006163	F	Mitochondrial matrix acyl carrier protein, involved in biosynthesis of octanoate, which is a precursor to lipoic acid	YKL192C	gene	taxon:4932	20091120	UniProtKB
SGD	S000001675	ACP1		GO:0055114	SGD_REF:S000131114	RCA		P	Mitochondrial matrix acyl carrier protein, involved in biosynthesis of octanoate, which is a precursor to lipoic acid	YKL192C	gene	taxon:4932	20090806	bioPIXIE_MEFIT
SGD	S000001675	ACP1		GO:0070469	SGD_REF:S000124038	IEA	SP_KW:KW-0679	C	Mitochondrial matrix acyl carrier protein, involved in biosynthesis of octanoate, which is a precursor to lipoic acid	YKL192C	gene	taxon:4932	20091120	UniProtKB
SGD	S000000050	ACS1		GO:0000166	SGD_REF:S000124038	IEA	SP_KW:KW-0547	F	Acetyl-coA synthetase isoform which, along with Acs2p, is the nuclear source of acetyl-coA for histone acetlyation	YAL054C|FUN44	gene	taxon:4932	20091120	UniProtKB
SGD	S000000050	ACS1		GO:0003824	SGD_REF:S000124036	IEA	InterPro:IPR000873	F	Acetyl-coA synthetase isoform which, along with Acs2p, is the nuclear source of acetyl-coA for histone acetlyation	YAL054C|FUN44	gene	taxon:4932	20091120	UniProtKB
SGD	S000000050	ACS1		GO:0003987	SGD_REF:S000124037	IEA	EC:6.2.1.1	F	Acetyl-coA synthetase isoform which, along with Acs2p, is the nuclear source of acetyl-coA for histone acetlyation	YAL054C|FUN44	gene	taxon:4932	20091120	UniProtKB
SGD	S000000050	ACS1		GO:0003987	SGD_REF:S000047927|PMID:8910545	IDA		F	Acetyl-coA synthetase isoform which, along with Acs2p, is the nuclear source of acetyl-coA for histone acetlyation	YAL054C|FUN44	gene	taxon:4932	20020716	SGD
SGD	S000000050	ACS1		GO:0003987	SGD_REF:S000124036	IEA	InterPro:IPR011904	F	Acetyl-coA synthetase isoform which, along with Acs2p, is the nuclear source of acetyl-coA for histone acetlyation	YAL054C|FUN44	gene	taxon:4932	20091120	UniProtKB
SGD	S000000050	ACS1		GO:0005524	SGD_REF:S000124038	IEA	SP_KW:KW-0067	F	Acetyl-coA synthetase isoform which, along with Acs2p, is the nuclear source of acetyl-coA for histone acetlyation	YAL054C|FUN44	gene	taxon:4932	20091120	UniProtKB
SGD	S000000050	ACS1		GO:0005634	SGD_REF:S000124038	IEA	SP_KW:KW-0539	C	Acetyl-coA synthetase isoform which, along with Acs2p, is the nuclear source of acetyl-coA for histone acetlyation	YAL054C|FUN44	gene	taxon:4932	20091120	UniProtKB
SGD	S000000050	ACS1		GO:0005634	SGD_REF:S000125578	IEA	SP_SL:SL-0191	C	Acetyl-coA synthetase isoform which, along with Acs2p, is the nuclear source of acetyl-coA for histone acetlyation	YAL054C|FUN44	gene	taxon:4932	20091120	UniProtKB
SGD	S000000050	ACS1		GO:0005737	SGD_REF:S000125578	IEA	SP_SL:SL-0086	C	Acetyl-coA synthetase isoform which, along with Acs2p, is the nuclear source of acetyl-coA for histone acetlyation	YAL054C|FUN44	gene	taxon:4932	20091120	UniProtKB
SGD	S000000050	ACS1		GO:0005737	SGD_REF:S000124038	IEA	SP_KW:KW-0963	C	Acetyl-coA synthetase isoform which, along with Acs2p, is the nuclear source of acetyl-coA for histone acetlyation	YAL054C|FUN44	gene	taxon:4932	20091120	UniProtKB
SGD	S000000050	ACS1		GO:0005739	SGD_REF:S000124038	IEA	SP_KW:KW-0496	C	Acetyl-coA synthetase isoform which, along with Acs2p, is the nuclear source of acetyl-coA for histone acetlyation	YAL054C|FUN44	gene	taxon:4932	20091120	UniProtKB
SGD	S000000050	ACS1		GO:0005739	SGD_REF:S000125578	IEA	SP_SL:SL-0173	C	Acetyl-coA synthetase isoform which, along with Acs2p, is the nuclear source of acetyl-coA for histone acetlyation	YAL054C|FUN44	gene	taxon:4932	20091120	UniProtKB
SGD	S000000050	ACS1		GO:0005739	SGD_REF:S000075100|PMID:14576278	IDA		C	Acetyl-coA synthetase isoform which, along with Acs2p, is the nuclear source of acetyl-coA for histone acetlyation	YAL054C|FUN44	gene	taxon:4932	20040928	SGD
SGD	S000000050	ACS1		GO:0005739	SGD_REF:S000117178|PMID:16823961	IDA		C	Acetyl-coA synthetase isoform which, along with Acs2p, is the nuclear source of acetyl-coA for histone acetlyation	YAL054C|FUN44	gene	taxon:4932	20061212	SGD
SGD	S000000050	ACS1		GO:0005783	SGD_REF:S000124038	IEA	SP_KW:KW-0256	C	Acetyl-coA synthetase isoform which, along with Acs2p, is the nuclear source of acetyl-coA for histone acetlyation	YAL054C|FUN44	gene	taxon:4932	20091120	UniProtKB
SGD	S000000050	ACS1		GO:0005792	SGD_REF:S000125578	IEA	SP_SL:SL-0166	C	Acetyl-coA synthetase isoform which, along with Acs2p, is the nuclear source of acetyl-coA for histone acetlyation	YAL054C|FUN44	gene	taxon:4932	20091120	UniProtKB
SGD	S000000050	ACS1		GO:0005792	SGD_REF:S000124038	IEA	SP_KW:KW-0492	C	Acetyl-coA synthetase isoform which, along with Acs2p, is the nuclear source of acetyl-coA for histone acetlyation	YAL054C|FUN44	gene	taxon:4932	20091120	UniProtKB
SGD	S000000050	ACS1		GO:0005829	SGD_REF:S000048464|PMID:9711835	IDA		C	Acetyl-coA synthetase isoform which, along with Acs2p, is the nuclear source of acetyl-coA for histone acetlyation	YAL054C|FUN44	gene	taxon:4932	20020920	SGD
SGD	S000000050	ACS1		GO:0006085	SGD_REF:S000047927|PMID:8910545	IDA		P	Acetyl-coA synthetase isoform which, along with Acs2p, is the nuclear source of acetyl-coA for histone acetlyation	YAL054C|FUN44	gene	taxon:4932	20020716	SGD
SGD	S000000050	ACS1		GO:0007039	SGD_REF:S000131114	RCA		P	Acetyl-coA synthetase isoform which, along with Acs2p, is the nuclear source of acetyl-coA for histone acetlyation	YAL054C|FUN44	gene	taxon:4932	20090806	bioPIXIE_MEFIT
SGD	S000000050	ACS1		GO:0008152	SGD_REF:S000124036	IEA	InterPro:IPR000873	P	Acetyl-coA synthetase isoform which, along with Acs2p, is the nuclear source of acetyl-coA for histone acetlyation	YAL054C|FUN44	gene	taxon:4932	20091120	UniProtKB
SGD	S000000050	ACS1		GO:0016208	SGD_REF:S000124036	IEA	InterPro:IPR011904	F	Acetyl-coA synthetase isoform which, along with Acs2p, is the nuclear source of acetyl-coA for histone acetlyation	YAL054C|FUN44	gene	taxon:4932	20091120	UniProtKB
SGD	S000000050	ACS1		GO:0016573	SGD_REF:S000117290|PMID:16857587	IGI	SGD:S000004143	P	Acetyl-coA synthetase isoform which, along with Acs2p, is the nuclear source of acetyl-coA for histone acetlyation	YAL054C|FUN44	gene	taxon:4932	20061107	SGD
SGD	S000000050	ACS1		GO:0016874	SGD_REF:S000124038	IEA	SP_KW:KW-0436	F	Acetyl-coA synthetase isoform which, along with Acs2p, is the nuclear source of acetyl-coA for histone acetlyation	YAL054C|FUN44	gene	taxon:4932	20091120	UniProtKB
SGD	S000000050	ACS1		GO:0019654	SGD_REF:S000047705|PMID:1363452	IMP		P	Acetyl-coA synthetase isoform which, along with Acs2p, is the nuclear source of acetyl-coA for histone acetlyation	YAL054C|FUN44	gene	taxon:4932	20020716	SGD
SGD	S000004143	ACS2		GO:0000166	SGD_REF:S000124038	IEA	SP_KW:KW-0547	F	Acetyl-coA synthetase isoform which, along with Acs1p, is the nuclear source of acetyl-coA for histone acetylation	YLR153C	gene	taxon:4932	20091120	UniProtKB
SGD	S000004143	ACS2		GO:0001302	SGD_REF:S000130978|PMID:19618123	IMP		P	Acetyl-coA synthetase isoform which, along with Acs1p, is the nuclear source of acetyl-coA for histone acetylation	YLR153C	gene	taxon:4932	20091016	SGD
SGD	S000004143	ACS2		GO:0003824	SGD_REF:S000124036	IEA	InterPro:IPR000873	F	Acetyl-coA synthetase isoform which, along with Acs1p, is the nuclear source of acetyl-coA for histone acetylation	YLR153C	gene	taxon:4932	20091120	UniProtKB
SGD	S000004143	ACS2		GO:0003987	SGD_REF:S000047927|PMID:8910545	IDA		F	Acetyl-coA synthetase isoform which, along with Acs1p, is the nuclear source of acetyl-coA for histone acetylation	YLR153C	gene	taxon:4932	20020716	SGD
SGD	S000004143	ACS2		GO:0003987	SGD_REF:S000124037	IEA	EC:6.2.1.1	F	Acetyl-coA synthetase isoform which, along with Acs1p, is the nuclear source of acetyl-coA for histone acetylation	YLR153C	gene	taxon:4932	20091120	UniProtKB
SGD	S000004143	ACS2		GO:0003987	SGD_REF:S000124036	IEA	InterPro:IPR011904	F	Acetyl-coA synthetase isoform which, along with Acs1p, is the nuclear source of acetyl-coA for histone acetylation	YLR153C	gene	taxon:4932	20091120	UniProtKB
SGD	S000004143	ACS2		GO:0005524	SGD_REF:S000124038	IEA	SP_KW:KW-0067	F	Acetyl-coA synthetase isoform which, along with Acs1p, is the nuclear source of acetyl-coA for histone acetylation	YLR153C	gene	taxon:4932	20091120	UniProtKB
SGD	S000004143	ACS2		GO:0005634	SGD_REF:S000125578	IEA	SP_SL:SL-0191	C	Acetyl-coA synthetase isoform which, along with Acs1p, is the nuclear source of acetyl-coA for histone acetylation	YLR153C	gene	taxon:4932	20091120	UniProtKB
SGD	S000004143	ACS2		GO:0005634	SGD_REF:S000124038	IEA	SP_KW:KW-0539	C	Acetyl-coA synthetase isoform which, along with Acs1p, is the nuclear source of acetyl-coA for histone acetylation	YLR153C	gene	taxon:4932	20091120	UniProtKB
SGD	S000004143	ACS2		GO:0005634	SGD_REF:S000117290|PMID:16857587	IDA		C	Acetyl-coA synthetase isoform which, along with Acs1p, is the nuclear source of acetyl-coA for histone acetylation	YLR153C	gene	taxon:4932	20061107	SGD
SGD	S000004143	ACS2		GO:0005634	SGD_REF:S000130978|PMID:19618123	IDA		C	Acetyl-coA synthetase isoform which, along with Acs1p, is the nuclear source of acetyl-coA for histone acetylation	YLR153C	gene	taxon:4932	20091016	SGD
SGD	S000004143	ACS2		GO:0005730	SGD_REF:S000130978|PMID:19618123	IDA		C	Acetyl-coA synthetase isoform which, along with Acs1p, is the nuclear source of acetyl-coA for histone acetylation	YLR153C	gene	taxon:4932	20091016	SGD
SGD	S000004143	ACS2		GO:0005737	SGD_REF:S000124038	IEA	SP_KW:KW-0963	C	Acetyl-coA synthetase isoform which, along with Acs1p, is the nuclear source of acetyl-coA for histone acetylation	YLR153C	gene	taxon:4932	20091120	UniProtKB
SGD	S000004143	ACS2		GO:0005737	SGD_REF:S000125578	IEA	SP_SL:SL-0086	C	Acetyl-coA synthetase isoform which, along with Acs1p, is the nuclear source of acetyl-coA for histone acetylation	YLR153C	gene	taxon:4932	20091120	UniProtKB
SGD	S000004143	ACS2		GO:0005829	SGD_REF:S000048464|PMID:9711835	IDA		C	Acetyl-coA synthetase isoform which, along with Acs1p, is the nuclear source of acetyl-coA for histone acetylation	YLR153C	gene	taxon:4932	20020920	SGD
SGD	S000004143	ACS2		GO:0005829	SGD_REF:S000117290|PMID:16857587	IDA		C	Acetyl-coA synthetase isoform which, along with Acs1p, is the nuclear source of acetyl-coA for histone acetylation	YLR153C	gene	taxon:4932	20061107	SGD
SGD	S000004143	ACS2		GO:0006066	SGD_REF:S000131114	RCA		P	Acetyl-coA synthetase isoform which, along with Acs1p, is the nuclear source of acetyl-coA for histone acetylation	YLR153C	gene	taxon:4932	20090806	bioPIXIE_MEFIT
SGD	S000004143	ACS2		GO:0006085	SGD_REF:S000047927|PMID:8910545	IDA		P	Acetyl-coA synthetase isoform which, along with Acs1p, is the nuclear source of acetyl-coA for histone acetylation	YLR153C	gene	taxon:4932	20020716	SGD
SGD	S000004143	ACS2		GO:0008152	SGD_REF:S000124036	IEA	InterPro:IPR000873	P	Acetyl-coA synthetase isoform which, along with Acs1p, is the nuclear source of acetyl-coA for histone acetylation	YLR153C	gene	taxon:4932	20091120	UniProtKB
SGD	S000004143	ACS2		GO:0016208	SGD_REF:S000124036	IEA	InterPro:IPR011904	F	Acetyl-coA synthetase isoform which, along with Acs1p, is the nuclear source of acetyl-coA for histone acetylation	YLR153C	gene	taxon:4932	20091120	UniProtKB
SGD	S000004143	ACS2		GO:0016573	SGD_REF:S000117290|PMID:16857587	IMP		P	Acetyl-coA synthetase isoform which, along with Acs1p, is the nuclear source of acetyl-coA for histone acetylation	YLR153C	gene	taxon:4932	20061107	SGD
SGD	S000004143	ACS2		GO:0016874	SGD_REF:S000124038	IEA	SP_KW:KW-0436	F	Acetyl-coA synthetase isoform which, along with Acs1p, is the nuclear source of acetyl-coA for histone acetylation	YLR153C	gene	taxon:4932	20091120	UniProtKB
SGD	S000004143	ACS2		GO:0043094	SGD_REF:S000131114	RCA		P	Acetyl-coA synthetase isoform which, along with Acs1p, is the nuclear source of acetyl-coA for histone acetylation	YLR153C	gene	taxon:4932	20090806	bioPIXIE_MEFIT
SGD	S000001855	ACT1		GO:0000001	SGD_REF:S000041005|PMID:10652251	TAS		P	Actin, structural protein involved in cell polarization, endocytosis, and other cytoskeletal functions	YFL039C|ABY1|END7	gene	taxon:4932	20010118	SGD
SGD	S000001855	ACT1		GO:0000011	SGD_REF:S000048215|PMID:8978821	IMP		P	Actin, structural protein involved in cell polarization, endocytosis, and other cytoskeletal functions	YFL039C|ABY1|END7	gene	taxon:4932	20061019	SGD
SGD	S000001855	ACT1		GO:0000011	SGD_REF:S000048215|PMID:8978821	IGI		P	Actin, structural protein involved in cell polarization, endocytosis, and other cytoskeletal functions	YFL039C|ABY1|END7	gene	taxon:4932	20061019	SGD
SGD	S000001855	ACT1		GO:0000123	SGD_REF:S000046619|PMID:10911987	IDA		C	Actin, structural protein involved in cell polarization, endocytosis, and other cytoskeletal functions	YFL039C|ABY1|END7	gene	taxon:4932	20020918	SGD
SGD	S000001855	ACT1		GO:0000132	SGD_REF:S000041005|PMID:10652251	TAS		P	Actin, structural protein involved in cell polarization, endocytosis, and other cytoskeletal functions	YFL039C|ABY1|END7	gene	taxon:4932	20040128	SGD
SGD	S000001855	ACT1		GO:0000142	SGD_REF:S000042854|PMID:8163554	IDA		C	Actin, structural protein involved in cell polarization, endocytosis, and other cytoskeletal functions	YFL039C|ABY1|END7	gene	taxon:4932	20091111	SGD
SGD	S000001855	ACT1		GO:0000142	SGD_REF:S000057165|PMID:3967297	IDA		C	Actin, structural protein involved in cell polarization, endocytosis, and other cytoskeletal functions	YFL039C|ABY1|END7	gene	taxon:4932	20091111	SGD
SGD	S000001855	ACT1		GO:0000166	SGD_REF:S000124038	IEA	SP_KW:KW-0547	F	Actin, structural protein involved in cell polarization, endocytosis, and other cytoskeletal functions	YFL039C|ABY1|END7	gene	taxon:4932	20091120	UniProtKB
SGD	S000001855	ACT1		GO:0000812	SGD_REF:S000113597|PMID:16299513	IDA		C	Actin, structural protein involved in cell polarization, endocytosis, and other cytoskeletal functions	YFL039C|ABY1|END7	gene	taxon:4932	20061024	SGD
SGD	S000001855	ACT1		GO:0000812	SGD_REF:S000074662|PMID:14645854	IDA		C	Actin, structural protein involved in cell polarization, endocytosis, and other cytoskeletal functions	YFL039C|ABY1|END7	gene	taxon:4932	20040412	SGD
SGD	S000001855	ACT1		GO:0000812	SGD_REF:S000075430|PMID:14690608	IDA		C	Actin, structural protein involved in cell polarization, endocytosis, and other cytoskeletal functions	YFL039C|ABY1|END7	gene	taxon:4932	20040412	SGD
SGD	S000001855	ACT1		GO:0000910	SGD_REF:S000053564|PMID:9732290	IDA		P	Actin, structural protein involved in cell polarization, endocytosis, and other cytoskeletal functions	YFL039C|ABY1|END7	gene	taxon:4932	20060918	SGD
SGD	S000001855	ACT1		GO:0000916	SGD_REF:S000053564|PMID:9732290	IDA		P	Actin, structural protein involved in cell polarization, endocytosis, and other cytoskeletal functions	YFL039C|ABY1|END7	gene	taxon:4932	20060919	SGD
SGD	S000001855	ACT1		GO:0001300	SGD_REF:S000077155|PMID:15024029	IMP		P	Actin, structural protein involved in cell polarization, endocytosis, and other cytoskeletal functions	YFL039C|ABY1|END7	gene	taxon:4932	20041001	SGD
SGD	S000001855	ACT1		GO:0003678	SGD_REF:S000127119|PMID:18613951	RCA		F	Actin, structural protein involved in cell polarization, endocytosis, and other cytoskeletal functions	YFL039C|ABY1|END7	gene	taxon:4932	20090903	YeastFunc
SGD	S000001855	ACT1		GO:0003682	SGD_REF:S000127119|PMID:18613951	RCA		F	Actin, structural protein involved in cell polarization, endocytosis, and other cytoskeletal functions	YFL039C|ABY1|END7	gene	taxon:4932	20090903	YeastFunc
SGD	S000001855	ACT1		GO:0004003	SGD_REF:S000127119|PMID:18613951	RCA		F	Actin, structural protein involved in cell polarization, endocytosis, and other cytoskeletal functions	YFL039C|ABY1|END7	gene	taxon:4932	20090903	YeastFunc
SGD	S000001855	ACT1		GO:0004386	SGD_REF:S000127119|PMID:18613951	RCA		F	Actin, structural protein involved in cell polarization, endocytosis, and other cytoskeletal functions	YFL039C|ABY1|END7	gene	taxon:4932	20090903	YeastFunc
SGD	S000001855	ACT1		GO:0004402	SGD_REF:S000127119|PMID:18613951	RCA		F	Actin, structural protein involved in cell polarization, endocytosis, and other cytoskeletal functions	YFL039C|ABY1|END7	gene	taxon:4932	20090903	YeastFunc
SGD	S000001855	ACT1		GO:0004468	SGD_REF:S000127119|PMID:18613951	RCA		F	Actin, structural protein involved in cell polarization, endocytosis, and other cytoskeletal functions	YFL039C|ABY1|END7	gene	taxon:4932	20090903	YeastFunc
SGD	S000001855	ACT1		GO:0004842	SGD_REF:S000127119|PMID:18613951	RCA		F	Actin, structural protein involved in cell polarization, endocytosis, and other cytoskeletal functions	YFL039C|ABY1|END7	gene	taxon:4932	20090903	YeastFunc
SGD	S000001855	ACT1		GO:0005200	SGD_REF:S000058492	TAS		F	Actin, structural protein involved in cell polarization, endocytosis, and other cytoskeletal functions	YFL039C|ABY1|END7	gene	taxon:4932	20010119	SGD
SGD	S000001855	ACT1		GO:0005524	SGD_REF:S000124036	IEA	InterPro:IPR004001	F	Actin, structural protein involved in cell polarization, endocytosis, and other cytoskeletal functions	YFL039C|ABY1|END7	gene	taxon:4932	20091120	UniProtKB
SGD	S000001855	ACT1		GO:0005524	SGD_REF:S000124038	IEA	SP_KW:KW-0067	F	Actin, structural protein involved in cell polarization, endocytosis, and other cytoskeletal functions	YFL039C|ABY1|END7	gene	taxon:4932	20091120	UniProtKB
SGD	S000001855	ACT1		GO:0005737	SGD_REF:S000124038	IEA	SP_KW:KW-0963	C	Actin, structural protein involved in cell polarization, endocytosis, and other cytoskeletal functions	YFL039C|ABY1|END7	gene	taxon:4932	20091120	UniProtKB
SGD	S000001855	ACT1		GO:0005856	SGD_REF:S000124038	IEA	SP_KW:KW-0206	C	Actin, structural protein involved in cell polarization, endocytosis, and other cytoskeletal functions	YFL039C|ABY1|END7	gene	taxon:4932	20091120	UniProtKB
SGD	S000001855	ACT1		GO:0005856	SGD_REF:S000125578	IEA	SP_SL:SL-0090	C	Actin, structural protein involved in cell polarization, endocytosis, and other cytoskeletal functions	YFL039C|ABY1|END7	gene	taxon:4932	20091120	UniProtKB
SGD	S000001855	ACT1		GO:0005884	SGD_REF:S000058492	TAS		C	Actin, structural protein involved in cell polarization, endocytosis, and other cytoskeletal functions	YFL039C|ABY1|END7	gene	taxon:4932	20010119	SGD
SGD	S000001855	ACT1		GO:0006281	SGD_REF:S000114730|PMID:16135807	IDA		P	Actin, structural protein involved in cell polarization, endocytosis, and other cytoskeletal functions	YFL039C|ABY1|END7	gene	taxon:4932	20070103	SGD
SGD	S000001855	ACT1		GO:0006338	SGD_REF:S000127119|PMID:18613951	RCA		P	Actin, structural protein involved in cell polarization, endocytosis, and other cytoskeletal functions	YFL039C|ABY1|END7	gene	taxon:4932	20090903	YeastFunc
SGD	S000001855	ACT1		GO:0006357	SGD_REF:S000046619|PMID:10911987	IDA		P	Actin, structural protein involved in cell polarization, endocytosis, and other cytoskeletal functions	YFL039C|ABY1|END7	gene	taxon:4932	20020918	SGD
SGD	S000001855	ACT1		GO:0006887	SGD_REF:S000041005|PMID:10652251	TAS		P	Actin, structural protein involved in cell polarization, endocytosis, and other cytoskeletal functions	YFL039C|ABY1|END7	gene	taxon:4932	20010118	SGD
SGD	S000001855	ACT1		GO:0006897	SGD_REF:S000054139|PMID:8590801	IMP		P	Actin, structural protein involved in cell polarization, endocytosis, and other cytoskeletal functions	YFL039C|ABY1|END7	gene	taxon:4932	20090311	SGD
SGD	S000001855	ACT1		GO:0006979	SGD_REF:S000120763|PMID:17287397	IGI	SGD:S000001222	P	Actin, structural protein involved in cell polarization, endocytosis, and other cytoskeletal functions	YFL039C|ABY1|END7	gene	taxon:4932	20070212	SGD
SGD	S000001855	ACT1		GO:0007119	SGD_REF:S000041005|PMID:10652251	TAS		P	Actin, structural protein involved in cell polarization, endocytosis, and other cytoskeletal functions	YFL039C|ABY1|END7	gene	taxon:4932	20041001	SGD
SGD	S000001855	ACT1		GO:0008026	SGD_REF:S000127119|PMID:18613951	RCA		F	Actin, structural protein involved in cell polarization, endocytosis, and other cytoskeletal functions	YFL039C|ABY1|END7	gene	taxon:4932	20090903	YeastFunc
SGD	S000001855	ACT1		GO:0008094	SGD_REF:S000127119|PMID:18613951	RCA		F	Actin, structural protein involved in cell polarization, endocytosis, and other cytoskeletal functions	YFL039C|ABY1|END7	gene	taxon:4932	20090903	YeastFunc
SGD	S000001855	ACT1		GO:0009306	SGD_REF:S000058492	TAS		P	Actin, structural protein involved in cell polarization, endocytosis, and other cytoskeletal functions	YFL039C|ABY1|END7	gene	taxon:4932	20011217	SGD
SGD	S000001855	ACT1		GO:0016573	SGD_REF:S000046619|PMID:10911987	IDA		P	Actin, structural protein involved in cell polarization, endocytosis, and other cytoskeletal functions	YFL039C|ABY1|END7	gene	taxon:4932	20020918	SGD
SGD	S000001855	ACT1		GO:0016746	SGD_REF:S000127119|PMID:18613951	RCA		F	Actin, structural protein involved in cell polarization, endocytosis, and other cytoskeletal functions	YFL039C|ABY1|END7	gene	taxon:4932	20090903	YeastFunc
SGD	S000001855	ACT1		GO:0016874	SGD_REF:S000127119|PMID:18613951	RCA		F	Actin, structural protein involved in cell polarization, endocytosis, and other cytoskeletal functions	YFL039C|ABY1|END7	gene	taxon:4932	20090903	YeastFunc
SGD	S000001855	ACT1		GO:0016879	SGD_REF:S000127119|PMID:18613951	RCA		F	Actin, structural protein involved in cell polarization, endocytosis, and other cytoskeletal functions	YFL039C|ABY1|END7	gene	taxon:4932	20090903	YeastFunc
SGD	S000001855	ACT1		GO:0016881	SGD_REF:S000127119|PMID:18613951	RCA		F	Actin, structural protein involved in cell polarization, endocytosis, and other cytoskeletal functions	YFL039C|ABY1|END7	gene	taxon:4932	20090903	YeastFunc
SGD	S000001855	ACT1		GO:0016887	SGD_REF:S000127119|PMID:18613951	RCA		F	Actin, structural protein involved in cell polarization, endocytosis, and other cytoskeletal functions	YFL039C|ABY1|END7	gene	taxon:4932	20090903	YeastFunc
SGD	S000001855	ACT1		GO:0019787	SGD_REF:S000127119|PMID:18613951	RCA		F	Actin, structural protein involved in cell polarization, endocytosis, and other cytoskeletal functions	YFL039C|ABY1|END7	gene	taxon:4932	20090903	YeastFunc
SGD	S000001855	ACT1		GO:0030010	SGD_REF:S000058492	TAS		P	Actin, structural protein involved in cell polarization, endocytosis, and other cytoskeletal functions	YFL039C|ABY1|END7	gene	taxon:4932	20010302	SGD
SGD	S000001855	ACT1		GO:0030037	SGD_REF:S000058492	TAS		P	Actin, structural protein involved in cell polarization, endocytosis, and other cytoskeletal functions	YFL039C|ABY1|END7	gene	taxon:4932	20011217	SGD
SGD	S000001855	ACT1		GO:0030050	SGD_REF:S000041005|PMID:10652251	TAS		P	Actin, structural protein involved in cell polarization, endocytosis, and other cytoskeletal functions	YFL039C|ABY1|END7	gene	taxon:4932	20011217	SGD
SGD	S000001855	ACT1		GO:0030476	SGD_REF:S000119750|PMID:17118118	IDA		P	Actin, structural protein involved in cell polarization, endocytosis, and other cytoskeletal functions	YFL039C|ABY1|END7	gene	taxon:4932	20081201	SGD
SGD	S000001855	ACT1		GO:0030479	SGD_REF:S000057277|PMID:6365930	IDA		C	Actin, structural protein involved in cell polarization, endocytosis, and other cytoskeletal functions	YFL039C|ABY1|END7	gene	taxon:4932	20091111	SGD
SGD	S000001855	ACT1		GO:0030479	SGD_REF:S000042854|PMID:8163554	IDA		C	Actin, structural protein involved in cell polarization, endocytosis, and other cytoskeletal functions	YFL039C|ABY1|END7	gene	taxon:4932	20091111	SGD
SGD	S000001855	ACT1		GO:0030479	SGD_REF:S000057165|PMID:3967297	IDA		C	Actin, structural protein involved in cell polarization, endocytosis, and other cytoskeletal functions	YFL039C|ABY1|END7	gene	taxon:4932	20091111	SGD
SGD	S000001855	ACT1		GO:0031011	SGD_REF:S000040657|PMID:10952318	IPI	SGD:S000003118	C	Actin, structural protein involved in cell polarization, endocytosis, and other cytoskeletal functions	YFL039C|ABY1|END7	gene	taxon:4932	20050411	SGD
SGD	S000001855	ACT1		GO:0031505	SGD_REF:S000041005|PMID:10652251	TAS		P	Actin, structural protein involved in cell polarization, endocytosis, and other cytoskeletal functions	YFL039C|ABY1|END7	gene	taxon:4932	20010118	SGD
SGD	S000001855	ACT1		GO:0032432	SGD_REF:S000042854|PMID:8163554	IDA		C	Actin, structural protein involved in cell polarization, endocytosis, and other cytoskeletal functions	YFL039C|ABY1|END7	gene	taxon:4932	20091111	SGD
SGD	S000001855	ACT1		GO:0032432	SGD_REF:S000057277|PMID:6365930	IDA		C	Actin, structural protein involved in cell polarization, endocytosis, and other cytoskeletal functions	YFL039C|ABY1|END7	gene	taxon:4932	20091111	SGD
SGD	S000001855	ACT1		GO:0032432	SGD_REF:S000057165|PMID:3967297	IDA		C	Actin, structural protein involved in cell polarization, endocytosis, and other cytoskeletal functions	YFL039C|ABY1|END7	gene	taxon:4932	20091111	SGD
SGD	S000001855	ACT1		GO:0035267	SGD_REF:S000079775|PMID:15485911	IPI		C	Actin, structural protein involved in cell polarization, endocytosis, and other cytoskeletal functions	YFL039C|ABY1|END7	gene	taxon:4932	20070103	SGD
SGD	S000001855	ACT1		GO:0042623	SGD_REF:S000127119|PMID:18613951	RCA		F	Actin, structural protein involved in cell polarization, endocytosis, and other cytoskeletal functions	YFL039C|ABY1|END7	gene	taxon:4932	20090903	YeastFunc
SGD	S000001855	ACT1		GO:0043138	SGD_REF:S000127119|PMID:18613951	RCA		F	Actin, structural protein involved in cell polarization, endocytosis, and other cytoskeletal functions	YFL039C|ABY1|END7	gene	taxon:4932	20090903	YeastFunc
SGD	S000001855	ACT1		GO:0043140	SGD_REF:S000127119|PMID:18613951	RCA		F	Actin, structural protein involved in cell polarization, endocytosis, and other cytoskeletal functions	YFL039C|ABY1|END7	gene	taxon:4932	20090903	YeastFunc
SGD	S000001855	ACT1		GO:0051049	SGD_REF:S000131114	RCA		P	Actin, structural protein involved in cell polarization, endocytosis, and other cytoskeletal functions	YFL039C|ABY1|END7	gene	taxon:4932	20090806	bioPIXIE_MEFIT
SGD	S000001855	ACT1		GO:0070035	SGD_REF:S000127119|PMID:18613951	RCA		F	Actin, structural protein involved in cell polarization, endocytosis, and other cytoskeletal functions	YFL039C|ABY1|END7	gene	taxon:4932	20090903	YeastFunc
SGD	S000002856	ADA2		GO:0000124	SGD_REF:S000048255|PMID:9674426	IDA		C	Transcription coactivator, component of the ADA and SAGA transcriptional adaptor/HAT (histone acetyltransferase) complexes	YDR448W|SWI8	gene	taxon:4932	20010221	SGD
SGD	S000002856	ADA2		GO:0000124	SGD_REF:S000045957|PMID:9224714	IDA		C	Transcription coactivator, component of the ADA and SAGA transcriptional adaptor/HAT (histone acetyltransferase) complexes	YDR448W|SWI8	gene	taxon:4932	20091002	SGD
SGD	S000002856	ADA2		GO:0000183	SGD_REF:S000132194|PMID:19737915	IMP		P	Transcription coactivator, component of the ADA and SAGA transcriptional adaptor/HAT (histone acetyltransferase) complexes	YDR448W|SWI8	gene	taxon:4932	20091113	SGD
SGD	S000002856	ADA2		GO:0000228	SGD_REF:S000127119|PMID:18613951	RCA		C	Transcription coactivator, component of the ADA and SAGA transcriptional adaptor/HAT (histone acetyltransferase) complexes	YDR448W|SWI8	gene	taxon:4932	20090903	YeastFunc
SGD	S000002856	ADA2		GO:0001786	SGD_REF:S000128154|PMID:18950642	IMP		F	Transcription coactivator, component of the ADA and SAGA transcriptional adaptor/HAT (histone acetyltransferase) complexes	YDR448W|SWI8	gene	taxon:4932	20091013	SGD
SGD	S000002856	ADA2		GO:0001786	SGD_REF:S000128154|PMID:18950642	IDA		F	Transcription coactivator, component of the ADA and SAGA transcriptional adaptor/HAT (histone acetyltransferase) complexes	YDR448W|SWI8	gene	taxon:4932	20091013	SGD
SGD	S000002856	ADA2		GO:0003677	SGD_REF:S000124036	IEA	InterPro:IPR001005	F	Transcription coactivator, component of the ADA and SAGA transcriptional adaptor/HAT (histone acetyltransferase) complexes	YDR448W|SWI8	gene	taxon:4932	20091120	UniProtKB
SGD	S000002856	ADA2		GO:0003682	SGD_REF:S000132194|PMID:19737915	IDA		F	Transcription coactivator, component of the ADA and SAGA transcriptional adaptor/HAT (histone acetyltransferase) complexes	YDR448W|SWI8	gene	taxon:4932	20091113	SGD
SGD	S000002856	ADA2		GO:0003702	SGD_REF:S000127119|PMID:18613951	RCA		F	Transcription coactivator, component of the ADA and SAGA transcriptional adaptor/HAT (histone acetyltransferase) complexes	YDR448W|SWI8	gene	taxon:4932	20090903	YeastFunc
SGD	S000002856	ADA2		GO:0003713	SGD_REF:S000043194|PMID:7972120	IDA		F	Transcription coactivator, component of the ADA and SAGA transcriptional adaptor/HAT (histone acetyltransferase) complexes	YDR448W|SWI8	gene	taxon:4932	20090827	SGD
SGD	S000002856	ADA2	contributes_to	GO:0004402	SGD_REF:S000074492|PMID:11773077	IDA		F	Transcription coactivator, component of the ADA and SAGA transcriptional adaptor/HAT (histone acetyltransferase) complexes	YDR448W|SWI8	gene	taxon:4932	20091002	SGD
SGD	S000002856	ADA2		GO:0005634	SGD_REF:S000125578	IEA	SP_SL:SL-0191	C	Transcription coactivator, component of the ADA and SAGA transcriptional adaptor/HAT (histone acetyltransferase) complexes	YDR448W|SWI8	gene	taxon:4932	20091120	UniProtKB
SGD	S000002856	ADA2		GO:0005634	SGD_REF:S000124038	IEA	SP_KW:KW-0539	C	Transcription coactivator, component of the ADA and SAGA transcriptional adaptor/HAT (histone acetyltransferase) complexes	YDR448W|SWI8	gene	taxon:4932	20091120	UniProtKB
SGD	S000002856	ADA2		GO:0005671	SGD_REF:S000057512|PMID:7862114	IDA		C	Transcription coactivator, component of the ADA and SAGA transcriptional adaptor/HAT (histone acetyltransferase) complexes	YDR448W|SWI8	gene	taxon:4932	20090915	SGD
SGD	S000002856	ADA2		GO:0005671	SGD_REF:S000042121|PMID:10490601	IDA		C	Transcription coactivator, component of the ADA and SAGA transcriptional adaptor/HAT (histone acetyltransferase) complexes	YDR448W|SWI8	gene	taxon:4932	20091002	SGD
SGD	S000002856	ADA2		GO:0006348	SGD_REF:S000132194|PMID:19737915	IMP		P	Transcription coactivator, component of the ADA and SAGA transcriptional adaptor/HAT (histone acetyltransferase) complexes	YDR448W|SWI8	gene	taxon:4932	20091113	SGD
SGD	S000002856	ADA2		GO:0006350	SGD_REF:S000124038	IEA	SP_KW:KW-0804	P	Transcription coactivator, component of the ADA and SAGA transcriptional adaptor/HAT (histone acetyltransferase) complexes	YDR448W|SWI8	gene	taxon:4932	20091120	UniProtKB
SGD	S000002856	ADA2		GO:0006357	SGD_REF:S000128154|PMID:18950642	IMP		P	Transcription coactivator, component of the ADA and SAGA transcriptional adaptor/HAT (histone acetyltransferase) complexes	YDR448W|SWI8	gene	taxon:4932	20091013	SGD
SGD	S000002856	ADA2		GO:0006414	SGD_REF:S000131114	RCA		P	Transcription coactivator, component of the ADA and SAGA transcriptional adaptor/HAT (histone acetyltransferase) complexes	YDR448W|SWI8	gene	taxon:4932	20090806	bioPIXIE_MEFIT
SGD	S000002856	ADA2		GO:0006984	SGD_REF:S000131114	RCA		P	Transcription coactivator, component of the ADA and SAGA transcriptional adaptor/HAT (histone acetyltransferase) complexes	YDR448W|SWI8	gene	taxon:4932	20090806	bioPIXIE_MEFIT
SGD	S000002856	ADA2		GO:0008270	SGD_REF:S000124038	IEA	SP_KW:KW-0862	F	Transcription coactivator, component of the ADA and SAGA transcriptional adaptor/HAT (histone acetyltransferase) complexes	YDR448W|SWI8	gene	taxon:4932	20091120	UniProtKB
SGD	S000002856	ADA2		GO:0008270	SGD_REF:S000124036	IEA	InterPro:IPR000433	F	Transcription coactivator, component of the ADA and SAGA transcriptional adaptor/HAT (histone acetyltransferase) complexes	YDR448W|SWI8	gene	taxon:4932	20091120	UniProtKB
SGD	S000002856	ADA2		GO:0016251	SGD_REF:S000127119|PMID:18613951	RCA		F	Transcription coactivator, component of the ADA and SAGA transcriptional adaptor/HAT (histone acetyltransferase) complexes	YDR448W|SWI8	gene	taxon:4932	20090903	YeastFunc
SGD	S000002856	ADA2		GO:0016455	SGD_REF:S000127119|PMID:18613951	RCA		F	Transcription coactivator, component of the ADA and SAGA transcriptional adaptor/HAT (histone acetyltransferase) complexes	YDR448W|SWI8	gene	taxon:4932	20090903	YeastFunc
SGD	S000002856	ADA2		GO:0016568	SGD_REF:S000048255|PMID:9674426	IDA		P	Transcription coactivator, component of the ADA and SAGA transcriptional adaptor/HAT (histone acetyltransferase) complexes	YDR448W|SWI8	gene	taxon:4932	20090903	SGD
SGD	S000002856	ADA2		GO:0016585	SGD_REF:S000127119|PMID:18613951	RCA		C	Transcription coactivator, component of the ADA and SAGA transcriptional adaptor/HAT (histone acetyltransferase) complexes	YDR448W|SWI8	gene	taxon:4932	20090903	YeastFunc
SGD	S000002856	ADA2		GO:0035066	SGD_REF:S000071702|PMID:12419236	IMP		P	Transcription coactivator, component of the ADA and SAGA transcriptional adaptor/HAT (histone acetyltransferase) complexes	YDR448W|SWI8	gene	taxon:4932	20091002	SGD
SGD	S000002856	ADA2		GO:0044454	SGD_REF:S000127119|PMID:18613951	RCA		C	Transcription coactivator, component of the ADA and SAGA transcriptional adaptor/HAT (histone acetyltransferase) complexes	YDR448W|SWI8	gene	taxon:4932	20090903	YeastFunc
SGD	S000002856	ADA2		GO:0045449	SGD_REF:S000124038	IEA	SP_KW:KW-0805	P	Transcription coactivator, component of the ADA and SAGA transcriptional adaptor/HAT (histone acetyltransferase) complexes	YDR448W|SWI8	gene	taxon:4932	20091120	UniProtKB
SGD	S000002856	ADA2		GO:0045941	SGD_REF:S000131114	RCA		P	Transcription coactivator, component of the ADA and SAGA transcriptional adaptor/HAT (histone acetyltransferase) complexes	YDR448W|SWI8	gene	taxon:4932	20090806	bioPIXIE_MEFIT
SGD	S000002856	ADA2		GO:0046695	SGD_REF:S000071997|PMID:12446794	IDA		C	Transcription coactivator, component of the ADA and SAGA transcriptional adaptor/HAT (histone acetyltransferase) complexes	YDR448W|SWI8	gene	taxon:4932	20090903	SGD
SGD	S000002856	ADA2		GO:0046872	SGD_REF:S000124038	IEA	SP_KW:KW-0479	F	Transcription coactivator, component of the ADA and SAGA transcriptional adaptor/HAT (histone acetyltransferase) complexes	YDR448W|SWI8	gene	taxon:4932	20091120	UniProtKB
SGD	S000004796	ADD37		GO:0003674	SGD_REF:S000069584	ND		F	Protein of unknown function involved in ER-associated protein degradation	YMR184W	gene	taxon:4932	20021126	SGD
SGD	S000004796	ADD37		GO:0005737	SGD_REF:S000124038	IEA	SP_KW:KW-0963	C	Protein of unknown function involved in ER-associated protein degradation	YMR184W	gene	taxon:4932	20091120	UniProtKB
SGD	S000004796	ADD37		GO:0005737	SGD_REF:S000125578	IEA	SP_SL:SL-0086	C	Protein of unknown function involved in ER-associated protein degradation	YMR184W	gene	taxon:4932	20091120	UniProtKB
SGD	S000004796	ADD37		GO:0005737	SGD_REF:S000074185|PMID:14562095	IDA		C	Protein of unknown function involved in ER-associated protein degradation	YMR184W	gene	taxon:4932	20031028	SGD
SGD	S000004796	ADD37		GO:0030433	SGD_REF:S000115312|PMID:12711700	IMP		P	Protein of unknown function involved in ER-associated protein degradation	YMR184W	gene	taxon:4932	20060511	SGD
SGD	S000004796	ADD37		GO:0034605	SGD_REF:S000127869|PMID:18811975	RCA		P	Protein of unknown function involved in ER-associated protein degradation	YMR184W	gene	taxon:4932	20090303	SGD
SGD	S000001689	ADD66		GO:0003674	SGD_REF:S000069584	ND		F	Protein involved in 20S proteasome assembly	YKL206C|PBA2|POC2	gene	taxon:4932	20021126	SGD
SGD	S000001689	ADD66		GO:0005737	SGD_REF:S000074185|PMID:14562095	IDA		C	Protein involved in 20S proteasome assembly	YKL206C|PBA2|POC2	gene	taxon:4932	20031028	SGD
SGD	S000001689	ADD66		GO:0005737	SGD_REF:S000125578	IEA	SP_SL:SL-0086	C	Protein involved in 20S proteasome assembly	YKL206C|PBA2|POC2	gene	taxon:4932	20091120	UniProtKB
SGD	S000001689	ADD66		GO:0005737	SGD_REF:S000124038	IEA	SP_KW:KW-0963	C	Protein involved in 20S proteasome assembly	YKL206C|PBA2|POC2	gene	taxon:4932	20091120	UniProtKB
SGD	S000001689	ADD66		GO:0005829	SGD_REF:S000123935|PMID:17634286	IDA		C	Protein involved in 20S proteasome assembly	YKL206C|PBA2|POC2	gene	taxon:4932	20081024	SGD
SGD	S000001689	ADD66		GO:0030433	SGD_REF:S000115312|PMID:12711700	IMP		P	Protein involved in 20S proteasome assembly	YKL206C|PBA2|POC2	gene	taxon:4932	20060511	SGD
SGD	S000001689	ADD66		GO:0043248	SGD_REF:S000123935|PMID:17634286	IMP		P	Protein involved in 20S proteasome assembly	YKL206C|PBA2|POC2	gene	taxon:4932	20081024	SGD
SGD	S000001689	ADD66		GO:0043248	SGD_REF:S000122233|PMID:17431397	IGI	SGD:S000003367|SGD:S000000377	P	Protein involved in 20S proteasome assembly	YKL206C|PBA2|POC2	gene	taxon:4932	20070504	SGD
SGD	S000001689	ADD66		GO:0043248	SGD_REF:S000122233|PMID:17431397	ISS	protein_id:FAA00023.1	P	Protein involved in 20S proteasome assembly	YKL206C|PBA2|POC2	gene	taxon:4932	20070504	SGD
SGD	S000000070	ADE1		GO:0000166	SGD_REF:S000124038	IEA	SP_KW:KW-0547	F	N-succinyl-5-aminoimidazole-4-carboxamide ribotide (SAICAR) synthetase, required for 'de novo' purine nucleotide biosynthesis	YAR015W	gene	taxon:4932	20091120	UniProtKB
SGD	S000000070	ADE1		GO:0003824	SGD_REF:S000124036	IEA	InterPro:IPR013816	F	N-succinyl-5-aminoimidazole-4-carboxamide ribotide (SAICAR) synthetase, required for 'de novo' purine nucleotide biosynthesis	YAR015W	gene	taxon:4932	20091120	UniProtKB
SGD	S000000070	ADE1		GO:0004639	SGD_REF:S000124037	IEA	EC:6.3.2.6	F	N-succinyl-5-aminoimidazole-4-carboxamide ribotide (SAICAR) synthetase, required for 'de novo' purine nucleotide biosynthesis	YAR015W	gene	taxon:4932	20091120	UniProtKB
SGD	S000000070	ADE1		GO:0004639	SGD_REF:S000039345|PMID:1756975	IDA		F	N-succinyl-5-aminoimidazole-4-carboxamide ribotide (SAICAR) synthetase, required for 'de novo' purine nucleotide biosynthesis	YAR015W	gene	taxon:4932	20070221	SGD
SGD	S000000070	ADE1		GO:0004639	SGD_REF:S000124036	IEA	InterPro:IPR001636|InterPro:IPR018236	F	N-succinyl-5-aminoimidazole-4-carboxamide ribotide (SAICAR) synthetase, required for 'de novo' purine nucleotide biosynthesis	YAR015W	gene	taxon:4932	20091120	UniProtKB
SGD	S000000070	ADE1		GO:0004639	SGD_REF:S000120854|PMID:5767024	IMP		F	N-succinyl-5-aminoimidazole-4-carboxamide ribotide (SAICAR) synthetase, required for 'de novo' purine nucleotide biosynthesis	YAR015W	gene	taxon:4932	20090417	SGD
SGD	S000000070	ADE1		GO:0004639	SGD_REF:S000120856|PMID:5767025	IMP		F	N-succinyl-5-aminoimidazole-4-carboxamide ribotide (SAICAR) synthetase, required for 'de novo' purine nucleotide biosynthesis	YAR015W	gene	taxon:4932	20090417	SGD
SGD	S000000070	ADE1		GO:0005524	SGD_REF:S000124036	IEA	InterPro:IPR013816	F	N-succinyl-5-aminoimidazole-4-carboxamide ribotide (SAICAR) synthetase, required for 'de novo' purine nucleotide biosynthesis	YAR015W	gene	taxon:4932	20091120	UniProtKB
SGD	S000000070	ADE1		GO:0005524	SGD_REF:S000124038	IEA	SP_KW:KW-0067	F	N-succinyl-5-aminoimidazole-4-carboxamide ribotide (SAICAR) synthetase, required for 'de novo' purine nucleotide biosynthesis	YAR015W	gene	taxon:4932	20091120	UniProtKB
SGD	S000000070	ADE1		GO:0005634	SGD_REF:S000074185|PMID:14562095	IDA		C	N-succinyl-5-aminoimidazole-4-carboxamide ribotide (SAICAR) synthetase, required for 'de novo' purine nucleotide biosynthesis	YAR015W	gene	taxon:4932	20031028	SGD
SGD	S000000070	ADE1		GO:0005737	SGD_REF:S000074185|PMID:14562095	IDA		C	N-succinyl-5-aminoimidazole-4-carboxamide ribotide (SAICAR) synthetase, required for 'de novo' purine nucleotide biosynthesis	YAR015W	gene	taxon:4932	20031028	SGD
SGD	S000000070	ADE1		GO:0006164	SGD_REF:S000120856|PMID:5767025	IMP		P	N-succinyl-5-aminoimidazole-4-carboxamide ribotide (SAICAR) synthetase, required for 'de novo' purine nucleotide biosynthesis	YAR015W	gene	taxon:4932	20070222	SGD
SGD	S000000070	ADE1		GO:0006164	SGD_REF:S000039345|PMID:1756975	IDA		P	N-succinyl-5-aminoimidazole-4-carboxamide ribotide (SAICAR) synthetase, required for 'de novo' purine nucleotide biosynthesis	YAR015W	gene	taxon:4932	20070221	SGD
SGD	S000000070	ADE1		GO:0006164	SGD_REF:S000120854|PMID:5767024	IMP		P	N-succinyl-5-aminoimidazole-4-carboxamide ribotide (SAICAR) synthetase, required for 'de novo' purine nucleotide biosynthesis	YAR015W	gene	taxon:4932	20070221	SGD
SGD	S000000070	ADE1		GO:0006164	SGD_REF:S000124038	IEA	SP_KW:KW-0658	P	N-succinyl-5-aminoimidazole-4-carboxamide ribotide (SAICAR) synthetase, required for 'de novo' purine nucleotide biosynthesis	YAR015W	gene	taxon:4932	20091120	UniProtKB
SGD	S000000070	ADE1		GO:0006164	SGD_REF:S000124036	IEA	InterPro:IPR001636|InterPro:IPR018236	P	N-succinyl-5-aminoimidazole-4-carboxamide ribotide (SAICAR) synthetase, required for 'de novo' purine nucleotide biosynthesis	YAR015W	gene	taxon:4932	20091120	UniProtKB
SGD	S000000070	ADE1		GO:0006189	SGD_REF:S000039345|PMID:1756975	IDA		P	N-succinyl-5-aminoimidazole-4-carboxamide ribotide (SAICAR) synthetase, required for 'de novo' purine nucleotide biosynthesis	YAR015W	gene	taxon:4932	20070222	SGD
SGD	S000000070	ADE1		GO:0006189	SGD_REF:S000120854|PMID:5767024	IMP		P	N-succinyl-5-aminoimidazole-4-carboxamide ribotide (SAICAR) synthetase, required for 'de novo' purine nucleotide biosynthesis	YAR015W	gene	taxon:4932	20070222	SGD
SGD	S000000070	ADE1		GO:0006189	SGD_REF:S000120856|PMID:5767025	IMP		P	N-succinyl-5-aminoimidazole-4-carboxamide ribotide (SAICAR) synthetase, required for 'de novo' purine nucleotide biosynthesis	YAR015W	gene	taxon:4932	20070222	SGD
SGD	S000000070	ADE1		GO:0016874	SGD_REF:S000124038	IEA	SP_KW:KW-0436	F	N-succinyl-5-aminoimidazole-4-carboxamide ribotide (SAICAR) synthetase, required for 'de novo' purine nucleotide biosynthesis	YAR015W	gene	taxon:4932	20091120	UniProtKB
SGD	S000000070	ADE1		GO:0018193	SGD_REF:S000131114	RCA		P	N-succinyl-5-aminoimidazole-4-carboxamide ribotide (SAICAR) synthetase, required for 'de novo' purine nucleotide biosynthesis	YAR015W	gene	taxon:4932	20090806	bioPIXIE_MEFIT
SGD	S000000070	ADE1		GO:0042493	SGD_REF:S000086944|PMID:16234568	IMP		P	N-succinyl-5-aminoimidazole-4-carboxamide ribotide (SAICAR) synthetase, required for 'de novo' purine nucleotide biosynthesis	YAR015W	gene	taxon:4932	20070108	SGD
SGD	S000005164	ADE12		GO:0000166	SGD_REF:S000124038	IEA	SP_KW:KW-0547	F	Adenylosuccinate synthase, catalyzes the first step in synthesis of adenosine monophosphate from inosine 5'monophosphate during purine nucleotide biosynthesis	YNL220W|BRA9	gene	taxon:4932	20091120	UniProtKB
SGD	S000005164	ADE12		GO:0000287	SGD_REF:S000124036	IEA	InterPro:IPR001114	F	Adenylosuccinate synthase, catalyzes the first step in synthesis of adenosine monophosphate from inosine 5'monophosphate during purine nucleotide biosynthesis	YNL220W|BRA9	gene	taxon:4932	20091120	UniProtKB
SGD	S000005164	ADE12		GO:0000287	SGD_REF:S000124038	IEA	SP_KW:KW-0460	F	Adenylosuccinate synthase, catalyzes the first step in synthesis of adenosine monophosphate from inosine 5'monophosphate during purine nucleotide biosynthesis	YNL220W|BRA9	gene	taxon:4932	20091120	UniProtKB
SGD	S000005164	ADE12		GO:0003677	SGD_REF:S000124038	IEA	SP_KW:KW-0238	F	Adenylosuccinate synthase, catalyzes the first step in synthesis of adenosine monophosphate from inosine 5'monophosphate during purine nucleotide biosynthesis	YNL220W|BRA9	gene	taxon:4932	20091120	UniProtKB
SGD	S000005164	ADE12		GO:0003688	SGD_REF:S000121977|PMID:8706758	IDA		F	Adenylosuccinate synthase, catalyzes the first step in synthesis of adenosine monophosphate from inosine 5'monophosphate during purine nucleotide biosynthesis	YNL220W|BRA9	gene	taxon:4932	20070327	SGD
SGD	S000005164	ADE12		GO:0004019	SGD_REF:S000042931|PMID:10417315	IDA		F	Adenylosuccinate synthase, catalyzes the first step in synthesis of adenosine monophosphate from inosine 5'monophosphate during purine nucleotide biosynthesis	YNL220W|BRA9	gene	taxon:4932	20021212	SGD
SGD	S000005164	ADE12		GO:0004019	SGD_REF:S000124036	IEA	InterPro:IPR018220|InterPro:IPR001114	F	Adenylosuccinate synthase, catalyzes the first step in synthesis of adenosine monophosphate from inosine 5'monophosphate during purine nucleotide biosynthesis	YNL220W|BRA9	gene	taxon:4932	20091120	UniProtKB
SGD	S000005164	ADE12		GO:0004019	SGD_REF:S000124037	IEA	EC:6.3.4.4	F	Adenylosuccinate synthase, catalyzes the first step in synthesis of adenosine monophosphate from inosine 5'monophosphate during purine nucleotide biosynthesis	YNL220W|BRA9	gene	taxon:4932	20091120	UniProtKB
SGD	S000005164	ADE12		GO:0004019	SGD_REF:S000121977|PMID:8706758	IDA		F	Adenylosuccinate synthase, catalyzes the first step in synthesis of adenosine monophosphate from inosine 5'monophosphate during purine nucleotide biosynthesis	YNL220W|BRA9	gene	taxon:4932	20080918	SGD
SGD	S000005164	ADE12		GO:0004019	SGD_REF:S000121394|PMID:5807803	IMP		F	Adenylosuccinate synthase, catalyzes the first step in synthesis of adenosine monophosphate from inosine 5'monophosphate during purine nucleotide biosynthesis	YNL220W|BRA9	gene	taxon:4932	20070321	SGD
SGD	S000005164	ADE12		GO:0005525	SGD_REF:S000124036	IEA	InterPro:IPR001114|InterPro:IPR018220	F	Adenylosuccinate synthase, catalyzes the first step in synthesis of adenosine monophosphate from inosine 5'monophosphate during purine nucleotide biosynthesis	YNL220W|BRA9	gene	taxon:4932	20091120	UniProtKB
SGD	S000005164	ADE12		GO:0005525	SGD_REF:S000124038	IEA	SP_KW:KW-0342	F	Adenylosuccinate synthase, catalyzes the first step in synthesis of adenosine monophosphate from inosine 5'monophosphate during purine nucleotide biosynthesis	YNL220W|BRA9	gene	taxon:4932	20091120	UniProtKB
SGD	S000005164	ADE12		GO:0005737	SGD_REF:S000074185|PMID:14562095	IDA		C	Adenylosuccinate synthase, catalyzes the first step in synthesis of adenosine monophosphate from inosine 5'monophosphate during purine nucleotide biosynthesis	YNL220W|BRA9	gene	taxon:4932	20031028	SGD
SGD	S000005164	ADE12		GO:0005737	SGD_REF:S000124036	IEA	InterPro:IPR001114	C	Adenylosuccinate synthase, catalyzes the first step in synthesis of adenosine monophosphate from inosine 5'monophosphate during purine nucleotide biosynthesis	YNL220W|BRA9	gene	taxon:4932	20091120	UniProtKB
SGD	S000005164	ADE12		GO:0006164	SGD_REF:S000124036	IEA	InterPro:IPR018220|InterPro:IPR001114	P	Adenylosuccinate synthase, catalyzes the first step in synthesis of adenosine monophosphate from inosine 5'monophosphate during purine nucleotide biosynthesis	YNL220W|BRA9	gene	taxon:4932	20091120	UniProtKB
SGD	S000005164	ADE12		GO:0006164	SGD_REF:S000121394|PMID:5807803	IMP		P	Adenylosuccinate synthase, catalyzes the first step in synthesis of adenosine monophosphate from inosine 5'monophosphate during purine nucleotide biosynthesis	YNL220W|BRA9	gene	taxon:4932	20070321	SGD
SGD	S000005164	ADE12		GO:0006164	SGD_REF:S000124038	IEA	SP_KW:KW-0658	P	Adenylosuccinate synthase, catalyzes the first step in synthesis of adenosine monophosphate from inosine 5'monophosphate during purine nucleotide biosynthesis	YNL220W|BRA9	gene	taxon:4932	20091120	UniProtKB
SGD	S000005164	ADE12		GO:0016874	SGD_REF:S000124038	IEA	SP_KW:KW-0436	F	Adenylosuccinate synthase, catalyzes the first step in synthesis of adenosine monophosphate from inosine 5'monophosphate during purine nucleotide biosynthesis	YNL220W|BRA9	gene	taxon:4932	20091120	UniProtKB
SGD	S000005164	ADE12		GO:0046872	SGD_REF:S000124038	IEA	SP_KW:KW-0479	F	Adenylosuccinate synthase, catalyzes the first step in synthesis of adenosine monophosphate from inosine 5'monophosphate during purine nucleotide biosynthesis	YNL220W|BRA9	gene	taxon:4932	20091120	UniProtKB
SGD	S000004351	ADE13		GO:0003824	SGD_REF:S000124036	IEA	InterPro:IPR000362|InterPro:IPR020557|InterPro:IPR008948	F	Adenylosuccinate lyase, catalyzes two steps in the 'de novo' purine nucleotide biosynthetic pathway	YLR359W|BRA1|BRA8	gene	taxon:4932	20091120	UniProtKB
SGD	S000004351	ADE13		GO:0004018	SGD_REF:S000124036	IEA	InterPro:IPR004769	F	Adenylosuccinate lyase, catalyzes two steps in the 'de novo' purine nucleotide biosynthetic pathway	YLR359W|BRA1|BRA8	gene	taxon:4932	20091120	UniProtKB
SGD	S000004351	ADE13		GO:0004018	SGD_REF:S000124037	IEA	EC:4.3.2.2	F	Adenylosuccinate lyase, catalyzes two steps in the 'de novo' purine nucleotide biosynthetic pathway	YLR359W|BRA1|BRA8	gene	taxon:4932	20091120	UniProtKB
SGD	S000004351	ADE13		GO:0004018	SGD_REF:S000051099|PMID:7896125	IMP		F	Adenylosuccinate lyase, catalyzes two steps in the 'de novo' purine nucleotide biosynthetic pathway	YLR359W|BRA1|BRA8	gene	taxon:4932	20070320	SGD
SGD	S000004351	ADE13		GO:0004018	SGD_REF:S000121394|PMID:5807803	IMP		F	Adenylosuccinate lyase, catalyzes two steps in the 'de novo' purine nucleotide biosynthetic pathway	YLR359W|BRA1|BRA8	gene	taxon:4932	20070321	SGD
SGD	S000004351	ADE13		GO:0005575	SGD_REF:S000069584	ND		C	Adenylosuccinate lyase, catalyzes two steps in the 'de novo' purine nucleotide biosynthetic pathway	YLR359W|BRA1|BRA8	gene	taxon:4932	20020927	SGD
SGD	S000004351	ADE13		GO:0006164	SGD_REF:S000121394|PMID:5807803	IMP		P	Adenylosuccinate lyase, catalyzes two steps in the 'de novo' purine nucleotide biosynthetic pathway	YLR359W|BRA1|BRA8	gene	taxon:4932	20070321	SGD
SGD	S000004351	ADE13		GO:0006164	SGD_REF:S000124038	IEA	SP_KW:KW-0658	P	Adenylosuccinate lyase, catalyzes two steps in the 'de novo' purine nucleotide biosynthetic pathway	YLR359W|BRA1|BRA8	gene	taxon:4932	20091120	UniProtKB
SGD	S000004351	ADE13		GO:0006189	SGD_REF:S000051099|PMID:7896125	IGI	SGD:S000003203|SGD:S000000070|SGD:S000004915|SGD:S000005654	P	Adenylosuccinate lyase, catalyzes two steps in the 'de novo' purine nucleotide biosynthetic pathway	YLR359W|BRA1|BRA8	gene	taxon:4932	20070320	SGD
SGD	S000004351	ADE13		GO:0006189	SGD_REF:S000121394|PMID:5807803	IMP		P	Adenylosuccinate lyase, catalyzes two steps in the 'de novo' purine nucleotide biosynthetic pathway	YLR359W|BRA1|BRA8	gene	taxon:4932	20070321	SGD
SGD	S000004351	ADE13		GO:0009152	SGD_REF:S000124036	IEA	InterPro:IPR004769	P	Adenylosuccinate lyase, catalyzes two steps in the 'de novo' purine nucleotide biosynthetic pathway	YLR359W|BRA1|BRA8	gene	taxon:4932	20091120	UniProtKB
SGD	S000004351	ADE13		GO:0016829	SGD_REF:S000124038	IEA	SP_KW:KW-0456	F	Adenylosuccinate lyase, catalyzes two steps in the 'de novo' purine nucleotide biosynthetic pathway	YLR359W|BRA1|BRA8	gene	taxon:4932	20091120	UniProtKB
SGD	S000004351	ADE13		GO:0070626	SGD_REF:S000124037	IEA	EC:4.3.2.2	F	Adenylosuccinate lyase, catalyzes two steps in the 'de novo' purine nucleotide biosynthetic pathway	YLR359W|BRA1|BRA8	gene	taxon:4932	20091120	UniProtKB
SGD	S000004018	ADE16		GO:0003824	SGD_REF:S000124038	IEA	SP_KW:KW-0511	F	Enzyme of 'de novo' purine biosynthesis containing both 5-aminoimidazole-4-carboxamide ribonucleotide transformylase and inosine monophosphate cyclohydrolase activities, isozyme of Ade17p	YLR028C	gene	taxon:4932	20091120	UniProtKB
SGD	S000004018	ADE16		GO:0003824	SGD_REF:S000124036	IEA	InterPro:IPR013982	F	Enzyme of 'de novo' purine biosynthesis containing both 5-aminoimidazole-4-carboxamide ribonucleotide transformylase and inosine monophosphate cyclohydrolase activities, isozyme of Ade17p	YLR028C	gene	taxon:4932	20091120	UniProtKB
SGD	S000004018	ADE16		GO:0003937	SGD_REF:S000124037	IEA	EC:3.5.4.10	F	Enzyme of 'de novo' purine biosynthesis containing both 5-aminoimidazole-4-carboxamide ribonucleotide transformylase and inosine monophosphate cyclohydrolase activities, isozyme of Ade17p	YLR028C	gene	taxon:4932	20091120	UniProtKB
SGD	S000004018	ADE16		GO:0003937	SGD_REF:S000124036	IEA	InterPro:IPR002695	F	Enzyme of 'de novo' purine biosynthesis containing both 5-aminoimidazole-4-carboxamide ribonucleotide transformylase and inosine monophosphate cyclohydrolase activities, isozyme of Ade17p	YLR028C	gene	taxon:4932	20091120	UniProtKB
SGD	S000004018	ADE16		GO:0003937	SGD_REF:S000053260|PMID:10877846	IDA		F	Enzyme of 'de novo' purine biosynthesis containing both 5-aminoimidazole-4-carboxamide ribonucleotide transformylase and inosine monophosphate cyclohydrolase activities, isozyme of Ade17p	YLR028C	gene	taxon:4932	20010626	SGD
SGD	S000004018	ADE16		GO:0004643	SGD_REF:S000053260|PMID:10877846	IDA		F	Enzyme of 'de novo' purine biosynthesis containing both 5-aminoimidazole-4-carboxamide ribonucleotide transformylase and inosine monophosphate cyclohydrolase activities, isozyme of Ade17p	YLR028C	gene	taxon:4932	20010626	SGD
SGD	S000004018	ADE16		GO:0004643	SGD_REF:S000124036	IEA	InterPro:IPR002695	F	Enzyme of 'de novo' purine biosynthesis containing both 5-aminoimidazole-4-carboxamide ribonucleotide transformylase and inosine monophosphate cyclohydrolase activities, isozyme of Ade17p	YLR028C	gene	taxon:4932	20091120	UniProtKB
SGD	S000004018	ADE16		GO:0004643	SGD_REF:S000124037	IEA	EC:2.1.2.3	F	Enzyme of 'de novo' purine biosynthesis containing both 5-aminoimidazole-4-carboxamide ribonucleotide transformylase and inosine monophosphate cyclohydrolase activities, isozyme of Ade17p	YLR028C	gene	taxon:4932	20091120	UniProtKB
SGD	S000004018	ADE16		GO:0005829	SGD_REF:S000053260|PMID:10877846	IDA		C	Enzyme of 'de novo' purine biosynthesis containing both 5-aminoimidazole-4-carboxamide ribonucleotide transformylase and inosine monophosphate cyclohydrolase activities, isozyme of Ade17p	YLR028C	gene	taxon:4932	20010626	SGD
SGD	S000004018	ADE16		GO:0006164	SGD_REF:S000124036	IEA	InterPro:IPR002695	P	Enzyme of 'de novo' purine biosynthesis containing both 5-aminoimidazole-4-carboxamide ribonucleotide transformylase and inosine monophosphate cyclohydrolase activities, isozyme of Ade17p	YLR028C	gene	taxon:4932	20091120	UniProtKB
SGD	S000004018	ADE16		GO:0006164	SGD_REF:S000124038	IEA	SP_KW:KW-0658	P	Enzyme of 'de novo' purine biosynthesis containing both 5-aminoimidazole-4-carboxamide ribonucleotide transformylase and inosine monophosphate cyclohydrolase activities, isozyme of Ade17p	YLR028C	gene	taxon:4932	20091120	UniProtKB
SGD	S000004018	ADE16		GO:0006164	SGD_REF:S000053260|PMID:10877846	IDA		P	Enzyme of 'de novo' purine biosynthesis containing both 5-aminoimidazole-4-carboxamide ribonucleotide transformylase and inosine monophosphate cyclohydrolase activities, isozyme of Ade17p	YLR028C	gene	taxon:4932	20031219	SGD
SGD	S000004018	ADE16		GO:0006164	SGD_REF:S000053260|PMID:10877846	IMP		P	Enzyme of 'de novo' purine biosynthesis containing both 5-aminoimidazole-4-carboxamide ribonucleotide transformylase and inosine monophosphate cyclohydrolase activities, isozyme of Ade17p	YLR028C	gene	taxon:4932	20031219	SGD
SGD	S000004018	ADE16		GO:0006188	SGD_REF:S000124036	IEA	InterPro:IPR013982	P	Enzyme of 'de novo' purine biosynthesis containing both 5-aminoimidazole-4-carboxamide ribonucleotide transformylase and inosine monophosphate cyclohydrolase activities, isozyme of Ade17p	YLR028C	gene	taxon:4932	20091120	UniProtKB
SGD	S000004018	ADE16		GO:0006189	SGD_REF:S000053260|PMID:10877846	IMP		P	Enzyme of 'de novo' purine biosynthesis containing both 5-aminoimidazole-4-carboxamide ribonucleotide transformylase and inosine monophosphate cyclohydrolase activities, isozyme of Ade17p	YLR028C	gene	taxon:4932	20010626	SGD
SGD	S000004018	ADE16		GO:0006189	SGD_REF:S000053260|PMID:10877846	IDA		P	Enzyme of 'de novo' purine biosynthesis containing both 5-aminoimidazole-4-carboxamide ribonucleotide transformylase and inosine monophosphate cyclohydrolase activities, isozyme of Ade17p	YLR028C	gene	taxon:4932	20010626	SGD
SGD	S000004018	ADE16		GO:0009060	SGD_REF:S000053260|PMID:10877846	IEP		P	Enzyme of 'de novo' purine biosynthesis containing both 5-aminoimidazole-4-carboxamide ribonucleotide transformylase and inosine monophosphate cyclohydrolase activities, isozyme of Ade17p	YLR028C	gene	taxon:4932	20010626	SGD
SGD	S000004018	ADE16		GO:0016740	SGD_REF:S000124038	IEA	SP_KW:KW-0808	F	Enzyme of 'de novo' purine biosynthesis containing both 5-aminoimidazole-4-carboxamide ribonucleotide transformylase and inosine monophosphate cyclohydrolase activities, isozyme of Ade17p	YLR028C	gene	taxon:4932	20091120	UniProtKB
SGD	S000004018	ADE16		GO:0016787	SGD_REF:S000124038	IEA	SP_KW:KW-0378	F	Enzyme of 'de novo' purine biosynthesis containing both 5-aminoimidazole-4-carboxamide ribonucleotide transformylase and inosine monophosphate cyclohydrolase activities, isozyme of Ade17p	YLR028C	gene	taxon:4932	20091120	UniProtKB
SGD	S000004018	ADE16		GO:0030437	SGD_REF:S000053260|PMID:10877846	IEP		P	Enzyme of 'de novo' purine biosynthesis containing both 5-aminoimidazole-4-carboxamide ribonucleotide transformylase and inosine monophosphate cyclohydrolase activities, isozyme of Ade17p	YLR028C	gene	taxon:4932	20010626	SGD
SGD	S000004727	ADE17		GO:0001950	SGD_REF:S000115094|PMID:16622836	IDA		C	Enzyme of 'de novo' purine biosynthesis containing both 5-aminoimidazole-4-carboxamide ribonucleotide transformylase and inosine monophosphate cyclohydrolase activities, isozyme of Ade16p	YMR120C	gene	taxon:4932	20090429	SGD
SGD	S000004727	ADE17		GO:0003824	SGD_REF:S000124036	IEA	InterPro:IPR013982	F	Enzyme of 'de novo' purine biosynthesis containing both 5-aminoimidazole-4-carboxamide ribonucleotide transformylase and inosine monophosphate cyclohydrolase activities, isozyme of Ade16p	YMR120C	gene	taxon:4932	20091120	UniProtKB
SGD	S000004727	ADE17		GO:0003824	SGD_REF:S000124038	IEA	SP_KW:KW-0511	F	Enzyme of 'de novo' purine biosynthesis containing both 5-aminoimidazole-4-carboxamide ribonucleotide transformylase and inosine monophosphate cyclohydrolase activities, isozyme of Ade16p	YMR120C	gene	taxon:4932	20091120	UniProtKB
SGD	S000004727	ADE17		GO:0003937	SGD_REF:S000053260|PMID:10877846	IDA		F	Enzyme of 'de novo' purine biosynthesis containing both 5-aminoimidazole-4-carboxamide ribonucleotide transformylase and inosine monophosphate cyclohydrolase activities, isozyme of Ade16p	YMR120C	gene	taxon:4932	20010626	SGD
SGD	S000004727	ADE17		GO:0003937	SGD_REF:S000124036	IEA	InterPro:IPR002695	F	Enzyme of 'de novo' purine biosynthesis containing both 5-aminoimidazole-4-carboxamide ribonucleotide transformylase and inosine monophosphate cyclohydrolase activities, isozyme of Ade16p	YMR120C	gene	taxon:4932	20091120	UniProtKB
SGD	S000004727	ADE17		GO:0003937	SGD_REF:S000124037	IEA	EC:3.5.4.10	F	Enzyme of 'de novo' purine biosynthesis containing both 5-aminoimidazole-4-carboxamide ribonucleotide transformylase and inosine monophosphate cyclohydrolase activities, isozyme of Ade16p	YMR120C	gene	taxon:4932	20091120	UniProtKB
SGD	S000004727	ADE17		GO:0004643	SGD_REF:S000124037	IEA	EC:2.1.2.3	F	Enzyme of 'de novo' purine biosynthesis containing both 5-aminoimidazole-4-carboxamide ribonucleotide transformylase and inosine monophosphate cyclohydrolase activities, isozyme of Ade16p	YMR120C	gene	taxon:4932	20091120	UniProtKB
SGD	S000004727	ADE17		GO:0004643	SGD_REF:S000053260|PMID:10877846	IDA		F	Enzyme of 'de novo' purine biosynthesis containing both 5-aminoimidazole-4-carboxamide ribonucleotide transformylase and inosine monophosphate cyclohydrolase activities, isozyme of Ade16p	YMR120C	gene	taxon:4932	20010626	SGD
SGD	S000004727	ADE17		GO:0004643	SGD_REF:S000124036	IEA	InterPro:IPR002695	F	Enzyme of 'de novo' purine biosynthesis containing both 5-aminoimidazole-4-carboxamide ribonucleotide transformylase and inosine monophosphate cyclohydrolase activities, isozyme of Ade16p	YMR120C	gene	taxon:4932	20091120	UniProtKB
SGD	S000004727	ADE17		GO:0005829	SGD_REF:S000053260|PMID:10877846	IDA		C	Enzyme of 'de novo' purine biosynthesis containing both 5-aminoimidazole-4-carboxamide ribonucleotide transformylase and inosine monophosphate cyclohydrolase activities, isozyme of Ade16p	YMR120C	gene	taxon:4932	20010626	SGD
SGD	S000004727	ADE17		GO:0006164	SGD_REF:S000124036	IEA	InterPro:IPR002695	P	Enzyme of 'de novo' purine biosynthesis containing both 5-aminoimidazole-4-carboxamide ribonucleotide transformylase and inosine monophosphate cyclohydrolase activities, isozyme of Ade16p	YMR120C	gene	taxon:4932	20091120	UniProtKB
SGD	S000004727	ADE17		GO:0006164	SGD_REF:S000124038	IEA	SP_KW:KW-0658	P	Enzyme of 'de novo' purine biosynthesis containing both 5-aminoimidazole-4-carboxamide ribonucleotide transformylase and inosine monophosphate cyclohydrolase activities, isozyme of Ade16p	YMR120C	gene	taxon:4932	20091120	UniProtKB
SGD	S000004727	ADE17		GO:0006164	SGD_REF:S000053260|PMID:10877846	IDA		P	Enzyme of 'de novo' purine biosynthesis containing both 5-aminoimidazole-4-carboxamide ribonucleotide transformylase and inosine monophosphate cyclohydrolase activities, isozyme of Ade16p	YMR120C	gene	taxon:4932	20031219	SGD
SGD	S000004727	ADE17		GO:0006164	SGD_REF:S000053260|PMID:10877846	IMP		P	Enzyme of 'de novo' purine biosynthesis containing both 5-aminoimidazole-4-carboxamide ribonucleotide transformylase and inosine monophosphate cyclohydrolase activities, isozyme of Ade16p	YMR120C	gene	taxon:4932	20031219	SGD
SGD	S000004727	ADE17		GO:0006188	SGD_REF:S000124036	IEA	InterPro:IPR013982	P	Enzyme of 'de novo' purine biosynthesis containing both 5-aminoimidazole-4-carboxamide ribonucleotide transformylase and inosine monophosphate cyclohydrolase activities, isozyme of Ade16p	YMR120C	gene	taxon:4932	20091120	UniProtKB
SGD	S000004727	ADE17		GO:0006189	SGD_REF:S000053260|PMID:10877846	IDA		P	Enzyme of 'de novo' purine biosynthesis containing both 5-aminoimidazole-4-carboxamide ribonucleotide transformylase and inosine monophosphate cyclohydrolase activities, isozyme of Ade16p	YMR120C	gene	taxon:4932	20010626	SGD
SGD	S000004727	ADE17		GO:0006189	SGD_REF:S000053260|PMID:10877846	IMP		P	Enzyme of 'de novo' purine biosynthesis containing both 5-aminoimidazole-4-carboxamide ribonucleotide transformylase and inosine monophosphate cyclohydrolase activities, isozyme of Ade16p	YMR120C	gene	taxon:4932	20010626	SGD
SGD	S000004727	ADE17		GO:0016740	SGD_REF:S000124038	IEA	SP_KW:KW-0808	F	Enzyme of 'de novo' purine biosynthesis containing both 5-aminoimidazole-4-carboxamide ribonucleotide transformylase and inosine monophosphate cyclohydrolase activities, isozyme of Ade16p	YMR120C	gene	taxon:4932	20091120	UniProtKB
SGD	S000004727	ADE17		GO:0016787	SGD_REF:S000124038	IEA	SP_KW:KW-0378	F	Enzyme of 'de novo' purine biosynthesis containing both 5-aminoimidazole-4-carboxamide ribonucleotide transformylase and inosine monophosphate cyclohydrolase activities, isozyme of Ade16p	YMR120C	gene	taxon:4932	20091120	UniProtKB
SGD	S000005654	ADE2		GO:0000166	SGD_REF:S000124038	IEA	SP_KW:KW-0547	F	Phosphoribosylaminoimidazole carboxylase, catalyzes a step in the 'de novo' purine nucleotide biosynthetic pathway	YOR128C	gene	taxon:4932	20091120	UniProtKB
SGD	S000005654	ADE2		GO:0003824	SGD_REF:S000124036	IEA	InterPro:IPR013817|InterPro:IPR013816|InterPro:IPR011761|InterPro:IPR016185	F	Phosphoribosylaminoimidazole carboxylase, catalyzes a step in the 'de novo' purine nucleotide biosynthetic pathway	YOR128C	gene	taxon:4932	20091120	UniProtKB
SGD	S000005654	ADE2		GO:0004638	SGD_REF:S000124037	IEA	EC:4.1.1.21	F	Phosphoribosylaminoimidazole carboxylase, catalyzes a step in the 'de novo' purine nucleotide biosynthetic pathway	YOR128C	gene	taxon:4932	20091120	UniProtKB
SGD	S000005654	ADE2		GO:0004638	SGD_REF:S000120854|PMID:5767024	IMP		F	Phosphoribosylaminoimidazole carboxylase, catalyzes a step in the 'de novo' purine nucleotide biosynthetic pathway	YOR128C	gene	taxon:4932	20090417	SGD
SGD	S000005654	ADE2		GO:0004638	SGD_REF:S000124036	IEA	InterPro:IPR000031|InterPro:IPR005875	F	Phosphoribosylaminoimidazole carboxylase, catalyzes a step in the 'de novo' purine nucleotide biosynthetic pathway	YOR128C	gene	taxon:4932	20091120	UniProtKB
SGD	S000005654	ADE2		GO:0005524	SGD_REF:S000124038	IEA	SP_KW:KW-0067	F	Phosphoribosylaminoimidazole carboxylase, catalyzes a step in the 'de novo' purine nucleotide biosynthetic pathway	YOR128C	gene	taxon:4932	20091120	UniProtKB
SGD	S000005654	ADE2		GO:0005524	SGD_REF:S000124036	IEA	InterPro:IPR011761|InterPro:IPR016185|InterPro:IPR013817|InterPro:IPR013816	F	Phosphoribosylaminoimidazole carboxylase, catalyzes a step in the 'de novo' purine nucleotide biosynthetic pathway	YOR128C	gene	taxon:4932	20091120	UniProtKB
SGD	S000005654	ADE2		GO:0005737	SGD_REF:S000074185|PMID:14562095	IDA		C	Phosphoribosylaminoimidazole carboxylase, catalyzes a step in the 'de novo' purine nucleotide biosynthetic pathway	YOR128C	gene	taxon:4932	20031028	SGD
SGD	S000005654	ADE2		GO:0006144	SGD_REF:S000053972|PMID:8939809	IMP		P	Phosphoribosylaminoimidazole carboxylase, catalyzes a step in the 'de novo' purine nucleotide biosynthetic pathway	YOR128C	gene	taxon:4932	20021001	SGD
SGD	S000005654	ADE2		GO:0006144	SGD_REF:S000053972|PMID:8939809	TAS		P	Phosphoribosylaminoimidazole carboxylase, catalyzes a step in the 'de novo' purine nucleotide biosynthetic pathway	YOR128C	gene	taxon:4932	20021001	SGD
SGD	S000005654	ADE2		GO:0006164	SGD_REF:S000070200	TAS		P	Phosphoribosylaminoimidazole carboxylase, catalyzes a step in the 'de novo' purine nucleotide biosynthetic pathway	YOR128C	gene	taxon:4932	20031219	SGD
SGD	S000005654	ADE2		GO:0006164	SGD_REF:S000124038	IEA	SP_KW:KW-0658	P	Phosphoribosylaminoimidazole carboxylase, catalyzes a step in the 'de novo' purine nucleotide biosynthetic pathway	YOR128C	gene	taxon:4932	20091120	UniProtKB
SGD	S000005654	ADE2		GO:0006189	SGD_REF:S000124036	IEA	InterPro:IPR000031|InterPro:IPR005875	P	Phosphoribosylaminoimidazole carboxylase, catalyzes a step in the 'de novo' purine nucleotide biosynthetic pathway	YOR128C	gene	taxon:4932	20091120	UniProtKB
SGD	S000005654	ADE2		GO:0006189	SGD_REF:S000070200	TAS		P	Phosphoribosylaminoimidazole carboxylase, catalyzes a step in the 'de novo' purine nucleotide biosynthetic pathway	YOR128C	gene	taxon:4932	20050428	SGD
SGD	S000005654	ADE2		GO:0016829	SGD_REF:S000124038	IEA	SP_KW:KW-0456	F	Phosphoribosylaminoimidazole carboxylase, catalyzes a step in the 'de novo' purine nucleotide biosynthetic pathway	YOR128C	gene	taxon:4932	20091120	UniProtKB
SGD	S000005654	ADE2		GO:0016831	SGD_REF:S000124038	IEA	SP_KW:KW-0210	F	Phosphoribosylaminoimidazole carboxylase, catalyzes a step in the 'de novo' purine nucleotide biosynthetic pathway	YOR128C	gene	taxon:4932	20091120	UniProtKB
SGD	S000003436	ADE3		GO:0000105	SGD_REF:S000124038	IEA	SP_KW:KW-0368	P	Cytoplasmic trifunctional enzyme C1-tetrahydrofolate synthase, involved in single carbon metabolism and required for biosynthesis of purines, thymidylate, methionine, and histidine	YGR204W	gene	taxon:4932	20091120	UniProtKB
SGD	S000003436	ADE3		GO:0000166	SGD_REF:S000124038	IEA	SP_KW:KW-0547	F	Cytoplasmic trifunctional enzyme C1-tetrahydrofolate synthase, involved in single carbon metabolism and required for biosynthesis of purines, thymidylate, methionine, and histidine	YGR204W	gene	taxon:4932	20091120	UniProtKB
SGD	S000003436	ADE3		GO:0003824	SGD_REF:S000124038	IEA	SP_KW:KW-0511	F	Cytoplasmic trifunctional enzyme C1-tetrahydrofolate synthase, involved in single carbon metabolism and required for biosynthesis of purines, thymidylate, methionine, and histidine	YGR204W	gene	taxon:4932	20091120	UniProtKB
SGD	S000003436	ADE3		GO:0003824	SGD_REF:S000124036	IEA	InterPro:IPR016040|InterPro:IPR000672|InterPro:IPR020867|InterPro:IPR020631|InterPro:IPR020630	F	Cytoplasmic trifunctional enzyme C1-tetrahydrofolate synthase, involved in single carbon metabolism and required for biosynthesis of purines, thymidylate, methionine, and histidine	YGR204W	gene	taxon:4932	20091120	UniProtKB
SGD	S000003436	ADE3		GO:0004329	SGD_REF:S000124037	IEA	EC:6.3.4.3	F	Cytoplasmic trifunctional enzyme C1-tetrahydrofolate synthase, involved in single carbon metabolism and required for biosynthesis of purines, thymidylate, methionine, and histidine	YGR204W	gene	taxon:4932	20091120	UniProtKB
SGD	S000003436	ADE3		GO:0004329	SGD_REF:S000043392|PMID:8852837	TAS		F	Cytoplasmic trifunctional enzyme C1-tetrahydrofolate synthase, involved in single carbon metabolism and required for biosynthesis of purines, thymidylate, methionine, and histidine	YGR204W	gene	taxon:4932	20020930	SGD
SGD	S000003436	ADE3		GO:0004329	SGD_REF:S000124036	IEA	InterPro:IPR020628|InterPro:IPR000559	F	Cytoplasmic trifunctional enzyme C1-tetrahydrofolate synthase, involved in single carbon metabolism and required for biosynthesis of purines, thymidylate, methionine, and histidine	YGR204W	gene	taxon:4932	20091120	UniProtKB
SGD	S000003436	ADE3		GO:0004329	SGD_REF:S000045356|PMID:8464869	IMP		F	Cytoplasmic trifunctional enzyme C1-tetrahydrofolate synthase, involved in single carbon metabolism and required for biosynthesis of purines, thymidylate, methionine, and histidine	YGR204W	gene	taxon:4932	20031218	SGD
SGD	S000003436	ADE3		GO:0004477	SGD_REF:S000124037	IEA	EC:3.5.4.9	F	Cytoplasmic trifunctional enzyme C1-tetrahydrofolate synthase, involved in single carbon metabolism and required for biosynthesis of purines, thymidylate, methionine, and histidine	YGR204W	gene	taxon:4932	20091120	UniProtKB
SGD	S000003436	ADE3		GO:0004477	SGD_REF:S000045356|PMID:8464869	IMP		F	Cytoplasmic trifunctional enzyme C1-tetrahydrofolate synthase, involved in single carbon metabolism and required for biosynthesis of purines, thymidylate, methionine, and histidine	YGR204W	gene	taxon:4932	20031218	SGD
SGD	S000003436	ADE3		GO:0004488	SGD_REF:S000045356|PMID:8464869	IMP		F	Cytoplasmic trifunctional enzyme C1-tetrahydrofolate synthase, involved in single carbon metabolism and required for biosynthesis of purines, thymidylate, methionine, and histidine	YGR204W	gene	taxon:4932	20031218	SGD
SGD	S000003436	ADE3		GO:0004488	SGD_REF:S000124037	IEA	EC:1.5.1.5	F	Cytoplasmic trifunctional enzyme C1-tetrahydrofolate synthase, involved in single carbon metabolism and required for biosynthesis of purines, thymidylate, methionine, and histidine	YGR204W	gene	taxon:4932	20091120	UniProtKB
SGD	S000003436	ADE3		GO:0005488	SGD_REF:S000124036	IEA	InterPro:IPR016040	F	Cytoplasmic trifunctional enzyme C1-tetrahydrofolate synthase, involved in single carbon metabolism and required for biosynthesis of purines, thymidylate, methionine, and histidine	YGR204W	gene	taxon:4932	20091120	UniProtKB
SGD	S000003436	ADE3		GO:0005524	SGD_REF:S000124036	IEA	InterPro:IPR020628|InterPro:IPR000559	F	Cytoplasmic trifunctional enzyme C1-tetrahydrofolate synthase, involved in single carbon metabolism and required for biosynthesis of purines, thymidylate, methionine, and histidine	YGR204W	gene	taxon:4932	20091120	UniProtKB
SGD	S000003436	ADE3		GO:0005524	SGD_REF:S000124038	IEA	SP_KW:KW-0067	F	Cytoplasmic trifunctional enzyme C1-tetrahydrofolate synthase, involved in single carbon metabolism and required for biosynthesis of purines, thymidylate, methionine, and histidine	YGR204W	gene	taxon:4932	20091120	UniProtKB
SGD	S000003436	ADE3		GO:0005634	SGD_REF:S000074185|PMID:14562095	IDA		C	Cytoplasmic trifunctional enzyme C1-tetrahydrofolate synthase, involved in single carbon metabolism and required for biosynthesis of purines, thymidylate, methionine, and histidine	YGR204W	gene	taxon:4932	20031028	SGD
SGD	S000003436	ADE3		GO:0005634	SGD_REF:S000125578	IEA	SP_SL:SL-0191	C	Cytoplasmic trifunctional enzyme C1-tetrahydrofolate synthase, involved in single carbon metabolism and required for biosynthesis of purines, thymidylate, methionine, and histidine	YGR204W	gene	taxon:4932	20091120	UniProtKB
SGD	S000003436	ADE3		GO:0005634	SGD_REF:S000124038	IEA	SP_KW:KW-0539	C	Cytoplasmic trifunctional enzyme C1-tetrahydrofolate synthase, involved in single carbon metabolism and required for biosynthesis of purines, thymidylate, methionine, and histidine	YGR204W	gene	taxon:4932	20091120	UniProtKB
SGD	S000003436	ADE3		GO:0005737	SGD_REF:S000069459|PMID:11914276	IDA		C	Cytoplasmic trifunctional enzyme C1-tetrahydrofolate synthase, involved in single carbon metabolism and required for biosynthesis of purines, thymidylate, methionine, and histidine	YGR204W	gene	taxon:4932	20020507	SGD
SGD	S000003436	ADE3		GO:0005737	SGD_REF:S000074185|PMID:14562095	IDA		C	Cytoplasmic trifunctional enzyme C1-tetrahydrofolate synthase, involved in single carbon metabolism and required for biosynthesis of purines, thymidylate, methionine, and histidine	YGR204W	gene	taxon:4932	20031028	SGD
SGD	S000003436	ADE3		GO:0005737	SGD_REF:S000125578	IEA	SP_SL:SL-0086	C	Cytoplasmic trifunctional enzyme C1-tetrahydrofolate synthase, involved in single carbon metabolism and required for biosynthesis of purines, thymidylate, methionine, and histidine	YGR204W	gene	taxon:4932	20091120	UniProtKB
SGD	S000003436	ADE3		GO:0005737	SGD_REF:S000124038	IEA	SP_KW:KW-0963	C	Cytoplasmic trifunctional enzyme C1-tetrahydrofolate synthase, involved in single carbon metabolism and required for biosynthesis of purines, thymidylate, methionine, and histidine	YGR204W	gene	taxon:4932	20091120	UniProtKB
SGD	S000003436	ADE3		GO:0006164	SGD_REF:S000124038	IEA	SP_KW:KW-0658	P	Cytoplasmic trifunctional enzyme C1-tetrahydrofolate synthase, involved in single carbon metabolism and required for biosynthesis of purines, thymidylate, methionine, and histidine	YGR204W	gene	taxon:4932	20091120	UniProtKB
SGD	S000003436	ADE3		GO:0006417	SGD_REF:S000131114	RCA		P	Cytoplasmic trifunctional enzyme C1-tetrahydrofolate synthase, involved in single carbon metabolism and required for biosynthesis of purines, thymidylate, methionine, and histidine	YGR204W	gene	taxon:4932	20090806	bioPIXIE_MEFIT
SGD	S000003436	ADE3		GO:0006730	SGD_REF:S000124038	IEA	SP_KW:KW-0554	P	Cytoplasmic trifunctional enzyme C1-tetrahydrofolate synthase, involved in single carbon metabolism and required for biosynthesis of purines, thymidylate, methionine, and histidine	YGR204W	gene	taxon:4932	20091120	UniProtKB
SGD	S000003436	ADE3		GO:0006760	SGD_REF:S000070200	TAS		P	Cytoplasmic trifunctional enzyme C1-tetrahydrofolate synthase, involved in single carbon metabolism and required for biosynthesis of purines, thymidylate, methionine, and histidine	YGR204W	gene	taxon:4932	20031218	SGD
SGD	S000003436	ADE3		GO:0006807	SGD_REF:S000131114	RCA		P	Cytoplasmic trifunctional enzyme C1-tetrahydrofolate synthase, involved in single carbon metabolism and required for biosynthesis of purines, thymidylate, methionine, and histidine	YGR204W	gene	taxon:4932	20090806	bioPIXIE_MEFIT
SGD	S000003436	ADE3		GO:0008152	SGD_REF:S000124036	IEA	InterPro:IPR016040	P	Cytoplasmic trifunctional enzyme C1-tetrahydrofolate synthase, involved in single carbon metabolism and required for biosynthesis of purines, thymidylate, methionine, and histidine	YGR204W	gene	taxon:4932	20091120	UniProtKB
SGD	S000003436	ADE3		GO:0008652	SGD_REF:S000124038	IEA	SP_KW:KW-0028	P	Cytoplasmic trifunctional enzyme C1-tetrahydrofolate synthase, involved in single carbon metabolism and required for biosynthesis of purines, thymidylate, methionine, and histidine	YGR204W	gene	taxon:4932	20091120	UniProtKB
SGD	S000003436	ADE3		GO:0009086	SGD_REF:S000124038	IEA	SP_KW:KW-0486	P	Cytoplasmic trifunctional enzyme C1-tetrahydrofolate synthase, involved in single carbon metabolism and required for biosynthesis of purines, thymidylate, methionine, and histidine	YGR204W	gene	taxon:4932	20091120	UniProtKB
SGD	S000003436	ADE3		GO:0009113	SGD_REF:S000045356|PMID:8464869	IMP		P	Cytoplasmic trifunctional enzyme C1-tetrahydrofolate synthase, involved in single carbon metabolism and required for biosynthesis of purines, thymidylate, methionine, and histidine	YGR204W	gene	taxon:4932	20020927	SGD
SGD	S000003436	ADE3		GO:0009396	SGD_REF:S000124036	IEA	InterPro:IPR000672|InterPro:IPR000559|InterPro:IPR020628|InterPro:IPR020631|InterPro:IPR020867|InterPro:IPR020630	P	Cytoplasmic trifunctional enzyme C1-tetrahydrofolate synthase, involved in single carbon metabolism and required for biosynthesis of purines, thymidylate, methionine, and histidine	YGR204W	gene	taxon:4932	20091120	UniProtKB
SGD	S000003436	ADE3		GO:0016491	SGD_REF:S000124038	IEA	SP_KW:KW-0560	F	Cytoplasmic trifunctional enzyme C1-tetrahydrofolate synthase, involved in single carbon metabolism and required for biosynthesis of purines, thymidylate, methionine, and histidine	YGR204W	gene	taxon:4932	20091120	UniProtKB
SGD	S000003436	ADE3		GO:0016787	SGD_REF:S000124038	IEA	SP_KW:KW-0378	F	Cytoplasmic trifunctional enzyme C1-tetrahydrofolate synthase, involved in single carbon metabolism and required for biosynthesis of purines, thymidylate, methionine, and histidine	YGR204W	gene	taxon:4932	20091120	UniProtKB
SGD	S000003436	ADE3		GO:0016874	SGD_REF:S000124038	IEA	SP_KW:KW-0436	F	Cytoplasmic trifunctional enzyme C1-tetrahydrofolate synthase, involved in single carbon metabolism and required for biosynthesis of purines, thymidylate, methionine, and histidine	YGR204W	gene	taxon:4932	20091120	UniProtKB
SGD	S000003436	ADE3		GO:0055114	SGD_REF:S000124038	IEA	SP_KW:KW-0560	P	Cytoplasmic trifunctional enzyme C1-tetrahydrofolate synthase, involved in single carbon metabolism and required for biosynthesis of purines, thymidylate, methionine, and histidine	YGR204W	gene	taxon:4932	20091120	UniProtKB
SGD	S000004915	ADE4		GO:0000287	SGD_REF:S000124038	IEA	SP_KW:KW-0460	F	Phosphoribosylpyrophosphate amidotransferase (PRPPAT	YMR300C	gene	taxon:4932	20091120	UniProtKB
SGD	S000004915	ADE4		GO:0004044	SGD_REF:S000068861|PMID:11689683	IDA		F	Phosphoribosylpyrophosphate amidotransferase (PRPPAT	YMR300C	gene	taxon:4932	20080918	SGD
SGD	S000004915	ADE4		GO:0004044	SGD_REF:S000068861|PMID:11689683	IMP		F	Phosphoribosylpyrophosphate amidotransferase (PRPPAT	YMR300C	gene	taxon:4932	20080918	SGD
SGD	S000004915	ADE4		GO:0004044	SGD_REF:S000124036	IEA	InterPro:IPR005854	F	Phosphoribosylpyrophosphate amidotransferase (PRPPAT	YMR300C	gene	taxon:4932	20091120	UniProtKB
SGD	S000004915	ADE4		GO:0004044	SGD_REF:S000045527|PMID:6376509	IMP		F	Phosphoribosylpyrophosphate amidotransferase (PRPPAT	YMR300C	gene	taxon:4932	20080916	SGD
SGD	S000004915	ADE4		GO:0004044	SGD_REF:S000124037	IEA	EC:2.4.2.14	F	Phosphoribosylpyrophosphate amidotransferase (PRPPAT	YMR300C	gene	taxon:4932	20091120	UniProtKB
SGD	S000004915	ADE4		GO:0005737	SGD_REF:S000074185|PMID:14562095	IDA		C	Phosphoribosylpyrophosphate amidotransferase (PRPPAT	YMR300C	gene	taxon:4932	20031028	SGD
SGD	S000004915	ADE4		GO:0006164	SGD_REF:S000124038	IEA	SP_KW:KW-0658	P	Phosphoribosylpyrophosphate amidotransferase (PRPPAT	YMR300C	gene	taxon:4932	20091120	UniProtKB
SGD	S000004915	ADE4		GO:0006189	SGD_REF:S000068861|PMID:11689683	IMP		P	Phosphoribosylpyrophosphate amidotransferase (PRPPAT	YMR300C	gene	taxon:4932	20080918	SGD
SGD	S000004915	ADE4		GO:0006519	SGD_REF:S000131114	RCA		P	Phosphoribosylpyrophosphate amidotransferase (PRPPAT	YMR300C	gene	taxon:4932	20090806	bioPIXIE_MEFIT
SGD	S000004915	ADE4		GO:0006541	SGD_REF:S000124038	IEA	SP_KW:KW-0315	P	Phosphoribosylpyrophosphate amidotransferase (PRPPAT	YMR300C	gene	taxon:4932	20091120	UniProtKB
SGD	S000004915	ADE4		GO:0006807	SGD_REF:S000131114	RCA		P	Phosphoribosylpyrophosphate amidotransferase (PRPPAT	YMR300C	gene	taxon:4932	20090806	bioPIXIE_MEFIT
SGD	S000004915	ADE4		GO:0008152	SGD_REF:S000124036	IEA	InterPro:IPR000583	P	Phosphoribosylpyrophosphate amidotransferase (PRPPAT	YMR300C	gene	taxon:4932	20091120	UniProtKB
SGD	S000004915	ADE4		GO:0009113	SGD_REF:S000124036	IEA	InterPro:IPR005854	P	Phosphoribosylpyrophosphate amidotransferase (PRPPAT	YMR300C	gene	taxon:4932	20091120	UniProtKB
SGD	S000004915	ADE4		GO:0009116	SGD_REF:S000124036	IEA	InterPro:IPR000836	P	Phosphoribosylpyrophosphate amidotransferase (PRPPAT	YMR300C	gene	taxon:4932	20091120	UniProtKB
SGD	S000004915	ADE4		GO:0016740	SGD_REF:S000124038	IEA	SP_KW:KW-0808	F	Phosphoribosylpyrophosphate amidotransferase (PRPPAT	YMR300C	gene	taxon:4932	20091120	UniProtKB
SGD	S000004915	ADE4		GO:0016757	SGD_REF:S000124038	IEA	SP_KW:KW-0328	F	Phosphoribosylpyrophosphate amidotransferase (PRPPAT	YMR300C	gene	taxon:4932	20091120	UniProtKB
SGD	S000004915	ADE4		GO:0046872	SGD_REF:S000124038	IEA	SP_KW:KW-0479	F	Phosphoribosylpyrophosphate amidotransferase (PRPPAT	YMR300C	gene	taxon:4932	20091120	UniProtKB
SGD	S000003203	ADE5,7		GO:0000166	SGD_REF:S000124038	IEA	SP_KW:KW-0547	F	Bifunctional enzyme of the 'de novo' purine nucleotide biosynthetic pathway, contains aminoimidazole ribotide synthetase and glycinamide ribotide synthetase activities	YGL234W	gene	taxon:4932	20091120	UniProtKB
SGD	S000003203	ADE5,7		GO:0003824	SGD_REF:S000124036	IEA	InterPro:IPR013815|InterPro:IPR016185|InterPro:IPR016188|InterPro:IPR000728|InterPro:IPR013816|InterPro:IPR013817|InterPro:IPR011761	F	Bifunctional enzyme of the 'de novo' purine nucleotide biosynthetic pathway, contains aminoimidazole ribotide synthetase and glycinamide ribotide synthetase activities	YGL234W	gene	taxon:4932	20091120	UniProtKB
SGD	S000003203	ADE5,7		GO:0003824	SGD_REF:S000124038	IEA	SP_KW:KW-0511	F	Bifunctional enzyme of the 'de novo' purine nucleotide biosynthetic pathway, contains aminoimidazole ribotide synthetase and glycinamide ribotide synthetase activities	YGL234W	gene	taxon:4932	20091120	UniProtKB
SGD	S000003203	ADE5,7		GO:0004637	SGD_REF:S000124037	IEA	EC:6.3.4.13	F	Bifunctional enzyme of the 'de novo' purine nucleotide biosynthetic pathway, contains aminoimidazole ribotide synthetase and glycinamide ribotide synthetase activities	YGL234W	gene	taxon:4932	20091120	UniProtKB
SGD	S000003203	ADE5,7		GO:0004637	SGD_REF:S000124036	IEA	InterPro:IPR000115|InterPro:IPR020562|InterPro:IPR020560|InterPro:IPR020559	F	Bifunctional enzyme of the 'de novo' purine nucleotide biosynthetic pathway, contains aminoimidazole ribotide synthetase and glycinamide ribotide synthetase activities	YGL234W	gene	taxon:4932	20091120	UniProtKB
SGD	S000003203	ADE5,7		GO:0004637	SGD_REF:S000070200	TAS		F	Bifunctional enzyme of the 'de novo' purine nucleotide biosynthetic pathway, contains aminoimidazole ribotide synthetase and glycinamide ribotide synthetase activities	YGL234W	gene	taxon:4932	20021212	SGD
SGD	S000003203	ADE5,7		GO:0004641	SGD_REF:S000070200	TAS		F	Bifunctional enzyme of the 'de novo' purine nucleotide biosynthetic pathway, contains aminoimidazole ribotide synthetase and glycinamide ribotide synthetase activities	YGL234W	gene	taxon:4932	20021212	SGD
SGD	S000003203	ADE5,7		GO:0004641	SGD_REF:S000124036	IEA	InterPro:IPR004733	F	Bifunctional enzyme of the 'de novo' purine nucleotide biosynthetic pathway, contains aminoimidazole ribotide synthetase and glycinamide ribotide synthetase activities	YGL234W	gene	taxon:4932	20091120	UniProtKB
SGD	S000003203	ADE5,7		GO:0004641	SGD_REF:S000124037	IEA	EC:6.3.3.1	F	Bifunctional enzyme of the 'de novo' purine nucleotide biosynthetic pathway, contains aminoimidazole ribotide synthetase and glycinamide ribotide synthetase activities	YGL234W	gene	taxon:4932	20091120	UniProtKB
SGD	S000003203	ADE5,7		GO:0005524	SGD_REF:S000124038	IEA	SP_KW:KW-0067	F	Bifunctional enzyme of the 'de novo' purine nucleotide biosynthetic pathway, contains aminoimidazole ribotide synthetase and glycinamide ribotide synthetase activities	YGL234W	gene	taxon:4932	20091120	UniProtKB
SGD	S000003203	ADE5,7		GO:0005524	SGD_REF:S000124036	IEA	InterPro:IPR013815|InterPro:IPR016185|InterPro:IPR013817|InterPro:IPR013816|InterPro:IPR011761	F	Bifunctional enzyme of the 'de novo' purine nucleotide biosynthetic pathway, contains aminoimidazole ribotide synthetase and glycinamide ribotide synthetase activities	YGL234W	gene	taxon:4932	20091120	UniProtKB
SGD	S000003203	ADE5,7		GO:0005737	SGD_REF:S000124036	IEA	InterPro:IPR004733	C	Bifunctional enzyme of the 'de novo' purine nucleotide biosynthetic pathway, contains aminoimidazole ribotide synthetase and glycinamide ribotide synthetase activities	YGL234W	gene	taxon:4932	20091120	UniProtKB
SGD	S000003203	ADE5,7		GO:0005737	SGD_REF:S000074185|PMID:14562095	IDA		C	Bifunctional enzyme of the 'de novo' purine nucleotide biosynthetic pathway, contains aminoimidazole ribotide synthetase and glycinamide ribotide synthetase activities	YGL234W	gene	taxon:4932	20031028	SGD
SGD	S000003203	ADE5,7		GO:0005737	SGD_REF:S000069459|PMID:11914276	IDA		C	Bifunctional enzyme of the 'de novo' purine nucleotide biosynthetic pathway, contains aminoimidazole ribotide synthetase and glycinamide ribotide synthetase activities	YGL234W	gene	taxon:4932	20020507	SGD
SGD	S000003203	ADE5,7		GO:0006144	SGD_REF:S000055124|PMID:9148957	TAS		P	Bifunctional enzyme of the 'de novo' purine nucleotide biosynthetic pathway, contains aminoimidazole ribotide synthetase and glycinamide ribotide synthetase activities	YGL234W	gene	taxon:4932	20021001	SGD
SGD	S000003203	ADE5,7		GO:0006164	SGD_REF:S000070200	TAS		P	Bifunctional enzyme of the 'de novo' purine nucleotide biosynthetic pathway, contains aminoimidazole ribotide synthetase and glycinamide ribotide synthetase activities	YGL234W	gene	taxon:4932	20031219	SGD
SGD	S000003203	ADE5,7		GO:0006164	SGD_REF:S000124038	IEA	SP_KW:KW-0658	P	Bifunctional enzyme of the 'de novo' purine nucleotide biosynthetic pathway, contains aminoimidazole ribotide synthetase and glycinamide ribotide synthetase activities	YGL234W	gene	taxon:4932	20091120	UniProtKB
SGD	S000003203	ADE5,7		GO:0006189	SGD_REF:S000124036	IEA	InterPro:IPR004733	P	Bifunctional enzyme of the 'de novo' purine nucleotide biosynthetic pathway, contains aminoimidazole ribotide synthetase and glycinamide ribotide synthetase activities	YGL234W	gene	taxon:4932	20091120	UniProtKB
SGD	S000003203	ADE5,7		GO:0006189	SGD_REF:S000070200	TAS		P	Bifunctional enzyme of the 'de novo' purine nucleotide biosynthetic pathway, contains aminoimidazole ribotide synthetase and glycinamide ribotide synthetase activities	YGL234W	gene	taxon:4932	20050711	SGD
SGD	S000003203	ADE5,7		GO:0009113	SGD_REF:S000124036	IEA	InterPro:IPR000115|InterPro:IPR020562|InterPro:IPR020560|InterPro:IPR020559	P	Bifunctional enzyme of the 'de novo' purine nucleotide biosynthetic pathway, contains aminoimidazole ribotide synthetase and glycinamide ribotide synthetase activities	YGL234W	gene	taxon:4932	20091120	UniProtKB
SGD	S000003203	ADE5,7		GO:0016874	SGD_REF:S000124038	IEA	SP_KW:KW-0436	F	Bifunctional enzyme of the 'de novo' purine nucleotide biosynthetic pathway, contains aminoimidazole ribotide synthetase and glycinamide ribotide synthetase activities	YGL234W	gene	taxon:4932	20091120	UniProtKB
SGD	S000003203	ADE5,7		GO:0030145	SGD_REF:S000124038	IEA	SP_KW:KW-0464	F	Bifunctional enzyme of the 'de novo' purine nucleotide biosynthetic pathway, contains aminoimidazole ribotide synthetase and glycinamide ribotide synthetase activities	YGL234W	gene	taxon:4932	20091120	UniProtKB
SGD	S000003203	ADE5,7		GO:0046872	SGD_REF:S000124038	IEA	SP_KW:KW-0479	F	Bifunctional enzyme of the 'de novo' purine nucleotide biosynthetic pathway, contains aminoimidazole ribotide synthetase and glycinamide ribotide synthetase activities	YGL234W	gene	taxon:4932	20091120	UniProtKB
SGD	S000003293	ADE6		GO:0000166	SGD_REF:S000124038	IEA	SP_KW:KW-0547	F	Formylglycinamidine-ribonucleotide (FGAM)-synthetase, catalyzes a step in the 'de novo' purine nucleotide biosynthetic pathway	YGR061C	gene	taxon:4932	20091120	UniProtKB
SGD	S000003293	ADE6		GO:0003824	SGD_REF:S000124036	IEA	InterPro:IPR016188|InterPro:IPR000728	F	Formylglycinamidine-ribonucleotide (FGAM)-synthetase, catalyzes a step in the 'de novo' purine nucleotide biosynthetic pathway	YGR061C	gene	taxon:4932	20091120	UniProtKB
SGD	S000003293	ADE6		GO:0004642	SGD_REF:S000124037	IEA	EC:6.3.5.3	F	Formylglycinamidine-ribonucleotide (FGAM)-synthetase, catalyzes a step in the 'de novo' purine nucleotide biosynthetic pathway	YGR061C	gene	taxon:4932	20091120	UniProtKB
SGD	S000003293	ADE6		GO:0004642	SGD_REF:S000046114|PMID:1743513	TAS		F	Formylglycinamidine-ribonucleotide (FGAM)-synthetase, catalyzes a step in the 'de novo' purine nucleotide biosynthetic pathway	YGR061C	gene	taxon:4932	20020917	SGD
SGD	S000003293	ADE6		GO:0004642	SGD_REF:S000124036	IEA	InterPro:IPR010073	F	Formylglycinamidine-ribonucleotide (FGAM)-synthetase, catalyzes a step in the 'de novo' purine nucleotide biosynthetic pathway	YGR061C	gene	taxon:4932	20091120	UniProtKB
SGD	S000003293	ADE6		GO:0005524	SGD_REF:S000124038	IEA	SP_KW:KW-0067	F	Formylglycinamidine-ribonucleotide (FGAM)-synthetase, catalyzes a step in the 'de novo' purine nucleotide biosynthetic pathway	YGR061C	gene	taxon:4932	20091120	UniProtKB
SGD	S000003293	ADE6		GO:0005737	SGD_REF:S000074185|PMID:14562095	IDA		C	Formylglycinamidine-ribonucleotide (FGAM)-synthetase, catalyzes a step in the 'de novo' purine nucleotide biosynthetic pathway	YGR061C	gene	taxon:4932	20031028	SGD
SGD	S000003293	ADE6		GO:0005737	SGD_REF:S000125578	IEA	SP_SL:SL-0086	C	Formylglycinamidine-ribonucleotide (FGAM)-synthetase, catalyzes a step in the 'de novo' purine nucleotide biosynthetic pathway	YGR061C	gene	taxon:4932	20091120	UniProtKB
SGD	S000003293	ADE6		GO:0005737	SGD_REF:S000124038	IEA	SP_KW:KW-0963	C	Formylglycinamidine-ribonucleotide (FGAM)-synthetase, catalyzes a step in the 'de novo' purine nucleotide biosynthetic pathway	YGR061C	gene	taxon:4932	20091120	UniProtKB
SGD	S000003293	ADE6		GO:0006164	SGD_REF:S000046114|PMID:1743513	IMP		P	Formylglycinamidine-ribonucleotide (FGAM)-synthetase, catalyzes a step in the 'de novo' purine nucleotide biosynthetic pathway	YGR061C	gene	taxon:4932	20020917	SGD
SGD	S000003293	ADE6		GO:0006164	SGD_REF:S000070200	TAS		P	Formylglycinamidine-ribonucleotide (FGAM)-synthetase, catalyzes a step in the 'de novo' purine nucleotide biosynthetic pathway	YGR061C	gene	taxon:4932	20031219	SGD
SGD	S000003293	ADE6		GO:0006164	SGD_REF:S000124038	IEA	SP_KW:KW-0658	P	Formylglycinamidine-ribonucleotide (FGAM)-synthetase, catalyzes a step in the 'de novo' purine nucleotide biosynthetic pathway	YGR061C	gene	taxon:4932	20091120	UniProtKB
SGD	S000003293	ADE6		GO:0006189	SGD_REF:S000124036	IEA	InterPro:IPR010073	P	Formylglycinamidine-ribonucleotide (FGAM)-synthetase, catalyzes a step in the 'de novo' purine nucleotide biosynthetic pathway	YGR061C	gene	taxon:4932	20091120	UniProtKB
SGD	S000003293	ADE6		GO:0006189	SGD_REF:S000070200	TAS		P	Formylglycinamidine-ribonucleotide (FGAM)-synthetase, catalyzes a step in the 'de novo' purine nucleotide biosynthetic pathway	YGR061C	gene	taxon:4932	20050711	SGD
SGD	S000003293	ADE6		GO:0006541	SGD_REF:S000124038	IEA	SP_KW:KW-0315	P	Formylglycinamidine-ribonucleotide (FGAM)-synthetase, catalyzes a step in the 'de novo' purine nucleotide biosynthetic pathway	YGR061C	gene	taxon:4932	20091120	UniProtKB
SGD	S000003293	ADE6		GO:0016874	SGD_REF:S000124038	IEA	SP_KW:KW-0436	F	Formylglycinamidine-ribonucleotide (FGAM)-synthetase, catalyzes a step in the 'de novo' purine nucleotide biosynthetic pathway	YGR061C	gene	taxon:4932	20091120	UniProtKB
SGD	S000002816	ADE8		GO:0004644	SGD_REF:S000070200	TAS		F	Phosphoribosyl-glycinamide transformylase, catalyzes a step in the 'de novo' purine nucleotide biosynthetic pathway	YDR408C	gene	taxon:4932	20021212	SGD
SGD	S000002816	ADE8		GO:0004644	SGD_REF:S000124037	IEA	EC:2.1.2.2	F	Phosphoribosyl-glycinamide transformylase, catalyzes a step in the 'de novo' purine nucleotide biosynthetic pathway	YDR408C	gene	taxon:4932	20091120	UniProtKB
SGD	S000002816	ADE8		GO:0004644	SGD_REF:S000124036	IEA	InterPro:IPR004607	F	Phosphoribosyl-glycinamide transformylase, catalyzes a step in the 'de novo' purine nucleotide biosynthetic pathway	YDR408C	gene	taxon:4932	20091120	UniProtKB
SGD	S000002816	ADE8		GO:0005634	SGD_REF:S000074185|PMID:14562095	IDA		C	Phosphoribosyl-glycinamide transformylase, catalyzes a step in the 'de novo' purine nucleotide biosynthetic pathway	YDR408C	gene	taxon:4932	20031028	SGD
SGD	S000002816	ADE8		GO:0005737	SGD_REF:S000074185|PMID:14562095	IDA		C	Phosphoribosyl-glycinamide transformylase, catalyzes a step in the 'de novo' purine nucleotide biosynthetic pathway	YDR408C	gene	taxon:4932	20031028	SGD
SGD	S000002816	ADE8		GO:0006164	SGD_REF:S000124038	IEA	SP_KW:KW-0658	P	Phosphoribosyl-glycinamide transformylase, catalyzes a step in the 'de novo' purine nucleotide biosynthetic pathway	YDR408C	gene	taxon:4932	20091120	UniProtKB
SGD	S000002816	ADE8		GO:0006164	SGD_REF:S000070200	TAS		P	Phosphoribosyl-glycinamide transformylase, catalyzes a step in the 'de novo' purine nucleotide biosynthetic pathway	YDR408C	gene	taxon:4932	20031219	SGD
SGD	S000002816	ADE8		GO:0006189	SGD_REF:S000124036	IEA	InterPro:IPR004607	P	Phosphoribosyl-glycinamide transformylase, catalyzes a step in the 'de novo' purine nucleotide biosynthetic pathway	YDR408C	gene	taxon:4932	20091120	UniProtKB
SGD	S000002816	ADE8		GO:0006189	SGD_REF:S000070200	TAS		P	Phosphoribosyl-glycinamide transformylase, catalyzes a step in the 'de novo' purine nucleotide biosynthetic pathway	YDR408C	gene	taxon:4932	20050711	SGD
SGD	S000002816	ADE8		GO:0008168	SGD_REF:S000124036	IEA	InterPro:IPR001555	F	Phosphoribosyl-glycinamide transformylase, catalyzes a step in the 'de novo' purine nucleotide biosynthetic pathway	YDR408C	gene	taxon:4932	20091120	UniProtKB
SGD	S000002816	ADE8		GO:0009058	SGD_REF:S000124036	IEA	InterPro:IPR002376	P	Phosphoribosyl-glycinamide transformylase, catalyzes a step in the 'de novo' purine nucleotide biosynthetic pathway	YDR408C	gene	taxon:4932	20091120	UniProtKB
SGD	S000002816	ADE8		GO:0016740	SGD_REF:S000124038	IEA	SP_KW:KW-0808	F	Phosphoribosyl-glycinamide transformylase, catalyzes a step in the 'de novo' purine nucleotide biosynthetic pathway	YDR408C	gene	taxon:4932	20091120	UniProtKB
SGD	S000002816	ADE8		GO:0016742	SGD_REF:S000124036	IEA	InterPro:IPR002376	F	Phosphoribosyl-glycinamide transformylase, catalyzes a step in the 'de novo' purine nucleotide biosynthetic pathway	YDR408C	gene	taxon:4932	20091120	UniProtKB
SGD	S000002816	ADE8		GO:0046084	SGD_REF:S000053972|PMID:8939809	TAS		P	Phosphoribosyl-glycinamide transformylase, catalyzes a step in the 'de novo' purine nucleotide biosynthetic pathway	YDR408C	gene	taxon:4932	20020927	SGD
SGD	S000005446	ADH1		GO:0000947	SGD_REF:S000072614|PMID:12499363	IGI	SGD:S000002327|SGD:S000004688|SGD:S000003225|SGD:S000004918|SGD:S000000349	P	Alcohol dehydrogenase, fermentative isozyme active as homo- or heterotetramers	YOL086C|ADC1	gene	taxon:4932	20080314	SGD
SGD	S000005446	ADH1		GO:0001950	SGD_REF:S000115094|PMID:16622836	IDA		C	Alcohol dehydrogenase, fermentative isozyme active as homo- or heterotetramers	YOL086C|ADC1	gene	taxon:4932	20090429	SGD
SGD	S000005446	ADH1		GO:0003824	SGD_REF:S000124036	IEA	InterPro:IPR016040	F	Alcohol dehydrogenase, fermentative isozyme active as homo- or heterotetramers	YOL086C|ADC1	gene	taxon:4932	20091120	UniProtKB
SGD	S000005446	ADH1		GO:0004022	SGD_REF:S000124037	IEA	EC:1.1.1.1	F	Alcohol dehydrogenase, fermentative isozyme active as homo- or heterotetramers	YOL086C|ADC1	gene	taxon:4932	20091120	UniProtKB
SGD	S000005446	ADH1		GO:0004022	SGD_REF:S000061496|PMID:6985717	IDA		F	Alcohol dehydrogenase, fermentative isozyme active as homo- or heterotetramers	YOL086C|ADC1	gene	taxon:4932	20051212	SGD
SGD	S000005446	ADH1		GO:0005488	SGD_REF:S000124036	IEA	InterPro:IPR016040	F	Alcohol dehydrogenase, fermentative isozyme active as homo- or heterotetramers	YOL086C|ADC1	gene	taxon:4932	20091120	UniProtKB
SGD	S000005446	ADH1		GO:0005737	SGD_REF:S000124038	IEA	SP_KW:KW-0963	C	Alcohol dehydrogenase, fermentative isozyme active as homo- or heterotetramers	YOL086C|ADC1	gene	taxon:4932	20091120	UniProtKB
SGD	S000005446	ADH1		GO:0005737	SGD_REF:S000125578	IEA	SP_SL:SL-0086	C	Alcohol dehydrogenase, fermentative isozyme active as homo- or heterotetramers	YOL086C|ADC1	gene	taxon:4932	20091120	UniProtKB
SGD	S000005446	ADH1		GO:0005829	SGD_REF:S000071144	TAS		C	Alcohol dehydrogenase, fermentative isozyme active as homo- or heterotetramers	YOL086C|ADC1	gene	taxon:4932	20020920	SGD
SGD	S000005446	ADH1		GO:0006113	SGD_REF:S000113785	IMP		P	Alcohol dehydrogenase, fermentative isozyme active as homo- or heterotetramers	YOL086C|ADC1	gene	taxon:4932	20051214	SGD
SGD	S000005446	ADH1		GO:0006116	SGD_REF:S000057123|PMID:3546317	IDA		P	Alcohol dehydrogenase, fermentative isozyme active as homo- or heterotetramers	YOL086C|ADC1	gene	taxon:4932	20061108	SGD
SGD	S000005446	ADH1		GO:0006116	SGD_REF:S000076493|PMID:15082781	IMP		P	Alcohol dehydrogenase, fermentative isozyme active as homo- or heterotetramers	YOL086C|ADC1	gene	taxon:4932	20061114	SGD
SGD	S000005446	ADH1		GO:0008152	SGD_REF:S000124036	IEA	InterPro:IPR016040	P	Alcohol dehydrogenase, fermentative isozyme active as homo- or heterotetramers	YOL086C|ADC1	gene	taxon:4932	20091120	UniProtKB
SGD	S000005446	ADH1		GO:0008270	SGD_REF:S000124036	IEA	InterPro:IPR002328|InterPro:IPR013149|InterPro:IPR002085	F	Alcohol dehydrogenase, fermentative isozyme active as homo- or heterotetramers	YOL086C|ADC1	gene	taxon:4932	20091120	UniProtKB
SGD	S000005446	ADH1		GO:0008270	SGD_REF:S000124038	IEA	SP_KW:KW-0862	F	Alcohol dehydrogenase, fermentative isozyme active as homo- or heterotetramers	YOL086C|ADC1	gene	taxon:4932	20091120	UniProtKB
SGD	S000005446	ADH1		GO:0016491	SGD_REF:S000124038	IEA	SP_KW:KW-0560	F	Alcohol dehydrogenase, fermentative isozyme active as homo- or heterotetramers	YOL086C|ADC1	gene	taxon:4932	20091120	UniProtKB
SGD	S000005446	ADH1		GO:0016491	SGD_REF:S000124036	IEA	InterPro:IPR013154|InterPro:IPR002328|InterPro:IPR002085|InterPro:IPR013149	F	Alcohol dehydrogenase, fermentative isozyme active as homo- or heterotetramers	YOL086C|ADC1	gene	taxon:4932	20091120	UniProtKB
SGD	S000005446	ADH1		GO:0019170	SGD_REF:S000072946|PMID:12722185	IDA		F	Alcohol dehydrogenase, fermentative isozyme active as homo- or heterotetramers	YOL086C|ADC1	gene	taxon:4932	20080304	SGD
SGD	S000005446	ADH1		GO:0043458	SGD_REF:S000076493|PMID:15082781	IMP		P	Alcohol dehydrogenase, fermentative isozyme active as homo- or heterotetramers	YOL086C|ADC1	gene	taxon:4932	20061114	SGD
SGD	S000005446	ADH1		GO:0046872	SGD_REF:S000124038	IEA	SP_KW:KW-0479	F	Alcohol dehydrogenase, fermentative isozyme active as homo- or heterotetramers	YOL086C|ADC1	gene	taxon:4932	20091120	UniProtKB
SGD	S000005446	ADH1		GO:0055114	SGD_REF:S000124038	IEA	SP_KW:KW-0560	P	Alcohol dehydrogenase, fermentative isozyme active as homo- or heterotetramers	YOL086C|ADC1	gene	taxon:4932	20091120	UniProtKB
SGD	S000005446	ADH1		GO:0055114	SGD_REF:S000124036	IEA	InterPro:IPR002328|InterPro:IPR002085|InterPro:IPR013149	P	Alcohol dehydrogenase, fermentative isozyme active as homo- or heterotetramers	YOL086C|ADC1	gene	taxon:4932	20091120	UniProtKB
SGD	S000004918	ADH2		GO:0000947	SGD_REF:S000072614|PMID:12499363	IGI	SGD:S000002327|SGD:S000003225|SGD:S000005446|SGD:S000000349|SGD:S000004688	P	Glucose-repressible alcohol dehydrogenase II, catalyzes the conversion of ethanol to acetaldehyde	YMR303C|ADR2	gene	taxon:4932	20080314	SGD
SGD	S000004918	ADH2		GO:0003824	SGD_REF:S000124036	IEA	InterPro:IPR016040	F	Glucose-repressible alcohol dehydrogenase II, catalyzes the conversion of ethanol to acetaldehyde	YMR303C|ADR2	gene	taxon:4932	20091120	UniProtKB
SGD	S000004918	ADH2		GO:0004022	SGD_REF:S000057123|PMID:3546317	IDA		F	Glucose-repressible alcohol dehydrogenase II, catalyzes the conversion of ethanol to acetaldehyde	YMR303C|ADR2	gene	taxon:4932	20021002	SGD
SGD	S000004918	ADH2		GO:0004022	SGD_REF:S000124037	IEA	EC:1.1.1.1	F	Glucose-repressible alcohol dehydrogenase II, catalyzes the conversion of ethanol to acetaldehyde	YMR303C|ADR2	gene	taxon:4932	20091120	UniProtKB
SGD	S000004918	ADH2		GO:0005488	SGD_REF:S000124036	IEA	InterPro:IPR016040	F	Glucose-repressible alcohol dehydrogenase II, catalyzes the conversion of ethanol to acetaldehyde	YMR303C|ADR2	gene	taxon:4932	20091120	UniProtKB
SGD	S000004918	ADH2		GO:0005737	SGD_REF:S000074185|PMID:14562095	IDA		C	Glucose-repressible alcohol dehydrogenase II, catalyzes the conversion of ethanol to acetaldehyde	YMR303C|ADR2	gene	taxon:4932	20031028	SGD
SGD	S000004918	ADH2		GO:0005737	SGD_REF:S000069459|PMID:11914276	IDA		C	Glucose-repressible alcohol dehydrogenase II, catalyzes the conversion of ethanol to acetaldehyde	YMR303C|ADR2	gene	taxon:4932	20020507	SGD
SGD	S000004918	ADH2		GO:0005737	SGD_REF:S000124038	IEA	SP_KW:KW-0963	C	Glucose-repressible alcohol dehydrogenase II, catalyzes the conversion of ethanol to acetaldehyde	YMR303C|ADR2	gene	taxon:4932	20091120	UniProtKB
SGD	S000004918	ADH2		GO:0005737	SGD_REF:S000125578	IEA	SP_SL:SL-0086	C	Glucose-repressible alcohol dehydrogenase II, catalyzes the conversion of ethanol to acetaldehyde	YMR303C|ADR2	gene	taxon:4932	20091120	UniProtKB
SGD	S000004918	ADH2		GO:0006067	SGD_REF:S000057531|PMID:7900189	TAS		P	Glucose-repressible alcohol dehydrogenase II, catalyzes the conversion of ethanol to acetaldehyde	YMR303C|ADR2	gene	taxon:4932	20020823	SGD
SGD	S000004918	ADH2		GO:0006067	SGD_REF:S000057123|PMID:3546317	IDA		P	Glucose-repressible alcohol dehydrogenase II, catalyzes the conversion of ethanol to acetaldehyde	YMR303C|ADR2	gene	taxon:4932	20051215	SGD
SGD	S000004918	ADH2		GO:0006113	SGD_REF:S000113785	IMP		P	Glucose-repressible alcohol dehydrogenase II, catalyzes the conversion of ethanol to acetaldehyde	YMR303C|ADR2	gene	taxon:4932	20051214	SGD
SGD	S000004918	ADH2		GO:0006113	SGD_REF:S000071144	TAS		P	Glucose-repressible alcohol dehydrogenase II, catalyzes the conversion of ethanol to acetaldehyde	YMR303C|ADR2	gene	taxon:4932	20020920	SGD
SGD	S000004918	ADH2		GO:0006116	SGD_REF:S000057123|PMID:3546317	IDA		P	Glucose-repressible alcohol dehydrogenase II, catalyzes the conversion of ethanol to acetaldehyde	YMR303C|ADR2	gene	taxon:4932	20061108	SGD
SGD	S000004918	ADH2		GO:0006414	SGD_REF:S000131114	RCA		P	Glucose-repressible alcohol dehydrogenase II, catalyzes the conversion of ethanol to acetaldehyde	YMR303C|ADR2	gene	taxon:4932	20090806	bioPIXIE_MEFIT
SGD	S000004918	ADH2		GO:0008152	SGD_REF:S000124036	IEA	InterPro:IPR016040	P	Glucose-repressible alcohol dehydrogenase II, catalyzes the conversion of ethanol to acetaldehyde	YMR303C|ADR2	gene	taxon:4932	20091120	UniProtKB
SGD	S000004918	ADH2		GO:0008270	SGD_REF:S000124038	IEA	SP_KW:KW-0862	F	Glucose-repressible alcohol dehydrogenase II, catalyzes the conversion of ethanol to acetaldehyde	YMR303C|ADR2	gene	taxon:4932	20091120	UniProtKB
SGD	S000004918	ADH2		GO:0008270	SGD_REF:S000124036	IEA	InterPro:IPR013149|InterPro:IPR002085|InterPro:IPR002328	F	Glucose-repressible alcohol dehydrogenase II, catalyzes the conversion of ethanol to acetaldehyde	YMR303C|ADR2	gene	taxon:4932	20091120	UniProtKB
SGD	S000004918	ADH2		GO:0016491	SGD_REF:S000124036	IEA	InterPro:IPR002085|InterPro:IPR002328|InterPro:IPR013154|InterPro:IPR013149	F	Glucose-repressible alcohol dehydrogenase II, catalyzes the conversion of ethanol to acetaldehyde	YMR303C|ADR2	gene	taxon:4932	20091120	UniProtKB
SGD	S000004918	ADH2		GO:0016491	SGD_REF:S000124038	IEA	SP_KW:KW-0560	F	Glucose-repressible alcohol dehydrogenase II, catalyzes the conversion of ethanol to acetaldehyde	YMR303C|ADR2	gene	taxon:4932	20091120	UniProtKB
SGD	S000004918	ADH2		GO:0046872	SGD_REF:S000124038	IEA	SP_KW:KW-0479	F	Glucose-repressible alcohol dehydrogenase II, catalyzes the conversion of ethanol to acetaldehyde	YMR303C|ADR2	gene	taxon:4932	20091120	UniProtKB
SGD	S000004918	ADH2		GO:0055114	SGD_REF:S000124038	IEA	SP_KW:KW-0560	P	Glucose-repressible alcohol dehydrogenase II, catalyzes the conversion of ethanol to acetaldehyde	YMR303C|ADR2	gene	taxon:4932	20091120	UniProtKB
SGD	S000004918	ADH2		GO:0055114	SGD_REF:S000124036	IEA	InterPro:IPR013149|InterPro:IPR002328|InterPro:IPR002085	P	Glucose-repressible alcohol dehydrogenase II, catalyzes the conversion of ethanol to acetaldehyde	YMR303C|ADR2	gene	taxon:4932	20091120	UniProtKB
SGD	S000004688	ADH3		GO:0000947	SGD_REF:S000072614|PMID:12499363	IGI	SGD:S000002327|SGD:S000000349|SGD:S000004918|SGD:S000003225|SGD:S000005446	P	Mitochondrial alcohol dehydrogenase isozyme III	YMR083W	gene	taxon:4932	20080314	SGD
SGD	S000004688	ADH3		GO:0003824	SGD_REF:S000124036	IEA	InterPro:IPR016040	F	Mitochondrial alcohol dehydrogenase isozyme III	YMR083W	gene	taxon:4932	20091120	UniProtKB
SGD	S000004688	ADH3		GO:0004022	SGD_REF:S000124037	IEA	EC:1.1.1.1	F	Mitochondrial alcohol dehydrogenase isozyme III	YMR083W	gene	taxon:4932	20091120	UniProtKB
SGD	S000004688	ADH3		GO:0004022	SGD_REF:S000049393|PMID:3550419	IDA		F	Mitochondrial alcohol dehydrogenase isozyme III	YMR083W	gene	taxon:4932	20020920	SGD
SGD	S000004688	ADH3		GO:0005488	SGD_REF:S000124036	IEA	InterPro:IPR016040	F	Mitochondrial alcohol dehydrogenase isozyme III	YMR083W	gene	taxon:4932	20091120	UniProtKB
SGD	S000004688	ADH3		GO:0005625	SGD_REF:S000068747|PMID:11746603	IDA		C	Mitochondrial alcohol dehydrogenase isozyme III	YMR083W	gene	taxon:4932	20030130	SGD
SGD	S000004688	ADH3		GO:0005739	SGD_REF:S000124038	IEA	SP_KW:KW-0496	C	Mitochondrial alcohol dehydrogenase isozyme III	YMR083W	gene	taxon:4932	20091120	UniProtKB
SGD	S000004688	ADH3		GO:0005739	SGD_REF:S000117178|PMID:16823961	IDA		C	Mitochondrial alcohol dehydrogenase isozyme III	YMR083W	gene	taxon:4932	20061212	SGD
SGD	S000004688	ADH3		GO:0005759	SGD_REF:S000125578	IEA	SP_SL:SL-0170	C	Mitochondrial alcohol dehydrogenase isozyme III	YMR083W	gene	taxon:4932	20091120	UniProtKB
SGD	S000004688	ADH3		GO:0005759	SGD_REF:S000049393|PMID:3550419	IDA		C	Mitochondrial alcohol dehydrogenase isozyme III	YMR083W	gene	taxon:4932	20020920	SGD
SGD	S000004688	ADH3		GO:0006113	SGD_REF:S000049393|PMID:3550419	ISS		P	Mitochondrial alcohol dehydrogenase isozyme III	YMR083W	gene	taxon:4932	20020920	SGD
SGD	S000004688	ADH3		GO:0006116	SGD_REF:S000057123|PMID:3546317	IDA		P	Mitochondrial alcohol dehydrogenase isozyme III	YMR083W	gene	taxon:4932	20061108	SGD
SGD	S000004688	ADH3		GO:0008152	SGD_REF:S000124036	IEA	InterPro:IPR016040	P	Mitochondrial alcohol dehydrogenase isozyme III	YMR083W	gene	taxon:4932	20091120	UniProtKB
SGD	S000004688	ADH3		GO:0008270	SGD_REF:S000124036	IEA	InterPro:IPR013149|InterPro:IPR002328|InterPro:IPR002085	F	Mitochondrial alcohol dehydrogenase isozyme III	YMR083W	gene	taxon:4932	20091120	UniProtKB
SGD	S000004688	ADH3		GO:0008270	SGD_REF:S000124038	IEA	SP_KW:KW-0862	F	Mitochondrial alcohol dehydrogenase isozyme III	YMR083W	gene	taxon:4932	20091120	UniProtKB
SGD	S000004688	ADH3		GO:0016491	SGD_REF:S000124036	IEA	InterPro:IPR013149|InterPro:IPR002328|InterPro:IPR002085|InterPro:IPR013154	F	Mitochondrial alcohol dehydrogenase isozyme III	YMR083W	gene	taxon:4932	20091120	UniProtKB
SGD	S000004688	ADH3		GO:0016491	SGD_REF:S000124038	IEA	SP_KW:KW-0560	F	Mitochondrial alcohol dehydrogenase isozyme III	YMR083W	gene	taxon:4932	20091120	UniProtKB
SGD	S000004688	ADH3		GO:0046872	SGD_REF:S000124038	IEA	SP_KW:KW-0479	F	Mitochondrial alcohol dehydrogenase isozyme III	YMR083W	gene	taxon:4932	20091120	UniProtKB
SGD	S000004688	ADH3		GO:0055114	SGD_REF:S000124038	IEA	SP_KW:KW-0560	P	Mitochondrial alcohol dehydrogenase isozyme III	YMR083W	gene	taxon:4932	20091120	UniProtKB
SGD	S000004688	ADH3		GO:0055114	SGD_REF:S000124036	IEA	InterPro:IPR013149|InterPro:IPR002085|InterPro:IPR002328	P	Mitochondrial alcohol dehydrogenase isozyme III	YMR083W	gene	taxon:4932	20091120	UniProtKB
SGD	S000003225	ADH4		GO:0000947	SGD_REF:S000072614|PMID:12499363	IGI	SGD:S000004688|SGD:S000002327|SGD:S000000349|SGD:S000005446|SGD:S000004918	P	Alcohol dehydrogenase isoenzyme type IV, dimeric enzyme demonstrated to be zinc-dependent despite sequence similarity to iron-activated alcohol dehydrogenases	YGL256W|NRC465|ZRG5	gene	taxon:4932	20080314	SGD
SGD	S000003225	ADH4		GO:0004022	SGD_REF:S000053995|PMID:3023838	IMP		F	Alcohol dehydrogenase isoenzyme type IV, dimeric enzyme demonstrated to be zinc-dependent despite sequence similarity to iron-activated alcohol dehydrogenases	YGL256W|NRC465|ZRG5	gene	taxon:4932	20080221	SGD
SGD	S000003225	ADH4		GO:0004022	SGD_REF:S000124037	IEA	EC:1.1.1.1	F	Alcohol dehydrogenase isoenzyme type IV, dimeric enzyme demonstrated to be zinc-dependent despite sequence similarity to iron-activated alcohol dehydrogenases	YGL256W|NRC465|ZRG5	gene	taxon:4932	20091120	UniProtKB
SGD	S000003225	ADH4		GO:0004022	SGD_REF:S000046776|PMID:3282541	IDA		F	Alcohol dehydrogenase isoenzyme type IV, dimeric enzyme demonstrated to be zinc-dependent despite sequence similarity to iron-activated alcohol dehydrogenases	YGL256W|NRC465|ZRG5	gene	taxon:4932	20080314	SGD
SGD	S000003225	ADH4		GO:0005739	SGD_REF:S000074185|PMID:14562095	IDA		C	Alcohol dehydrogenase isoenzyme type IV, dimeric enzyme demonstrated to be zinc-dependent despite sequence similarity to iron-activated alcohol dehydrogenases	YGL256W|NRC465|ZRG5	gene	taxon:4932	20031028	SGD
SGD	S000003225	ADH4		GO:0005739	SGD_REF:S000119535|PMID:17054397	IDA		C	Alcohol dehydrogenase isoenzyme type IV, dimeric enzyme demonstrated to be zinc-dependent despite sequence similarity to iron-activated alcohol dehydrogenases	YGL256W|NRC465|ZRG5	gene	taxon:4932	20100201	SGD
SGD	S000003225	ADH4		GO:0005739	SGD_REF:S000125578	IEA	SP_SL:SL-0173	C	Alcohol dehydrogenase isoenzyme type IV, dimeric enzyme demonstrated to be zinc-dependent despite sequence similarity to iron-activated alcohol dehydrogenases	YGL256W|NRC465|ZRG5	gene	taxon:4932	20091120	UniProtKB
SGD	S000003225	ADH4		GO:0005739	SGD_REF:S000124038	IEA	SP_KW:KW-0496	C	Alcohol dehydrogenase isoenzyme type IV, dimeric enzyme demonstrated to be zinc-dependent despite sequence similarity to iron-activated alcohol dehydrogenases	YGL256W|NRC465|ZRG5	gene	taxon:4932	20091120	UniProtKB
SGD	S000003225	ADH4		GO:0006113	SGD_REF:S000053995|PMID:3023838	IMP		P	Alcohol dehydrogenase isoenzyme type IV, dimeric enzyme demonstrated to be zinc-dependent despite sequence similarity to iron-activated alcohol dehydrogenases	YGL256W|NRC465|ZRG5	gene	taxon:4932	20080222	SGD
SGD	S000003225	ADH4		GO:0008270	SGD_REF:S000124038	IEA	SP_KW:KW-0862	F	Alcohol dehydrogenase isoenzyme type IV, dimeric enzyme demonstrated to be zinc-dependent despite sequence similarity to iron-activated alcohol dehydrogenases	YGL256W|NRC465|ZRG5	gene	taxon:4932	20091120	UniProtKB
SGD	S000003225	ADH4		GO:0016491	SGD_REF:S000124036	IEA	InterPro:IPR001670|InterPro:IPR018211	F	Alcohol dehydrogenase isoenzyme type IV, dimeric enzyme demonstrated to be zinc-dependent despite sequence similarity to iron-activated alcohol dehydrogenases	YGL256W|NRC465|ZRG5	gene	taxon:4932	20091120	UniProtKB
SGD	S000003225	ADH4		GO:0016491	SGD_REF:S000124038	IEA	SP_KW:KW-0560	F	Alcohol dehydrogenase isoenzyme type IV, dimeric enzyme demonstrated to be zinc-dependent despite sequence similarity to iron-activated alcohol dehydrogenases	YGL256W|NRC465|ZRG5	gene	taxon:4932	20091120	UniProtKB
SGD	S000003225	ADH4		GO:0046872	SGD_REF:S000124036	IEA	InterPro:IPR001670|InterPro:IPR018211	F	Alcohol dehydrogenase isoenzyme type IV, dimeric enzyme demonstrated to be zinc-dependent despite sequence similarity to iron-activated alcohol dehydrogenases	YGL256W|NRC465|ZRG5	gene	taxon:4932	20091120	UniProtKB
SGD	S000003225	ADH4		GO:0046872	SGD_REF:S000124038	IEA	SP_KW:KW-0479	F	Alcohol dehydrogenase isoenzyme type IV, dimeric enzyme demonstrated to be zinc-dependent despite sequence similarity to iron-activated alcohol dehydrogenases	YGL256W|NRC465|ZRG5	gene	taxon:4932	20091120	UniProtKB
SGD	S000003225	ADH4		GO:0055114	SGD_REF:S000124036	IEA	InterPro:IPR001670|InterPro:IPR018211	P	Alcohol dehydrogenase isoenzyme type IV, dimeric enzyme demonstrated to be zinc-dependent despite sequence similarity to iron-activated alcohol dehydrogenases	YGL256W|NRC465|ZRG5	gene	taxon:4932	20091120	UniProtKB
SGD	S000003225	ADH4		GO:0055114	SGD_REF:S000124038	IEA	SP_KW:KW-0560	P	Alcohol dehydrogenase isoenzyme type IV, dimeric enzyme demonstrated to be zinc-dependent despite sequence similarity to iron-activated alcohol dehydrogenases	YGL256W|NRC465|ZRG5	gene	taxon:4932	20091120	UniProtKB
SGD	S000000349	ADH5		GO:0000947	SGD_REF:S000072614|PMID:12499363	IGI	SGD:S000004688|SGD:S000004918|SGD:S000002327|SGD:S000003225|SGD:S000005446	P	Alcohol dehydrogenase isoenzyme V	YBR145W	gene	taxon:4932	20080314	SGD
SGD	S000000349	ADH5		GO:0003824	SGD_REF:S000124036	IEA	InterPro:IPR016040	F	Alcohol dehydrogenase isoenzyme V	YBR145W	gene	taxon:4932	20091120	UniProtKB
SGD	S000000349	ADH5		GO:0004022	SGD_REF:S000124037	IEA	EC:1.1.1.1	F	Alcohol dehydrogenase isoenzyme V	YBR145W	gene	taxon:4932	20091120	UniProtKB
SGD	S000000349	ADH5		GO:0004022	SGD_REF:S000059094|PMID:10974568	ISS		F	Alcohol dehydrogenase isoenzyme V	YBR145W	gene	taxon:4932	20020917	SGD
SGD	S000000349	ADH5		GO:0005488	SGD_REF:S000124036	IEA	InterPro:IPR016040	F	Alcohol dehydrogenase isoenzyme V	YBR145W	gene	taxon:4932	20091120	UniProtKB
SGD	S000000349	ADH5		GO:0005634	SGD_REF:S000074185|PMID:14562095	IDA		C	Alcohol dehydrogenase isoenzyme V	YBR145W	gene	taxon:4932	20031028	SGD
SGD	S000000349	ADH5		GO:0005737	SGD_REF:S000074185|PMID:14562095	IDA		C	Alcohol dehydrogenase isoenzyme V	YBR145W	gene	taxon:4932	20031028	SGD
SGD	S000000349	ADH5		GO:0006082	SGD_REF:S000131114	RCA		P	Alcohol dehydrogenase isoenzyme V	YBR145W	gene	taxon:4932	20090806	bioPIXIE_MEFIT
SGD	S000000349	ADH5		GO:0006116	SGD_REF:S000076493|PMID:15082781	IMP		P	Alcohol dehydrogenase isoenzyme V	YBR145W	gene	taxon:4932	20061114	SGD
SGD	S000000349	ADH5		GO:0006414	SGD_REF:S000131114	RCA		P	Alcohol dehydrogenase isoenzyme V	YBR145W	gene	taxon:4932	20090806	bioPIXIE_MEFIT
SGD	S000000349	ADH5		GO:0006519	SGD_REF:S000131114	RCA		P	Alcohol dehydrogenase isoenzyme V	YBR145W	gene	taxon:4932	20090806	bioPIXIE_MEFIT
SGD	S000000349	ADH5		GO:0006725	SGD_REF:S000131114	RCA		P	Alcohol dehydrogenase isoenzyme V	YBR145W	gene	taxon:4932	20090806	bioPIXIE_MEFIT
SGD	S000000349	ADH5		GO:0006807	SGD_REF:S000131114	RCA		P	Alcohol dehydrogenase isoenzyme V	YBR145W	gene	taxon:4932	20090806	bioPIXIE_MEFIT
SGD	S000000349	ADH5		GO:0008152	SGD_REF:S000124036	IEA	InterPro:IPR016040	P	Alcohol dehydrogenase isoenzyme V	YBR145W	gene	taxon:4932	20091120	UniProtKB
SGD	S000000349	ADH5		GO:0008270	SGD_REF:S000124038	IEA	SP_KW:KW-0862	F	Alcohol dehydrogenase isoenzyme V	YBR145W	gene	taxon:4932	20091120	UniProtKB
SGD	S000000349	ADH5		GO:0008270	SGD_REF:S000124036	IEA	InterPro:IPR002085|InterPro:IPR002328|InterPro:IPR013149	F	Alcohol dehydrogenase isoenzyme V	YBR145W	gene	taxon:4932	20091120	UniProtKB
SGD	S000000349	ADH5		GO:0016491	SGD_REF:S000124038	IEA	SP_KW:KW-0560	F	Alcohol dehydrogenase isoenzyme V	YBR145W	gene	taxon:4932	20091120	UniProtKB
SGD	S000000349	ADH5		GO:0016491	SGD_REF:S000124036	IEA	InterPro:IPR002328|InterPro:IPR013149|InterPro:IPR013154|InterPro:IPR002085	F	Alcohol dehydrogenase isoenzyme V	YBR145W	gene	taxon:4932	20091120	UniProtKB
SGD	S000000349	ADH5		GO:0043458	SGD_REF:S000076493|PMID:15082781	IMP		P	Alcohol dehydrogenase isoenzyme V	YBR145W	gene	taxon:4932	20061114	SGD
SGD	S000000349	ADH5		GO:0046872	SGD_REF:S000124038	IEA	SP_KW:KW-0479	F	Alcohol dehydrogenase isoenzyme V	YBR145W	gene	taxon:4932	20091120	UniProtKB
SGD	S000000349	ADH5		GO:0055114	SGD_REF:S000124038	IEA	SP_KW:KW-0560	P	Alcohol dehydrogenase isoenzyme V	YBR145W	gene	taxon:4932	20091120	UniProtKB
SGD	S000000349	ADH5		GO:0055114	SGD_REF:S000124036	IEA	InterPro:IPR002328|InterPro:IPR013149|InterPro:IPR002085	P	Alcohol dehydrogenase isoenzyme V	YBR145W	gene	taxon:4932	20091120	UniProtKB
SGD	S000004937	ADH6		GO:0003824	SGD_REF:S000124036	IEA	InterPro:IPR016040	F	NADPH-dependent medium chain alcohol dehydrogenase with broad substrate specificity	YMR318C|ADHVI	gene	taxon:4932	20091120	UniProtKB
SGD	S000004937	ADH6		GO:0005488	SGD_REF:S000124036	IEA	InterPro:IPR016040	F	NADPH-dependent medium chain alcohol dehydrogenase with broad substrate specificity	YMR318C|ADHVI	gene	taxon:4932	20091120	UniProtKB
SGD	S000004937	ADH6		GO:0005625	SGD_REF:S000068777|PMID:11742541	IDA		C	NADPH-dependent medium chain alcohol dehydrogenase with broad substrate specificity	YMR318C|ADHVI	gene	taxon:4932	20020829	SGD
SGD	S000004937	ADH6		GO:0006066	SGD_REF:S000068777|PMID:11742541	IDA		P	NADPH-dependent medium chain alcohol dehydrogenase with broad substrate specificity	YMR318C|ADHVI	gene	taxon:4932	20020829	SGD
SGD	S000004937	ADH6		GO:0006081	SGD_REF:S000068777|PMID:11742541	IDA		P	NADPH-dependent medium chain alcohol dehydrogenase with broad substrate specificity	YMR318C|ADHVI	gene	taxon:4932	20020829	SGD
SGD	S000004937	ADH6		GO:0006414	SGD_REF:S000131114	RCA		P	NADPH-dependent medium chain alcohol dehydrogenase with broad substrate specificity	YMR318C|ADHVI	gene	taxon:4932	20090806	bioPIXIE_MEFIT
SGD	S000004937	ADH6		GO:0008106	SGD_REF:S000068777|PMID:11742541	IDA		F	NADPH-dependent medium chain alcohol dehydrogenase with broad substrate specificity	YMR318C|ADHVI	gene	taxon:4932	20020829	SGD
SGD	S000004937	ADH6		GO:0008106	SGD_REF:S000124037	IEA	EC:1.1.1.2	F	NADPH-dependent medium chain alcohol dehydrogenase with broad substrate specificity	YMR318C|ADHVI	gene	taxon:4932	20091120	UniProtKB
SGD	S000004937	ADH6		GO:0008152	SGD_REF:S000124036	IEA	InterPro:IPR016040	P	NADPH-dependent medium chain alcohol dehydrogenase with broad substrate specificity	YMR318C|ADHVI	gene	taxon:4932	20091120	UniProtKB
SGD	S000004937	ADH6		GO:0008270	SGD_REF:S000124038	IEA	SP_KW:KW-0862	F	NADPH-dependent medium chain alcohol dehydrogenase with broad substrate specificity	YMR318C|ADHVI	gene	taxon:4932	20091120	UniProtKB
SGD	S000004937	ADH6		GO:0008270	SGD_REF:S000124036	IEA	InterPro:IPR002085|InterPro:IPR002328|InterPro:IPR013149	F	NADPH-dependent medium chain alcohol dehydrogenase with broad substrate specificity	YMR318C|ADHVI	gene	taxon:4932	20091120	UniProtKB
SGD	S000004937	ADH6		GO:0016491	SGD_REF:S000124038	IEA	SP_KW:KW-0560	F	NADPH-dependent medium chain alcohol dehydrogenase with broad substrate specificity	YMR318C|ADHVI	gene	taxon:4932	20091120	UniProtKB
SGD	S000004937	ADH6		GO:0016491	SGD_REF:S000124036	IEA	InterPro:IPR013154|InterPro:IPR013149|InterPro:IPR002085|InterPro:IPR002328	F	NADPH-dependent medium chain alcohol dehydrogenase with broad substrate specificity	YMR318C|ADHVI	gene	taxon:4932	20091120	UniProtKB
SGD	S000004937	ADH6		GO:0033833	SGD_REF:S000115384|PMID:16652391	IMP		F	NADPH-dependent medium chain alcohol dehydrogenase with broad substrate specificity	YMR318C|ADHVI	gene	taxon:4932	20071205	SGD
SGD	S000004937	ADH6		GO:0033845	SGD_REF:S000115384|PMID:16652391	IMP		F	NADPH-dependent medium chain alcohol dehydrogenase with broad substrate specificity	YMR318C|ADHVI	gene	taxon:4932	20071205	SGD
SGD	S000004937	ADH6		GO:0033859	SGD_REF:S000115384|PMID:16652391	IMP		P	NADPH-dependent medium chain alcohol dehydrogenase with broad substrate specificity	YMR318C|ADHVI	gene	taxon:4932	20071205	SGD
SGD	S000004937	ADH6		GO:0046872	SGD_REF:S000124038	IEA	SP_KW:KW-0479	F	NADPH-dependent medium chain alcohol dehydrogenase with broad substrate specificity	YMR318C|ADHVI	gene	taxon:4932	20091120	UniProtKB
SGD	S000004937	ADH6		GO:0055114	SGD_REF:S000124036	IEA	InterPro:IPR002085|InterPro:IPR002328|InterPro:IPR013149	P	NADPH-dependent medium chain alcohol dehydrogenase with broad substrate specificity	YMR318C|ADHVI	gene	taxon:4932	20091120	UniProtKB
SGD	S000004937	ADH6		GO:0055114	SGD_REF:S000124038	IEA	SP_KW:KW-0560	P	NADPH-dependent medium chain alcohol dehydrogenase with broad substrate specificity	YMR318C|ADHVI	gene	taxon:4932	20091120	UniProtKB
SGD	S000000702	ADH7		GO:0003824	SGD_REF:S000124036	IEA	InterPro:IPR016040	F	NADPH-dependent medium chain alcohol dehydrogenase with broad substrate specificity	YCR105W|ADHVII	gene	taxon:4932	20091120	UniProtKB
SGD	S000000702	ADH7		GO:0005488	SGD_REF:S000124036	IEA	InterPro:IPR016040	F	NADPH-dependent medium chain alcohol dehydrogenase with broad substrate specificity	YCR105W|ADHVII	gene	taxon:4932	20091120	UniProtKB
SGD	S000000702	ADH7		GO:0005625	SGD_REF:S000071752|PMID:12423374	IDA		C	NADPH-dependent medium chain alcohol dehydrogenase with broad substrate specificity	YCR105W|ADHVII	gene	taxon:4932	20021209	SGD
SGD	S000000702	ADH7		GO:0006066	SGD_REF:S000071752|PMID:12423374	IDA		P	NADPH-dependent medium chain alcohol dehydrogenase with broad substrate specificity	YCR105W|ADHVII	gene	taxon:4932	20021209	SGD
SGD	S000000702	ADH7		GO:0008106	SGD_REF:S000071752|PMID:12423374	ISS		F	NADPH-dependent medium chain alcohol dehydrogenase with broad substrate specificity	YCR105W|ADHVII	gene	taxon:4932	20021209	SGD
SGD	S000000702	ADH7		GO:0008106	SGD_REF:S000124037	IEA	EC:1.1.1.2	F	NADPH-dependent medium chain alcohol dehydrogenase with broad substrate specificity	YCR105W|ADHVII	gene	taxon:4932	20091120	UniProtKB
SGD	S000000702	ADH7		GO:0008106	SGD_REF:S000071752|PMID:12423374	IDA		F	NADPH-dependent medium chain alcohol dehydrogenase with broad substrate specificity	YCR105W|ADHVII	gene	taxon:4932	20021209	SGD
SGD	S000000702	ADH7		GO:0008152	SGD_REF:S000124036	IEA	InterPro:IPR016040	P	NADPH-dependent medium chain alcohol dehydrogenase with broad substrate specificity	YCR105W|ADHVII	gene	taxon:4932	20091120	UniProtKB
SGD	S000000702	ADH7		GO:0008270	SGD_REF:S000124038	IEA	SP_KW:KW-0862	F	NADPH-dependent medium chain alcohol dehydrogenase with broad substrate specificity	YCR105W|ADHVII	gene	taxon:4932	20091120	UniProtKB
SGD	S000000702	ADH7		GO:0008270	SGD_REF:S000124036	IEA	InterPro:IPR013149|InterPro:IPR002085|InterPro:IPR002328	F	NADPH-dependent medium chain alcohol dehydrogenase with broad substrate specificity	YCR105W|ADHVII	gene	taxon:4932	20091120	UniProtKB
SGD	S000000702	ADH7		GO:0016491	SGD_REF:S000124038	IEA	SP_KW:KW-0560	F	NADPH-dependent medium chain alcohol dehydrogenase with broad substrate specificity	YCR105W|ADHVII	gene	taxon:4932	20091120	UniProtKB
SGD	S000000702	ADH7		GO:0016491	SGD_REF:S000124036	IEA	InterPro:IPR002328|InterPro:IPR013154|InterPro:IPR002085|InterPro:IPR013149	F	NADPH-dependent medium chain alcohol dehydrogenase with broad substrate specificity	YCR105W|ADHVII	gene	taxon:4932	20091120	UniProtKB
SGD	S000000702	ADH7		GO:0016616	SGD_REF:S000124036	IEA	InterPro:IPR006140	F	NADPH-dependent medium chain alcohol dehydrogenase with broad substrate specificity	YCR105W|ADHVII	gene	taxon:4932	20091120	UniProtKB
SGD	S000000702	ADH7		GO:0046872	SGD_REF:S000124038	IEA	SP_KW:KW-0479	F	NADPH-dependent medium chain alcohol dehydrogenase with broad substrate specificity	YCR105W|ADHVII	gene	taxon:4932	20091120	UniProtKB
SGD	S000000702	ADH7		GO:0048037	SGD_REF:S000124036	IEA	InterPro:IPR006140	F	NADPH-dependent medium chain alcohol dehydrogenase with broad substrate specificity	YCR105W|ADHVII	gene	taxon:4932	20091120	UniProtKB
SGD	S000000702	ADH7		GO:0055114	SGD_REF:S000124038	IEA	SP_KW:KW-0560	P	NADPH-dependent medium chain alcohol dehydrogenase with broad substrate specificity	YCR105W|ADHVII	gene	taxon:4932	20091120	UniProtKB
SGD	S000000702	ADH7		GO:0055114	SGD_REF:S000124036	IEA	InterPro:IPR013149|InterPro:IPR002085|InterPro:IPR002328	P	NADPH-dependent medium chain alcohol dehydrogenase with broad substrate specificity	YCR105W|ADHVII	gene	taxon:4932	20091120	UniProtKB
SGD	S000004611	ADI1		GO:0005634	SGD_REF:S000125578	IEA	SP_SL:SL-0191	C	Acireductone dioxygenease involved in the methionine salvage pathway	YMR009W	gene	taxon:4932	20091120	UniProtKB
SGD	S000004611	ADI1		GO:0005634	SGD_REF:S000074185|PMID:14562095	IDA		C	Acireductone dioxygenease involved in the methionine salvage pathway	YMR009W	gene	taxon:4932	20031028	SGD
SGD	S000004611	ADI1		GO:0005634	SGD_REF:S000124038	IEA	SP_KW:KW-0539	C	Acireductone dioxygenease involved in the methionine salvage pathway	YMR009W	gene	taxon:4932	20091120	UniProtKB
SGD	S000004611	ADI1		GO:0005737	SGD_REF:S000074185|PMID:14562095	IDA		C	Acireductone dioxygenease involved in the methionine salvage pathway	YMR009W	gene	taxon:4932	20031028	SGD
SGD	S000004611	ADI1		GO:0005886	SGD_REF:S000124038	IEA	SP_KW:KW-1003	C	Acireductone dioxygenease involved in the methionine salvage pathway	YMR009W	gene	taxon:4932	20091120	UniProtKB
SGD	S000004611	ADI1		GO:0008652	SGD_REF:S000124038	IEA	SP_KW:KW-0028	P	Acireductone dioxygenease involved in the methionine salvage pathway	YMR009W	gene	taxon:4932	20091120	UniProtKB
SGD	S000004611	ADI1		GO:0009086	SGD_REF:S000124038	IEA	SP_KW:KW-0486	P	Acireductone dioxygenease involved in the methionine salvage pathway	YMR009W	gene	taxon:4932	20091120	UniProtKB
SGD	S000004611	ADI1		GO:0016020	SGD_REF:S000124038	IEA	SP_KW:KW-0472	C	Acireductone dioxygenease involved in the methionine salvage pathway	YMR009W	gene	taxon:4932	20091120	UniProtKB
SGD	S000004611	ADI1		GO:0016151	SGD_REF:S000124038	IEA	SP_KW:KW-0533	F	Acireductone dioxygenease involved in the methionine salvage pathway	YMR009W	gene	taxon:4932	20091120	UniProtKB
SGD	S000004611	ADI1		GO:0016491	SGD_REF:S000124038	IEA	SP_KW:KW-0560	F	Acireductone dioxygenease involved in the methionine salvage pathway	YMR009W	gene	taxon:4932	20091120	UniProtKB
SGD	S000004611	ADI1		GO:0016702	SGD_REF:S000124038	IEA	SP_KW:KW-0223	F	Acireductone dioxygenease involved in the methionine salvage pathway	YMR009W	gene	taxon:4932	20091120	UniProtKB
SGD	S000004611	ADI1		GO:0016702	SGD_REF:S000082083|PMID:15938715	IGI	EMBL:AB158319	F	Acireductone dioxygenease involved in the methionine salvage pathway	YMR009W	gene	taxon:4932	20050630	SGD
SGD	S000004611	ADI1		GO:0016702	SGD_REF:S000082083|PMID:15938715	ISS	EMBL:AB158319	F	Acireductone dioxygenease involved in the methionine salvage pathway	YMR009W	gene	taxon:4932	20050630	SGD
SGD	S000004611	ADI1		GO:0016702	SGD_REF:S000082083|PMID:15938715	IMP		F	Acireductone dioxygenease involved in the methionine salvage pathway	YMR009W	gene	taxon:4932	20050630	SGD
SGD	S000004611	ADI1		GO:0019509	SGD_REF:S000082083|PMID:15938715	ISS	EMBL:AB158319	P	Acireductone dioxygenease involved in the methionine salvage pathway	YMR009W	gene	taxon:4932	20050630	SGD
SGD	S000004611	ADI1		GO:0019509	SGD_REF:S000082083|PMID:15938715	IGI	EMBL:AB158319	P	Acireductone dioxygenease involved in the methionine salvage pathway	YMR009W	gene	taxon:4932	20050630	SGD
SGD	S000004611	ADI1		GO:0019509	SGD_REF:S000127022|PMID:18625006	IMP		P	Acireductone dioxygenease involved in the methionine salvage pathway	YMR009W	gene	taxon:4932	20080725	SGD
SGD	S000004611	ADI1		GO:0019509	SGD_REF:S000124036	IEA	InterPro:IPR004313	P	Acireductone dioxygenease involved in the methionine salvage pathway	YMR009W	gene	taxon:4932	20091120	UniProtKB
SGD	S000004611	ADI1		GO:0019509	SGD_REF:S000082083|PMID:15938715	IMP		P	Acireductone dioxygenease involved in the methionine salvage pathway	YMR009W	gene	taxon:4932	20050630	SGD
SGD	S000004611	ADI1		GO:0046872	SGD_REF:S000124038	IEA	SP_KW:KW-0479	F	Acireductone dioxygenease involved in the methionine salvage pathway	YMR009W	gene	taxon:4932	20091120	UniProtKB
SGD	S000004611	ADI1		GO:0046872	SGD_REF:S000124036	IEA	InterPro:IPR004313	F	Acireductone dioxygenease involved in the methionine salvage pathway	YMR009W	gene	taxon:4932	20091120	UniProtKB
SGD	S000004611	ADI1		GO:0051213	SGD_REF:S000124036	IEA	InterPro:IPR004313	F	Acireductone dioxygenease involved in the methionine salvage pathway	YMR009W	gene	taxon:4932	20091120	UniProtKB
SGD	S000004611	ADI1		GO:0055114	SGD_REF:S000124038	IEA	SP_KW:KW-0560	P	Acireductone dioxygenease involved in the methionine salvage pathway	YMR009W	gene	taxon:4932	20091120	UniProtKB
SGD	S000004611	ADI1		GO:0055114	SGD_REF:S000124036	IEA	InterPro:IPR004313	P	Acireductone dioxygenease involved in the methionine salvage pathway	YMR009W	gene	taxon:4932	20091120	UniProtKB
SGD	S000002634	ADK1		GO:0000166	SGD_REF:S000124038	IEA	SP_KW:KW-0547	F	Adenylate kinase, required for purine metabolism	YDR226W|AKY1|AKY2	gene	taxon:4932	20091120	UniProtKB
SGD	S000002634	ADK1		GO:0004017	SGD_REF:S000056004|PMID:2850178	IMP		F	Adenylate kinase, required for purine metabolism	YDR226W|AKY1|AKY2	gene	taxon:4932	20080902	SGD
SGD	S000002634	ADK1		GO:0004017	SGD_REF:S000126196|PMID:18433446	IDA		F	Adenylate kinase, required for purine metabolism	YDR226W|AKY1|AKY2	gene	taxon:4932	20080902	SGD
SGD	S000002634	ADK1		GO:0004017	SGD_REF:S000126196|PMID:18433446	IMP		F	Adenylate kinase, required for purine metabolism	YDR226W|AKY1|AKY2	gene	taxon:4932	20080902	SGD
SGD	S000002634	ADK1		GO:0004017	SGD_REF:S000124036	IEA	InterPro:IPR007862	F	Adenylate kinase, required for purine metabolism	YDR226W|AKY1|AKY2	gene	taxon:4932	20091120	UniProtKB
SGD	S000002634	ADK1		GO:0004017	SGD_REF:S000124037	IEA	EC:2.7.4.3	F	Adenylate kinase, required for purine metabolism	YDR226W|AKY1|AKY2	gene	taxon:4932	20091120	UniProtKB
SGD	S000002634	ADK1		GO:0005524	SGD_REF:S000124038	IEA	SP_KW:KW-0067	F	Adenylate kinase, required for purine metabolism	YDR226W|AKY1|AKY2	gene	taxon:4932	20091120	UniProtKB
SGD	S000002634	ADK1		GO:0005524	SGD_REF:S000124036	IEA	InterPro:IPR006259|InterPro:IPR000850	F	Adenylate kinase, required for purine metabolism	YDR226W|AKY1|AKY2	gene	taxon:4932	20091120	UniProtKB
SGD	S000002634	ADK1		GO:0005737	SGD_REF:S000056004|PMID:2850178	IDA		C	Adenylate kinase, required for purine metabolism	YDR226W|AKY1|AKY2	gene	taxon:4932	20080902	SGD
SGD	S000002634	ADK1		GO:0005737	SGD_REF:S000124038	IEA	SP_KW:KW-0963	C	Adenylate kinase, required for purine metabolism	YDR226W|AKY1|AKY2	gene	taxon:4932	20091120	UniProtKB
SGD	S000002634	ADK1		GO:0005739	SGD_REF:S000117178|PMID:16823961	IDA		C	Adenylate kinase, required for purine metabolism	YDR226W|AKY1|AKY2	gene	taxon:4932	20061212	SGD
SGD	S000002634	ADK1		GO:0005739	SGD_REF:S000124038	IEA	SP_KW:KW-0496	C	Adenylate kinase, required for purine metabolism	YDR226W|AKY1|AKY2	gene	taxon:4932	20091120	UniProtKB
SGD	S000002634	ADK1		GO:0005758	SGD_REF:S000056004|PMID:2850178	IDA		C	Adenylate kinase, required for purine metabolism	YDR226W|AKY1|AKY2	gene	taxon:4932	20080902	SGD
SGD	S000002634	ADK1		GO:0005758	SGD_REF:S000125578	IEA	SP_SL:SL-0169	C	Adenylate kinase, required for purine metabolism	YDR226W|AKY1|AKY2	gene	taxon:4932	20091120	UniProtKB
SGD	S000002634	ADK1		GO:0005829	SGD_REF:S000125578	IEA	SP_SL:SL-0091	C	Adenylate kinase, required for purine metabolism	YDR226W|AKY1|AKY2	gene	taxon:4932	20091120	UniProtKB
SGD	S000002634	ADK1		GO:0006139	SGD_REF:S000124036	IEA	InterPro:IPR000850|InterPro:IPR006259	P	Adenylate kinase, required for purine metabolism	YDR226W|AKY1|AKY2	gene	taxon:4932	20091120	UniProtKB
SGD	S000002634	ADK1		GO:0006172	SGD_REF:S000052879|PMID:2848829	IDA		P	Adenylate kinase, required for purine metabolism	YDR226W|AKY1|AKY2	gene	taxon:4932	20050726	SGD
SGD	S000002634	ADK1		GO:0009117	SGD_REF:S000056004|PMID:2850178	IMP		P	Adenylate kinase, required for purine metabolism	YDR226W|AKY1|AKY2	gene	taxon:4932	20050314	SGD
SGD	S000002634	ADK1		GO:0016301	SGD_REF:S000124038	IEA	SP_KW:KW-0418	F	Adenylate kinase, required for purine metabolism	YDR226W|AKY1|AKY2	gene	taxon:4932	20091120	UniProtKB
SGD	S000002634	ADK1		GO:0016740	SGD_REF:S000124038	IEA	SP_KW:KW-0808	F	Adenylate kinase, required for purine metabolism	YDR226W|AKY1|AKY2	gene	taxon:4932	20091120	UniProtKB
SGD	S000002634	ADK1		GO:0016776	SGD_REF:S000124036	IEA	InterPro:IPR006259	F	Adenylate kinase, required for purine metabolism	YDR226W|AKY1|AKY2	gene	taxon:4932	20091120	UniProtKB
SGD	S000002634	ADK1		GO:0019201	SGD_REF:S000124036	IEA	InterPro:IPR006259	F	Adenylate kinase, required for purine metabolism	YDR226W|AKY1|AKY2	gene	taxon:4932	20091120	UniProtKB
SGD	S000002634	ADK1		GO:0019205	SGD_REF:S000124036	IEA	InterPro:IPR000850	F	Adenylate kinase, required for purine metabolism	YDR226W|AKY1|AKY2	gene	taxon:4932	20091120	UniProtKB
SGD	S000002634	ADK1		GO:0043094	SGD_REF:S000131114	RCA		P	Adenylate kinase, required for purine metabolism	YDR226W|AKY1|AKY2	gene	taxon:4932	20090806	bioPIXIE_MEFIT
SGD	S000000972	ADK2		GO:0000166	SGD_REF:S000124038	IEA	SP_KW:KW-0547	F	Mitochondrial adenylate kinase, catalyzes the reversible synthesis of GTP and AMP from GDP and ADP	YER170W|AKY3|PAK3	gene	taxon:4932	20091120	UniProtKB
SGD	S000000972	ADK2		GO:0004017	SGD_REF:S000043092|PMID:8537371	IDA		F	Mitochondrial adenylate kinase, catalyzes the reversible synthesis of GTP and AMP from GDP and ADP	YER170W|AKY3|PAK3	gene	taxon:4932	20021223	SGD
SGD	S000000972	ADK2		GO:0004017	SGD_REF:S000124037	IEA	EC:2.7.4.3	F	Mitochondrial adenylate kinase, catalyzes the reversible synthesis of GTP and AMP from GDP and ADP	YER170W|AKY3|PAK3	gene	taxon:4932	20091120	UniProtKB
SGD	S000000972	ADK2		GO:0004017	SGD_REF:S000081003|PMID:15753074	IDA		F	Mitochondrial adenylate kinase, catalyzes the reversible synthesis of GTP and AMP from GDP and ADP	YER170W|AKY3|PAK3	gene	taxon:4932	20050314	SGD
SGD	S000000972	ADK2		GO:0004017	SGD_REF:S000124036	IEA	InterPro:IPR007862	F	Mitochondrial adenylate kinase, catalyzes the reversible synthesis of GTP and AMP from GDP and ADP	YER170W|AKY3|PAK3	gene	taxon:4932	20091120	UniProtKB
SGD	S000000972	ADK2		GO:0005524	SGD_REF:S000124036	IEA	InterPro:IPR006259|InterPro:IPR000850	F	Mitochondrial adenylate kinase, catalyzes the reversible synthesis of GTP and AMP from GDP and ADP	YER170W|AKY3|PAK3	gene	taxon:4932	20091120	UniProtKB
SGD	S000000972	ADK2		GO:0005524	SGD_REF:S000124038	IEA	SP_KW:KW-0067	F	Mitochondrial adenylate kinase, catalyzes the reversible synthesis of GTP and AMP from GDP and ADP	YER170W|AKY3|PAK3	gene	taxon:4932	20091120	UniProtKB
SGD	S000000972	ADK2		GO:0005739	SGD_REF:S000124038	IEA	SP_KW:KW-0496	C	Mitochondrial adenylate kinase, catalyzes the reversible synthesis of GTP and AMP from GDP and ADP	YER170W|AKY3|PAK3	gene	taxon:4932	20091120	UniProtKB
SGD	S000000972	ADK2		GO:0005739	SGD_REF:S000125578	IEA	SP_SL:SL-0173	C	Mitochondrial adenylate kinase, catalyzes the reversible synthesis of GTP and AMP from GDP and ADP	YER170W|AKY3|PAK3	gene	taxon:4932	20091120	UniProtKB
SGD	S000000972	ADK2		GO:0005739	SGD_REF:S000117178|PMID:16823961	IDA		C	Mitochondrial adenylate kinase, catalyzes the reversible synthesis of GTP and AMP from GDP and ADP	YER170W|AKY3|PAK3	gene	taxon:4932	20061212	SGD
SGD	S000000972	ADK2		GO:0005743	SGD_REF:S000043092|PMID:8537371	IDA		C	Mitochondrial adenylate kinase, catalyzes the reversible synthesis of GTP and AMP from GDP and ADP	YER170W|AKY3|PAK3	gene	taxon:4932	20020927	SGD
SGD	S000000972	ADK2		GO:0005743	SGD_REF:S000081003|PMID:15753074	IDA		C	Mitochondrial adenylate kinase, catalyzes the reversible synthesis of GTP and AMP from GDP and ADP	YER170W|AKY3|PAK3	gene	taxon:4932	20050314	SGD
SGD	S000000972	ADK2		GO:0006139	SGD_REF:S000124036	IEA	InterPro:IPR000850|InterPro:IPR006259	P	Mitochondrial adenylate kinase, catalyzes the reversible synthesis of GTP and AMP from GDP and ADP	YER170W|AKY3|PAK3	gene	taxon:4932	20091120	UniProtKB
SGD	S000000972	ADK2		GO:0009117	SGD_REF:S000081003|PMID:15753074	IDA		P	Mitochondrial adenylate kinase, catalyzes the reversible synthesis of GTP and AMP from GDP and ADP	YER170W|AKY3|PAK3	gene	taxon:4932	20050314	SGD
SGD	S000000972	ADK2		GO:0016301	SGD_REF:S000124038	IEA	SP_KW:KW-0418	F	Mitochondrial adenylate kinase, catalyzes the reversible synthesis of GTP and AMP from GDP and ADP	YER170W|AKY3|PAK3	gene	taxon:4932	20091120	UniProtKB
SGD	S000000972	ADK2		GO:0016740	SGD_REF:S000124038	IEA	SP_KW:KW-0808	F	Mitochondrial adenylate kinase, catalyzes the reversible synthesis of GTP and AMP from GDP and ADP	YER170W|AKY3|PAK3	gene	taxon:4932	20091120	UniProtKB
SGD	S000000972	ADK2		GO:0016776	SGD_REF:S000124036	IEA	InterPro:IPR006259	F	Mitochondrial adenylate kinase, catalyzes the reversible synthesis of GTP and AMP from GDP and ADP	YER170W|AKY3|PAK3	gene	taxon:4932	20091120	UniProtKB
SGD	S000000972	ADK2		GO:0019201	SGD_REF:S000124036	IEA	InterPro:IPR006259	F	Mitochondrial adenylate kinase, catalyzes the reversible synthesis of GTP and AMP from GDP and ADP	YER170W|AKY3|PAK3	gene	taxon:4932	20091120	UniProtKB
SGD	S000000972	ADK2		GO:0019205	SGD_REF:S000124036	IEA	InterPro:IPR000850	F	Mitochondrial adenylate kinase, catalyzes the reversible synthesis of GTP and AMP from GDP and ADP	YER170W|AKY3|PAK3	gene	taxon:4932	20091120	UniProtKB
SGD	S000000972	ADK2		GO:0046899	SGD_REF:S000081003|PMID:15753074	IDA		F	Mitochondrial adenylate kinase, catalyzes the reversible synthesis of GTP and AMP from GDP and ADP	YER170W|AKY3|PAK3	gene	taxon:4932	20070820	SGD
SGD	S000003866	ADO1		GO:0000166	SGD_REF:S000124038	IEA	SP_KW:KW-0547	F	Adenosine kinase, required for the utilization of S-adenosylmethionine (AdoMet)	YJR105W	gene	taxon:4932	20091120	UniProtKB
SGD	S000003866	ADO1		GO:0004001	SGD_REF:S000059917|PMID:11223943	IMP		F	Adenosine kinase, required for the utilization of S-adenosylmethionine (AdoMet)	YJR105W	gene	taxon:4932	20011004	SGD
SGD	S000003866	ADO1		GO:0004001	SGD_REF:S000059917|PMID:11223943	IDA		F	Adenosine kinase, required for the utilization of S-adenosylmethionine (AdoMet)	YJR105W	gene	taxon:4932	20011004	SGD
SGD	S000003866	ADO1		GO:0004001	SGD_REF:S000124037	IEA	EC:2.7.1.20	F	Adenosine kinase, required for the utilization of S-adenosylmethionine (AdoMet)	YJR105W	gene	taxon:4932	20091120	UniProtKB
SGD	S000003866	ADO1		GO:0004001	SGD_REF:S000124036	IEA	InterPro:IPR001805	F	Adenosine kinase, required for the utilization of S-adenosylmethionine (AdoMet)	YJR105W	gene	taxon:4932	20091120	UniProtKB
SGD	S000003866	ADO1		GO:0005524	SGD_REF:S000124038	IEA	SP_KW:KW-0067	F	Adenosine kinase, required for the utilization of S-adenosylmethionine (AdoMet)	YJR105W	gene	taxon:4932	20091120	UniProtKB
SGD	S000003866	ADO1		GO:0005634	SGD_REF:S000074185|PMID:14562095	IDA		C	Adenosine kinase, required for the utilization of S-adenosylmethionine (AdoMet)	YJR105W	gene	taxon:4932	20031028	SGD
SGD	S000003866	ADO1		GO:0005737	SGD_REF:S000074185|PMID:14562095	IDA		C	Adenosine kinase, required for the utilization of S-adenosylmethionine (AdoMet)	YJR105W	gene	taxon:4932	20031028	SGD
SGD	S000003866	ADO1		GO:0006144	SGD_REF:S000059917|PMID:11223943	IMP		P	Adenosine kinase, required for the utilization of S-adenosylmethionine (AdoMet)	YJR105W	gene	taxon:4932	20011004	SGD
SGD	S000003866	ADO1		GO:0006166	SGD_REF:S000124036	IEA	InterPro:IPR001805	P	Adenosine kinase, required for the utilization of S-adenosylmethionine (AdoMet)	YJR105W	gene	taxon:4932	20091120	UniProtKB
SGD	S000003866	ADO1		GO:0006166	SGD_REF:S000124038	IEA	SP_KW:KW-0660	P	Adenosine kinase, required for the utilization of S-adenosylmethionine (AdoMet)	YJR105W	gene	taxon:4932	20091120	UniProtKB
SGD	S000003866	ADO1		GO:0016301	SGD_REF:S000124038	IEA	SP_KW:KW-0418	F	Adenosine kinase, required for the utilization of S-adenosylmethionine (AdoMet)	YJR105W	gene	taxon:4932	20091120	UniProtKB
SGD	S000003866	ADO1		GO:0016740	SGD_REF:S000124038	IEA	SP_KW:KW-0808	F	Adenosine kinase, required for the utilization of S-adenosylmethionine (AdoMet)	YJR105W	gene	taxon:4932	20091120	UniProtKB
SGD	S000003866	ADO1		GO:0018193	SGD_REF:S000131114	RCA		P	Adenosine kinase, required for the utilization of S-adenosylmethionine (AdoMet)	YJR105W	gene	taxon:4932	20090806	bioPIXIE_MEFIT
SGD	S000003866	ADO1		GO:0043094	SGD_REF:S000131114	RCA		P	Adenosine kinase, required for the utilization of S-adenosylmethionine (AdoMet)	YJR105W	gene	taxon:4932	20090806	bioPIXIE_MEFIT
SGD	S000000604	ADP1		GO:0000166	SGD_REF:S000124038	IEA	SP_KW:KW-0547	F	Putative ATP-dependent permease of the ABC transporter family of proteins	YCR011C	gene	taxon:4932	20091120	UniProtKB
SGD	S000000604	ADP1		GO:0000166	SGD_REF:S000124036	IEA	InterPro:IPR003593	F	Putative ATP-dependent permease of the ABC transporter family of proteins	YCR011C	gene	taxon:4932	20091120	UniProtKB
SGD	S000000604	ADP1		GO:0005524	SGD_REF:S000124038	IEA	SP_KW:KW-0067	F	Putative ATP-dependent permease of the ABC transporter family of proteins	YCR011C	gene	taxon:4932	20091120	UniProtKB
SGD	S000000604	ADP1		GO:0005524	SGD_REF:S000124036	IEA	InterPro:IPR017871|InterPro:IPR003439	F	Putative ATP-dependent permease of the ABC transporter family of proteins	YCR011C	gene	taxon:4932	20091120	UniProtKB
SGD	S000000604	ADP1		GO:0005737	SGD_REF:S000069459|PMID:11914276	IDA		C	Putative ATP-dependent permease of the ABC transporter family of proteins	YCR011C	gene	taxon:4932	20020507	SGD
SGD	S000000604	ADP1		GO:0005783	SGD_REF:S000069459|PMID:11914276	IDA		C	Putative ATP-dependent permease of the ABC transporter family of proteins	YCR011C	gene	taxon:4932	20020507	SGD
SGD	S000000604	ADP1		GO:0005783	SGD_REF:S000124038	IEA	SP_KW:KW-0256	C	Putative ATP-dependent permease of the ABC transporter family of proteins	YCR011C	gene	taxon:4932	20091120	UniProtKB
SGD	S000000604	ADP1		GO:0006810	SGD_REF:S000058031|PMID:9020838	ISS		P	Putative ATP-dependent permease of the ABC transporter family of proteins	YCR011C	gene	taxon:4932	20021223	SGD
SGD	S000000604	ADP1		GO:0006810	SGD_REF:S000124038	IEA	SP_KW:KW-0813	P	Putative ATP-dependent permease of the ABC transporter family of proteins	YCR011C	gene	taxon:4932	20091120	UniProtKB
SGD	S000000604	ADP1		GO:0016020	SGD_REF:S000124038	IEA	SP_KW:KW-0472	C	Putative ATP-dependent permease of the ABC transporter family of proteins	YCR011C	gene	taxon:4932	20091120	UniProtKB
SGD	S000000604	ADP1		GO:0016020	SGD_REF:S000124036	IEA	InterPro:IPR013525	C	Putative ATP-dependent permease of the ABC transporter family of proteins	YCR011C	gene	taxon:4932	20091120	UniProtKB
SGD	S000000604	ADP1		GO:0016021	SGD_REF:S000124038	IEA	SP_KW:KW-0812	C	Putative ATP-dependent permease of the ABC transporter family of proteins	YCR011C	gene	taxon:4932	20091120	UniProtKB
SGD	S000000604	ADP1		GO:0016021	SGD_REF:S000125578	IEA	SP_SL:SL-9909	C	Putative ATP-dependent permease of the ABC transporter family of proteins	YCR011C	gene	taxon:4932	20091120	UniProtKB
SGD	S000000604	ADP1		GO:0016021	SGD_REF:S000058031|PMID:9020838	ISS		C	Putative ATP-dependent permease of the ABC transporter family of proteins	YCR011C	gene	taxon:4932	20010306	SGD
SGD	S000000604	ADP1		GO:0016887	SGD_REF:S000124036	IEA	InterPro:IPR017871|InterPro:IPR003439	F	Putative ATP-dependent permease of the ABC transporter family of proteins	YCR011C	gene	taxon:4932	20091120	UniProtKB
SGD	S000000604	ADP1		GO:0017111	SGD_REF:S000124036	IEA	InterPro:IPR003593	F	Putative ATP-dependent permease of the ABC transporter family of proteins	YCR011C	gene	taxon:4932	20091120	UniProtKB
SGD	S000000604	ADP1		GO:0042626	SGD_REF:S000058031|PMID:9020838	ISS		F	Putative ATP-dependent permease of the ABC transporter family of proteins	YCR011C	gene	taxon:4932	20010306	SGD
SGD	S000000604	ADP1		GO:0055085	SGD_REF:S000058031|PMID:9020838	ISS		P	Putative ATP-dependent permease of the ABC transporter family of proteins	YCR011C	gene	taxon:4932	20081215	SGD
SGD	S000002624	ADR1		GO:0000433	SGD_REF:S000073798|PMID:12676948	IMP		P	Carbon source-responsive zinc-finger transcription factor, required for transcription of the glucose-repressed gene ADH2, of peroxisomal protein genes, and of genes required for ethanol, glycerol, and fatty acid utilization	YDR216W	gene	taxon:4932	20070305	SGD
SGD	S000002624	ADR1		GO:0003676	SGD_REF:S000124036	IEA	InterPro:IPR013087	F	Carbon source-responsive zinc-finger transcription factor, required for transcription of the glucose-repressed gene ADH2, of peroxisomal protein genes, and of genes required for ethanol, glycerol, and fatty acid utilization	YDR216W	gene	taxon:4932	20091120	UniProtKB
SGD	S000002624	ADR1		GO:0003677	SGD_REF:S000124038	IEA	SP_KW:KW-0238	F	Carbon source-responsive zinc-finger transcription factor, required for transcription of the glucose-repressed gene ADH2, of peroxisomal protein genes, and of genes required for ethanol, glycerol, and fatty acid utilization	YDR216W	gene	taxon:4932	20091120	UniProtKB
SGD	S000002624	ADR1		GO:0003700	SGD_REF:S000071682|PMID:12167649	IPI		F	Carbon source-responsive zinc-finger transcription factor, required for transcription of the glucose-repressed gene ADH2, of peroxisomal protein genes, and of genes required for ethanol, glycerol, and fatty acid utilization	YDR216W	gene	taxon:4932	20030402	SGD
SGD	S000002624	ADR1		GO:0005622	SGD_REF:S000124036	IEA	InterPro:IPR015880|InterPro:IPR007087	C	Carbon source-responsive zinc-finger transcription factor, required for transcription of the glucose-repressed gene ADH2, of peroxisomal protein genes, and of genes required for ethanol, glycerol, and fatty acid utilization	YDR216W	gene	taxon:4932	20091120	UniProtKB
SGD	S000002624	ADR1		GO:0005634	SGD_REF:S000124038	IEA	SP_KW:KW-0539	C	Carbon source-responsive zinc-finger transcription factor, required for transcription of the glucose-repressed gene ADH2, of peroxisomal protein genes, and of genes required for ethanol, glycerol, and fatty acid utilization	YDR216W	gene	taxon:4932	20091120	UniProtKB
SGD	S000002624	ADR1		GO:0005634	SGD_REF:S000055196|PMID:10608811	IPI		C	Carbon source-responsive zinc-finger transcription factor, required for transcription of the glucose-repressed gene ADH2, of peroxisomal protein genes, and of genes required for ethanol, glycerol, and fatty acid utilization	YDR216W	gene	taxon:4932	20020726	SGD
SGD	S000002624	ADR1		GO:0005634	SGD_REF:S000055196|PMID:10608811	IDA		C	Carbon source-responsive zinc-finger transcription factor, required for transcription of the glucose-repressed gene ADH2, of peroxisomal protein genes, and of genes required for ethanol, glycerol, and fatty acid utilization	YDR216W	gene	taxon:4932	20020726	SGD
SGD	S000002624	ADR1		GO:0005634	SGD_REF:S000125578	IEA	SP_SL:SL-0191	C	Carbon source-responsive zinc-finger transcription factor, required for transcription of the glucose-repressed gene ADH2, of peroxisomal protein genes, and of genes required for ethanol, glycerol, and fatty acid utilization	YDR216W	gene	taxon:4932	20091120	UniProtKB
SGD	S000002624	ADR1		GO:0005634	SGD_REF:S000055196|PMID:10608811	ISS		C	Carbon source-responsive zinc-finger transcription factor, required for transcription of the glucose-repressed gene ADH2, of peroxisomal protein genes, and of genes required for ethanol, glycerol, and fatty acid utilization	YDR216W	gene	taxon:4932	20020726	SGD
SGD	S000002624	ADR1		GO:0006109	SGD_REF:S000071682|PMID:12167649	IGI		P	Carbon source-responsive zinc-finger transcription factor, required for transcription of the glucose-repressed gene ADH2, of peroxisomal protein genes, and of genes required for ethanol, glycerol, and fatty acid utilization	YDR216W	gene	taxon:4932	20030402	SGD
SGD	S000002624	ADR1		GO:0006109	SGD_REF:S000071682|PMID:12167649	IPI		P	Carbon source-responsive zinc-finger transcription factor, required for transcription of the glucose-repressed gene ADH2, of peroxisomal protein genes, and of genes required for ethanol, glycerol, and fatty acid utilization	YDR216W	gene	taxon:4932	20030402	SGD
SGD	S000002624	ADR1		GO:0006350	SGD_REF:S000124038	IEA	SP_KW:KW-0804	P	Carbon source-responsive zinc-finger transcription factor, required for transcription of the glucose-repressed gene ADH2, of peroxisomal protein genes, and of genes required for ethanol, glycerol, and fatty acid utilization	YDR216W	gene	taxon:4932	20091120	UniProtKB
SGD	S000002624	ADR1		GO:0006350	SGD_REF:S000071682|PMID:12167649	IGI		P	Carbon source-responsive zinc-finger transcription factor, required for transcription of the glucose-repressed gene ADH2, of peroxisomal protein genes, and of genes required for ethanol, glycerol, and fatty acid utilization	YDR216W	gene	taxon:4932	20030402	SGD
SGD	S000002624	ADR1		GO:0006350	SGD_REF:S000071682|PMID:12167649	IPI		P	Carbon source-responsive zinc-finger transcription factor, required for transcription of the glucose-repressed gene ADH2, of peroxisomal protein genes, and of genes required for ethanol, glycerol, and fatty acid utilization	YDR216W	gene	taxon:4932	20030402	SGD
SGD	S000002624	ADR1		GO:0006352	SGD_REF:S000131114	RCA		P	Carbon source-responsive zinc-finger transcription factor, required for transcription of the glucose-repressed gene ADH2, of peroxisomal protein genes, and of genes required for ethanol, glycerol, and fatty acid utilization	YDR216W	gene	taxon:4932	20090806	bioPIXIE_MEFIT
SGD	S000002624	ADR1		GO:0007031	SGD_REF:S000061271|PMID:11431484	IMP		P	Carbon source-responsive zinc-finger transcription factor, required for transcription of the glucose-repressed gene ADH2, of peroxisomal protein genes, and of genes required for ethanol, glycerol, and fatty acid utilization	YDR216W	gene	taxon:4932	20020726	SGD
SGD	S000002624	ADR1		GO:0008270	SGD_REF:S000124038	IEA	SP_KW:KW-0862	F	Carbon source-responsive zinc-finger transcription factor, required for transcription of the glucose-repressed gene ADH2, of peroxisomal protein genes, and of genes required for ethanol, glycerol, and fatty acid utilization	YDR216W	gene	taxon:4932	20091120	UniProtKB
SGD	S000002624	ADR1		GO:0008270	SGD_REF:S000124036	IEA	InterPro:IPR015880|InterPro:IPR007087	F	Carbon source-responsive zinc-finger transcription factor, required for transcription of the glucose-repressed gene ADH2, of peroxisomal protein genes, and of genes required for ethanol, glycerol, and fatty acid utilization	YDR216W	gene	taxon:4932	20091120	UniProtKB
SGD	S000002624	ADR1		GO:0043565	SGD_REF:S000128778|PMID:19111667	IDA		F	Carbon source-responsive zinc-finger transcription factor, required for transcription of the glucose-repressed gene ADH2, of peroxisomal protein genes, and of genes required for ethanol, glycerol, and fatty acid utilization	YDR216W	gene	taxon:4932	20090205	SGD
SGD	S000002624	ADR1		GO:0045449	SGD_REF:S000124038	IEA	SP_KW:KW-0805	P	Carbon source-responsive zinc-finger transcription factor, required for transcription of the glucose-repressed gene ADH2, of peroxisomal protein genes, and of genes required for ethanol, glycerol, and fatty acid utilization	YDR216W	gene	taxon:4932	20091120	UniProtKB
SGD	S000002624	ADR1		GO:0046872	SGD_REF:S000124038	IEA	SP_KW:KW-0479	F	Carbon source-responsive zinc-finger transcription factor, required for transcription of the glucose-repressed gene ADH2, of peroxisomal protein genes, and of genes required for ethanol, glycerol, and fatty acid utilization	YDR216W	gene	taxon:4932	20091120	UniProtKB
SGD	S000000603	ADY2		GO:0001950	SGD_REF:S000115094|PMID:16622836	IDA		C	Acetate transporter required for normal sporulation	YCR010C|ATO1	gene	taxon:4932	20090429	SGD
SGD	S000000603	ADY2		GO:0005739	SGD_REF:S000075100|PMID:14576278	IDA		C	Acetate transporter required for normal sporulation	YCR010C|ATO1	gene	taxon:4932	20040928	SGD
SGD	S000000603	ADY2		GO:0005739	SGD_REF:S000117178|PMID:16823961	IDA		C	Acetate transporter required for normal sporulation	YCR010C|ATO1	gene	taxon:4932	20061212	SGD
SGD	S000000603	ADY2		GO:0005773	SGD_REF:S000124038	IEA	SP_KW:KW-0926	C	Acetate transporter required for normal sporulation	YCR010C|ATO1	gene	taxon:4932	20091120	UniProtKB
SGD	S000000603	ADY2		GO:0005886	SGD_REF:S000122036|PMID:17395151	IDA		C	Acetate transporter required for normal sporulation	YCR010C|ATO1	gene	taxon:4932	20070405	SGD
SGD	S000000603	ADY2		GO:0005886	SGD_REF:S000124038	IEA	SP_KW:KW-1003	C	Acetate transporter required for normal sporulation	YCR010C|ATO1	gene	taxon:4932	20091120	UniProtKB
SGD	S000000603	ADY2		GO:0006810	SGD_REF:S000124038	IEA	SP_KW:KW-0813	P	Acetate transporter required for normal sporulation	YCR010C|ATO1	gene	taxon:4932	20091120	UniProtKB
SGD	S000000603	ADY2		GO:0006811	SGD_REF:S000124038	IEA	SP_KW:KW-0406	P	Acetate transporter required for normal sporulation	YCR010C|ATO1	gene	taxon:4932	20091120	UniProtKB
SGD	S000000603	ADY2		GO:0006846	SGD_REF:S000074898|PMID:14968426	IMP		P	Acetate transporter required for normal sporulation	YCR010C|ATO1	gene	taxon:4932	20040326	SGD
SGD	S000000603	ADY2		GO:0007126	SGD_REF:S000124038	IEA	SP_KW:KW-0469	P	Acetate transporter required for normal sporulation	YCR010C|ATO1	gene	taxon:4932	20091120	UniProtKB
SGD	S000000603	ADY2		GO:0008519	SGD_REF:S000071765|PMID:12429834	ISS	WB:amt-1	F	Acetate transporter required for normal sporulation	YCR010C|ATO1	gene	taxon:4932	20051025	SGD
SGD	S000000603	ADY2		GO:0008519	SGD_REF:S000071765|PMID:12429834	IEP		F	Acetate transporter required for normal sporulation	YCR010C|ATO1	gene	taxon:4932	20051025	SGD
SGD	S000000603	ADY2		GO:0008519	SGD_REF:S000071765|PMID:12429834	IMP		F	Acetate transporter required for normal sporulation	YCR010C|ATO1	gene	taxon:4932	20051025	SGD
SGD	S000000603	ADY2		GO:0015123	SGD_REF:S000074898|PMID:14968426	IMP		F	Acetate transporter required for normal sporulation	YCR010C|ATO1	gene	taxon:4932	20040326	SGD
SGD	S000000603	ADY2		GO:0015696	SGD_REF:S000124038	IEA	SP_KW:KW-0924	P	Acetate transporter required for normal sporulation	YCR010C|ATO1	gene	taxon:4932	20091120	UniProtKB
SGD	S000000603	ADY2		GO:0015696	SGD_REF:S000071765|PMID:12429834	ISS	WB:amt-1	P	Acetate transporter required for normal sporulation	YCR010C|ATO1	gene	taxon:4932	20051025	SGD
SGD	S000000603	ADY2		GO:0015696	SGD_REF:S000071765|PMID:12429834	IMP		P	Acetate transporter required for normal sporulation	YCR010C|ATO1	gene	taxon:4932	20051025	SGD
SGD	S000000603	ADY2		GO:0015696	SGD_REF:S000071765|PMID:12429834	IEP		P	Acetate transporter required for normal sporulation	YCR010C|ATO1	gene	taxon:4932	20051025	SGD
SGD	S000000603	ADY2		GO:0016020	SGD_REF:S000124038	IEA	SP_KW:KW-0472	C	Acetate transporter required for normal sporulation	YCR010C|ATO1	gene	taxon:4932	20091120	UniProtKB
SGD	S000000603	ADY2		GO:0016020	SGD_REF:S000124036	IEA	InterPro:IPR000791	C	Acetate transporter required for normal sporulation	YCR010C|ATO1	gene	taxon:4932	20091120	UniProtKB
SGD	S000000603	ADY2		GO:0016021	SGD_REF:S000124038	IEA	SP_KW:KW-0812	C	Acetate transporter required for normal sporulation	YCR010C|ATO1	gene	taxon:4932	20091120	UniProtKB
SGD	S000000603	ADY2		GO:0016021	SGD_REF:S000125578	IEA	SP_SL:SL-9909	C	Acetate transporter required for normal sporulation	YCR010C|ATO1	gene	taxon:4932	20091120	UniProtKB
SGD	S000000603	ADY2		GO:0019740	SGD_REF:S000071765|PMID:12429834	IMP		P	Acetate transporter required for normal sporulation	YCR010C|ATO1	gene	taxon:4932	20021213	SGD
SGD	S000000603	ADY2		GO:0055085	SGD_REF:S000074898|PMID:14968426	IMP		P	Acetate transporter required for normal sporulation	YCR010C|ATO1	gene	taxon:4932	20081215	SGD
SGD	S000002398	ADY3		GO:0000001	SGD_REF:S000124296|PMID:17905927	IMP		P	Protein required for spore wall formation, thought to mediate assembly of a Don1p-containing structure at the leading edge of the prospore membrane via interaction with spindle pole body components	YDL239C	gene	taxon:4932	20081013	SGD
SGD	S000002398	ADY3		GO:0000001	SGD_REF:S000124296|PMID:17905927	IGI	SGD:S000000249	P	Protein required for spore wall formation, thought to mediate assembly of a Don1p-containing structure at the leading edge of the prospore membrane via interaction with spindle pole body components	YDL239C	gene	taxon:4932	20081013	SGD
SGD	S000002398	ADY3		GO:0005515	SGD_REF:S000069721|PMID:11973299	IPI		F	Protein required for spore wall formation, thought to mediate assembly of a Don1p-containing structure at the leading edge of the prospore membrane via interaction with spindle pole body components	YDL239C	gene	taxon:4932	20020920	SGD
SGD	S000002398	ADY3		GO:0005515	SGD_REF:S000069721|PMID:11973299	IMP		F	Protein required for spore wall formation, thought to mediate assembly of a Don1p-containing structure at the leading edge of the prospore membrane via interaction with spindle pole body components	YDL239C	gene	taxon:4932	20020920	SGD
SGD	S000002398	ADY3		GO:0005628	SGD_REF:S000069149|PMID:11742972	IDA		C	Protein required for spore wall formation, thought to mediate assembly of a Don1p-containing structure at the leading edge of the prospore membrane via interaction with spindle pole body components	YDL239C	gene	taxon:4932	20020920	SGD
SGD	S000002398	ADY3		GO:0005628	SGD_REF:S000125578	IEA	SP_SL:SL-0368	C	Protein required for spore wall formation, thought to mediate assembly of a Don1p-containing structure at the leading edge of the prospore membrane via interaction with spindle pole body components	YDL239C	gene	taxon:4932	20091120	UniProtKB
SGD	S000002398	ADY3		GO:0005628	SGD_REF:S000069721|PMID:11973299	IDA		C	Protein required for spore wall formation, thought to mediate assembly of a Don1p-containing structure at the leading edge of the prospore membrane via interaction with spindle pole body components	YDL239C	gene	taxon:4932	20020920	SGD
SGD	S000002398	ADY3		GO:0005634	SGD_REF:S000124038	IEA	SP_KW:KW-0539	C	Protein required for spore wall formation, thought to mediate assembly of a Don1p-containing structure at the leading edge of the prospore membrane via interaction with spindle pole body components	YDL239C	gene	taxon:4932	20091120	UniProtKB
SGD	S000002398	ADY3		GO:0005737	SGD_REF:S000124038	IEA	SP_KW:KW-0963	C	Protein required for spore wall formation, thought to mediate assembly of a Don1p-containing structure at the leading edge of the prospore membrane via interaction with spindle pole body components	YDL239C	gene	taxon:4932	20091120	UniProtKB
SGD	S000002398	ADY3		GO:0005816	SGD_REF:S000125578	IEA	SP_SL:SL-0252	C	Protein required for spore wall formation, thought to mediate assembly of a Don1p-containing structure at the leading edge of the prospore membrane via interaction with spindle pole body components	YDL239C	gene	taxon:4932	20091120	UniProtKB
SGD	S000002398	ADY3		GO:0005819	SGD_REF:S000069721|PMID:11973299	IDA		C	Protein required for spore wall formation, thought to mediate assembly of a Don1p-containing structure at the leading edge of the prospore membrane via interaction with spindle pole body components	YDL239C	gene	taxon:4932	20020920	SGD
SGD	S000002398	ADY3		GO:0005856	SGD_REF:S000124038	IEA	SP_KW:KW-0206	C	Protein required for spore wall formation, thought to mediate assembly of a Don1p-containing structure at the leading edge of the prospore membrane via interaction with spindle pole body components	YDL239C	gene	taxon:4932	20091120	UniProtKB
SGD	S000002398	ADY3		GO:0006461	SGD_REF:S000069721|PMID:11973299	IMP		P	Protein required for spore wall formation, thought to mediate assembly of a Don1p-containing structure at the leading edge of the prospore membrane via interaction with spindle pole body components	YDL239C	gene	taxon:4932	20020920	SGD
SGD	S000002398	ADY3		GO:0007049	SGD_REF:S000124038	IEA	SP_KW:KW-0131	P	Protein required for spore wall formation, thought to mediate assembly of a Don1p-containing structure at the leading edge of the prospore membrane via interaction with spindle pole body components	YDL239C	gene	taxon:4932	20091120	UniProtKB
SGD	S000002398	ADY3		GO:0007126	SGD_REF:S000124038	IEA	SP_KW:KW-0469	P	Protein required for spore wall formation, thought to mediate assembly of a Don1p-containing structure at the leading edge of the prospore membrane via interaction with spindle pole body components	YDL239C	gene	taxon:4932	20091120	UniProtKB
SGD	S000002398	ADY3		GO:0016020	SGD_REF:S000124038	IEA	SP_KW:KW-0472	C	Protein required for spore wall formation, thought to mediate assembly of a Don1p-containing structure at the leading edge of the prospore membrane via interaction with spindle pole body components	YDL239C	gene	taxon:4932	20091120	UniProtKB
SGD	S000002398	ADY3		GO:0030435	SGD_REF:S000131114	RCA		P	Protein required for spore wall formation, thought to mediate assembly of a Don1p-containing structure at the leading edge of the prospore membrane via interaction with spindle pole body components	YDL239C	gene	taxon:4932	20090806	bioPIXIE_MEFIT
SGD	S000002398	ADY3		GO:0030435	SGD_REF:S000124038	IEA	SP_KW:KW-0749	P	Protein required for spore wall formation, thought to mediate assembly of a Don1p-containing structure at the leading edge of the prospore membrane via interaction with spindle pole body components	YDL239C	gene	taxon:4932	20091120	UniProtKB
SGD	S000002398	ADY3		GO:0030435	SGD_REF:S000060989|PMID:11470404	IMP		P	Protein required for spore wall formation, thought to mediate assembly of a Don1p-containing structure at the leading edge of the prospore membrane via interaction with spindle pole body components	YDL239C	gene	taxon:4932	20020925	SGD
SGD	S000002398	ADY3		GO:0030476	SGD_REF:S000069721|PMID:11973299	IMP		P	Protein required for spore wall formation, thought to mediate assembly of a Don1p-containing structure at the leading edge of the prospore membrane via interaction with spindle pole body components	YDL239C	gene	taxon:4932	20020920	SGD
SGD	S000002398	ADY3		GO:0051301	SGD_REF:S000124038	IEA	SP_KW:KW-0132	P	Protein required for spore wall formation, thought to mediate assembly of a Don1p-containing structure at the leading edge of the prospore membrane via interaction with spindle pole body components	YDL239C	gene	taxon:4932	20091120	UniProtKB
SGD	S000004217	ADY4		GO:0005198	SGD_REF:S000073593|PMID:12796288	IMP		F	Structural component of the meiotic outer plaque, which is a membrane-organizing center that assembles on the cytoplasmic face of the spindle pole body during meiosis II and triggers the formation of the prospore membrane	YLR227C	gene	taxon:4932	20030708	SGD
SGD	S000004217	ADY4		GO:0005198	SGD_REF:S000073593|PMID:12796288	IDA		F	Structural component of the meiotic outer plaque, which is a membrane-organizing center that assembles on the cytoplasmic face of the spindle pole body during meiosis II and triggers the formation of the prospore membrane	YLR227C	gene	taxon:4932	20030708	SGD
SGD	S000004217	ADY4		GO:0005634	SGD_REF:S000124038	IEA	SP_KW:KW-0539	C	Structural component of the meiotic outer plaque, which is a membrane-organizing center that assembles on the cytoplasmic face of the spindle pole body during meiosis II and triggers the formation of the prospore membrane	YLR227C	gene	taxon:4932	20091120	UniProtKB
SGD	S000004217	ADY4		GO:0005737	SGD_REF:S000124038	IEA	SP_KW:KW-0963	C	Structural component of the meiotic outer plaque, which is a membrane-organizing center that assembles on the cytoplasmic face of the spindle pole body during meiosis II and triggers the formation of the prospore membrane	YLR227C	gene	taxon:4932	20091120	UniProtKB
SGD	S000004217	ADY4		GO:0005816	SGD_REF:S000125578	IEA	SP_SL:SL-0252	C	Structural component of the meiotic outer plaque, which is a membrane-organizing center that assembles on the cytoplasmic face of the spindle pole body during meiosis II and triggers the formation of the prospore membrane	YLR227C	gene	taxon:4932	20091120	UniProtKB
SGD	S000004217	ADY4		GO:0005816	SGD_REF:S000073593|PMID:12796288	IDA		C	Structural component of the meiotic outer plaque, which is a membrane-organizing center that assembles on the cytoplasmic face of the spindle pole body during meiosis II and triggers the formation of the prospore membrane	YLR227C	gene	taxon:4932	20030708	SGD
SGD	S000004217	ADY4		GO:0005816	SGD_REF:S000073593|PMID:12796288	IMP		C	Structural component of the meiotic outer plaque, which is a membrane-organizing center that assembles on the cytoplasmic face of the spindle pole body during meiosis II and triggers the formation of the prospore membrane	YLR227C	gene	taxon:4932	20030708	SGD
SGD	S000004217	ADY4		GO:0005856	SGD_REF:S000124038	IEA	SP_KW:KW-0206	C	Structural component of the meiotic outer plaque, which is a membrane-organizing center that assembles on the cytoplasmic face of the spindle pole body during meiosis II and triggers the formation of the prospore membrane	YLR227C	gene	taxon:4932	20091120	UniProtKB
SGD	S000004217	ADY4		GO:0007049	SGD_REF:S000124038	IEA	SP_KW:KW-0131	P	Structural component of the meiotic outer plaque, which is a membrane-organizing center that assembles on the cytoplasmic face of the spindle pole body during meiosis II and triggers the formation of the prospore membrane	YLR227C	gene	taxon:4932	20091120	UniProtKB
SGD	S000004217	ADY4		GO:0007126	SGD_REF:S000124038	IEA	SP_KW:KW-0469	P	Structural component of the meiotic outer plaque, which is a membrane-organizing center that assembles on the cytoplasmic face of the spindle pole body during meiosis II and triggers the formation of the prospore membrane	YLR227C	gene	taxon:4932	20091120	UniProtKB
SGD	S000004217	ADY4		GO:0030435	SGD_REF:S000060989|PMID:11470404	IMP		P	Structural component of the meiotic outer plaque, which is a membrane-organizing center that assembles on the cytoplasmic face of the spindle pole body during meiosis II and triggers the formation of the prospore membrane	YLR227C	gene	taxon:4932	20020925	SGD
SGD	S000004217	ADY4		GO:0030435	SGD_REF:S000124038	IEA	SP_KW:KW-0749	P	Structural component of the meiotic outer plaque, which is a membrane-organizing center that assembles on the cytoplasmic face of the spindle pole body during meiosis II and triggers the formation of the prospore membrane	YLR227C	gene	taxon:4932	20091120	UniProtKB
SGD	S000004217	ADY4		GO:0051301	SGD_REF:S000124038	IEA	SP_KW:KW-0132	P	Structural component of the meiotic outer plaque, which is a membrane-organizing center that assembles on the cytoplasmic face of the spindle pole body during meiosis II and triggers the formation of the prospore membrane	YLR227C	gene	taxon:4932	20091120	UniProtKB
SGD	S000004668	AEP1		GO:0003674	SGD_REF:S000057943|PMID:8811190	TAS		F	Protein required for expression of the mitochondrial OLI1 gene encoding subunit 9 of F1-F0 ATP synthase	YMR064W|NCA1	gene	taxon:4932	20010118	SGD
SGD	S000004668	AEP1		GO:0005739	SGD_REF:S000074185|PMID:14562095	IDA		C	Protein required for expression of the mitochondrial OLI1 gene encoding subunit 9 of F1-F0 ATP synthase	YMR064W|NCA1	gene	taxon:4932	20031028	SGD
SGD	S000004668	AEP1		GO:0005739	SGD_REF:S000125578	IEA	SP_SL:SL-0173	C	Protein required for expression of the mitochondrial OLI1 gene encoding subunit 9 of F1-F0 ATP synthase	YMR064W|NCA1	gene	taxon:4932	20091120	UniProtKB
SGD	S000004668	AEP1		GO:0005739	SGD_REF:S000124038	IEA	SP_KW:KW-0496	C	Protein required for expression of the mitochondrial OLI1 gene encoding subunit 9 of F1-F0 ATP synthase	YMR064W|NCA1	gene	taxon:4932	20091120	UniProtKB
SGD	S000004668	AEP1		GO:0006412	SGD_REF:S000057943|PMID:8811190	TAS		P	Protein required for expression of the mitochondrial OLI1 gene encoding subunit 9 of F1-F0 ATP synthase	YMR064W|NCA1	gene	taxon:4932	20010118	SGD
SGD	S000004895	AEP2		GO:0003674	SGD_REF:S000069584	ND		F	Mitochondrial protein, likely involved in translation of the mitochondrial OLI1 mRNA	YMR282C|ATP13	gene	taxon:4932	20081120	SGD
SGD	S000004895	AEP2		GO:0005739	SGD_REF:S000117178|PMID:16823961	IDA		C	Mitochondrial protein, likely involved in translation of the mitochondrial OLI1 mRNA	YMR282C|ATP13	gene	taxon:4932	20061212	SGD
SGD	S000004895	AEP2		GO:0005739	SGD_REF:S000125578	IEA	SP_SL:SL-0173	C	Mitochondrial protein, likely involved in translation of the mitochondrial OLI1 mRNA	YMR282C|ATP13	gene	taxon:4932	20091120	UniProtKB
SGD	S000004895	AEP2		GO:0005739	SGD_REF:S000075100|PMID:14576278	IDA		C	Mitochondrial protein, likely involved in translation of the mitochondrial OLI1 mRNA	YMR282C|ATP13	gene	taxon:4932	20040928	SGD
SGD	S000004895	AEP2		GO:0005739	SGD_REF:S000124038	IEA	SP_KW:KW-0496	C	Mitochondrial protein, likely involved in translation of the mitochondrial OLI1 mRNA	YMR282C|ATP13	gene	taxon:4932	20091120	UniProtKB
SGD	S000004895	AEP2		GO:0005739	SGD_REF:S000053783|PMID:7635208	IDA		C	Mitochondrial protein, likely involved in translation of the mitochondrial OLI1 mRNA	YMR282C|ATP13	gene	taxon:4932	20081120	SGD
SGD	S000004895	AEP2		GO:0070124	SGD_REF:S000046646|PMID:10101162	IGI	SGD:S000007274	P	Mitochondrial protein, likely involved in translation of the mitochondrial OLI1 mRNA	YMR282C|ATP13	gene	taxon:4932	20081120	SGD
SGD	S000005926	AEP3		GO:0003674	SGD_REF:S000069584	ND		F	Peripheral mitochondrial inner membrane protein, located on the matrix face of the membrane	YPL005W	gene	taxon:4932	20030203	SGD
SGD	S000005926	AEP3		GO:0005737	SGD_REF:S000069459|PMID:11914276	IDA		C	Peripheral mitochondrial inner membrane protein, located on the matrix face of the membrane	YPL005W	gene	taxon:4932	20020507	SGD
SGD	S000005926	AEP3		GO:0005739	SGD_REF:S000124038	IEA	SP_KW:KW-0496	C	Peripheral mitochondrial inner membrane protein, located on the matrix face of the membrane	YPL005W	gene	taxon:4932	20091120	UniProtKB
SGD	S000005926	AEP3		GO:0005739	SGD_REF:S000074185|PMID:14562095	IDA		C	Peripheral mitochondrial inner membrane protein, located on the matrix face of the membrane	YPL005W	gene	taxon:4932	20031028	SGD
SGD	S000005926	AEP3		GO:0005743	SGD_REF:S000076000|PMID:14742425	IDA		C	Peripheral mitochondrial inner membrane protein, located on the matrix face of the membrane	YPL005W	gene	taxon:4932	20040427	SGD
SGD	S000005926	AEP3		GO:0005743	SGD_REF:S000124038	IEA	SP_KW:KW-0999	C	Peripheral mitochondrial inner membrane protein, located on the matrix face of the membrane	YPL005W	gene	taxon:4932	20091120	UniProtKB
SGD	S000005926	AEP3		GO:0016020	SGD_REF:S000124038	IEA	SP_KW:KW-0472	C	Peripheral mitochondrial inner membrane protein, located on the matrix face of the membrane	YPL005W	gene	taxon:4932	20091120	UniProtKB
SGD	S000005926	AEP3		GO:0016071	SGD_REF:S000076000|PMID:14742425	IMP		P	Peripheral mitochondrial inner membrane protein, located on the matrix face of the membrane	YPL005W	gene	taxon:4932	20040427	SGD
SGD	S000005926	AEP3		GO:0019898	SGD_REF:S000076000|PMID:14742425	IDA		C	Peripheral mitochondrial inner membrane protein, located on the matrix face of the membrane	YPL005W	gene	taxon:4932	20040427	SGD
SGD	S000000778	AFG1		GO:0000166	SGD_REF:S000124038	IEA	SP_KW:KW-0547	F	Conserved protein that may act as a chaperone in the degradation of misfolded or unassembled cytochrome c oxidase subunits	YEL052W	gene	taxon:4932	20091120	UniProtKB
SGD	S000000778	AFG1		GO:0003674	SGD_REF:S000069584	ND		F	Conserved protein that may act as a chaperone in the degradation of misfolded or unassembled cytochrome c oxidase subunits	YEL052W	gene	taxon:4932	20070608	SGD
SGD	S000000778	AFG1		GO:0005524	SGD_REF:S000124036	IEA	InterPro:IPR005654	F	Conserved protein that may act as a chaperone in the degradation of misfolded or unassembled cytochrome c oxidase subunits	YEL052W	gene	taxon:4932	20091120	UniProtKB
SGD	S000000778	AFG1		GO:0005524	SGD_REF:S000124038	IEA	SP_KW:KW-0067	F	Conserved protein that may act as a chaperone in the degradation of misfolded or unassembled cytochrome c oxidase subunits	YEL052W	gene	taxon:4932	20091120	UniProtKB
SGD	S000000778	AFG1		GO:0005739	SGD_REF:S000117178|PMID:16823961	IDA		C	Conserved protein that may act as a chaperone in the degradation of misfolded or unassembled cytochrome c oxidase subunits	YEL052W	gene	taxon:4932	20061212	SGD
SGD	S000000778	AFG1		GO:0005739	SGD_REF:S000074185|PMID:14562095	IDA		C	Conserved protein that may act as a chaperone in the degradation of misfolded or unassembled cytochrome c oxidase subunits	YEL052W	gene	taxon:4932	20031028	SGD
SGD	S000000778	AFG1		GO:0005739	SGD_REF:S000075100|PMID:14576278	IDA		C	Conserved protein that may act as a chaperone in the degradation of misfolded or unassembled cytochrome c oxidase subunits	YEL052W	gene	taxon:4932	20040924	SGD
SGD	S000000778	AFG1		GO:0005743	SGD_REF:S000122235|PMID:17430883	IDA		C	Conserved protein that may act as a chaperone in the degradation of misfolded or unassembled cytochrome c oxidase subunits	YEL052W	gene	taxon:4932	20070608	SGD
SGD	S000000778	AFG1		GO:0006515	SGD_REF:S000122235|PMID:17430883	IMP		P	Conserved protein that may act as a chaperone in the degradation of misfolded or unassembled cytochrome c oxidase subunits	YEL052W	gene	taxon:4932	20070608	SGD
SGD	S000000778	AFG1		GO:0006979	SGD_REF:S000122235|PMID:17430883	IMP		P	Conserved protein that may act as a chaperone in the degradation of misfolded or unassembled cytochrome c oxidase subunits	YEL052W	gene	taxon:4932	20070608	SGD
SGD	S000000778	AFG1		GO:0016558	SGD_REF:S000128759|PMID:19118449	IMP		P	Conserved protein that may act as a chaperone in the degradation of misfolded or unassembled cytochrome c oxidase subunits	YEL052W	gene	taxon:4932	20090212	SGD
SGD	S000000778	AFG1		GO:0055114	SGD_REF:S000131114	RCA		P	Conserved protein that may act as a chaperone in the degradation of misfolded or unassembled cytochrome c oxidase subunits	YEL052W	gene	taxon:4932	20090806	bioPIXIE_MEFIT
SGD	S000004389	AFG2		GO:0000166	SGD_REF:S000124036	IEA	InterPro:IPR003593	F	ATPase of the CDC48/PAS1/SEC18 (AAA) family, forms a hexameric complex	YLR397C|DRG1	gene	taxon:4932	20091120	UniProtKB
SGD	S000004389	AFG2		GO:0000166	SGD_REF:S000124038	IEA	SP_KW:KW-0547	F	ATPase of the CDC48/PAS1/SEC18 (AAA) family, forms a hexameric complex	YLR397C|DRG1	gene	taxon:4932	20091120	UniProtKB
SGD	S000004389	AFG2		GO:0005524	SGD_REF:S000124036	IEA	InterPro:IPR003959|InterPro:IPR003960	F	ATPase of the CDC48/PAS1/SEC18 (AAA) family, forms a hexameric complex	YLR397C|DRG1	gene	taxon:4932	20091120	UniProtKB
SGD	S000004389	AFG2		GO:0005524	SGD_REF:S000124038	IEA	SP_KW:KW-0067	F	ATPase of the CDC48/PAS1/SEC18 (AAA) family, forms a hexameric complex	YLR397C|DRG1	gene	taxon:4932	20091120	UniProtKB
SGD	S000004389	AFG2		GO:0005622	SGD_REF:S000070262|PMID:12006565	IDA		C	ATPase of the CDC48/PAS1/SEC18 (AAA) family, forms a hexameric complex	YLR397C|DRG1	gene	taxon:4932	20030108	SGD
SGD	S000004389	AFG2		GO:0016887	SGD_REF:S000070262|PMID:12006565	IDA		F	ATPase of the CDC48/PAS1/SEC18 (AAA) family, forms a hexameric complex	YLR397C|DRG1	gene	taxon:4932	20021009	SGD
SGD	S000004389	AFG2		GO:0017111	SGD_REF:S000124036	IEA	InterPro:IPR003593	F	ATPase of the CDC48/PAS1/SEC18 (AAA) family, forms a hexameric complex	YLR397C|DRG1	gene	taxon:4932	20091120	UniProtKB
SGD	S000004389	AFG2		GO:0030687	SGD_REF:S000123602|PMID:17646390	IDA		C	ATPase of the CDC48/PAS1/SEC18 (AAA) family, forms a hexameric complex	YLR397C|DRG1	gene	taxon:4932	20091211	SGD
SGD	S000004389	AFG2		GO:0030687	SGD_REF:S000123602|PMID:17646390	IMP		C	ATPase of the CDC48/PAS1/SEC18 (AAA) family, forms a hexameric complex	YLR397C|DRG1	gene	taxon:4932	20091211	SGD
SGD	S000004389	AFG2		GO:0042273	SGD_REF:S000123602|PMID:17646390	IMP		P	ATPase of the CDC48/PAS1/SEC18 (AAA) family, forms a hexameric complex	YLR397C|DRG1	gene	taxon:4932	20091211	SGD
SGD	S000004389	AFG2		GO:0042493	SGD_REF:S000049799|PMID:9341149	IMP		P	ATPase of the CDC48/PAS1/SEC18 (AAA) family, forms a hexameric complex	YLR397C|DRG1	gene	taxon:4932	20021111	SGD
SGD	S000000819	AFG3		GO:0000166	SGD_REF:S000124038	IEA	SP_KW:KW-0547	F	Component, with Yta12p, of the mitochondrial inner membrane m-AAA protease that mediates degradation of misfolded or unassembled proteins and is also required for correct assembly of mitochondrial enzyme complexes	YER017C|YTA10	gene	taxon:4932	20091120	UniProtKB
SGD	S000000819	AFG3		GO:0000166	SGD_REF:S000124036	IEA	InterPro:IPR003593	F	Component, with Yta12p, of the mitochondrial inner membrane m-AAA protease that mediates degradation of misfolded or unassembled proteins and is also required for correct assembly of mitochondrial enzyme complexes	YER017C|YTA10	gene	taxon:4932	20091120	UniProtKB
SGD	S000000819	AFG3		GO:0004222	SGD_REF:S000124036	IEA	InterPro:IPR000642|InterPro:IPR011546|InterPro:IPR005936	F	Component, with Yta12p, of the mitochondrial inner membrane m-AAA protease that mediates degradation of misfolded or unassembled proteins and is also required for correct assembly of mitochondrial enzyme complexes	YER017C|YTA10	gene	taxon:4932	20091120	UniProtKB
SGD	S000000819	AFG3		GO:0005524	SGD_REF:S000124038	IEA	SP_KW:KW-0067	F	Component, with Yta12p, of the mitochondrial inner membrane m-AAA protease that mediates degradation of misfolded or unassembled proteins and is also required for correct assembly of mitochondrial enzyme complexes	YER017C|YTA10	gene	taxon:4932	20091120	UniProtKB
SGD	S000000819	AFG3		GO:0005524	SGD_REF:S000124036	IEA	InterPro:IPR011546|InterPro:IPR003960|InterPro:IPR003959|InterPro:IPR000642	F	Component, with Yta12p, of the mitochondrial inner membrane m-AAA protease that mediates degradation of misfolded or unassembled proteins and is also required for correct assembly of mitochondrial enzyme complexes	YER017C|YTA10	gene	taxon:4932	20091120	UniProtKB
SGD	S000000819	AFG3		GO:0005739	SGD_REF:S000124038	IEA	SP_KW:KW-0496	C	Component, with Yta12p, of the mitochondrial inner membrane m-AAA protease that mediates degradation of misfolded or unassembled proteins and is also required for correct assembly of mitochondrial enzyme complexes	YER017C|YTA10	gene	taxon:4932	20091120	UniProtKB
SGD	S000000819	AFG3		GO:0005739	SGD_REF:S000117178|PMID:16823961	IDA		C	Component, with Yta12p, of the mitochondrial inner membrane m-AAA protease that mediates degradation of misfolded or unassembled proteins and is also required for correct assembly of mitochondrial enzyme complexes	YER017C|YTA10	gene	taxon:4932	20061212	SGD
SGD	S000000819	AFG3		GO:0005743	SGD_REF:S000050177|PMID:7926051	IDA		C	Component, with Yta12p, of the mitochondrial inner membrane m-AAA protease that mediates degradation of misfolded or unassembled proteins and is also required for correct assembly of mitochondrial enzyme complexes	YER017C|YTA10	gene	taxon:4932	20010118	SGD
SGD	S000000819	AFG3		GO:0005745	SGD_REF:S000055187|PMID:8681382	IDA		C	Component, with Yta12p, of the mitochondrial inner membrane m-AAA protease that mediates degradation of misfolded or unassembled proteins and is also required for correct assembly of mitochondrial enzyme complexes	YER017C|YTA10	gene	taxon:4932	20030430	SGD
SGD	S000000819	AFG3		GO:0006461	SGD_REF:S000055187|PMID:8681382	IMP		P	Component, with Yta12p, of the mitochondrial inner membrane m-AAA protease that mediates degradation of misfolded or unassembled proteins and is also required for correct assembly of mitochondrial enzyme complexes	YER017C|YTA10	gene	taxon:4932	20010118	SGD
SGD	S000000819	AFG3		GO:0006465	SGD_REF:S000071826|PMID:12417197	IMP		P	Component, with Yta12p, of the mitochondrial inner membrane m-AAA protease that mediates degradation of misfolded or unassembled proteins and is also required for correct assembly of mitochondrial enzyme complexes	YER017C|YTA10	gene	taxon:4932	20050503	SGD
SGD	S000000819	AFG3		GO:0006508	SGD_REF:S000124036	IEA	InterPro:IPR000642	P	Component, with Yta12p, of the mitochondrial inner membrane m-AAA protease that mediates degradation of misfolded or unassembled proteins and is also required for correct assembly of mitochondrial enzyme complexes	YER017C|YTA10	gene	taxon:4932	20091120	UniProtKB
SGD	S000000819	AFG3		GO:0006508	SGD_REF:S000055187|PMID:8681382	IMP		P	Component, with Yta12p, of the mitochondrial inner membrane m-AAA protease that mediates degradation of misfolded or unassembled proteins and is also required for correct assembly of mitochondrial enzyme complexes	YER017C|YTA10	gene	taxon:4932	20010118	SGD
SGD	S000000819	AFG3		GO:0008233	SGD_REF:S000124038	IEA	SP_KW:KW-0645	F	Component, with Yta12p, of the mitochondrial inner membrane m-AAA protease that mediates degradation of misfolded or unassembled proteins and is also required for correct assembly of mitochondrial enzyme complexes	YER017C|YTA10	gene	taxon:4932	20091120	UniProtKB
SGD	S000000819	AFG3		GO:0008237	SGD_REF:S000124038	IEA	SP_KW:KW-0482	F	Component, with Yta12p, of the mitochondrial inner membrane m-AAA protease that mediates degradation of misfolded or unassembled proteins and is also required for correct assembly of mitochondrial enzyme complexes	YER017C|YTA10	gene	taxon:4932	20091120	UniProtKB
SGD	S000000819	AFG3		GO:0008237	SGD_REF:S000055187|PMID:8681382	IMP		F	Component, with Yta12p, of the mitochondrial inner membrane m-AAA protease that mediates degradation of misfolded or unassembled proteins and is also required for correct assembly of mitochondrial enzyme complexes	YER017C|YTA10	gene	taxon:4932	20010118	SGD
SGD	S000000819	AFG3		GO:0008270	SGD_REF:S000124038	IEA	SP_KW:KW-0862	F	Component, with Yta12p, of the mitochondrial inner membrane m-AAA protease that mediates degradation of misfolded or unassembled proteins and is also required for correct assembly of mitochondrial enzyme complexes	YER017C|YTA10	gene	taxon:4932	20091120	UniProtKB
SGD	S000000819	AFG3		GO:0008270	SGD_REF:S000124036	IEA	InterPro:IPR011546	F	Component, with Yta12p, of the mitochondrial inner membrane m-AAA protease that mediates degradation of misfolded or unassembled proteins and is also required for correct assembly of mitochondrial enzyme complexes	YER017C|YTA10	gene	taxon:4932	20091120	UniProtKB
SGD	S000000819	AFG3		GO:0016020	SGD_REF:S000124038	IEA	SP_KW:KW-0472	C	Component, with Yta12p, of the mitochondrial inner membrane m-AAA protease that mediates degradation of misfolded or unassembled proteins and is also required for correct assembly of mitochondrial enzyme complexes	YER017C|YTA10	gene	taxon:4932	20091120	UniProtKB
SGD	S000000819	AFG3		GO:0016020	SGD_REF:S000124036	IEA	InterPro:IPR005936	C	Component, with Yta12p, of the mitochondrial inner membrane m-AAA protease that mediates degradation of misfolded or unassembled proteins and is also required for correct assembly of mitochondrial enzyme complexes	YER017C|YTA10	gene	taxon:4932	20091120	UniProtKB
SGD	S000000819	AFG3		GO:0016021	SGD_REF:S000124036	IEA	InterPro:IPR011546	C	Component, with Yta12p, of the mitochondrial inner membrane m-AAA protease that mediates degradation of misfolded or unassembled proteins and is also required for correct assembly of mitochondrial enzyme complexes	YER017C|YTA10	gene	taxon:4932	20091120	UniProtKB
SGD	S000000819	AFG3		GO:0016021	SGD_REF:S000125578	IEA	SP_SL:SL-9909	C	Component, with Yta12p, of the mitochondrial inner membrane m-AAA protease that mediates degradation of misfolded or unassembled proteins and is also required for correct assembly of mitochondrial enzyme complexes	YER017C|YTA10	gene	taxon:4932	20091120	UniProtKB
SGD	S000000819	AFG3		GO:0016021	SGD_REF:S000124038	IEA	SP_KW:KW-0812	C	Component, with Yta12p, of the mitochondrial inner membrane m-AAA protease that mediates degradation of misfolded or unassembled proteins and is also required for correct assembly of mitochondrial enzyme complexes	YER017C|YTA10	gene	taxon:4932	20091120	UniProtKB
SGD	S000000819	AFG3		GO:0016787	SGD_REF:S000124038	IEA	SP_KW:KW-0378	F	Component, with Yta12p, of the mitochondrial inner membrane m-AAA protease that mediates degradation of misfolded or unassembled proteins and is also required for correct assembly of mitochondrial enzyme complexes	YER017C|YTA10	gene	taxon:4932	20091120	UniProtKB
SGD	S000000819	AFG3		GO:0016887	SGD_REF:S000053170|PMID:7900428	ISS		F	Component, with Yta12p, of the mitochondrial inner membrane m-AAA protease that mediates degradation of misfolded or unassembled proteins and is also required for correct assembly of mitochondrial enzyme complexes	YER017C|YTA10	gene	taxon:4932	20010118	SGD
SGD	S000000819	AFG3		GO:0017111	SGD_REF:S000124036	IEA	InterPro:IPR003593	F	Component, with Yta12p, of the mitochondrial inner membrane m-AAA protease that mediates degradation of misfolded or unassembled proteins and is also required for correct assembly of mitochondrial enzyme complexes	YER017C|YTA10	gene	taxon:4932	20091120	UniProtKB
SGD	S000000819	AFG3		GO:0030163	SGD_REF:S000124036	IEA	InterPro:IPR005936	P	Component, with Yta12p, of the mitochondrial inner membrane m-AAA protease that mediates degradation of misfolded or unassembled proteins and is also required for correct assembly of mitochondrial enzyme complexes	YER017C|YTA10	gene	taxon:4932	20091120	UniProtKB
SGD	S000000819	AFG3		GO:0045041	SGD_REF:S000071826|PMID:12417197	TAS		P	Component, with Yta12p, of the mitochondrial inner membrane m-AAA protease that mediates degradation of misfolded or unassembled proteins and is also required for correct assembly of mitochondrial enzyme complexes	YER017C|YTA10	gene	taxon:4932	20021212	SGD
SGD	S000000819	AFG3		GO:0046872	SGD_REF:S000124038	IEA	SP_KW:KW-0479	F	Component, with Yta12p, of the mitochondrial inner membrane m-AAA protease that mediates degradation of misfolded or unassembled proteins and is also required for correct assembly of mitochondrial enzyme complexes	YER017C|YTA10	gene	taxon:4932	20091120	UniProtKB
SGD	S000005655	AFI1		GO:0000282	SGD_REF:S000126049|PMID:18397879	IMP		P	Arf3p polarization-specific docking factor, required for the polarized distribution of the ADP-ribosylation factor, Arf3p	YOR129C	gene	taxon:4932	20080415	SGD
SGD	S000005655	AFI1		GO:0003674	SGD_REF:S000069584	ND		F	Arf3p polarization-specific docking factor, required for the polarized distribution of the ADP-ribosylation factor, Arf3p	YOR129C	gene	taxon:4932	20080415	SGD
SGD	S000005655	AFI1		GO:0005634	SGD_REF:S000126049|PMID:18397879	IGI		C	Arf3p polarization-specific docking factor, required for the polarized distribution of the ADP-ribosylation factor, Arf3p	YOR129C	gene	taxon:4932	20080415	SGD
SGD	S000005655	AFI1		GO:0005634	SGD_REF:S000074039|PMID:14515169	IMP		C	Arf3p polarization-specific docking factor, required for the polarized distribution of the ADP-ribosylation factor, Arf3p	YOR129C	gene	taxon:4932	20080415	SGD
SGD	S000005655	AFI1		GO:0005737	SGD_REF:S000074185|PMID:14562095	IDA		C	Arf3p polarization-specific docking factor, required for the polarized distribution of the ADP-ribosylation factor, Arf3p	YOR129C	gene	taxon:4932	20031028	SGD
SGD	S000005655	AFI1		GO:0005737	SGD_REF:S000124038	IEA	SP_KW:KW-0963	C	Arf3p polarization-specific docking factor, required for the polarized distribution of the ADP-ribosylation factor, Arf3p	YOR129C	gene	taxon:4932	20091120	UniProtKB
SGD	S000005655	AFI1		GO:0005886	SGD_REF:S000126049|PMID:18397879	IMP		C	Arf3p polarization-specific docking factor, required for the polarized distribution of the ADP-ribosylation factor, Arf3p	YOR129C	gene	taxon:4932	20080415	SGD
SGD	S000005655	AFI1		GO:0005886	SGD_REF:S000074039|PMID:14515169	IMP		C	Arf3p polarization-specific docking factor, required for the polarized distribution of the ADP-ribosylation factor, Arf3p	YOR129C	gene	taxon:4932	20080415	SGD
SGD	S000005655	AFI1		GO:0005886	SGD_REF:S000126049|PMID:18397879	IDA		C	Arf3p polarization-specific docking factor, required for the polarized distribution of the ADP-ribosylation factor, Arf3p	YOR129C	gene	taxon:4932	20080415	SGD
SGD	S000005655	AFI1		GO:0005935	SGD_REF:S000126049|PMID:18397879	IDA		C	Arf3p polarization-specific docking factor, required for the polarized distribution of the ADP-ribosylation factor, Arf3p	YOR129C	gene	taxon:4932	20080415	SGD
SGD	S000005655	AFI1		GO:0005938	SGD_REF:S000125578	IEA	SP_SL:SL-0138	C	Arf3p polarization-specific docking factor, required for the polarized distribution of the ADP-ribosylation factor, Arf3p	YOR129C	gene	taxon:4932	20091120	UniProtKB
SGD	S000005655	AFI1		GO:0008105	SGD_REF:S000126049|PMID:18397879	IMP		P	Arf3p polarization-specific docking factor, required for the polarized distribution of the ADP-ribosylation factor, Arf3p	YOR129C	gene	taxon:4932	20080415	SGD
SGD	S000005655	AFI1		GO:0048471	SGD_REF:S000125578	IEA	SP_SL:SL-0198	C	Arf3p polarization-specific docking factor, required for the polarized distribution of the ADP-ribosylation factor, Arf3p	YOR129C	gene	taxon:4932	20091120	UniProtKB
SGD	S000005655	AFI1		GO:0051666	SGD_REF:S000126049|PMID:18397879	IMP		P	Arf3p polarization-specific docking factor, required for the polarized distribution of the ADP-ribosylation factor, Arf3p	YOR129C	gene	taxon:4932	20080415	SGD
SGD	S000005655	AFI1		GO:0051666	SGD_REF:S000126049|PMID:18397879	IGI	SGD:S000005620	P	Arf3p polarization-specific docking factor, required for the polarized distribution of the ADP-ribosylation factor, Arf3p	YOR129C	gene	taxon:4932	20080415	SGD
SGD	S000002492	AFR1		GO:0000750	SGD_REF:S000039241|PMID:9504911	IGI		P	Protein required for pheromone-induced projection (shmoo) formation	YDR085C	gene	taxon:4932	20021206	SGD
SGD	S000002492	AFR1		GO:0000750	SGD_REF:S000039241|PMID:9504911	IMP		P	Protein required for pheromone-induced projection (shmoo) formation	YDR085C	gene	taxon:4932	20021206	SGD
SGD	S000002492	AFR1		GO:0000750	SGD_REF:S000039241|PMID:9504911	IPI		P	Protein required for pheromone-induced projection (shmoo) formation	YDR085C	gene	taxon:4932	20021206	SGD
SGD	S000002492	AFR1		GO:0000753	SGD_REF:S000126719|PMID:18552279	IMP		P	Protein required for pheromone-induced projection (shmoo) formation	YDR085C	gene	taxon:4932	20090211	SGD
SGD	S000002492	AFR1		GO:0000767	SGD_REF:S000041075|PMID:8413281	IMP		P	Protein required for pheromone-induced projection (shmoo) formation	YDR085C	gene	taxon:4932	20050421	SGD
SGD	S000002492	AFR1		GO:0001400	SGD_REF:S000044733|PMID:7823940	IDA		C	Protein required for pheromone-induced projection (shmoo) formation	YDR085C	gene	taxon:4932	20050124	SGD
SGD	S000002492	AFR1		GO:0005057	SGD_REF:S000039241|PMID:9504911	IPI		F	Protein required for pheromone-induced projection (shmoo) formation	YDR085C	gene	taxon:4932	20010118	SGD
SGD	S000002492	AFR1		GO:0005057	SGD_REF:S000039241|PMID:9504911	IMP		F	Protein required for pheromone-induced projection (shmoo) formation	YDR085C	gene	taxon:4932	20010118	SGD
SGD	S000002492	AFR1		GO:0008277	SGD_REF:S000039241|PMID:9504911	IMP		P	Protein required for pheromone-induced projection (shmoo) formation	YDR085C	gene	taxon:4932	20010118	SGD
SGD	S000002492	AFR1		GO:0008277	SGD_REF:S000039241|PMID:9504911	IPI		P	Protein required for pheromone-induced projection (shmoo) formation	YDR085C	gene	taxon:4932	20010118	SGD
SGD	S000002492	AFR1		GO:0019953	SGD_REF:S000131114	RCA		P	Protein required for pheromone-induced projection (shmoo) formation	YDR085C	gene	taxon:4932	20090806	bioPIXIE_MEFIT
SGD	S000002492	AFR1		GO:0034605	SGD_REF:S000127869|PMID:18811975	RCA		P	Protein required for pheromone-induced projection (shmoo) formation	YDR085C	gene	taxon:4932	20090303	SGD
SGD	S000003039	AFT1		GO:0003700	SGD_REF:S000076895|PMID:14739928	IDA		F	Transcription factor involved in iron utilization and homeostasis	YGL071W|RCS1	gene	taxon:4932	20041214	SGD
SGD	S000003039	AFT1		GO:0005506	SGD_REF:S000124038	IEA	SP_KW:KW-0408	F	Transcription factor involved in iron utilization and homeostasis	YGL071W|RCS1	gene	taxon:4932	20091120	UniProtKB
SGD	S000003039	AFT1		GO:0005634	SGD_REF:S000125578	IEA	SP_SL:SL-0191	C	Transcription factor involved in iron utilization and homeostasis	YGL071W|RCS1	gene	taxon:4932	20091120	UniProtKB
SGD	S000003039	AFT1		GO:0005634	SGD_REF:S000124038	IEA	SP_KW:KW-0539	C	Transcription factor involved in iron utilization and homeostasis	YGL071W|RCS1	gene	taxon:4932	20091120	UniProtKB
SGD	S000003039	AFT1		GO:0005634	SGD_REF:S000117955|PMID:16911514	IDA		C	Transcription factor involved in iron utilization and homeostasis	YGL071W|RCS1	gene	taxon:4932	20070329	SGD
SGD	S000003039	AFT1		GO:0005634	SGD_REF:S000069867|PMID:11877447	IDA		C	Transcription factor involved in iron utilization and homeostasis	YGL071W|RCS1	gene	taxon:4932	20021003	SGD
SGD	S000003039	AFT1		GO:0005737	SGD_REF:S000069867|PMID:11877447	IDA		C	Transcription factor involved in iron utilization and homeostasis	YGL071W|RCS1	gene	taxon:4932	20021003	SGD
SGD	S000003039	AFT1		GO:0005737	SGD_REF:S000117955|PMID:16911514	IDA		C	Transcription factor involved in iron utilization and homeostasis	YGL071W|RCS1	gene	taxon:4932	20070329	SGD
SGD	S000003039	AFT1		GO:0006350	SGD_REF:S000124038	IEA	SP_KW:KW-0804	P	Transcription factor involved in iron utilization and homeostasis	YGL071W|RCS1	gene	taxon:4932	20091120	UniProtKB
SGD	S000003039	AFT1		GO:0006827	SGD_REF:S000053105|PMID:8670839	IMP		P	Transcription factor involved in iron utilization and homeostasis	YGL071W|RCS1	gene	taxon:4932	20021003	SGD
SGD	S000003039	AFT1		GO:0006827	SGD_REF:S000053105|PMID:8670839	IPI		P	Transcription factor involved in iron utilization and homeostasis	YGL071W|RCS1	gene	taxon:4932	20021003	SGD
SGD	S000003039	AFT1		GO:0043565	SGD_REF:S000129025|PMID:19158363	IDA		F	Transcription factor involved in iron utilization and homeostasis	YGL071W|RCS1	gene	taxon:4932	20090205	SGD
SGD	S000003039	AFT1		GO:0045449	SGD_REF:S000124038	IEA	SP_KW:KW-0805	P	Transcription factor involved in iron utilization and homeostasis	YGL071W|RCS1	gene	taxon:4932	20091120	UniProtKB
SGD	S000003039	AFT1		GO:0045944	SGD_REF:S000076895|PMID:14739928	IDA		P	Transcription factor involved in iron utilization and homeostasis	YGL071W|RCS1	gene	taxon:4932	20041214	SGD
SGD	S000003039	AFT1		GO:0045944	SGD_REF:S000053105|PMID:8670839	IMP		P	Transcription factor involved in iron utilization and homeostasis	YGL071W|RCS1	gene	taxon:4932	20021003	SGD
SGD	S000003039	AFT1		GO:0045944	SGD_REF:S000053105|PMID:8670839	IPI		P	Transcription factor involved in iron utilization and homeostasis	YGL071W|RCS1	gene	taxon:4932	20021003	SGD
SGD	S000003039	AFT1		GO:0046872	SGD_REF:S000124038	IEA	SP_KW:KW-0479	F	Transcription factor involved in iron utilization and homeostasis	YGL071W|RCS1	gene	taxon:4932	20091120	UniProtKB
SGD	S000006123	AFT2		GO:0003700	SGD_REF:S000066237|PMID:11734641	IDA		F	Iron-regulated transcriptional activator	YPL202C	gene	taxon:4932	20050117	SGD
SGD	S000006123	AFT2		GO:0003704	SGD_REF:S000065850|PMID:11448968	IMP		F	Iron-regulated transcriptional activator	YPL202C	gene	taxon:4932	20021011	SGD
SGD	S000006123	AFT2		GO:0003704	SGD_REF:S000065850|PMID:11448968	ISS		F	Iron-regulated transcriptional activator	YPL202C	gene	taxon:4932	20021011	SGD
SGD	S000006123	AFT2		GO:0005506	SGD_REF:S000124038	IEA	SP_KW:KW-0408	F	Iron-regulated transcriptional activator	YPL202C	gene	taxon:4932	20091120	UniProtKB
SGD	S000006123	AFT2		GO:0005634	SGD_REF:S000124038	IEA	SP_KW:KW-0539	C	Iron-regulated transcriptional activator	YPL202C	gene	taxon:4932	20091120	UniProtKB
SGD	S000006123	AFT2		GO:0005634	SGD_REF:S000065850|PMID:11448968	ISS		C	Iron-regulated transcriptional activator	YPL202C	gene	taxon:4932	20021011	SGD
SGD	S000006123	AFT2		GO:0005634	SGD_REF:S000065850|PMID:11448968	IMP		C	Iron-regulated transcriptional activator	YPL202C	gene	taxon:4932	20021011	SGD
SGD	S000006123	AFT2		GO:0005634	SGD_REF:S000125578	IEA	SP_SL:SL-0191	C	Iron-regulated transcriptional activator	YPL202C	gene	taxon:4932	20091120	UniProtKB
SGD	S000006123	AFT2		GO:0005739	SGD_REF:S000075100|PMID:14576278	IDA		C	Iron-regulated transcriptional activator	YPL202C	gene	taxon:4932	20040928	SGD
SGD	S000006123	AFT2		GO:0005739	SGD_REF:S000117178|PMID:16823961	IDA		C	Iron-regulated transcriptional activator	YPL202C	gene	taxon:4932	20061212	SGD
SGD	S000006123	AFT2		GO:0006350	SGD_REF:S000124038	IEA	SP_KW:KW-0804	P	Iron-regulated transcriptional activator	YPL202C	gene	taxon:4932	20091120	UniProtKB
SGD	S000006123	AFT2		GO:0006367	SGD_REF:S000065850|PMID:11448968	ISS		P	Iron-regulated transcriptional activator	YPL202C	gene	taxon:4932	20021011	SGD
SGD	S000006123	AFT2		GO:0006367	SGD_REF:S000065850|PMID:11448968	IMP		P	Iron-regulated transcriptional activator	YPL202C	gene	taxon:4932	20021011	SGD
SGD	S000006123	AFT2		GO:0006879	SGD_REF:S000065850|PMID:11448968	ISS		P	Iron-regulated transcriptional activator	YPL202C	gene	taxon:4932	20021011	SGD
SGD	S000006123	AFT2		GO:0006879	SGD_REF:S000065850|PMID:11448968	IMP		P	Iron-regulated transcriptional activator	YPL202C	gene	taxon:4932	20021011	SGD
SGD	S000006123	AFT2		GO:0006979	SGD_REF:S000065850|PMID:11448968	IMP		P	Iron-regulated transcriptional activator	YPL202C	gene	taxon:4932	20021011	SGD
SGD	S000006123	AFT2		GO:0006979	SGD_REF:S000065850|PMID:11448968	ISS		P	Iron-regulated transcriptional activator	YPL202C	gene	taxon:4932	20021011	SGD
SGD	S000006123	AFT2		GO:0043565	SGD_REF:S000128778|PMID:19111667	IDA		F	Iron-regulated transcriptional activator	YPL202C	gene	taxon:4932	20090205	SGD
SGD	S000006123	AFT2		GO:0045449	SGD_REF:S000124038	IEA	SP_KW:KW-0805	P	Iron-regulated transcriptional activator	YPL202C	gene	taxon:4932	20091120	UniProtKB
SGD	S000006123	AFT2		GO:0045941	SGD_REF:S000066237|PMID:11734641	IDA		P	Iron-regulated transcriptional activator	YPL202C	gene	taxon:4932	20050117	SGD
SGD	S000005327	AGA1		GO:0000752	SGD_REF:S000043878|PMID:2072914	IMP		P	Anchorage subunit of a-agglutinin of a-cells, highly O-glycosylated protein with N-terminal secretion signal and C-terminal signal for addition of GPI anchor to cell wall, linked to adhesion subunit Aga2p via two disulfide bonds	YNR044W	gene	taxon:4932	20021206	SGD
SGD	S000005327	AGA1		GO:0000752	SGD_REF:S000044430|PMID:7957044	IMP		P	Anchorage subunit of a-agglutinin of a-cells, highly O-glycosylated protein with N-terminal secretion signal and C-terminal signal for addition of GPI anchor to cell wall, linked to adhesion subunit Aga2p via two disulfide bonds	YNR044W	gene	taxon:4932	20021206	SGD
SGD	S000005327	AGA1		GO:0005576	SGD_REF:S000124038	IEA	SP_KW:KW-0964	C	Anchorage subunit of a-agglutinin of a-cells, highly O-glycosylated protein with N-terminal secretion signal and C-terminal signal for addition of GPI anchor to cell wall, linked to adhesion subunit Aga2p via two disulfide bonds	YNR044W	gene	taxon:4932	20091120	UniProtKB
SGD	S000005327	AGA1		GO:0005618	SGD_REF:S000124038	IEA	SP_KW:KW-0134	C	Anchorage subunit of a-agglutinin of a-cells, highly O-glycosylated protein with N-terminal secretion signal and C-terminal signal for addition of GPI anchor to cell wall, linked to adhesion subunit Aga2p via two disulfide bonds	YNR044W	gene	taxon:4932	20091120	UniProtKB
SGD	S000005327	AGA1		GO:0005618	SGD_REF:S000125578	IEA	SP_SL:SL-0041	C	Anchorage subunit of a-agglutinin of a-cells, highly O-glycosylated protein with N-terminal secretion signal and C-terminal signal for addition of GPI anchor to cell wall, linked to adhesion subunit Aga2p via two disulfide bonds	YNR044W	gene	taxon:4932	20091120	UniProtKB
SGD	S000005327	AGA1		GO:0006414	SGD_REF:S000131114	RCA		P	Anchorage subunit of a-agglutinin of a-cells, highly O-glycosylated protein with N-terminal secretion signal and C-terminal signal for addition of GPI anchor to cell wall, linked to adhesion subunit Aga2p via two disulfide bonds	YNR044W	gene	taxon:4932	20090806	bioPIXIE_MEFIT
SGD	S000005327	AGA1		GO:0007155	SGD_REF:S000124038	IEA	SP_KW:KW-0130	P	Anchorage subunit of a-agglutinin of a-cells, highly O-glycosylated protein with N-terminal secretion signal and C-terminal signal for addition of GPI anchor to cell wall, linked to adhesion subunit Aga2p via two disulfide bonds	YNR044W	gene	taxon:4932	20091120	UniProtKB
SGD	S000005327	AGA1		GO:0009277	SGD_REF:S000043878|PMID:2072914	IDA		C	Anchorage subunit of a-agglutinin of a-cells, highly O-glycosylated protein with N-terminal secretion signal and C-terminal signal for addition of GPI anchor to cell wall, linked to adhesion subunit Aga2p via two disulfide bonds	YNR044W	gene	taxon:4932	20010118	SGD
SGD	S000005327	AGA1		GO:0009277	SGD_REF:S000044430|PMID:7957044	IDA		C	Anchorage subunit of a-agglutinin of a-cells, highly O-glycosylated protein with N-terminal secretion signal and C-terminal signal for addition of GPI anchor to cell wall, linked to adhesion subunit Aga2p via two disulfide bonds	YNR044W	gene	taxon:4932	20010118	SGD
SGD	S000005327	AGA1		GO:0016020	SGD_REF:S000124038	IEA	SP_KW:KW-0472	C	Anchorage subunit of a-agglutinin of a-cells, highly O-glycosylated protein with N-terminal secretion signal and C-terminal signal for addition of GPI anchor to cell wall, linked to adhesion subunit Aga2p via two disulfide bonds	YNR044W	gene	taxon:4932	20091120	UniProtKB
SGD	S000005327	AGA1		GO:0019236	SGD_REF:S000124038	IEA	SP_KW:KW-0589	P	Anchorage subunit of a-agglutinin of a-cells, highly O-glycosylated protein with N-terminal secretion signal and C-terminal signal for addition of GPI anchor to cell wall, linked to adhesion subunit Aga2p via two disulfide bonds	YNR044W	gene	taxon:4932	20091120	UniProtKB
SGD	S000005327	AGA1		GO:0031225	SGD_REF:S000124038	IEA	SP_KW:KW-0336	C	Anchorage subunit of a-agglutinin of a-cells, highly O-glycosylated protein with N-terminal secretion signal and C-terminal signal for addition of GPI anchor to cell wall, linked to adhesion subunit Aga2p via two disulfide bonds	YNR044W	gene	taxon:4932	20091120	UniProtKB
SGD	S000005327	AGA1		GO:0031225	SGD_REF:S000125578	IEA	SP_SL:SL-9902	C	Anchorage subunit of a-agglutinin of a-cells, highly O-glycosylated protein with N-terminal secretion signal and C-terminal signal for addition of GPI anchor to cell wall, linked to adhesion subunit Aga2p via two disulfide bonds	YNR044W	gene	taxon:4932	20091120	UniProtKB
SGD	S000005327	AGA1		GO:0050839	SGD_REF:S000044430|PMID:7957044	IMP		F	Anchorage subunit of a-agglutinin of a-cells, highly O-glycosylated protein with N-terminal secretion signal and C-terminal signal for addition of GPI anchor to cell wall, linked to adhesion subunit Aga2p via two disulfide bonds	YNR044W	gene	taxon:4932	20010118	SGD
SGD	S000005327	AGA1		GO:0050839	SGD_REF:S000043878|PMID:2072914	IMP		F	Anchorage subunit of a-agglutinin of a-cells, highly O-glycosylated protein with N-terminal secretion signal and C-terminal signal for addition of GPI anchor to cell wall, linked to adhesion subunit Aga2p via two disulfide bonds	YNR044W	gene	taxon:4932	20010118	SGD
SGD	S000005327	AGA1		GO:0050839	SGD_REF:S000044430|PMID:7957044	ISS		F	Anchorage subunit of a-agglutinin of a-cells, highly O-glycosylated protein with N-terminal secretion signal and C-terminal signal for addition of GPI anchor to cell wall, linked to adhesion subunit Aga2p via two disulfide bonds	YNR044W	gene	taxon:4932	20010118	SGD
SGD	S000005327	AGA1		GO:0050839	SGD_REF:S000061548|PMID:11292808	TAS		F	Anchorage subunit of a-agglutinin of a-cells, highly O-glycosylated protein with N-terminal secretion signal and C-terminal signal for addition of GPI anchor to cell wall, linked to adhesion subunit Aga2p via two disulfide bonds	YNR044W	gene	taxon:4932	20040130	SGD
SGD	S000003000	AGA2		GO:0000752	SGD_REF:S000044430|PMID:7957044	TAS		P	Adhesion subunit of a-agglutinin of a-cells, C-terminal sequence acts as a ligand for alpha-agglutinin (Sag1p) during agglutination, modified with O-linked oligomannosyl chains, linked to anchorage subunit Aga1p via two disulfide bonds	YGL032C	gene	taxon:4932	20021206	SGD
SGD	S000003000	AGA2		GO:0006414	SGD_REF:S000131114	RCA		P	Adhesion subunit of a-agglutinin of a-cells, C-terminal sequence acts as a ligand for alpha-agglutinin (Sag1p) during agglutination, modified with O-linked oligomannosyl chains, linked to anchorage subunit Aga1p via two disulfide bonds	YGL032C	gene	taxon:4932	20090806	bioPIXIE_MEFIT
SGD	S000003000	AGA2		GO:0007155	SGD_REF:S000124038	IEA	SP_KW:KW-0130	P	Adhesion subunit of a-agglutinin of a-cells, C-terminal sequence acts as a ligand for alpha-agglutinin (Sag1p) during agglutination, modified with O-linked oligomannosyl chains, linked to anchorage subunit Aga1p via two disulfide bonds	YGL032C	gene	taxon:4932	20091120	UniProtKB
SGD	S000003000	AGA2		GO:0009277	SGD_REF:S000044430|PMID:7957044	TAS		C	Adhesion subunit of a-agglutinin of a-cells, C-terminal sequence acts as a ligand for alpha-agglutinin (Sag1p) during agglutination, modified with O-linked oligomannosyl chains, linked to anchorage subunit Aga1p via two disulfide bonds	YGL032C	gene	taxon:4932	20010118	SGD
SGD	S000003000	AGA2		GO:0050839	SGD_REF:S000061548|PMID:11292808	TAS		F	Adhesion subunit of a-agglutinin of a-cells, C-terminal sequence acts as a ligand for alpha-agglutinin (Sag1p) during agglutination, modified with O-linked oligomannosyl chains, linked to anchorage subunit Aga1p via two disulfide bonds	YGL032C	gene	taxon:4932	20040130	SGD
SGD	S000003000	AGA2		GO:0050839	SGD_REF:S000044430|PMID:7957044	TAS		F	Adhesion subunit of a-agglutinin of a-cells, C-terminal sequence acts as a ligand for alpha-agglutinin (Sag1p) during agglutination, modified with O-linked oligomannosyl chains, linked to anchorage subunit Aga1p via two disulfide bonds	YGL032C	gene	taxon:4932	20010118	SGD
SGD	S000006225	AGC1		GO:0005215	SGD_REF:S000124036	IEA	InterPro:IPR002113	F	Mitochondrial amino acid transporter, acts both as a glutamate uniporter and as an aspartate-glutamate exchanger	YPR021C	gene	taxon:4932	20091120	UniProtKB
SGD	S000006225	AGC1		GO:0005313	SGD_REF:S000074366|PMID:14622413	IDA		F	Mitochondrial amino acid transporter, acts both as a glutamate uniporter and as an aspartate-glutamate exchanger	YPR021C	gene	taxon:4932	20031204	SGD
SGD	S000006225	AGC1		GO:0005488	SGD_REF:S000124036	IEA	InterPro:IPR002067|InterPro:IPR001993	F	Mitochondrial amino acid transporter, acts both as a glutamate uniporter and as an aspartate-glutamate exchanger	YPR021C	gene	taxon:4932	20091120	UniProtKB
SGD	S000006225	AGC1		GO:0005509	SGD_REF:S000124038	IEA	SP_KW:KW-0106	F	Mitochondrial amino acid transporter, acts both as a glutamate uniporter and as an aspartate-glutamate exchanger	YPR021C	gene	taxon:4932	20091120	UniProtKB
SGD	S000006225	AGC1		GO:0005739	SGD_REF:S000117178|PMID:16823961	IDA		C	Mitochondrial amino acid transporter, acts both as a glutamate uniporter and as an aspartate-glutamate exchanger	YPR021C	gene	taxon:4932	20061212	SGD
SGD	S000006225	AGC1		GO:0005739	SGD_REF:S000075100|PMID:14576278	IDA		C	Mitochondrial amino acid transporter, acts both as a glutamate uniporter and as an aspartate-glutamate exchanger	YPR021C	gene	taxon:4932	20070621	SGD
SGD	S000006225	AGC1		GO:0005739	SGD_REF:S000124038	IEA	SP_KW:KW-0496	C	Mitochondrial amino acid transporter, acts both as a glutamate uniporter and as an aspartate-glutamate exchanger	YPR021C	gene	taxon:4932	20091120	UniProtKB
SGD	S000006225	AGC1		GO:0005743	SGD_REF:S000124038	IEA	SP_KW:KW-0999	C	Mitochondrial amino acid transporter, acts both as a glutamate uniporter and as an aspartate-glutamate exchanger	YPR021C	gene	taxon:4932	20091120	UniProtKB
SGD	S000006225	AGC1		GO:0005743	SGD_REF:S000124036	IEA	InterPro:IPR002067|InterPro:IPR002113	C	Mitochondrial amino acid transporter, acts both as a glutamate uniporter and as an aspartate-glutamate exchanger	YPR021C	gene	taxon:4932	20091120	UniProtKB
SGD	S000006225	AGC1		GO:0005743	SGD_REF:S000049213|PMID:10930523	ISS	SGD:S000000126	C	Mitochondrial amino acid transporter, acts both as a glutamate uniporter and as an aspartate-glutamate exchanger	YPR021C	gene	taxon:4932	20070620	SGD
SGD	S000006225	AGC1		GO:0006810	SGD_REF:S000124038	IEA	SP_KW:KW-0813	P	Mitochondrial amino acid transporter, acts both as a glutamate uniporter and as an aspartate-glutamate exchanger	YPR021C	gene	taxon:4932	20091120	UniProtKB
SGD	S000006225	AGC1		GO:0006810	SGD_REF:S000124036	IEA	InterPro:IPR001993|InterPro:IPR002067|InterPro:IPR002113	P	Mitochondrial amino acid transporter, acts both as a glutamate uniporter and as an aspartate-glutamate exchanger	YPR021C	gene	taxon:4932	20091120	UniProtKB
SGD	S000006225	AGC1		GO:0006865	SGD_REF:S000124038	IEA	SP_KW:KW-0029	P	Mitochondrial amino acid transporter, acts both as a glutamate uniporter and as an aspartate-glutamate exchanger	YPR021C	gene	taxon:4932	20091120	UniProtKB
SGD	S000006225	AGC1		GO:0015183	SGD_REF:S000074366|PMID:14622413	IDA		F	Mitochondrial amino acid transporter, acts both as a glutamate uniporter and as an aspartate-glutamate exchanger	YPR021C	gene	taxon:4932	20031204	SGD
SGD	S000006225	AGC1		GO:0015292	SGD_REF:S000074366|PMID:14622413	IDA		F	Mitochondrial amino acid transporter, acts both as a glutamate uniporter and as an aspartate-glutamate exchanger	YPR021C	gene	taxon:4932	20070621	SGD
SGD	S000006225	AGC1		GO:0015297	SGD_REF:S000074366|PMID:14622413	IDA		F	Mitochondrial amino acid transporter, acts both as a glutamate uniporter and as an aspartate-glutamate exchanger	YPR021C	gene	taxon:4932	20070620	SGD
SGD	S000006225	AGC1		GO:0015810	SGD_REF:S000074366|PMID:14622413	IDA		P	Mitochondrial amino acid transporter, acts both as a glutamate uniporter and as an aspartate-glutamate exchanger	YPR021C	gene	taxon:4932	20031204	SGD
SGD	S000006225	AGC1		GO:0015813	SGD_REF:S000074366|PMID:14622413	IDA		P	Mitochondrial amino acid transporter, acts both as a glutamate uniporter and as an aspartate-glutamate exchanger	YPR021C	gene	taxon:4932	20031204	SGD
SGD	S000006225	AGC1		GO:0016020	SGD_REF:S000124036	IEA	InterPro:IPR001993	C	Mitochondrial amino acid transporter, acts both as a glutamate uniporter and as an aspartate-glutamate exchanger	YPR021C	gene	taxon:4932	20091120	UniProtKB
SGD	S000006225	AGC1		GO:0016020	SGD_REF:S000124038	IEA	SP_KW:KW-0472	C	Mitochondrial amino acid transporter, acts both as a glutamate uniporter and as an aspartate-glutamate exchanger	YPR021C	gene	taxon:4932	20091120	UniProtKB
SGD	S000006225	AGC1		GO:0016021	SGD_REF:S000125578	IEA	SP_SL:SL-9909	C	Mitochondrial amino acid transporter, acts both as a glutamate uniporter and as an aspartate-glutamate exchanger	YPR021C	gene	taxon:4932	20091120	UniProtKB
SGD	S000006225	AGC1		GO:0016021	SGD_REF:S000124038	IEA	SP_KW:KW-0812	C	Mitochondrial amino acid transporter, acts both as a glutamate uniporter and as an aspartate-glutamate exchanger	YPR021C	gene	taxon:4932	20091120	UniProtKB
SGD	S000006225	AGC1		GO:0044271	SGD_REF:S000074366|PMID:14622413	IMP		P	Mitochondrial amino acid transporter, acts both as a glutamate uniporter and as an aspartate-glutamate exchanger	YPR021C	gene	taxon:4932	20070620	SGD
SGD	S000006225	AGC1		GO:0055085	SGD_REF:S000124036	IEA	InterPro:IPR002113|InterPro:IPR002067|InterPro:IPR001993	P	Mitochondrial amino acid transporter, acts both as a glutamate uniporter and as an aspartate-glutamate exchanger	YPR021C	gene	taxon:4932	20091120	UniProtKB
SGD	S000002932	AGE1		GO:0005096	SGD_REF:S000124038	IEA	SP_KW:KW-0343	F	ADP-ribosylation factor (ARF) GTPase activating protein (GAP) effector, involved in the secretory and endocytic pathways	YDR524C|SAT1	gene	taxon:4932	20091120	UniProtKB
SGD	S000002932	AGE1		GO:0005737	SGD_REF:S000074185|PMID:14562095	IDA		C	ADP-ribosylation factor (ARF) GTPase activating protein (GAP) effector, involved in the secretory and endocytic pathways	YDR524C|SAT1	gene	taxon:4932	20031028	SGD
SGD	S000002932	AGE1		GO:0005737	SGD_REF:S000125578	IEA	SP_SL:SL-0086	C	ADP-ribosylation factor (ARF) GTPase activating protein (GAP) effector, involved in the secretory and endocytic pathways	YDR524C|SAT1	gene	taxon:4932	20091120	UniProtKB
SGD	S000002932	AGE1		GO:0005737	SGD_REF:S000124038	IEA	SP_KW:KW-0963	C	ADP-ribosylation factor (ARF) GTPase activating protein (GAP) effector, involved in the secretory and endocytic pathways	YDR524C|SAT1	gene	taxon:4932	20091120	UniProtKB
SGD	S000002932	AGE1		GO:0006810	SGD_REF:S000124038	IEA	SP_KW:KW-0813	P	ADP-ribosylation factor (ARF) GTPase activating protein (GAP) effector, involved in the secretory and endocytic pathways	YDR524C|SAT1	gene	taxon:4932	20091120	UniProtKB
SGD	S000002932	AGE1		GO:0006888	SGD_REF:S000053398|PMID:9677411	IGI		P	ADP-ribosylation factor (ARF) GTPase activating protein (GAP) effector, involved in the secretory and endocytic pathways	YDR524C|SAT1	gene	taxon:4932	20010411	SGD
SGD	S000002932	AGE1		GO:0006888	SGD_REF:S000053398|PMID:9677411	ISS		P	ADP-ribosylation factor (ARF) GTPase activating protein (GAP) effector, involved in the secretory and endocytic pathways	YDR524C|SAT1	gene	taxon:4932	20010411	SGD
SGD	S000002932	AGE1		GO:0006891	SGD_REF:S000053398|PMID:9677411	IGI		P	ADP-ribosylation factor (ARF) GTPase activating protein (GAP) effector, involved in the secretory and endocytic pathways	YDR524C|SAT1	gene	taxon:4932	20010411	SGD
SGD	S000002932	AGE1		GO:0006891	SGD_REF:S000053398|PMID:9677411	ISS		P	ADP-ribosylation factor (ARF) GTPase activating protein (GAP) effector, involved in the secretory and endocytic pathways	YDR524C|SAT1	gene	taxon:4932	20010411	SGD
SGD	S000002932	AGE1		GO:0008060	SGD_REF:S000053398|PMID:9677411	ISS		F	ADP-ribosylation factor (ARF) GTPase activating protein (GAP) effector, involved in the secretory and endocytic pathways	YDR524C|SAT1	gene	taxon:4932	20010411	SGD
SGD	S000002932	AGE1		GO:0008060	SGD_REF:S000124036	IEA	InterPro:IPR001164	F	ADP-ribosylation factor (ARF) GTPase activating protein (GAP) effector, involved in the secretory and endocytic pathways	YDR524C|SAT1	gene	taxon:4932	20091120	UniProtKB
SGD	S000002932	AGE1		GO:0008060	SGD_REF:S000053398|PMID:9677411	IGI		F	ADP-ribosylation factor (ARF) GTPase activating protein (GAP) effector, involved in the secretory and endocytic pathways	YDR524C|SAT1	gene	taxon:4932	20010411	SGD
SGD	S000002932	AGE1		GO:0008060	SGD_REF:S000068828|PMID:12627398	IDA		F	ADP-ribosylation factor (ARF) GTPase activating protein (GAP) effector, involved in the secretory and endocytic pathways	YDR524C|SAT1	gene	taxon:4932	20030509	SGD
SGD	S000002932	AGE1		GO:0008270	SGD_REF:S000124036	IEA	InterPro:IPR001164	F	ADP-ribosylation factor (ARF) GTPase activating protein (GAP) effector, involved in the secretory and endocytic pathways	YDR524C|SAT1	gene	taxon:4932	20091120	UniProtKB
SGD	S000002932	AGE1		GO:0008270	SGD_REF:S000124038	IEA	SP_KW:KW-0862	F	ADP-ribosylation factor (ARF) GTPase activating protein (GAP) effector, involved in the secretory and endocytic pathways	YDR524C|SAT1	gene	taxon:4932	20091120	UniProtKB
SGD	S000002932	AGE1		GO:0015031	SGD_REF:S000124038	IEA	SP_KW:KW-0653	P	ADP-ribosylation factor (ARF) GTPase activating protein (GAP) effector, involved in the secretory and endocytic pathways	YDR524C|SAT1	gene	taxon:4932	20091120	UniProtKB
SGD	S000002932	AGE1		GO:0032312	SGD_REF:S000124036	IEA	InterPro:IPR001164	P	ADP-ribosylation factor (ARF) GTPase activating protein (GAP) effector, involved in the secretory and endocytic pathways	YDR524C|SAT1	gene	taxon:4932	20091120	UniProtKB
SGD	S000002932	AGE1		GO:0046872	SGD_REF:S000124038	IEA	SP_KW:KW-0479	F	ADP-ribosylation factor (ARF) GTPase activating protein (GAP) effector, involved in the secretory and endocytic pathways	YDR524C|SAT1	gene	taxon:4932	20091120	UniProtKB
SGD	S000001306	AGE2		GO:0005096	SGD_REF:S000124038	IEA	SP_KW:KW-0343	F	ADP-ribosylation factor (ARF) GTPase activating protein (GAP) effector, involved in Trans-Golgi-Network (TGN) transport	YIL044C|SAT2	gene	taxon:4932	20091120	UniProtKB
SGD	S000001306	AGE2		GO:0005737	SGD_REF:S000125578	IEA	SP_SL:SL-0086	C	ADP-ribosylation factor (ARF) GTPase activating protein (GAP) effector, involved in Trans-Golgi-Network (TGN) transport	YIL044C|SAT2	gene	taxon:4932	20091120	UniProtKB
SGD	S000001306	AGE2		GO:0005737	SGD_REF:S000124038	IEA	SP_KW:KW-0963	C	ADP-ribosylation factor (ARF) GTPase activating protein (GAP) effector, involved in Trans-Golgi-Network (TGN) transport	YIL044C|SAT2	gene	taxon:4932	20091120	UniProtKB
SGD	S000001306	AGE2		GO:0005794	SGD_REF:S000124038	IEA	SP_KW:KW-0333	C	ADP-ribosylation factor (ARF) GTPase activating protein (GAP) effector, involved in Trans-Golgi-Network (TGN) transport	YIL044C|SAT2	gene	taxon:4932	20091120	UniProtKB
SGD	S000001306	AGE2		GO:0005794	SGD_REF:S000125578	IEA	SP_SL:SL-0132	C	ADP-ribosylation factor (ARF) GTPase activating protein (GAP) effector, involved in Trans-Golgi-Network (TGN) transport	YIL044C|SAT2	gene	taxon:4932	20091120	UniProtKB
SGD	S000001306	AGE2		GO:0006414	SGD_REF:S000131114	RCA		P	ADP-ribosylation factor (ARF) GTPase activating protein (GAP) effector, involved in Trans-Golgi-Network (TGN) transport	YIL044C|SAT2	gene	taxon:4932	20090806	bioPIXIE_MEFIT
SGD	S000001306	AGE2		GO:0006888	SGD_REF:S000053398|PMID:9677411	IGI		P	ADP-ribosylation factor (ARF) GTPase activating protein (GAP) effector, involved in Trans-Golgi-Network (TGN) transport	YIL044C|SAT2	gene	taxon:4932	20010411	SGD
SGD	S000001306	AGE2		GO:0006888	SGD_REF:S000053398|PMID:9677411	ISS		P	ADP-ribosylation factor (ARF) GTPase activating protein (GAP) effector, involved in Trans-Golgi-Network (TGN) transport	YIL044C|SAT2	gene	taxon:4932	20010411	SGD
SGD	S000001306	AGE2		GO:0006891	SGD_REF:S000053398|PMID:9677411	IGI		P	ADP-ribosylation factor (ARF) GTPase activating protein (GAP) effector, involved in Trans-Golgi-Network (TGN) transport	YIL044C|SAT2	gene	taxon:4932	20010411	SGD
SGD	S000001306	AGE2		GO:0006891	SGD_REF:S000053398|PMID:9677411	ISS		P	ADP-ribosylation factor (ARF) GTPase activating protein (GAP) effector, involved in Trans-Golgi-Network (TGN) transport	YIL044C|SAT2	gene	taxon:4932	20010411	SGD
SGD	S000001306	AGE2		GO:0008060	SGD_REF:S000124036	IEA	InterPro:IPR001164	F	ADP-ribosylation factor (ARF) GTPase activating protein (GAP) effector, involved in Trans-Golgi-Network (TGN) transport	YIL044C|SAT2	gene	taxon:4932	20091120	UniProtKB
SGD	S000001306	AGE2		GO:0008060	SGD_REF:S000053398|PMID:9677411	ISS		F	ADP-ribosylation factor (ARF) GTPase activating protein (GAP) effector, involved in Trans-Golgi-Network (TGN) transport	YIL044C|SAT2	gene	taxon:4932	20010411	SGD
SGD	S000001306	AGE2		GO:0008060	SGD_REF:S000053398|PMID:9677411	IGI		F	ADP-ribosylation factor (ARF) GTPase activating protein (GAP) effector, involved in Trans-Golgi-Network (TGN) transport	YIL044C|SAT2	gene	taxon:4932	20010411	SGD
SGD	S000001306	AGE2		GO:0008060	SGD_REF:S000068828|PMID:12627398	IDA		F	ADP-ribosylation factor (ARF) GTPase activating protein (GAP) effector, involved in Trans-Golgi-Network (TGN) transport	YIL044C|SAT2	gene	taxon:4932	20030509	SGD
SGD	S000001306	AGE2		GO:0008270	SGD_REF:S000124036	IEA	InterPro:IPR001164	F	ADP-ribosylation factor (ARF) GTPase activating protein (GAP) effector, involved in Trans-Golgi-Network (TGN) transport	YIL044C|SAT2	gene	taxon:4932	20091120	UniProtKB
SGD	S000001306	AGE2		GO:0008270	SGD_REF:S000124038	IEA	SP_KW:KW-0862	F	ADP-ribosylation factor (ARF) GTPase activating protein (GAP) effector, involved in Trans-Golgi-Network (TGN) transport	YIL044C|SAT2	gene	taxon:4932	20091120	UniProtKB
SGD	S000001306	AGE2	colocalizes_with	GO:0030136	SGD_REF:S000074185|PMID:14562095	IDA		C	ADP-ribosylation factor (ARF) GTPase activating protein (GAP) effector, involved in Trans-Golgi-Network (TGN) transport	YIL044C|SAT2	gene	taxon:4932	20031028	SGD
SGD	S000001306	AGE2		GO:0032312	SGD_REF:S000124036	IEA	InterPro:IPR001164	P	ADP-ribosylation factor (ARF) GTPase activating protein (GAP) effector, involved in Trans-Golgi-Network (TGN) transport	YIL044C|SAT2	gene	taxon:4932	20091120	UniProtKB
SGD	S000001306	AGE2		GO:0046872	SGD_REF:S000124038	IEA	SP_KW:KW-0479	F	ADP-ribosylation factor (ARF) GTPase activating protein (GAP) effector, involved in Trans-Golgi-Network (TGN) transport	YIL044C|SAT2	gene	taxon:4932	20091120	UniProtKB
SGD	S000000530	AGP1		GO:0005886	SGD_REF:S000043244|PMID:10654085	ISS		C	Low-affinity amino acid permease with broad substrate range, involved in uptake of asparagine, glutamine, and other amino acids	YCL025C|YCC5	gene	taxon:4932	20020805	SGD
SGD	S000000530	AGP1		GO:0005886	SGD_REF:S000124038	IEA	SP_KW:KW-1003	C	Low-affinity amino acid permease with broad substrate range, involved in uptake of asparagine, glutamine, and other amino acids	YCL025C|YCC5	gene	taxon:4932	20091120	UniProtKB
SGD	S000000530	AGP1		GO:0006414	SGD_REF:S000131114	RCA		P	Low-affinity amino acid permease with broad substrate range, involved in uptake of asparagine, glutamine, and other amino acids	YCL025C|YCC5	gene	taxon:4932	20090806	bioPIXIE_MEFIT
SGD	S000000530	AGP1		GO:0006810	SGD_REF:S000124036	IEA	InterPro:IPR004841	P	Low-affinity amino acid permease with broad substrate range, involved in uptake of asparagine, glutamine, and other amino acids	YCL025C|YCC5	gene	taxon:4932	20091120	UniProtKB
SGD	S000000530	AGP1		GO:0006810	SGD_REF:S000124038	IEA	SP_KW:KW-0813	P	Low-affinity amino acid permease with broad substrate range, involved in uptake of asparagine, glutamine, and other amino acids	YCL025C|YCC5	gene	taxon:4932	20091120	UniProtKB
SGD	S000000530	AGP1		GO:0006811	SGD_REF:S000131114	RCA		P	Low-affinity amino acid permease with broad substrate range, involved in uptake of asparagine, glutamine, and other amino acids	YCL025C|YCC5	gene	taxon:4932	20090806	bioPIXIE_MEFIT
SGD	S000000530	AGP1		GO:0006865	SGD_REF:S000124038	IEA	SP_KW:KW-0029	P	Low-affinity amino acid permease with broad substrate range, involved in uptake of asparagine, glutamine, and other amino acids	YCL025C|YCC5	gene	taxon:4932	20091120	UniProtKB
SGD	S000000530	AGP1		GO:0006865	SGD_REF:S000124036	IEA	InterPro:IPR004840|InterPro:IPR004762	P	Low-affinity amino acid permease with broad substrate range, involved in uptake of asparagine, glutamine, and other amino acids	YCL025C|YCC5	gene	taxon:4932	20091120	UniProtKB
SGD	S000000530	AGP1		GO:0006865	SGD_REF:S000043244|PMID:10654085	IDA		P	Low-affinity amino acid permease with broad substrate range, involved in uptake of asparagine, glutamine, and other amino acids	YCL025C|YCC5	gene	taxon:4932	20020806	SGD
SGD	S000000530	AGP1		GO:0015171	SGD_REF:S000043244|PMID:10654085	IDA		F	Low-affinity amino acid permease with broad substrate range, involved in uptake of asparagine, glutamine, and other amino acids	YCL025C|YCC5	gene	taxon:4932	20020806	SGD
SGD	S000000530	AGP1		GO:0015193	SGD_REF:S000074897|PMID:14968425	IGI	SGD:S000005875|SGD:S000001747|SGD:S000002916	F	Low-affinity amino acid permease with broad substrate range, involved in uptake of asparagine, glutamine, and other amino acids	YCL025C|YCC5	gene	taxon:4932	20050428	SGD
SGD	S000000530	AGP1		GO:0015849	SGD_REF:S000131114	RCA		P	Low-affinity amino acid permease with broad substrate range, involved in uptake of asparagine, glutamine, and other amino acids	YCL025C|YCC5	gene	taxon:4932	20090806	bioPIXIE_MEFIT
SGD	S000000530	AGP1		GO:0016020	SGD_REF:S000124036	IEA	InterPro:IPR004841	C	Low-affinity amino acid permease with broad substrate range, involved in uptake of asparagine, glutamine, and other amino acids	YCL025C|YCC5	gene	taxon:4932	20091120	UniProtKB
SGD	S000000530	AGP1		GO:0016020	SGD_REF:S000124038	IEA	SP_KW:KW-0472	C	Low-affinity amino acid permease with broad substrate range, involved in uptake of asparagine, glutamine, and other amino acids	YCL025C|YCC5	gene	taxon:4932	20091120	UniProtKB
SGD	S000000530	AGP1		GO:0016021	SGD_REF:S000124036	IEA	InterPro:IPR004840|InterPro:IPR004762	C	Low-affinity amino acid permease with broad substrate range, involved in uptake of asparagine, glutamine, and other amino acids	YCL025C|YCC5	gene	taxon:4932	20091120	UniProtKB
SGD	S000000530	AGP1		GO:0016021	SGD_REF:S000124038	IEA	SP_KW:KW-0812	C	Low-affinity amino acid permease with broad substrate range, involved in uptake of asparagine, glutamine, and other amino acids	YCL025C|YCC5	gene	taxon:4932	20091120	UniProtKB
SGD	S000000530	AGP1		GO:0016021	SGD_REF:S000125578	IEA	SP_SL:SL-9909	C	Low-affinity amino acid permease with broad substrate range, involved in uptake of asparagine, glutamine, and other amino acids	YCL025C|YCC5	gene	taxon:4932	20091120	UniProtKB
SGD	S000000530	AGP1		GO:0055085	SGD_REF:S000124036	IEA	InterPro:IPR004841|InterPro:IPR004840	P	Low-affinity amino acid permease with broad substrate range, involved in uptake of asparagine, glutamine, and other amino acids	YCL025C|YCC5	gene	taxon:4932	20091120	UniProtKB
SGD	S000000530	AGP1		GO:0055085	SGD_REF:S000043244|PMID:10654085	IDA		P	Low-affinity amino acid permease with broad substrate range, involved in uptake of asparagine, glutamine, and other amino acids	YCL025C|YCC5	gene	taxon:4932	20081215	SGD
SGD	S000000336	AGP2		GO:0005774	SGD_REF:S000053576|PMID:10545096	IDA		C	High affinity polyamine permease, preferentially uses spermidine over putrescine	YBR132C	gene	taxon:4932	20010118	SGD
SGD	S000000336	AGP2		GO:0005789	SGD_REF:S000053576|PMID:10545096	IDA		C	High affinity polyamine permease, preferentially uses spermidine over putrescine	YBR132C	gene	taxon:4932	20010118	SGD
SGD	S000000336	AGP2		GO:0005887	SGD_REF:S000053576|PMID:10545096	IDA		C	High affinity polyamine permease, preferentially uses spermidine over putrescine	YBR132C	gene	taxon:4932	20010118	SGD
SGD	S000000336	AGP2		GO:0006631	SGD_REF:S000053576|PMID:10545096	IDA		P	High affinity polyamine permease, preferentially uses spermidine over putrescine	YBR132C	gene	taxon:4932	20010118	SGD
SGD	S000000336	AGP2		GO:0006810	SGD_REF:S000124038	IEA	SP_KW:KW-0813	P	High affinity polyamine permease, preferentially uses spermidine over putrescine	YBR132C	gene	taxon:4932	20091120	UniProtKB
SGD	S000000336	AGP2		GO:0006810	SGD_REF:S000124036	IEA	InterPro:IPR004841	P	High affinity polyamine permease, preferentially uses spermidine over putrescine	YBR132C	gene	taxon:4932	20091120	UniProtKB
SGD	S000000336	AGP2		GO:0006865	SGD_REF:S000124038	IEA	SP_KW:KW-0029	P	High affinity polyamine permease, preferentially uses spermidine over putrescine	YBR132C	gene	taxon:4932	20091120	UniProtKB
SGD	S000000336	AGP2		GO:0006865	SGD_REF:S000075454|PMID:14697254	IMP		P	High affinity polyamine permease, preferentially uses spermidine over putrescine	YBR132C	gene	taxon:4932	20040224	SGD
SGD	S000000336	AGP2		GO:0006865	SGD_REF:S000124036	IEA	InterPro:IPR002293|InterPro:IPR004840	P	High affinity polyamine permease, preferentially uses spermidine over putrescine	YBR132C	gene	taxon:4932	20091120	UniProtKB
SGD	S000000336	AGP2		GO:0006970	SGD_REF:S000070193|PMID:12132580	IDA		P	High affinity polyamine permease, preferentially uses spermidine over putrescine	YBR132C	gene	taxon:4932	20020919	SGD
SGD	S000000336	AGP2		GO:0015171	SGD_REF:S000075454|PMID:14697254	IMP		F	High affinity polyamine permease, preferentially uses spermidine over putrescine	YBR132C	gene	taxon:4932	20040224	SGD
SGD	S000000336	AGP2		GO:0015171	SGD_REF:S000124036	IEA	InterPro:IPR002293	F	High affinity polyamine permease, preferentially uses spermidine over putrescine	YBR132C	gene	taxon:4932	20091120	UniProtKB
SGD	S000000336	AGP2		GO:0015203	SGD_REF:S000081462|PMID:15855155	IMP		F	High affinity polyamine permease, preferentially uses spermidine over putrescine	YBR132C	gene	taxon:4932	20050503	SGD
SGD	S000000336	AGP2		GO:0015226	SGD_REF:S000053576|PMID:10545096	IDA		F	High affinity polyamine permease, preferentially uses spermidine over putrescine	YBR132C	gene	taxon:4932	20040210	SGD
SGD	S000000336	AGP2		GO:0015846	SGD_REF:S000081462|PMID:15855155	IMP		P	High affinity polyamine permease, preferentially uses spermidine over putrescine	YBR132C	gene	taxon:4932	20050503	SGD
SGD	S000000336	AGP2		GO:0015879	SGD_REF:S000053576|PMID:10545096	IDA		P	High affinity polyamine permease, preferentially uses spermidine over putrescine	YBR132C	gene	taxon:4932	20040210	SGD
SGD	S000000336	AGP2		GO:0016020	SGD_REF:S000124036	IEA	InterPro:IPR002293|InterPro:IPR004841	C	High affinity polyamine permease, preferentially uses spermidine over putrescine	YBR132C	gene	taxon:4932	20091120	UniProtKB
SGD	S000000336	AGP2		GO:0016020	SGD_REF:S000124038	IEA	SP_KW:KW-0472	C	High affinity polyamine permease, preferentially uses spermidine over putrescine	YBR132C	gene	taxon:4932	20091120	UniProtKB
SGD	S000000336	AGP2		GO:0016021	SGD_REF:S000124036	IEA	InterPro:IPR004840	C	High affinity polyamine permease, preferentially uses spermidine over putrescine	YBR132C	gene	taxon:4932	20091120	UniProtKB
SGD	S000000336	AGP2		GO:0016021	SGD_REF:S000125578	IEA	SP_SL:SL-9909	C	High affinity polyamine permease, preferentially uses spermidine over putrescine	YBR132C	gene	taxon:4932	20091120	UniProtKB
SGD	S000000336	AGP2		GO:0016021	SGD_REF:S000124038	IEA	SP_KW:KW-0812	C	High affinity polyamine permease, preferentially uses spermidine over putrescine	YBR132C	gene	taxon:4932	20091120	UniProtKB
SGD	S000000336	AGP2		GO:0055085	SGD_REF:S000053576|PMID:10545096	IDA		P	High affinity polyamine permease, preferentially uses spermidine over putrescine	YBR132C	gene	taxon:4932	20081210	SGD
SGD	S000000336	AGP2		GO:0055085	SGD_REF:S000124036	IEA	InterPro:IPR004840|InterPro:IPR002293|InterPro:IPR004841	P	High affinity polyamine permease, preferentially uses spermidine over putrescine	YBR132C	gene	taxon:4932	20091120	UniProtKB
SGD	S000001839	AGP3		GO:0005886	SGD_REF:S000043244|PMID:10654085	ISS		C	Low-affinity amino acid permease, may act to supply the cell with amino acids as nitrogen source in nitrogen-poor conditions	YFL055W	gene	taxon:4932	20021002	SGD
SGD	S000001839	AGP3		GO:0006810	SGD_REF:S000124036	IEA	InterPro:IPR004841	P	Low-affinity amino acid permease, may act to supply the cell with amino acids as nitrogen source in nitrogen-poor conditions	YFL055W	gene	taxon:4932	20091120	UniProtKB
SGD	S000001839	AGP3		GO:0006810	SGD_REF:S000124038	IEA	SP_KW:KW-0813	P	Low-affinity amino acid permease, may act to supply the cell with amino acids as nitrogen source in nitrogen-poor conditions	YFL055W	gene	taxon:4932	20091120	UniProtKB
SGD	S000001839	AGP3		GO:0006865	SGD_REF:S000124036	IEA	InterPro:IPR004762|InterPro:IPR002293|InterPro:IPR004840	P	Low-affinity amino acid permease, may act to supply the cell with amino acids as nitrogen source in nitrogen-poor conditions	YFL055W	gene	taxon:4932	20091120	UniProtKB
SGD	S000001839	AGP3		GO:0006865	SGD_REF:S000075454|PMID:14697254	IMP		P	Low-affinity amino acid permease, may act to supply the cell with amino acids as nitrogen source in nitrogen-poor conditions	YFL055W	gene	taxon:4932	20040224	SGD
SGD	S000001839	AGP3		GO:0006865	SGD_REF:S000043244|PMID:10654085	IDA		P	Low-affinity amino acid permease, may act to supply the cell with amino acids as nitrogen source in nitrogen-poor conditions	YFL055W	gene	taxon:4932	20021002	SGD
SGD	S000001839	AGP3		GO:0006865	SGD_REF:S000124038	IEA	SP_KW:KW-0029	P	Low-affinity amino acid permease, may act to supply the cell with amino acids as nitrogen source in nitrogen-poor conditions	YFL055W	gene	taxon:4932	20091120	UniProtKB
SGD	S000001839	AGP3		GO:0010526	SGD_REF:S000125260|PMID:18202368	IMP		P	Low-affinity amino acid permease, may act to supply the cell with amino acids as nitrogen source in nitrogen-poor conditions	YFL055W	gene	taxon:4932	20080211	SGD
SGD	S000001839	AGP3		GO:0015171	SGD_REF:S000075454|PMID:14697254	IMP		F	Low-affinity amino acid permease, may act to supply the cell with amino acids as nitrogen source in nitrogen-poor conditions	YFL055W	gene	taxon:4932	20040224	SGD
SGD	S000001839	AGP3		GO:0015171	SGD_REF:S000043244|PMID:10654085	IDA		F	Low-affinity amino acid permease, may act to supply the cell with amino acids as nitrogen source in nitrogen-poor conditions	YFL055W	gene	taxon:4932	20021002	SGD
SGD	S000001839	AGP3		GO:0015171	SGD_REF:S000124036	IEA	InterPro:IPR002293	F	Low-affinity amino acid permease, may act to supply the cell with amino acids as nitrogen source in nitrogen-poor conditions	YFL055W	gene	taxon:4932	20091120	UniProtKB
SGD	S000001839	AGP3		GO:0016020	SGD_REF:S000124036	IEA	InterPro:IPR002293|InterPro:IPR004841	C	Low-affinity amino acid permease, may act to supply the cell with amino acids as nitrogen source in nitrogen-poor conditions	YFL055W	gene	taxon:4932	20091120	UniProtKB
SGD	S000001839	AGP3		GO:0016020	SGD_REF:S000124038	IEA	SP_KW:KW-0472	C	Low-affinity amino acid permease, may act to supply the cell with amino acids as nitrogen source in nitrogen-poor conditions	YFL055W	gene	taxon:4932	20091120	UniProtKB
SGD	S000001839	AGP3		GO:0016021	SGD_REF:S000125578	IEA	SP_SL:SL-9909	C	Low-affinity amino acid permease, may act to supply the cell with amino acids as nitrogen source in nitrogen-poor conditions	YFL055W	gene	taxon:4932	20091120	UniProtKB
SGD	S000001839	AGP3		GO:0016021	SGD_REF:S000124038	IEA	SP_KW:KW-0812	C	Low-affinity amino acid permease, may act to supply the cell with amino acids as nitrogen source in nitrogen-poor conditions	YFL055W	gene	taxon:4932	20091120	UniProtKB
SGD	S000001839	AGP3		GO:0016021	SGD_REF:S000124036	IEA	InterPro:IPR004762|InterPro:IPR004840	C	Low-affinity amino acid permease, may act to supply the cell with amino acids as nitrogen source in nitrogen-poor conditions	YFL055W	gene	taxon:4932	20091120	UniProtKB
SGD	S000001839	AGP3		GO:0055085	SGD_REF:S000124036	IEA	InterPro:IPR002293|InterPro:IPR004841|InterPro:IPR004840	P	Low-affinity amino acid permease, may act to supply the cell with amino acids as nitrogen source in nitrogen-poor conditions	YFL055W	gene	taxon:4932	20091120	UniProtKB
SGD	S000001839	AGP3		GO:0055085	SGD_REF:S000043244|PMID:10654085	IDA		P	Low-affinity amino acid permease, may act to supply the cell with amino acids as nitrogen source in nitrogen-poor conditions	YFL055W	gene	taxon:4932	20090416	SGD
SGD	S000001864	AGX1		GO:0003824	SGD_REF:S000124036	IEA	InterPro:IPR015421	F	Alanine:glyoxylate aminotransferase (AGT), catalyzes the synthesis of glycine from glyoxylate, which is one of three pathways for glycine biosynthesis in yeast	YFL030W	gene	taxon:4932	20091120	UniProtKB
SGD	S000001864	AGX1		GO:0005739	SGD_REF:S000075100|PMID:14576278	IDA		C	Alanine:glyoxylate aminotransferase (AGT), catalyzes the synthesis of glycine from glyoxylate, which is one of three pathways for glycine biosynthesis in yeast	YFL030W	gene	taxon:4932	20040923	SGD
SGD	S000001864	AGX1		GO:0005739	SGD_REF:S000117178|PMID:16823961	IDA		C	Alanine:glyoxylate aminotransferase (AGT), catalyzes the synthesis of glycine from glyoxylate, which is one of three pathways for glycine biosynthesis in yeast	YFL030W	gene	taxon:4932	20061212	SGD
SGD	S000001864	AGX1		GO:0008152	SGD_REF:S000124036	IEA	InterPro:IPR000192	P	Alanine:glyoxylate aminotransferase (AGT), catalyzes the synthesis of glycine from glyoxylate, which is one of three pathways for glycine biosynthesis in yeast	YFL030W	gene	taxon:4932	20091120	UniProtKB
SGD	S000001864	AGX1		GO:0008453	SGD_REF:S000086943|PMID:16226833	IDA		F	Alanine:glyoxylate aminotransferase (AGT), catalyzes the synthesis of glycine from glyoxylate, which is one of three pathways for glycine biosynthesis in yeast	YFL030W	gene	taxon:4932	20051024	SGD
SGD	S000001864	AGX1		GO:0008453	SGD_REF:S000124037	IEA	EC:2.6.1.44	F	Alanine:glyoxylate aminotransferase (AGT), catalyzes the synthesis of glycine from glyoxylate, which is one of three pathways for glycine biosynthesis in yeast	YFL030W	gene	taxon:4932	20091120	UniProtKB
SGD	S000001864	AGX1		GO:0008453	SGD_REF:S000075415|PMID:14745783	IMP		F	Alanine:glyoxylate aminotransferase (AGT), catalyzes the synthesis of glycine from glyoxylate, which is one of three pathways for glycine biosynthesis in yeast	YFL030W	gene	taxon:4932	20040202	SGD
SGD	S000001864	AGX1		GO:0008483	SGD_REF:S000124038	IEA	SP_KW:KW-0032	F	Alanine:glyoxylate aminotransferase (AGT), catalyzes the synthesis of glycine from glyoxylate, which is one of three pathways for glycine biosynthesis in yeast	YFL030W	gene	taxon:4932	20091120	UniProtKB
SGD	S000001864	AGX1		GO:0016740	SGD_REF:S000124038	IEA	SP_KW:KW-0808	F	Alanine:glyoxylate aminotransferase (AGT), catalyzes the synthesis of glycine from glyoxylate, which is one of three pathways for glycine biosynthesis in yeast	YFL030W	gene	taxon:4932	20091120	UniProtKB
SGD	S000001864	AGX1		GO:0019265	SGD_REF:S000086943|PMID:16226833	IDA		P	Alanine:glyoxylate aminotransferase (AGT), catalyzes the synthesis of glycine from glyoxylate, which is one of three pathways for glycine biosynthesis in yeast	YFL030W	gene	taxon:4932	20070215	SGD
SGD	S000001864	AGX1		GO:0030170	SGD_REF:S000124036	IEA	InterPro:IPR015421	F	Alanine:glyoxylate aminotransferase (AGT), catalyzes the synthesis of glycine from glyoxylate, which is one of three pathways for glycine biosynthesis in yeast	YFL030W	gene	taxon:4932	20091120	UniProtKB
SGD	S000001864	AGX1		GO:0034605	SGD_REF:S000127869|PMID:18811975	RCA		P	Alanine:glyoxylate aminotransferase (AGT), catalyzes the synthesis of glycine from glyoxylate, which is one of three pathways for glycine biosynthesis in yeast	YFL030W	gene	taxon:4932	20090303	SGD
SGD	S000002622	AHA1		GO:0001671	SGD_REF:S000073164|PMID:12604615	IDA		F	Co-chaperone that binds to Hsp82p and activates its ATPase activity	YDR214W	gene	taxon:4932	20040206	UniProtKB
SGD	S000002622	AHA1		GO:0001671	SGD_REF:S000124036	IEA	InterPro:IPR015310	F	Co-chaperone that binds to Hsp82p and activates its ATPase activity	YDR214W	gene	taxon:4932	20091120	UniProtKB
SGD	S000002622	AHA1		GO:0001671	SGD_REF:S000072028|PMID:12504007	IDA		F	Co-chaperone that binds to Hsp82p and activates its ATPase activity	YDR214W	gene	taxon:4932	20060630	SGD
SGD	S000002622	AHA1		GO:0005737	SGD_REF:S000072028|PMID:12504007	IPI	SGD:S000006161	C	Co-chaperone that binds to Hsp82p and activates its ATPase activity	YDR214W	gene	taxon:4932	20030416	SGD
SGD	S000002622	AHA1		GO:0005737	SGD_REF:S000124036	IEA	InterPro:IPR015310	C	Co-chaperone that binds to Hsp82p and activates its ATPase activity	YDR214W	gene	taxon:4932	20091120	UniProtKB
SGD	S000002622	AHA1		GO:0005737	SGD_REF:S000124038	IEA	SP_KW:KW-0963	C	Co-chaperone that binds to Hsp82p and activates its ATPase activity	YDR214W	gene	taxon:4932	20091120	UniProtKB
SGD	S000002622	AHA1		GO:0005737	SGD_REF:S000125578	IEA	SP_SL:SL-0086	C	Co-chaperone that binds to Hsp82p and activates its ATPase activity	YDR214W	gene	taxon:4932	20091120	UniProtKB
SGD	S000002622	AHA1		GO:0006457	SGD_REF:S000072028|PMID:12504007	IPI	SGD:S000006161	P	Co-chaperone that binds to Hsp82p and activates its ATPase activity	YDR214W	gene	taxon:4932	20030107	SGD
SGD	S000002622	AHA1		GO:0006457	SGD_REF:S000131114	RCA		P	Co-chaperone that binds to Hsp82p and activates its ATPase activity	YDR214W	gene	taxon:4932	20090806	bioPIXIE_MEFIT
SGD	S000002622	AHA1		GO:0006457	SGD_REF:S000072028|PMID:12504007	IMP		P	Co-chaperone that binds to Hsp82p and activates its ATPase activity	YDR214W	gene	taxon:4932	20030107	SGD
SGD	S000002622	AHA1		GO:0006950	SGD_REF:S000072028|PMID:12504007	IPI	SGD:S000006161	P	Co-chaperone that binds to Hsp82p and activates its ATPase activity	YDR214W	gene	taxon:4932	20030107	SGD
SGD	S000002622	AHA1		GO:0006950	SGD_REF:S000124038	IEA	SP_KW:KW-0346	P	Co-chaperone that binds to Hsp82p and activates its ATPase activity	YDR214W	gene	taxon:4932	20091120	UniProtKB
SGD	S000002622	AHA1		GO:0006950	SGD_REF:S000072028|PMID:12504007	IMP		P	Co-chaperone that binds to Hsp82p and activates its ATPase activity	YDR214W	gene	taxon:4932	20030107	SGD
SGD	S000002622	AHA1		GO:0006950	SGD_REF:S000124036	IEA	InterPro:IPR013538	P	Co-chaperone that binds to Hsp82p and activates its ATPase activity	YDR214W	gene	taxon:4932	20091120	UniProtKB
SGD	S000002622	AHA1		GO:0034605	SGD_REF:S000127869|PMID:18811975	RCA		P	Co-chaperone that binds to Hsp82p and activates its ATPase activity	YDR214W	gene	taxon:4932	20090303	SGD
SGD	S000002622	AHA1		GO:0051087	SGD_REF:S000124036	IEA	InterPro:IPR015310	F	Co-chaperone that binds to Hsp82p and activates its ATPase activity	YDR214W	gene	taxon:4932	20091120	UniProtKB
SGD	S000002622	AHA1		GO:0051087	SGD_REF:S000072028|PMID:12504007	IDA		F	Co-chaperone that binds to Hsp82p and activates its ATPase activity	YDR214W	gene	taxon:4932	20060630	SGD
SGD	S000005549	AHC1	contributes_to	GO:0004402	SGD_REF:S000042121|PMID:10490601	IPI		F	Subunit of the Ada histone acetyltransferase complex, required for structural integrity of the complex	YOR023C	gene	taxon:4932	20050512	SGD
SGD	S000005549	AHC1	contributes_to	GO:0004402	SGD_REF:S000042121|PMID:10490601	IDA		F	Subunit of the Ada histone acetyltransferase complex, required for structural integrity of the complex	YOR023C	gene	taxon:4932	20050926	SGD
SGD	S000005549	AHC1		GO:0005622	SGD_REF:S000124036	IEA	InterPro:IPR015880	C	Subunit of the Ada histone acetyltransferase complex, required for structural integrity of the complex	YOR023C	gene	taxon:4932	20091120	UniProtKB
SGD	S000005549	AHC1		GO:0005634	SGD_REF:S000125578	IEA	SP_SL:SL-0191	C	Subunit of the Ada histone acetyltransferase complex, required for structural integrity of the complex	YOR023C	gene	taxon:4932	20091120	UniProtKB
SGD	S000005549	AHC1		GO:0005634	SGD_REF:S000124038	IEA	SP_KW:KW-0539	C	Subunit of the Ada histone acetyltransferase complex, required for structural integrity of the complex	YOR023C	gene	taxon:4932	20091120	UniProtKB
SGD	S000005549	AHC1		GO:0005671	SGD_REF:S000042121|PMID:10490601	IPI		C	Subunit of the Ada histone acetyltransferase complex, required for structural integrity of the complex	YOR023C	gene	taxon:4932	20031215	SGD
SGD	S000005549	AHC1		GO:0005737	SGD_REF:S000125578	IEA	SP_SL:SL-0086	C	Subunit of the Ada histone acetyltransferase complex, required for structural integrity of the complex	YOR023C	gene	taxon:4932	20091120	UniProtKB
SGD	S000005549	AHC1		GO:0005737	SGD_REF:S000124038	IEA	SP_KW:KW-0963	C	Subunit of the Ada histone acetyltransferase complex, required for structural integrity of the complex	YOR023C	gene	taxon:4932	20091120	UniProtKB
SGD	S000005549	AHC1		GO:0006350	SGD_REF:S000124038	IEA	SP_KW:KW-0804	P	Subunit of the Ada histone acetyltransferase complex, required for structural integrity of the complex	YOR023C	gene	taxon:4932	20091120	UniProtKB
SGD	S000005549	AHC1		GO:0006914	SGD_REF:S000131114	RCA		P	Subunit of the Ada histone acetyltransferase complex, required for structural integrity of the complex	YOR023C	gene	taxon:4932	20090806	bioPIXIE_MEFIT
SGD	S000005549	AHC1		GO:0008270	SGD_REF:S000124036	IEA	InterPro:IPR015880	F	Subunit of the Ada histone acetyltransferase complex, required for structural integrity of the complex	YOR023C	gene	taxon:4932	20091120	UniProtKB
SGD	S000005549	AHC1		GO:0016573	SGD_REF:S000042121|PMID:10490601	IMP		P	Subunit of the Ada histone acetyltransferase complex, required for structural integrity of the complex	YOR023C	gene	taxon:4932	20050912	SGD
SGD	S000005549	AHC1		GO:0016573	SGD_REF:S000042121|PMID:10490601	IPI		P	Subunit of the Ada histone acetyltransferase complex, required for structural integrity of the complex	YOR023C	gene	taxon:4932	20050512	SGD
SGD	S000005549	AHC1		GO:0045449	SGD_REF:S000124038	IEA	SP_KW:KW-0805	P	Subunit of the Ada histone acetyltransferase complex, required for structural integrity of the complex	YOR023C	gene	taxon:4932	20091120	UniProtKB
SGD	S000000678	AHC2		GO:0003674	SGD_REF:S000069584	ND		F	Protein of unknown function, putative transcriptional regulator	YCR082W	gene	taxon:4932	20021126	SGD
SGD	S000000678	AHC2		GO:0005634	SGD_REF:S000124038	IEA	SP_KW:KW-0539	C	Protein of unknown function, putative transcriptional regulator	YCR082W	gene	taxon:4932	20091120	UniProtKB
SGD	S000000678	AHC2		GO:0005634	SGD_REF:S000074185|PMID:14562095	IDA		C	Protein of unknown function, putative transcriptional regulator	YCR082W	gene	taxon:4932	20031028	SGD
SGD	S000000678	AHC2		GO:0005634	SGD_REF:S000125578	IEA	SP_SL:SL-0191	C	Protein of unknown function, putative transcriptional regulator	YCR082W	gene	taxon:4932	20091120	UniProtKB
SGD	S000000678	AHC2		GO:0005737	SGD_REF:S000125578	IEA	SP_SL:SL-0086	C	Protein of unknown function, putative transcriptional regulator	YCR082W	gene	taxon:4932	20091120	UniProtKB
SGD	S000000678	AHC2		GO:0005737	SGD_REF:S000124038	IEA	SP_KW:KW-0963	C	Protein of unknown function, putative transcriptional regulator	YCR082W	gene	taxon:4932	20091120	UniProtKB
SGD	S000000678	AHC2		GO:0005737	SGD_REF:S000074185|PMID:14562095	IDA		C	Protein of unknown function, putative transcriptional regulator	YCR082W	gene	taxon:4932	20031028	SGD
SGD	S000000678	AHC2		GO:0008150	SGD_REF:S000069584	ND		P	Protein of unknown function, putative transcriptional regulator	YCR082W	gene	taxon:4932	20080717	SGD
SGD	S000004099	AHP1		GO:0001950	SGD_REF:S000115094|PMID:16622836	IDA		C	Thiol-specific peroxiredoxin, reduces hydroperoxides to protect against oxidative damage	YLR109W	gene	taxon:4932	20090429	SGD
SGD	S000004099	AHP1		GO:0004601	SGD_REF:S000124038	IEA	SP_KW:KW-0575	F	Thiol-specific peroxiredoxin, reduces hydroperoxides to protect against oxidative damage	YLR109W	gene	taxon:4932	20091120	UniProtKB
SGD	S000004099	AHP1		GO:0005737	SGD_REF:S000124038	IEA	SP_KW:KW-0963	C	Thiol-specific peroxiredoxin, reduces hydroperoxides to protect against oxidative damage	YLR109W	gene	taxon:4932	20091120	UniProtKB
SGD	S000004099	AHP1		GO:0005737	SGD_REF:S000061563|PMID:10681558	IDA		C	Thiol-specific peroxiredoxin, reduces hydroperoxides to protect against oxidative damage	YLR109W	gene	taxon:4932	20020411	SGD
SGD	S000004099	AHP1		GO:0005737	SGD_REF:S000125578	IEA	SP_SL:SL-0086	C	Thiol-specific peroxiredoxin, reduces hydroperoxides to protect against oxidative damage	YLR109W	gene	taxon:4932	20091120	UniProtKB
SGD	S000004099	AHP1		GO:0006414	SGD_REF:S000131114	RCA		P	Thiol-specific peroxiredoxin, reduces hydroperoxides to protect against oxidative damage	YLR109W	gene	taxon:4932	20090806	bioPIXIE_MEFIT
SGD	S000004099	AHP1		GO:0006979	SGD_REF:S000076723|PMID:15051715	IGI	SGD:S000000160|SGD:S000004490|SGD:S000002861|SGD:S000001272	P	Thiol-specific peroxiredoxin, reduces hydroperoxides to protect against oxidative damage	YLR109W	gene	taxon:4932	20060811	SGD
SGD	S000004099	AHP1		GO:0008379	SGD_REF:S000061563|PMID:10681558	IMP		F	Thiol-specific peroxiredoxin, reduces hydroperoxides to protect against oxidative damage	YLR109W	gene	taxon:4932	20020411	SGD
SGD	S000004099	AHP1		GO:0008379	SGD_REF:S000061563|PMID:10681558	IDA		F	Thiol-specific peroxiredoxin, reduces hydroperoxides to protect against oxidative damage	YLR109W	gene	taxon:4932	20020411	SGD
SGD	S000004099	AHP1		GO:0008379	SGD_REF:S000061563|PMID:10681558	ISS		F	Thiol-specific peroxiredoxin, reduces hydroperoxides to protect against oxidative damage	YLR109W	gene	taxon:4932	20020411	SGD
SGD	S000004099	AHP1		GO:0010038	SGD_REF:S000071459|PMID:12270680	IMP		P	Thiol-specific peroxiredoxin, reduces hydroperoxides to protect against oxidative damage	YLR109W	gene	taxon:4932	20030416	SGD
SGD	S000004099	AHP1		GO:0016209	SGD_REF:S000124038	IEA	SP_KW:KW-0049	F	Thiol-specific peroxiredoxin, reduces hydroperoxides to protect against oxidative damage	YLR109W	gene	taxon:4932	20091120	UniProtKB
SGD	S000004099	AHP1		GO:0016491	SGD_REF:S000124038	IEA	SP_KW:KW-0560	F	Thiol-specific peroxiredoxin, reduces hydroperoxides to protect against oxidative damage	YLR109W	gene	taxon:4932	20091120	UniProtKB
SGD	S000004099	AHP1		GO:0016491	SGD_REF:S000124036	IEA	InterPro:IPR013740	F	Thiol-specific peroxiredoxin, reduces hydroperoxides to protect against oxidative damage	YLR109W	gene	taxon:4932	20091120	UniProtKB
SGD	S000004099	AHP1		GO:0045454	SGD_REF:S000061563|PMID:10681558	IDA		P	Thiol-specific peroxiredoxin, reduces hydroperoxides to protect against oxidative damage	YLR109W	gene	taxon:4932	20020411	SGD
SGD	S000004099	AHP1		GO:0045454	SGD_REF:S000124036	IEA	InterPro:IPR017936	P	Thiol-specific peroxiredoxin, reduces hydroperoxides to protect against oxidative damage	YLR109W	gene	taxon:4932	20091120	UniProtKB
SGD	S000004099	AHP1		GO:0045454	SGD_REF:S000061563|PMID:10681558	IMP		P	Thiol-specific peroxiredoxin, reduces hydroperoxides to protect against oxidative damage	YLR109W	gene	taxon:4932	20020411	SGD
SGD	S000004099	AHP1		GO:0051920	SGD_REF:S000124037	IEA	EC:1.11.1.15	F	Thiol-specific peroxiredoxin, reduces hydroperoxides to protect against oxidative damage	YLR109W	gene	taxon:4932	20091120	UniProtKB
SGD	S000004099	AHP1		GO:0055114	SGD_REF:S000124038	IEA	SP_KW:KW-0560	P	Thiol-specific peroxiredoxin, reduces hydroperoxides to protect against oxidative damage	YLR109W	gene	taxon:4932	20091120	UniProtKB
SGD	S000007261	AI1		GO:0003676	SGD_REF:S000044486|PMID:9126836	TAS		F	Reverse transcriptase required for splicing of the COX1 pre-mRNA, encoded by a mobile group II intron within the mitochondrial COX1 gene	Q0050	gene	taxon:4932	20021024	SGD
SGD	S000007261	AI1		GO:0003723	SGD_REF:S000124036	IEA	InterPro:IPR000477	F	Reverse transcriptase required for splicing of the COX1 pre-mRNA, encoded by a mobile group II intron within the mitochondrial COX1 gene	Q0050	gene	taxon:4932	20091120	UniProtKB
SGD	S000007261	AI1		GO:0003964	SGD_REF:S000124036	IEA	InterPro:IPR000477	F	Reverse transcriptase required for splicing of the COX1 pre-mRNA, encoded by a mobile group II intron within the mitochondrial COX1 gene	Q0050	gene	taxon:4932	20091120	UniProtKB
SGD	S000007261	AI1		GO:0004519	SGD_REF:S000065816|PMID:9118229	TAS		F	Reverse transcriptase required for splicing of the COX1 pre-mRNA, encoded by a mobile group II intron within the mitochondrial COX1 gene	Q0050	gene	taxon:4932	20021024	SGD
SGD	S000007261	AI1		GO:0005506	SGD_REF:S000124036	IEA	InterPro:IPR000883	F	Reverse transcriptase required for splicing of the COX1 pre-mRNA, encoded by a mobile group II intron within the mitochondrial COX1 gene	Q0050	gene	taxon:4932	20091120	UniProtKB
SGD	S000007261	AI1		GO:0005739	SGD_REF:S000125578	IEA	SP_SL:SL-0173	C	Reverse transcriptase required for splicing of the COX1 pre-mRNA, encoded by a mobile group II intron within the mitochondrial COX1 gene	Q0050	gene	taxon:4932	20091120	UniProtKB
SGD	S000007261	AI1		GO:0005739	SGD_REF:S000065815|PMID:1648225	TAS		C	Reverse transcriptase required for splicing of the COX1 pre-mRNA, encoded by a mobile group II intron within the mitochondrial COX1 gene	Q0050	gene	taxon:4932	20021024	SGD
SGD	S000007261	AI1		GO:0005739	SGD_REF:S000124038	IEA	SP_KW:KW-0496	C	Reverse transcriptase required for splicing of the COX1 pre-mRNA, encoded by a mobile group II intron within the mitochondrial COX1 gene	Q0050	gene	taxon:4932	20091120	UniProtKB
SGD	S000007261	AI1		GO:0006278	SGD_REF:S000124036	IEA	InterPro:IPR000477	P	Reverse transcriptase required for splicing of the COX1 pre-mRNA, encoded by a mobile group II intron within the mitochondrial COX1 gene	Q0050	gene	taxon:4932	20091120	UniProtKB
SGD	S000007261	AI1		GO:0006315	SGD_REF:S000068950|PMID:11687644	IDA		P	Reverse transcriptase required for splicing of the COX1 pre-mRNA, encoded by a mobile group II intron within the mitochondrial COX1 gene	Q0050	gene	taxon:4932	20030108	SGD
SGD	S000007261	AI1		GO:0006397	SGD_REF:S000068950|PMID:11687644	IDA		P	Reverse transcriptase required for splicing of the COX1 pre-mRNA, encoded by a mobile group II intron within the mitochondrial COX1 gene	Q0050	gene	taxon:4932	20021119	SGD
SGD	S000007261	AI1		GO:0008380	SGD_REF:S000124036	IEA	InterPro:IPR000442	P	Reverse transcriptase required for splicing of the COX1 pre-mRNA, encoded by a mobile group II intron within the mitochondrial COX1 gene	Q0050	gene	taxon:4932	20091120	UniProtKB
SGD	S000007261	AI1		GO:0009055	SGD_REF:S000124036	IEA	InterPro:IPR000883	F	Reverse transcriptase required for splicing of the COX1 pre-mRNA, encoded by a mobile group II intron within the mitochondrial COX1 gene	Q0050	gene	taxon:4932	20091120	UniProtKB
SGD	S000007261	AI1		GO:0009060	SGD_REF:S000124036	IEA	InterPro:IPR000883	P	Reverse transcriptase required for splicing of the COX1 pre-mRNA, encoded by a mobile group II intron within the mitochondrial COX1 gene	Q0050	gene	taxon:4932	20091120	UniProtKB
SGD	S000007261	AI1		GO:0016021	SGD_REF:S000124036	IEA	InterPro:IPR000883	C	Reverse transcriptase required for splicing of the COX1 pre-mRNA, encoded by a mobile group II intron within the mitochondrial COX1 gene	Q0050	gene	taxon:4932	20091120	UniProtKB
SGD	S000007261	AI1		GO:0020037	SGD_REF:S000124036	IEA	InterPro:IPR000883	F	Reverse transcriptase required for splicing of the COX1 pre-mRNA, encoded by a mobile group II intron within the mitochondrial COX1 gene	Q0050	gene	taxon:4932	20091120	UniProtKB
SGD	S000007261	AI1		GO:0045333	SGD_REF:S000044486|PMID:9126836	IMP		P	Reverse transcriptase required for splicing of the COX1 pre-mRNA, encoded by a mobile group II intron within the mitochondrial COX1 gene	Q0050	gene	taxon:4932	20030110	SGD
SGD	S000007262	AI2		GO:0003676	SGD_REF:S000044486|PMID:9126836	TAS		F	Reverse transcriptase required for splicing of the COX1 pre-mRNA, encoded by a mobile group II intron within the mitochondrial COX1 gene	Q0055	gene	taxon:4932	20021024	SGD
SGD	S000007262	AI2		GO:0003723	SGD_REF:S000124036	IEA	InterPro:IPR000477	F	Reverse transcriptase required for splicing of the COX1 pre-mRNA, encoded by a mobile group II intron within the mitochondrial COX1 gene	Q0055	gene	taxon:4932	20091120	UniProtKB
SGD	S000007262	AI2		GO:0003723	SGD_REF:S000065817|PMID:10356323	TAS		F	Reverse transcriptase required for splicing of the COX1 pre-mRNA, encoded by a mobile group II intron within the mitochondrial COX1 gene	Q0055	gene	taxon:4932	20021024	SGD
SGD	S000007262	AI2		GO:0003964	SGD_REF:S000065817|PMID:10356323	TAS		F	Reverse transcriptase required for splicing of the COX1 pre-mRNA, encoded by a mobile group II intron within the mitochondrial COX1 gene	Q0055	gene	taxon:4932	20021024	SGD
SGD	S000007262	AI2		GO:0003964	SGD_REF:S000124036	IEA	InterPro:IPR000477	F	Reverse transcriptase required for splicing of the COX1 pre-mRNA, encoded by a mobile group II intron within the mitochondrial COX1 gene	Q0055	gene	taxon:4932	20091120	UniProtKB
SGD	S000007262	AI2		GO:0004519	SGD_REF:S000065816|PMID:9118229	TAS		F	Reverse transcriptase required for splicing of the COX1 pre-mRNA, encoded by a mobile group II intron within the mitochondrial COX1 gene	Q0055	gene	taxon:4932	20021024	SGD
SGD	S000007262	AI2		GO:0005506	SGD_REF:S000124036	IEA	InterPro:IPR000883	F	Reverse transcriptase required for splicing of the COX1 pre-mRNA, encoded by a mobile group II intron within the mitochondrial COX1 gene	Q0055	gene	taxon:4932	20091120	UniProtKB
SGD	S000007262	AI2		GO:0005739	SGD_REF:S000124038	IEA	SP_KW:KW-0496	C	Reverse transcriptase required for splicing of the COX1 pre-mRNA, encoded by a mobile group II intron within the mitochondrial COX1 gene	Q0055	gene	taxon:4932	20091120	UniProtKB
SGD	S000007262	AI2		GO:0005739	SGD_REF:S000125578	IEA	SP_SL:SL-0173	C	Reverse transcriptase required for splicing of the COX1 pre-mRNA, encoded by a mobile group II intron within the mitochondrial COX1 gene	Q0055	gene	taxon:4932	20091120	UniProtKB
SGD	S000007262	AI2		GO:0005739	SGD_REF:S000065815|PMID:1648225	TAS		C	Reverse transcriptase required for splicing of the COX1 pre-mRNA, encoded by a mobile group II intron within the mitochondrial COX1 gene	Q0055	gene	taxon:4932	20021024	SGD
SGD	S000007262	AI2		GO:0006278	SGD_REF:S000124036	IEA	InterPro:IPR000477	P	Reverse transcriptase required for splicing of the COX1 pre-mRNA, encoded by a mobile group II intron within the mitochondrial COX1 gene	Q0055	gene	taxon:4932	20091120	UniProtKB
SGD	S000007262	AI2		GO:0008380	SGD_REF:S000065817|PMID:10356323	TAS		P	Reverse transcriptase required for splicing of the COX1 pre-mRNA, encoded by a mobile group II intron within the mitochondrial COX1 gene	Q0055	gene	taxon:4932	20021024	SGD
SGD	S000007262	AI2		GO:0008380	SGD_REF:S000124036	IEA	InterPro:IPR000442	P	Reverse transcriptase required for splicing of the COX1 pre-mRNA, encoded by a mobile group II intron within the mitochondrial COX1 gene	Q0055	gene	taxon:4932	20091120	UniProtKB
SGD	S000007262	AI2		GO:0009055	SGD_REF:S000124036	IEA	InterPro:IPR000883	F	Reverse transcriptase required for splicing of the COX1 pre-mRNA, encoded by a mobile group II intron within the mitochondrial COX1 gene	Q0055	gene	taxon:4932	20091120	UniProtKB
SGD	S000007262	AI2		GO:0009060	SGD_REF:S000124036	IEA	InterPro:IPR000883	P	Reverse transcriptase required for splicing of the COX1 pre-mRNA, encoded by a mobile group II intron within the mitochondrial COX1 gene	Q0055	gene	taxon:4932	20091120	UniProtKB
SGD	S000007262	AI2		GO:0016021	SGD_REF:S000124036	IEA	InterPro:IPR000883	C	Reverse transcriptase required for splicing of the COX1 pre-mRNA, encoded by a mobile group II intron within the mitochondrial COX1 gene	Q0055	gene	taxon:4932	20091120	UniProtKB
SGD	S000007262	AI2		GO:0020037	SGD_REF:S000124036	IEA	InterPro:IPR000883	F	Reverse transcriptase required for splicing of the COX1 pre-mRNA, encoded by a mobile group II intron within the mitochondrial COX1 gene	Q0055	gene	taxon:4932	20091120	UniProtKB
SGD	S000007263	AI3		GO:0003677	SGD_REF:S000124036	IEA	InterPro:IPR001982	F	Endonuclease I-SceIII, encoded by a mobile group I intron within the mitochondrial COX1 gene	Q0060	gene	taxon:4932	20091120	UniProtKB
SGD	S000007263	AI3		GO:0004518	SGD_REF:S000124038	IEA	SP_KW:KW-0540	F	Endonuclease I-SceIII, encoded by a mobile group I intron within the mitochondrial COX1 gene	Q0060	gene	taxon:4932	20091120	UniProtKB
SGD	S000007263	AI3		GO:0004519	SGD_REF:S000049650|PMID:7797552	IDA		F	Endonuclease I-SceIII, encoded by a mobile group I intron within the mitochondrial COX1 gene	Q0060	gene	taxon:4932	20021118	SGD
SGD	S000007263	AI3		GO:0004519	SGD_REF:S000124036	IEA	InterPro:IPR001982	F	Endonuclease I-SceIII, encoded by a mobile group I intron within the mitochondrial COX1 gene	Q0060	gene	taxon:4932	20091120	UniProtKB
SGD	S000007263	AI3		GO:0004519	SGD_REF:S000124038	IEA	SP_KW:KW-0255	F	Endonuclease I-SceIII, encoded by a mobile group I intron within the mitochondrial COX1 gene	Q0060	gene	taxon:4932	20091120	UniProtKB
SGD	S000007263	AI3		GO:0005506	SGD_REF:S000124036	IEA	InterPro:IPR000883	F	Endonuclease I-SceIII, encoded by a mobile group I intron within the mitochondrial COX1 gene	Q0060	gene	taxon:4932	20091120	UniProtKB
SGD	S000007263	AI3		GO:0005739	SGD_REF:S000049650|PMID:7797552	TAS		C	Endonuclease I-SceIII, encoded by a mobile group I intron within the mitochondrial COX1 gene	Q0060	gene	taxon:4932	20021118	SGD
SGD	S000007263	AI3		GO:0005739	SGD_REF:S000124038	IEA	SP_KW:KW-0496	C	Endonuclease I-SceIII, encoded by a mobile group I intron within the mitochondrial COX1 gene	Q0060	gene	taxon:4932	20091120	UniProtKB
SGD	S000007263	AI3		GO:0005739	SGD_REF:S000125578	IEA	SP_SL:SL-0173	C	Endonuclease I-SceIII, encoded by a mobile group I intron within the mitochondrial COX1 gene	Q0060	gene	taxon:4932	20091120	UniProtKB
SGD	S000007263	AI3		GO:0006314	SGD_REF:S000124038	IEA	SP_KW:KW-0404	P	Endonuclease I-SceIII, encoded by a mobile group I intron within the mitochondrial COX1 gene	Q0060	gene	taxon:4932	20091120	UniProtKB
SGD	S000007263	AI3		GO:0006314	SGD_REF:S000124036	IEA	InterPro:IPR001982	P	Endonuclease I-SceIII, encoded by a mobile group I intron within the mitochondrial COX1 gene	Q0060	gene	taxon:4932	20091120	UniProtKB
SGD	S000007263	AI3		GO:0006397	SGD_REF:S000124038	IEA	SP_KW:KW-0507	P	Endonuclease I-SceIII, encoded by a mobile group I intron within the mitochondrial COX1 gene	Q0060	gene	taxon:4932	20091120	UniProtKB
SGD	S000007263	AI3		GO:0008150	SGD_REF:S000069584	ND		P	Endonuclease I-SceIII, encoded by a mobile group I intron within the mitochondrial COX1 gene	Q0060	gene	taxon:4932	20030821	SGD
SGD	S000007263	AI3		GO:0008380	SGD_REF:S000124038	IEA	SP_KW:KW-0508	P	Endonuclease I-SceIII, encoded by a mobile group I intron within the mitochondrial COX1 gene	Q0060	gene	taxon:4932	20091120	UniProtKB
SGD	S000007263	AI3		GO:0009055	SGD_REF:S000124036	IEA	InterPro:IPR000883	F	Endonuclease I-SceIII, encoded by a mobile group I intron within the mitochondrial COX1 gene	Q0060	gene	taxon:4932	20091120	UniProtKB
SGD	S000007263	AI3		GO:0009060	SGD_REF:S000124036	IEA	InterPro:IPR000883	P	Endonuclease I-SceIII, encoded by a mobile group I intron within the mitochondrial COX1 gene	Q0060	gene	taxon:4932	20091120	UniProtKB
SGD	S000007263	AI3		GO:0016020	SGD_REF:S000124038	IEA	SP_KW:KW-0472	C	Endonuclease I-SceIII, encoded by a mobile group I intron within the mitochondrial COX1 gene	Q0060	gene	taxon:4932	20091120	UniProtKB
SGD	S000007263	AI3		GO:0016021	SGD_REF:S000124036	IEA	InterPro:IPR000883	C	Endonuclease I-SceIII, encoded by a mobile group I intron within the mitochondrial COX1 gene	Q0060	gene	taxon:4932	20091120	UniProtKB
SGD	S000007263	AI3		GO:0016021	SGD_REF:S000125578	IEA	SP_SL:SL-9909	C	Endonuclease I-SceIII, encoded by a mobile group I intron within the mitochondrial COX1 gene	Q0060	gene	taxon:4932	20091120	UniProtKB
SGD	S000007263	AI3		GO:0016021	SGD_REF:S000124038	IEA	SP_KW:KW-0812	C	Endonuclease I-SceIII, encoded by a mobile group I intron within the mitochondrial COX1 gene	Q0060	gene	taxon:4932	20091120	UniProtKB
SGD	S000007263	AI3		GO:0016787	SGD_REF:S000124038	IEA	SP_KW:KW-0378	F	Endonuclease I-SceIII, encoded by a mobile group I intron within the mitochondrial COX1 gene	Q0060	gene	taxon:4932	20091120	UniProtKB
SGD	S000007263	AI3		GO:0020037	SGD_REF:S000124036	IEA	InterPro:IPR000883	F	Endonuclease I-SceIII, encoded by a mobile group I intron within the mitochondrial COX1 gene	Q0060	gene	taxon:4932	20091120	UniProtKB
SGD	S000007264	AI4		GO:0003677	SGD_REF:S000124036	IEA	InterPro:IPR001982	F	Endonuclease I-SceII, encoded by a mobile group I intron within the mitochondrial COX1 gene	Q0065	gene	taxon:4932	20091120	UniProtKB
SGD	S000007264	AI4		GO:0004518	SGD_REF:S000124038	IEA	SP_KW:KW-0540	F	Endonuclease I-SceII, encoded by a mobile group I intron within the mitochondrial COX1 gene	Q0065	gene	taxon:4932	20091120	UniProtKB
SGD	S000007264	AI4		GO:0004519	SGD_REF:S000054913|PMID:7588637	IDA		F	Endonuclease I-SceII, encoded by a mobile group I intron within the mitochondrial COX1 gene	Q0065	gene	taxon:4932	20021114	SGD
SGD	S000007264	AI4		GO:0004519	SGD_REF:S000124038	IEA	SP_KW:KW-0255	F	Endonuclease I-SceII, encoded by a mobile group I intron within the mitochondrial COX1 gene	Q0065	gene	taxon:4932	20091120	UniProtKB
SGD	S000007264	AI4		GO:0004519	SGD_REF:S000124036	IEA	InterPro:IPR001982	F	Endonuclease I-SceII, encoded by a mobile group I intron within the mitochondrial COX1 gene	Q0065	gene	taxon:4932	20091120	UniProtKB
SGD	S000007264	AI4		GO:0005506	SGD_REF:S000124036	IEA	InterPro:IPR000883	F	Endonuclease I-SceII, encoded by a mobile group I intron within the mitochondrial COX1 gene	Q0065	gene	taxon:4932	20091120	UniProtKB
SGD	S000007264	AI4		GO:0005739	SGD_REF:S000124038	IEA	SP_KW:KW-0496	C	Endonuclease I-SceII, encoded by a mobile group I intron within the mitochondrial COX1 gene	Q0065	gene	taxon:4932	20091120	UniProtKB
SGD	S000007264	AI4		GO:0005739	SGD_REF:S000054913|PMID:7588637	TAS		C	Endonuclease I-SceII, encoded by a mobile group I intron within the mitochondrial COX1 gene	Q0065	gene	taxon:4932	20021114	SGD
SGD	S000007264	AI4		GO:0005739	SGD_REF:S000125578	IEA	SP_SL:SL-0173	C	Endonuclease I-SceII, encoded by a mobile group I intron within the mitochondrial COX1 gene	Q0065	gene	taxon:4932	20091120	UniProtKB
SGD	S000007264	AI4		GO:0006314	SGD_REF:S000060150|PMID:2536592	IMP		P	Endonuclease I-SceII, encoded by a mobile group I intron within the mitochondrial COX1 gene	Q0065	gene	taxon:4932	20040916	SGD
SGD	S000007264	AI4		GO:0006314	SGD_REF:S000124036	IEA	InterPro:IPR001982	P	Endonuclease I-SceII, encoded by a mobile group I intron within the mitochondrial COX1 gene	Q0065	gene	taxon:4932	20091120	UniProtKB
SGD	S000007264	AI4		GO:0006314	SGD_REF:S000124038	IEA	SP_KW:KW-0404	P	Endonuclease I-SceII, encoded by a mobile group I intron within the mitochondrial COX1 gene	Q0065	gene	taxon:4932	20091120	UniProtKB
SGD	S000007264	AI4		GO:0006397	SGD_REF:S000124038	IEA	SP_KW:KW-0507	P	Endonuclease I-SceII, encoded by a mobile group I intron within the mitochondrial COX1 gene	Q0065	gene	taxon:4932	20091120	UniProtKB
SGD	S000007264	AI4		GO:0008380	SGD_REF:S000124038	IEA	SP_KW:KW-0508	P	Endonuclease I-SceII, encoded by a mobile group I intron within the mitochondrial COX1 gene	Q0065	gene	taxon:4932	20091120	UniProtKB
SGD	S000007264	AI4		GO:0008380	SGD_REF:S000054913|PMID:7588637	IDA		P	Endonuclease I-SceII, encoded by a mobile group I intron within the mitochondrial COX1 gene	Q0065	gene	taxon:4932	20021114	SGD
SGD	S000007264	AI4		GO:0009055	SGD_REF:S000124036	IEA	InterPro:IPR000883	F	Endonuclease I-SceII, encoded by a mobile group I intron within the mitochondrial COX1 gene	Q0065	gene	taxon:4932	20091120	UniProtKB
SGD	S000007264	AI4		GO:0009060	SGD_REF:S000124036	IEA	InterPro:IPR000883	P	Endonuclease I-SceII, encoded by a mobile group I intron within the mitochondrial COX1 gene	Q0065	gene	taxon:4932	20091120	UniProtKB
SGD	S000007264	AI4		GO:0016021	SGD_REF:S000124036	IEA	InterPro:IPR000883	C	Endonuclease I-SceII, encoded by a mobile group I intron within the mitochondrial COX1 gene	Q0065	gene	taxon:4932	20091120	UniProtKB
SGD	S000007264	AI4		GO:0016787	SGD_REF:S000124038	IEA	SP_KW:KW-0378	F	Endonuclease I-SceII, encoded by a mobile group I intron within the mitochondrial COX1 gene	Q0065	gene	taxon:4932	20091120	UniProtKB
SGD	S000007264	AI4		GO:0020037	SGD_REF:S000124036	IEA	InterPro:IPR000883	F	Endonuclease I-SceII, encoded by a mobile group I intron within the mitochondrial COX1 gene	Q0065	gene	taxon:4932	20091120	UniProtKB
SGD	S000007265	AI5_ALPHA		GO:0004518	SGD_REF:S000124038	IEA	SP_KW:KW-0540	F	Endonuclease I-SceIV, involved in intron mobility	Q0070	gene	taxon:4932	20091120	UniProtKB
SGD	S000007265	AI5_ALPHA		GO:0004519	SGD_REF:S000124038	IEA	SP_KW:KW-0255	F	Endonuclease I-SceIV, involved in intron mobility	Q0070	gene	taxon:4932	20091120	UniProtKB
SGD	S000007265	AI5_ALPHA		GO:0004519	SGD_REF:S000124036	IEA	InterPro:IPR004860	F	Endonuclease I-SceIV, involved in intron mobility	Q0070	gene	taxon:4932	20091120	UniProtKB
SGD	S000007265	AI5_ALPHA		GO:0004519	SGD_REF:S000048803|PMID:1314207	IMP		F	Endonuclease I-SceIV, involved in intron mobility	Q0070	gene	taxon:4932	20021119	SGD
SGD	S000007265	AI5_ALPHA		GO:0005506	SGD_REF:S000124036	IEA	InterPro:IPR000883	F	Endonuclease I-SceIV, involved in intron mobility	Q0070	gene	taxon:4932	20091120	UniProtKB
SGD	S000007265	AI5_ALPHA		GO:0005739	SGD_REF:S000058438|PMID:9872396	TAS		C	Endonuclease I-SceIV, involved in intron mobility	Q0070	gene	taxon:4932	20021119	SGD
SGD	S000007265	AI5_ALPHA		GO:0005739	SGD_REF:S000124038	IEA	SP_KW:KW-0496	C	Endonuclease I-SceIV, involved in intron mobility	Q0070	gene	taxon:4932	20091120	UniProtKB
SGD	S000007265	AI5_ALPHA		GO:0005739	SGD_REF:S000125578	IEA	SP_SL:SL-0173	C	Endonuclease I-SceIV, involved in intron mobility	Q0070	gene	taxon:4932	20091120	UniProtKB
SGD	S000007265	AI5_ALPHA		GO:0006314	SGD_REF:S000124038	IEA	SP_KW:KW-0404	P	Endonuclease I-SceIV, involved in intron mobility	Q0070	gene	taxon:4932	20091120	UniProtKB
SGD	S000007265	AI5_ALPHA		GO:0006316	SGD_REF:S000048803|PMID:1314207	IMP		P	Endonuclease I-SceIV, involved in intron mobility	Q0070	gene	taxon:4932	20021119	SGD
SGD	S000007265	AI5_ALPHA		GO:0006397	SGD_REF:S000124038	IEA	SP_KW:KW-0507	P	Endonuclease I-SceIV, involved in intron mobility	Q0070	gene	taxon:4932	20091120	UniProtKB
SGD	S000007265	AI5_ALPHA		GO:0008380	SGD_REF:S000124038	IEA	SP_KW:KW-0508	P	Endonuclease I-SceIV, involved in intron mobility	Q0070	gene	taxon:4932	20091120	UniProtKB
SGD	S000007265	AI5_ALPHA		GO:0009055	SGD_REF:S000124036	IEA	InterPro:IPR000883	F	Endonuclease I-SceIV, involved in intron mobility	Q0070	gene	taxon:4932	20091120	UniProtKB
SGD	S000007265	AI5_ALPHA		GO:0009060	SGD_REF:S000124036	IEA	InterPro:IPR000883	P	Endonuclease I-SceIV, involved in intron mobility	Q0070	gene	taxon:4932	20091120	UniProtKB
SGD	S000007265	AI5_ALPHA		GO:0016020	SGD_REF:S000124038	IEA	SP_KW:KW-0472	C	Endonuclease I-SceIV, involved in intron mobility	Q0070	gene	taxon:4932	20091120	UniProtKB
SGD	S000007265	AI5_ALPHA		GO:0016021	SGD_REF:S000124036	IEA	InterPro:IPR000883	C	Endonuclease I-SceIV, involved in intron mobility	Q0070	gene	taxon:4932	20091120	UniProtKB
SGD	S000007265	AI5_ALPHA		GO:0016021	SGD_REF:S000125578	IEA	SP_SL:SL-9909	C	Endonuclease I-SceIV, involved in intron mobility	Q0070	gene	taxon:4932	20091120	UniProtKB
SGD	S000007265	AI5_ALPHA		GO:0016021	SGD_REF:S000124038	IEA	SP_KW:KW-0812	C	Endonuclease I-SceIV, involved in intron mobility	Q0070	gene	taxon:4932	20091120	UniProtKB
SGD	S000007265	AI5_ALPHA		GO:0016787	SGD_REF:S000124038	IEA	SP_KW:KW-0378	F	Endonuclease I-SceIV, involved in intron mobility	Q0070	gene	taxon:4932	20091120	UniProtKB
SGD	S000007265	AI5_ALPHA		GO:0020037	SGD_REF:S000124036	IEA	InterPro:IPR000883	F	Endonuclease I-SceIV, involved in intron mobility	Q0070	gene	taxon:4932	20091120	UniProtKB
SGD	S000007266	AI5_BETA		GO:0003674	SGD_REF:S000069584	ND		F	Protein of unknown function, encoded within an intron of the mitochondrial COX1 gene	Q0075	gene	taxon:4932	20020925	SGD
SGD	S000007266	AI5_BETA		GO:0003677	SGD_REF:S000124036	IEA	InterPro:IPR001982	F	Protein of unknown function, encoded within an intron of the mitochondrial COX1 gene	Q0075	gene	taxon:4932	20091120	UniProtKB
SGD	S000007266	AI5_BETA		GO:0004518	SGD_REF:S000124038	IEA	SP_KW:KW-0540	F	Protein of unknown function, encoded within an intron of the mitochondrial COX1 gene	Q0075	gene	taxon:4932	20091120	UniProtKB
SGD	S000007266	AI5_BETA		GO:0004519	SGD_REF:S000124036	IEA	InterPro:IPR001982	F	Protein of unknown function, encoded within an intron of the mitochondrial COX1 gene	Q0075	gene	taxon:4932	20091120	UniProtKB
SGD	S000007266	AI5_BETA		GO:0004519	SGD_REF:S000124038	IEA	SP_KW:KW-0255	F	Protein of unknown function, encoded within an intron of the mitochondrial COX1 gene	Q0075	gene	taxon:4932	20091120	UniProtKB
SGD	S000007266	AI5_BETA		GO:0005506	SGD_REF:S000124036	IEA	InterPro:IPR000883	F	Protein of unknown function, encoded within an intron of the mitochondrial COX1 gene	Q0075	gene	taxon:4932	20091120	UniProtKB
SGD	S000007266	AI5_BETA		GO:0005739	SGD_REF:S000058438|PMID:9872396	TAS		C	Protein of unknown function, encoded within an intron of the mitochondrial COX1 gene	Q0075	gene	taxon:4932	20021119	SGD
SGD	S000007266	AI5_BETA		GO:0005739	SGD_REF:S000125578	IEA	SP_SL:SL-0173	C	Protein of unknown function, encoded within an intron of the mitochondrial COX1 gene	Q0075	gene	taxon:4932	20091120	UniProtKB
SGD	S000007266	AI5_BETA		GO:0005739	SGD_REF:S000124038	IEA	SP_KW:KW-0496	C	Protein of unknown function, encoded within an intron of the mitochondrial COX1 gene	Q0075	gene	taxon:4932	20091120	UniProtKB
SGD	S000007266	AI5_BETA		GO:0006314	SGD_REF:S000124036	IEA	InterPro:IPR001982	P	Protein of unknown function, encoded within an intron of the mitochondrial COX1 gene	Q0075	gene	taxon:4932	20091120	UniProtKB
SGD	S000007266	AI5_BETA		GO:0006314	SGD_REF:S000124038	IEA	SP_KW:KW-0404	P	Protein of unknown function, encoded within an intron of the mitochondrial COX1 gene	Q0075	gene	taxon:4932	20091120	UniProtKB
SGD	S000007266	AI5_BETA		GO:0008150	SGD_REF:S000069584	ND		P	Protein of unknown function, encoded within an intron of the mitochondrial COX1 gene	Q0075	gene	taxon:4932	20020925	SGD
SGD	S000007266	AI5_BETA		GO:0009055	SGD_REF:S000124036	IEA	InterPro:IPR000883	F	Protein of unknown function, encoded within an intron of the mitochondrial COX1 gene	Q0075	gene	taxon:4932	20091120	UniProtKB
SGD	S000007266	AI5_BETA		GO:0009060	SGD_REF:S000124036	IEA	InterPro:IPR000883	P	Protein of unknown function, encoded within an intron of the mitochondrial COX1 gene	Q0075	gene	taxon:4932	20091120	UniProtKB
SGD	S000007266	AI5_BETA		GO:0016021	SGD_REF:S000124036	IEA	InterPro:IPR000883	C	Protein of unknown function, encoded within an intron of the mitochondrial COX1 gene	Q0075	gene	taxon:4932	20091120	UniProtKB
SGD	S000007266	AI5_BETA		GO:0016787	SGD_REF:S000124038	IEA	SP_KW:KW-0378	F	Protein of unknown function, encoded within an intron of the mitochondrial COX1 gene	Q0075	gene	taxon:4932	20091120	UniProtKB
SGD	S000007266	AI5_BETA		GO:0020037	SGD_REF:S000124036	IEA	InterPro:IPR000883	F	Protein of unknown function, encoded within an intron of the mitochondrial COX1 gene	Q0075	gene	taxon:4932	20091120	UniProtKB
SGD	S000005357	AIF1		GO:0000304	SGD_REF:S000060708|PMID:11409174	IMP		P	Mitochondrial cell death effector that translocates to the nucleus in response to apoptotic stimuli, homolog of mammalian Apoptosis-Inducing Factor, putative reductase	YNR074C|CPD1	gene	taxon:4932	20011228	SGD
SGD	S000005357	AIF1		GO:0005634	SGD_REF:S000124038	IEA	SP_KW:KW-0539	C	Mitochondrial cell death effector that translocates to the nucleus in response to apoptotic stimuli, homolog of mammalian Apoptosis-Inducing Factor, putative reductase	YNR074C|CPD1	gene	taxon:4932	20091120	UniProtKB
SGD	S000005357	AIF1		GO:0005634	SGD_REF:S000079920|PMID:15381687	IDA		C	Mitochondrial cell death effector that translocates to the nucleus in response to apoptotic stimuli, homolog of mammalian Apoptosis-Inducing Factor, putative reductase	YNR074C|CPD1	gene	taxon:4932	20050208	SGD
[truncated: 19,343,060 more chars]
