# Supplementary material for: GOAL: A software tool for assessing biological significance of genes groups
Source: BMC Bioinformatics. 2010 May 6;11:229. doi: 10.1186/1471-2105-11-229 (PMC2873542; doi:10.1186/1471-2105-11-229)
Supplement: Additional file 1 — GOAL jar file and GOAL user manual (GOAL-1.0.zip). [file 1471-2105-11-229-S1.ZIP › GOAL-1.0/Deployment/Data/gofiles/gene_association.tair]

!CVS Version: Revision: 1.1295 $
!GOC Validation Date: 02/23/2010 $
!Submission Date: 2/22/2010
!
! The above "Submission Date" is when the annotation project provided
! this file to the Gene Ontology Consortium (GOC).  The "GOC Validation
! Date" indicates when this file was last changed as a result of a GOC
! validation and filtering process.  The "CVS Version" above is the
! GOC version of this file.
!
! Note: The contents of this file may differ from that submitted to the
! GOC. The identifiers and syntax of the file have been checked, rows of
! data not meeting the standards set by the GOC have been removed. This
! file may also have annotations removed because the annotations for the
! listed Taxonomy identifier are only allowed in a file provided by
! another annotation project.  The original submitted file is available from:
!  http://www.geneontology.org/gene-associations/submission/
!
! For information on which taxon are allowed in which files please see:
!  http://www.geneontology.org/GO.annotation.shtml#script
!
!Project_name: The Arabidopsis Information Resource (TAIR)
!URL: http://www.arabidopsis.org
!Contact Email: curator@arabidopsis.org
!Funding: NSF grants DBI-9978564 and DBI-0417062
!
TAIR	gene:1944715	AAN		GO:0005575	TAIR:Communication:1345790	ND		C	ANOTHER ANDANTE	AAN	gene	taxon:3702	20061019	TAIR
TAIR	gene:1944715	AAN		GO:0003674	TAIR:Communication:1345790	ND		F	ANOTHER ANDANTE	AAN	gene	taxon:3702	20061020	TAIR
TAIR	gene:1944725	ACL1		GO:0009965	TAIR:Publication:501677958	IMP		P	ACAULIS 1	ACL1	gene	taxon:3702	20030509	TAIR
TAIR	gene:1944725	ACL1		GO:0010073	TAIR:Publication:501677958	IMP		P	ACAULIS 1	ACL1	gene	taxon:3702	20030509	TAIR
TAIR	gene:1944725	ACL1		GO:0005575	TAIR:Communication:1345790	ND		C	ACAULIS 1	ACL1	gene	taxon:3702	20061019	TAIR
TAIR	gene:1944725	ACL1		GO:0003674	TAIR:Communication:1345790	ND		F	ACAULIS 1	ACL1	gene	taxon:3702	20061020	TAIR
TAIR	gene:1944726	ACL2		GO:0009826	TAIR:Publication:501679190	IMP		P	ACAULIS 2	ACL2	gene	taxon:3702	20030327	TAIR
TAIR	gene:1944726	ACL2		GO:0005575	TAIR:Communication:1345790	ND		C	ACAULIS 2	ACL2	gene	taxon:3702	20061019	TAIR
TAIR	gene:1944726	ACL2		GO:0003674	TAIR:Communication:1345790	ND		F	ACAULIS 2	ACL2	gene	taxon:3702	20061020	TAIR
TAIR	gene:1944727	ACL3		GO:0005575	TAIR:Communication:1345790	ND		C	ACAULIS 3	ACL3	gene	taxon:3702	20061019	TAIR
TAIR	gene:1944727	ACL3		GO:0003674	TAIR:Communication:1345790	ND		F	ACAULIS 3	ACL3	gene	taxon:3702	20061020	TAIR
TAIR	gene:1944728	ADD1		GO:0005575	TAIR:Communication:1345790	ND		C	ARRESTED DEVELOPMENT 1	ADD1	gene	taxon:3702	20061019	TAIR
TAIR	gene:1944728	ADD1		GO:0003674	TAIR:Communication:1345790	ND		F	ARRESTED DEVELOPMENT 1	ADD1	gene	taxon:3702	20061020	TAIR
TAIR	gene:1944730	AGE1		GO:0005575	TAIR:Communication:1345790	ND		C	AUXIN ALTERED GENE EXPRESSION 1	AGE1	gene	taxon:3702	20061019	TAIR
TAIR	gene:1944730	AGE1		GO:0003674	TAIR:Communication:1345790	ND		F	AUXIN ALTERED GENE EXPRESSION 1	AGE1	gene	taxon:3702	20061020	TAIR
TAIR	gene:1944731	AGE2		GO:0005575	TAIR:Communication:1345790	ND		C	AUXIN ALTERED GENE EXPRESSION 2	AGE2	gene	taxon:3702	20061019	TAIR
TAIR	gene:1944731	AGE2		GO:0003674	TAIR:Communication:1345790	ND		F	AUXIN ALTERED GENE EXPRESSION 2	AGE2	gene	taxon:3702	20061020	TAIR
TAIR	gene:1944732	AGI1		GO:0005575	TAIR:Communication:1345790	ND		C	ABERRANT GST1 INDUCTION	AGI1	gene	taxon:3702	20061019	TAIR
TAIR	gene:1944732	AGI1		GO:0008150	TAIR:Communication:1345790	ND		P	ABERRANT GST1 INDUCTION	AGI1	gene	taxon:3702	20061019	TAIR
TAIR	gene:1944732	AGI1		GO:0003674	TAIR:Communication:1345790	ND		F	ABERRANT GST1 INDUCTION	AGI1	gene	taxon:3702	20061020	TAIR
TAIR	gene:1944735	ALB1		GO:0005575	TAIR:Communication:1345790	ND		C	ALBINA 1	ALB1|ALB-1V|V157	gene	taxon:3702	20061019	TAIR
TAIR	gene:1944735	ALB1		GO:0003674	TAIR:Communication:1345790	ND		F	ALBINA 1	ALB1|ALB-1V|V157	gene	taxon:3702	20061020	TAIR
TAIR	gene:1944738	ALB2		GO:0009658	TAIR:Publication:501677599	IMP		P	ALBINA 2	ALB2|M4-6-18	gene	taxon:3702	20060207	TAIR
TAIR	gene:1944738	ALB2		GO:0005575	TAIR:Communication:1345790	ND		C	ALBINA 2	ALB2|M4-6-18	gene	taxon:3702	20061019	TAIR
TAIR	gene:1944738	ALB2		GO:0003674	TAIR:Communication:1345790	ND		F	ALBINA 2	ALB2|M4-6-18	gene	taxon:3702	20061020	TAIR
TAIR	gene:1944743	ALF3		GO:0005575	TAIR:Communication:1345790	ND		C	ABERRANT LATERAL ROOT FORMATION 3	ALF3	gene	taxon:3702	20061019	TAIR
TAIR	gene:1944743	ALF3		GO:0003674	TAIR:Communication:1345790	ND		F	ABERRANT LATERAL ROOT FORMATION 3	ALF3	gene	taxon:3702	20061020	TAIR
TAIR	gene:1944748	ALS1		GO:0005575	TAIR:Communication:1345790	ND		C	ALUMINUM SENSITIVE 1	ALS1	gene	taxon:3702	20061019	TAIR
TAIR	gene:1944748	ALS1		GO:0003674	TAIR:Communication:1345790	ND		F	ALUMINUM SENSITIVE 1	ALS1	gene	taxon:3702	20061020	TAIR
TAIR	gene:1944749	ALS4		GO:0005575	TAIR:Communication:1345790	ND		C	ALUMINUM SENSITIVE 4	ALS4	gene	taxon:3702	20061019	TAIR
TAIR	gene:1944749	ALS4		GO:0003674	TAIR:Communication:1345790	ND		F	ALUMINUM SENSITIVE 4	ALS4	gene	taxon:3702	20061020	TAIR
TAIR	gene:1944753	AND		GO:0005575	TAIR:Communication:1345790	ND		C	ANDANTE	AND	gene	taxon:3702	20061019	TAIR
TAIR	gene:1944753	AND		GO:0003674	TAIR:Communication:1345790	ND		F	ANDANTE	AND	gene	taxon:3702	20061020	TAIR
TAIR	gene:1944754	ANL1		GO:0005575	TAIR:Communication:1345790	ND		C	ANTHOCYANINLESS 1	ANL1	gene	taxon:3702	20061019	TAIR
TAIR	gene:1944754	ANL1		GO:0003674	TAIR:Communication:1345790	ND		F	ANTHOCYANINLESS 1	ANL1	gene	taxon:3702	20061020	TAIR
TAIR	gene:1944758	ART1		GO:0005575	TAIR:Communication:1345790	ND		C	AERIAL ROSETTE 1	ART1	gene	taxon:3702	20061019	TAIR
TAIR	gene:1944758	ART1		GO:0003674	TAIR:Communication:1345790	ND		F	AERIAL ROSETTE 1	ART1	gene	taxon:3702	20061020	TAIR
TAIR	gene:1944787	BOD1		GO:0005575	TAIR:Communication:1345790	ND		C	BOTH GAMETOPHYTES DEFECTIVE 1	BOD1	gene	taxon:3702	20061019	TAIR
TAIR	gene:1944787	BOD1		GO:0003674	TAIR:Communication:1345790	ND		F	BOTH GAMETOPHYTES DEFECTIVE 1	BOD1	gene	taxon:3702	20061020	TAIR
TAIR	gene:1944788	BOD2		GO:0005575	TAIR:Communication:1345790	ND		C	BOTH GAMETOPHYTES DEFECTIVE 2	BOD2	gene	taxon:3702	20061019	TAIR
TAIR	gene:1944788	BOD2		GO:0003674	TAIR:Communication:1345790	ND		F	BOTH GAMETOPHYTES DEFECTIVE 2	BOD2	gene	taxon:3702	20061020	TAIR
TAIR	gene:1944789	BOD3		GO:0005575	TAIR:Communication:1345790	ND		C	BOTH GAMETOPHYTES DEFECTIVE 3	BOD3	gene	taxon:3702	20061019	TAIR
TAIR	gene:1944789	BOD3		GO:0003674	TAIR:Communication:1345790	ND		F	BOTH GAMETOPHYTES DEFECTIVE 3	BOD3	gene	taxon:3702	20061020	TAIR
TAIR	gene:1944806	CAR1		GO:0005575	TAIR:Communication:1345790	ND		C	CAMV RESISTANCE 1	CAR1	gene	taxon:3702	20061019	TAIR
TAIR	gene:1944806	CAR1		GO:0003674	TAIR:Communication:1345790	ND		F	CAMV RESISTANCE 1	CAR1	gene	taxon:3702	20061020	TAIR
TAIR	gene:1944822	CER9		GO:0005575	TAIR:Communication:1345790	ND		C	ECERIFERUM 9	CER9	gene	taxon:3702	20061019	TAIR
TAIR	gene:1944822	CER9		GO:0003674	TAIR:Communication:1345790	ND		F	ECERIFERUM 9	CER9	gene	taxon:3702	20061020	TAIR
TAIR	gene:1944825	CH12		GO:0005575	TAIR:Communication:1345790	ND		C	CHLORINA 12	CH12|K-49	gene	taxon:3702	20061019	TAIR
TAIR	gene:1944825	CH12		GO:0008150	TAIR:Communication:1345790	ND		P	CHLORINA 12	CH12|K-49	gene	taxon:3702	20061019	TAIR
TAIR	gene:1944825	CH12		GO:0003674	TAIR:Communication:1345790	ND		F	CHLORINA 12	CH12|K-49	gene	taxon:3702	20061020	TAIR
TAIR	gene:1944828	CH13		GO:0005575	TAIR:Communication:1345790	ND		C	CHLORINA 13	CH13|K-72	gene	taxon:3702	20061019	TAIR
TAIR	gene:1944828	CH13		GO:0008150	TAIR:Communication:1345790	ND		P	CHLORINA 13	CH13|K-72	gene	taxon:3702	20061019	TAIR
TAIR	gene:1944828	CH13		GO:0003674	TAIR:Communication:1345790	ND		F	CHLORINA 13	CH13|K-72	gene	taxon:3702	20061020	TAIR
TAIR	gene:1944829	CH17		GO:0005575	TAIR:Communication:1345790	ND		C	CHLORINA 17	CH17	gene	taxon:3702	20061019	TAIR
TAIR	gene:1944829	CH17		GO:0008150	TAIR:Communication:1345790	ND		P	CHLORINA 17	CH17	gene	taxon:3702	20061019	TAIR
TAIR	gene:1944829	CH17		GO:0003674	TAIR:Communication:1345790	ND		F	CHLORINA 17	CH17	gene	taxon:3702	20061020	TAIR
TAIR	gene:1944830	CH5		GO:0015995	TAIR:Publication:501677124	IMP		P	CHLORINA 5	CH5	gene	taxon:3702	20031021	TAIR
TAIR	gene:1944830	CH5		GO:0005575	TAIR:Communication:1345790	ND		C	CHLORINA 5	CH5	gene	taxon:3702	20061019	TAIR
TAIR	gene:1944830	CH5		GO:0003674	TAIR:Communication:1345790	ND		F	CHLORINA 5	CH5	gene	taxon:3702	20061020	TAIR
TAIR	gene:1944833	CHL2		GO:0005575	TAIR:Communication:1345790	ND		C	CHLORATE RESISTANT 2	CHL2|B2-1	gene	taxon:3702	20061019	TAIR
TAIR	gene:1944833	CHL2		GO:0003674	TAIR:Communication:1345790	ND		F	CHLORATE RESISTANT 2	CHL2|B2-1	gene	taxon:3702	20061020	TAIR
TAIR	gene:1944835	CHL4		GO:0042128	TAIR:Publication:501676419	IMP		P	CHLORATE RESISTANT 4	CHL4|B25|RGN	gene	taxon:3702	20030401	TAIR
TAIR	gene:1944835	CHL4		GO:0006777	TAIR:Publication:501681287	TAS		P	CHLORATE RESISTANT 4	CHL4|B25|RGN	gene	taxon:3702	20040128	TAIR
TAIR	gene:1944835	CHL4		GO:0005575	TAIR:Communication:1345790	ND		C	CHLORATE RESISTANT 4	CHL4|B25|RGN	gene	taxon:3702	20061019	TAIR
TAIR	gene:1944835	CHL4		GO:0003674	TAIR:Communication:1345790	ND		F	CHLORATE RESISTANT 4	CHL4|B25|RGN	gene	taxon:3702	20061020	TAIR
TAIR	gene:1944837	CHL5		GO:0005575	TAIR:Communication:1345790	ND		C	CHLORATE RESISTANT 5	CHL5	gene	taxon:3702	20061019	TAIR
TAIR	gene:1944837	CHL5		GO:0003674	TAIR:Communication:1345790	ND		F	CHLORATE RESISTANT 5	CHL5	gene	taxon:3702	20061020	TAIR
TAIR	gene:1944839	CHP7		GO:0005575	TAIR:Communication:1345790	ND		C	CHLOROPHYLL MUTANT 7	CHP7	gene	taxon:3702	20061019	TAIR
TAIR	gene:1944839	CHP7		GO:0003674	TAIR:Communication:1345790	ND		F	CHLOROPHYLL MUTANT 7	CHP7	gene	taxon:3702	20061020	TAIR
TAIR	gene:1944840	CHS1		GO:0009409	TAIR:Publication:1546355	IMP		P	CHILLING SENSITIVE 1	CHS1	gene	taxon:3702	20030808	TAIR
TAIR	gene:1944840	CHS1		GO:0005575	TAIR:Communication:1345790	ND		C	CHILLING SENSITIVE 1	CHS1	gene	taxon:3702	20061019	TAIR
TAIR	gene:1944840	CHS1		GO:0003674	TAIR:Communication:1345790	ND		F	CHILLING SENSITIVE 1	CHS1	gene	taxon:3702	20061020	TAIR
TAIR	gene:1944841	CHVI3		GO:0005575	TAIR:Communication:1345790	ND		C	CHLORINA 43	CHVI3|CH-VI3	gene	taxon:3702	20061019	TAIR
TAIR	gene:1944841	CHVI3		GO:0008150	TAIR:Communication:1345790	ND		P	CHLORINA 43	CHVI3|CH-VI3	gene	taxon:3702	20061019	TAIR
TAIR	gene:1944841	CHVI3		GO:0003674	TAIR:Communication:1345790	ND		F	CHLORINA 43	CHVI3|CH-VI3	gene	taxon:3702	20061020	TAIR
TAIR	gene:1944860	CP2		GO:0010016	TAIR:Publication:501676937	NAS		P	COMPACTA 2	CP2|CP-2	gene	taxon:3702	20040329	TAIR
TAIR	gene:1944860	CP2		GO:0005575	TAIR:Communication:1345790	ND		C	COMPACTA 2	CP2|CP-2	gene	taxon:3702	20061019	TAIR
TAIR	gene:1944860	CP2		GO:0003674	TAIR:Communication:1345790	ND		F	COMPACTA 2	CP2|CP-2	gene	taxon:3702	20061020	TAIR
TAIR	gene:1944861	CP3		GO:0005575	TAIR:Communication:1345790	ND		C	COMPACTA 3	CP3	gene	taxon:3702	20061019	TAIR
TAIR	gene:1944861	CP3		GO:0003674	TAIR:Communication:1345790	ND		F	COMPACTA 3	CP3	gene	taxon:3702	20061020	TAIR
TAIR	gene:1944863	CPR6		GO:0005575	TAIR:Communication:1345790	ND		C	CONSTITUTIVE EXPRESSION OF PR GENES 6	CPR6	gene	taxon:3702	20061019	TAIR
TAIR	gene:1944863	CPR6		GO:0003674	TAIR:Communication:1345790	ND		F	CONSTITUTIVE EXPRESSION OF PR GENES 6	CPR6	gene	taxon:3702	20061020	TAIR
TAIR	gene:1944866	CSI		GO:0006812	TAIR:Publication:501679096	IMP		P	CESIUM INSENSITIVE	CSI	gene	taxon:3702	20030930	TAIR
TAIR	gene:1944866	CSI		GO:0005575	TAIR:Communication:1345790	ND		C	CESIUM INSENSITIVE	CSI	gene	taxon:3702	20061019	TAIR
TAIR	gene:1944866	CSI		GO:0003674	TAIR:Communication:1345790	ND		F	CESIUM INSENSITIVE	CSI	gene	taxon:3702	20061020	TAIR
TAIR	gene:1944868	CUD		GO:0005575	TAIR:Communication:1345790	ND		C	CUDGEL	CUD	gene	taxon:3702	20061019	TAIR
TAIR	gene:1944868	CUD		GO:0003674	TAIR:Communication:1345790	ND		F	CUDGEL	CUD	gene	taxon:3702	20061020	TAIR
TAIR	gene:1944872	CYD1		GO:0000910	TAIR:Publication:501680901	IMP		P	CYTOKINESIS DEFECTIVE 1	CYD1	gene	taxon:3702	20030417	TAIR
TAIR	gene:1944872	CYD1		GO:0009908	TAIR:Publication:501680901	IMP		P	CYTOKINESIS DEFECTIVE 1	CYD1	gene	taxon:3702	20030407	TAIR
TAIR	gene:1944872	CYD1		GO:0009887	TAIR:Publication:501680901	IMP		P	CYTOKINESIS DEFECTIVE 1	CYD1	gene	taxon:3702	20030407	TAIR
TAIR	gene:1944872	CYD1		GO:0005575	TAIR:Communication:1345790	ND		C	CYTOKINESIS DEFECTIVE 1	CYD1	gene	taxon:3702	20061019	TAIR
TAIR	gene:1944872	CYD1		GO:0003674	TAIR:Communication:1345790	ND		F	CYTOKINESIS DEFECTIVE 1	CYD1	gene	taxon:3702	20061020	TAIR
TAIR	gene:1944886	DOC2		GO:0005575	TAIR:Communication:1345790	ND		C	DARK OVER-EXPRESSION OF CAB 2	DOC2	gene	taxon:3702	20061019	TAIR
TAIR	gene:1944886	DOC2		GO:0003674	TAIR:Communication:1345790	ND		F	DARK OVER-EXPRESSION OF CAB 2	DOC2	gene	taxon:3702	20061020	TAIR
TAIR	gene:1944887	DOC3		GO:0005575	TAIR:Communication:1345790	ND		C	dark over-expression of cab 3	DOC3	gene	taxon:3702	20061019	TAIR
TAIR	gene:1944887	DOC3		GO:0003674	TAIR:Communication:1345790	ND		F	dark over-expression of cab 3	DOC3	gene	taxon:3702	20061020	TAIR
TAIR	gene:1944891	DTH2		GO:0005575	TAIR:Communication:1345790	ND		C	CONSTITUTIVE RESPONSE TO DETACHMENT 2	DTH2	gene	taxon:3702	20061019	TAIR
TAIR	gene:1944891	DTH2		GO:0003674	TAIR:Communication:1345790	ND		F	CONSTITUTIVE RESPONSE TO DETACHMENT 2	DTH2	gene	taxon:3702	20061020	TAIR
TAIR	gene:1944898	DWF8		GO:0005575	TAIR:Communication:1345790	ND		C	DWARF 8	DWF8	gene	taxon:3702	20061019	TAIR
TAIR	gene:1944898	DWF8		GO:0003674	TAIR:Communication:1345790	ND		F	DWARF 8	DWF8	gene	taxon:3702	20061020	TAIR
TAIR	gene:1944902	EDS3		GO:0005575	TAIR:Communication:1345790	ND		C	ENHANCED DISEASE SUSCEPTIBILITY 3	EDS3	gene	taxon:3702	20061019	TAIR
TAIR	gene:1944902	EDS3		GO:0003674	TAIR:Communication:1345790	ND		F	ENHANCED DISEASE SUSCEPTIBILITY 3	EDS3	gene	taxon:3702	20061020	TAIR
TAIR	gene:1944904	EDS8		GO:0005575	TAIR:Communication:1345790	ND		C	ENHANCED DISEASE SUSCEPTIBILITY 8	EDS8	gene	taxon:3702	20061019	TAIR
TAIR	gene:1944904	EDS8		GO:0003674	TAIR:Communication:1345790	ND		F	ENHANCED DISEASE SUSCEPTIBILITY 8	EDS8	gene	taxon:3702	20061020	TAIR
TAIR	gene:1944905	EDS9		GO:0005575	TAIR:Communication:1345790	ND		C	ENHANCED DISEASE SUSCEPTIBILITY 9	EDS9	gene	taxon:3702	20061019	TAIR
TAIR	gene:1944905	EDS9		GO:0003674	TAIR:Communication:1345790	ND		F	ENHANCED DISEASE SUSCEPTIBILITY 9	EDS9	gene	taxon:3702	20061020	TAIR
TAIR	gene:1944907	EGS1		GO:0016458	TAIR:Publication:501708471	NAS		P	ECTOPIC TRANSGENE SILENCING 1	EGS1	gene	taxon:3702	20060201	TAIR
TAIR	gene:1944907	EGS1		GO:0005575	TAIR:Communication:1345790	ND		C	ECTOPIC TRANSGENE SILENCING 1	EGS1	gene	taxon:3702	20061019	TAIR
TAIR	gene:1944907	EGS1		GO:0003674	TAIR:Communication:1345790	ND		F	ECTOPIC TRANSGENE SILENCING 1	EGS1	gene	taxon:3702	20061020	TAIR
TAIR	gene:1944913	EMB1		GO:0009793	TAIR:Publication:501675938	IMP		P	EMBRYO DEFECTIVE 1	EMB1	gene	taxon:3702	20060222	TAIR
TAIR	gene:1944913	EMB1		GO:0005575	TAIR:Communication:1345790	ND		C	EMBRYO DEFECTIVE 1	EMB1	gene	taxon:3702	20061019	TAIR
TAIR	gene:1944913	EMB1		GO:0003674	TAIR:Communication:1345790	ND		F	EMBRYO DEFECTIVE 1	EMB1	gene	taxon:3702	20061020	TAIR
TAIR	gene:1944914	EMB10		GO:0009793	TAIR:Publication:501675938	IMP		P	EMBRYO DEFECTIVE 10	EMB10	gene	taxon:3702	20060222	TAIR
TAIR	gene:1944914	EMB10		GO:0005575	TAIR:Communication:1345790	ND		C	EMBRYO DEFECTIVE 10	EMB10	gene	taxon:3702	20061019	TAIR
TAIR	gene:1944914	EMB10		GO:0003674	TAIR:Communication:1345790	ND		F	EMBRYO DEFECTIVE 10	EMB10	gene	taxon:3702	20061020	TAIR
TAIR	gene:1944917	EMB105		GO:0009793	TAIR:Communication:501718471	NAS		P	EMBRYO DEFECTIVE 105	EMB105	gene	taxon:3702	20060222	TAIR
TAIR	gene:1944917	EMB105		GO:0005575	TAIR:Communication:1345790	ND		C	EMBRYO DEFECTIVE 105	EMB105	gene	taxon:3702	20061019	TAIR
TAIR	gene:1944917	EMB105		GO:0003674	TAIR:Communication:1345790	ND		F	EMBRYO DEFECTIVE 105	EMB105	gene	taxon:3702	20061020	TAIR
TAIR	gene:1944918	EMB106		GO:0010098	TAIR:Publication:501678309	IMP		P	EMBRYO DEFECTIVE 106	EMB106|EMB155|EMBRYO DEFECTIVE 155	gene	taxon:3702	20030909	TAIR
TAIR	gene:1944918	EMB106		GO:0005575	TAIR:Communication:1345790	ND		C	EMBRYO DEFECTIVE 106	EMB106|EMB155|EMBRYO DEFECTIVE 155	gene	taxon:3702	20061019	TAIR
TAIR	gene:1944918	EMB106		GO:0003674	TAIR:Communication:1345790	ND		F	EMBRYO DEFECTIVE 106	EMB106|EMB155|EMBRYO DEFECTIVE 155	gene	taxon:3702	20061020	TAIR
TAIR	gene:1944920	EMB108		GO:0009793	TAIR:Communication:501718471	NAS		P	EMBRYO DEFECTIVE 108	EMB108	gene	taxon:3702	20060222	TAIR
TAIR	gene:1944920	EMB108		GO:0005575	TAIR:Communication:1345790	ND		C	EMBRYO DEFECTIVE 108	EMB108	gene	taxon:3702	20061019	TAIR
TAIR	gene:1944920	EMB108		GO:0003674	TAIR:Communication:1345790	ND		F	EMBRYO DEFECTIVE 108	EMB108	gene	taxon:3702	20061020	TAIR
TAIR	gene:1944921	EMB109		GO:0009793	TAIR:Communication:501718471	NAS		P	EMBRYO DEFECTIVE 109	EMB109	gene	taxon:3702	20060222	TAIR
TAIR	gene:1944921	EMB109		GO:0005575	TAIR:Communication:1345790	ND		C	EMBRYO DEFECTIVE 109	EMB109	gene	taxon:3702	20061019	TAIR
TAIR	gene:1944921	EMB109		GO:0003674	TAIR:Communication:1345790	ND		F	EMBRYO DEFECTIVE 109	EMB109	gene	taxon:3702	20061020	TAIR
TAIR	gene:1944922	EMB110		GO:0009793	TAIR:Communication:501718471	NAS		P	EMBRYO DEFECTIVE 110	EMB110	gene	taxon:3702	20060222	TAIR
TAIR	gene:1944922	EMB110		GO:0005575	TAIR:Communication:1345790	ND		C	EMBRYO DEFECTIVE 110	EMB110	gene	taxon:3702	20061019	TAIR
TAIR	gene:1944922	EMB110		GO:0003674	TAIR:Communication:1345790	ND		F	EMBRYO DEFECTIVE 110	EMB110	gene	taxon:3702	20061020	TAIR
TAIR	gene:1944923	EMB111		GO:0010098	TAIR:Publication:501678309	IMP		P	EMBRYO DEFECTIVE 111	EMB111	gene	taxon:3702	20030909	TAIR
TAIR	gene:1944923	EMB111		GO:0005575	TAIR:Communication:1345790	ND		C	EMBRYO DEFECTIVE 111	EMB111	gene	taxon:3702	20061019	TAIR
TAIR	gene:1944923	EMB111		GO:0003674	TAIR:Communication:1345790	ND		F	EMBRYO DEFECTIVE 111	EMB111	gene	taxon:3702	20061020	TAIR
TAIR	gene:1944924	EMB115		GO:0009793	TAIR:Communication:501718471	NAS		P	EMBRYO DEFECTIVE 115	EMB115	gene	taxon:3702	20060222	TAIR
TAIR	gene:1944924	EMB115		GO:0005575	TAIR:Communication:1345790	ND		C	EMBRYO DEFECTIVE 115	EMB115	gene	taxon:3702	20061019	TAIR
TAIR	gene:1944924	EMB115		GO:0003674	TAIR:Communication:1345790	ND		F	EMBRYO DEFECTIVE 115	EMB115	gene	taxon:3702	20061020	TAIR
TAIR	gene:1944926	EMB117		GO:0010098	TAIR:Publication:501678309	IMP		P	EMBRYO DEFECTIVE 117	EMB117	gene	taxon:3702	20030909	TAIR
TAIR	gene:1944926	EMB117		GO:0005575	TAIR:Communication:1345790	ND		C	EMBRYO DEFECTIVE 117	EMB117	gene	taxon:3702	20061019	TAIR
TAIR	gene:1944926	EMB117		GO:0003674	TAIR:Communication:1345790	ND		F	EMBRYO DEFECTIVE 117	EMB117	gene	taxon:3702	20061020	TAIR
TAIR	gene:1944927	EMB118		GO:0009793	TAIR:Communication:501718471	NAS		P	EMBRYO DEFECTIVE 118	EMB118	gene	taxon:3702	20060222	TAIR
TAIR	gene:1944927	EMB118		GO:0005575	TAIR:Communication:1345790	ND		C	EMBRYO DEFECTIVE 118	EMB118	gene	taxon:3702	20061019	TAIR
TAIR	gene:1944927	EMB118		GO:0003674	TAIR:Communication:1345790	ND		F	EMBRYO DEFECTIVE 118	EMB118	gene	taxon:3702	20061020	TAIR
TAIR	gene:1944928	EMB120		GO:0009793	TAIR:Communication:501718471	NAS		P	EMBRYO DEFECTIVE 120	EMB120	gene	taxon:3702	20060222	TAIR
TAIR	gene:1944928	EMB120		GO:0005575	TAIR:Communication:1345790	ND		C	EMBRYO DEFECTIVE 120	EMB120	gene	taxon:3702	20061019	TAIR
TAIR	gene:1944928	EMB120		GO:0003674	TAIR:Communication:1345790	ND		F	EMBRYO DEFECTIVE 120	EMB120	gene	taxon:3702	20061020	TAIR
TAIR	gene:1944929	EMB122		GO:0009793	TAIR:Communication:501718471	NAS		P	EMBRYO DEFECTIVE 122	EMB122	gene	taxon:3702	20060222	TAIR
TAIR	gene:1944929	EMB122		GO:0005575	TAIR:Communication:1345790	ND		C	EMBRYO DEFECTIVE 122	EMB122	gene	taxon:3702	20061019	TAIR
TAIR	gene:1944929	EMB122		GO:0003674	TAIR:Communication:1345790	ND		F	EMBRYO DEFECTIVE 122	EMB122	gene	taxon:3702	20061020	TAIR
TAIR	gene:1944930	EMB123		GO:0009793	TAIR:Communication:501718471	NAS		P	EMBRYO DEFECTIVE 123	EMB123	gene	taxon:3702	20060222	TAIR
TAIR	gene:1944930	EMB123		GO:0005575	TAIR:Communication:1345790	ND		C	EMBRYO DEFECTIVE 123	EMB123	gene	taxon:3702	20061019	TAIR
TAIR	gene:1944930	EMB123		GO:0003674	TAIR:Communication:1345790	ND		F	EMBRYO DEFECTIVE 123	EMB123	gene	taxon:3702	20061020	TAIR
TAIR	gene:1944931	EMB125		GO:0009793	TAIR:Communication:501718471	NAS		P	EMBRYO DEFECTIVE 125	EMB125	gene	taxon:3702	20060222	TAIR
TAIR	gene:1944931	EMB125		GO:0005575	TAIR:Communication:1345790	ND		C	EMBRYO DEFECTIVE 125	EMB125	gene	taxon:3702	20061019	TAIR
TAIR	gene:1944931	EMB125		GO:0003674	TAIR:Communication:1345790	ND		F	EMBRYO DEFECTIVE 125	EMB125	gene	taxon:3702	20061020	TAIR
TAIR	gene:1944932	EMB126		GO:0009793	TAIR:Communication:501718471	NAS		P	EMBRYO DEFECTIVE 126	EMB126	gene	taxon:3702	20060222	TAIR
TAIR	gene:1944932	EMB126		GO:0005575	TAIR:Communication:1345790	ND		C	EMBRYO DEFECTIVE 126	EMB126	gene	taxon:3702	20061019	TAIR
TAIR	gene:1944932	EMB126		GO:0003674	TAIR:Communication:1345790	ND		F	EMBRYO DEFECTIVE 126	EMB126	gene	taxon:3702	20061020	TAIR
TAIR	gene:1944934	EMB128		GO:0009793	TAIR:Communication:501718471	NAS		P	EMBRYO DEFECTIVE 128	EMB128	gene	taxon:3702	20060222	TAIR
TAIR	gene:1944934	EMB128		GO:0005575	TAIR:Communication:1345790	ND		C	EMBRYO DEFECTIVE 128	EMB128	gene	taxon:3702	20061019	TAIR
TAIR	gene:1944934	EMB128		GO:0003674	TAIR:Communication:1345790	ND		F	EMBRYO DEFECTIVE 128	EMB128	gene	taxon:3702	20061020	TAIR
TAIR	gene:1944935	EMB129		GO:0009793	TAIR:Communication:501718471	NAS		P	EMBRYO DEFECTIVE 129	EMB129	gene	taxon:3702	20060222	TAIR
TAIR	gene:1944935	EMB129		GO:0005575	TAIR:Communication:1345790	ND		C	EMBRYO DEFECTIVE 129	EMB129	gene	taxon:3702	20061019	TAIR
TAIR	gene:1944935	EMB129		GO:0003674	TAIR:Communication:1345790	ND		F	EMBRYO DEFECTIVE 129	EMB129	gene	taxon:3702	20061020	TAIR
TAIR	gene:1944936	EMB130		GO:0009793	TAIR:Communication:501718471	NAS		P	EMBRYO DEFECTIVE 130	EMB130	gene	taxon:3702	20060222	TAIR
TAIR	gene:1944936	EMB130		GO:0005575	TAIR:Communication:1345790	ND		C	EMBRYO DEFECTIVE 130	EMB130	gene	taxon:3702	20061019	TAIR
TAIR	gene:1944936	EMB130		GO:0003674	TAIR:Communication:1345790	ND		F	EMBRYO DEFECTIVE 130	EMB130	gene	taxon:3702	20061020	TAIR
TAIR	gene:1944937	EMB131		GO:0009793	TAIR:Publication:501675938	IMP		P	EMBRYO DEFECTIVE 131	EMB131	gene	taxon:3702	20060222	TAIR
TAIR	gene:1944937	EMB131		GO:0005575	TAIR:Communication:1345790	ND		C	EMBRYO DEFECTIVE 131	EMB131	gene	taxon:3702	20061019	TAIR
TAIR	gene:1944937	EMB131		GO:0003674	TAIR:Communication:1345790	ND		F	EMBRYO DEFECTIVE 131	EMB131	gene	taxon:3702	20061020	TAIR
TAIR	gene:1944938	EMB132		GO:0009793	TAIR:Communication:501718471	NAS		P	EMBRYO DEFECTIVE 132	EMB132	gene	taxon:3702	20060222	TAIR
TAIR	gene:1944938	EMB132		GO:0005575	TAIR:Communication:1345790	ND		C	EMBRYO DEFECTIVE 132	EMB132	gene	taxon:3702	20061019	TAIR
TAIR	gene:1944938	EMB132		GO:0003674	TAIR:Communication:1345790	ND		F	EMBRYO DEFECTIVE 132	EMB132	gene	taxon:3702	20061020	TAIR
TAIR	gene:1944941	EMB135		GO:0009793	TAIR:Communication:501718471	NAS		P	EMBRYO DEFECTIVE 135	EMB135	gene	taxon:3702	20060222	TAIR
TAIR	gene:1944941	EMB135		GO:0005575	TAIR:Communication:1345790	ND		C	EMBRYO DEFECTIVE 135	EMB135	gene	taxon:3702	20061019	TAIR
TAIR	gene:1944941	EMB135		GO:0003674	TAIR:Communication:1345790	ND		F	EMBRYO DEFECTIVE 135	EMB135	gene	taxon:3702	20061020	TAIR
TAIR	gene:1944942	EMB137		GO:0009793	TAIR:Communication:501718471	NAS		P	EMBRYO DEFECTIVE 137	EMB137	gene	taxon:3702	20060222	TAIR
TAIR	gene:1944942	EMB137		GO:0005575	TAIR:Communication:1345790	ND		C	EMBRYO DEFECTIVE 137	EMB137	gene	taxon:3702	20061019	TAIR
TAIR	gene:1944942	EMB137		GO:0003674	TAIR:Communication:1345790	ND		F	EMBRYO DEFECTIVE 137	EMB137	gene	taxon:3702	20061020	TAIR
TAIR	gene:1944946	EMB141		GO:0009793	TAIR:Communication:501718471	NAS		P	EMBRYO DEFECTIVE 141	EMB141	gene	taxon:3702	20060222	TAIR
TAIR	gene:1944946	EMB141		GO:0005575	TAIR:Communication:1345790	ND		C	EMBRYO DEFECTIVE 141	EMB141	gene	taxon:3702	20061019	TAIR
TAIR	gene:1944946	EMB141		GO:0003674	TAIR:Communication:1345790	ND		F	EMBRYO DEFECTIVE 141	EMB141	gene	taxon:3702	20061020	TAIR
TAIR	gene:1944949	EMB145		GO:0009793	TAIR:Communication:501718471	NAS		P	EMBRYO DEFECTIVE 145	EMB145	gene	taxon:3702	20060222	TAIR
TAIR	gene:1944949	EMB145		GO:0005575	TAIR:Communication:1345790	ND		C	EMBRYO DEFECTIVE 145	EMB145	gene	taxon:3702	20061019	TAIR
TAIR	gene:1944949	EMB145		GO:0003674	TAIR:Communication:1345790	ND		F	EMBRYO DEFECTIVE 145	EMB145	gene	taxon:3702	20061020	TAIR
TAIR	gene:1944950	EMB146		GO:0009793	TAIR:Communication:501718471	NAS		P	EMBRYO DEFECTIVE 146	EMB146	gene	taxon:3702	20060222	TAIR
TAIR	gene:1944950	EMB146		GO:0005575	TAIR:Communication:1345790	ND		C	EMBRYO DEFECTIVE 146	EMB146	gene	taxon:3702	20061019	TAIR
TAIR	gene:1944950	EMB146		GO:0003674	TAIR:Communication:1345790	ND		F	EMBRYO DEFECTIVE 146	EMB146	gene	taxon:3702	20061020	TAIR
TAIR	gene:1944951	EMB148		GO:0009793	TAIR:Communication:501718471	NAS		P	EMBRYO DEFECTIVE 148	EMB148	gene	taxon:3702	20060222	TAIR
TAIR	gene:1944951	EMB148		GO:0005575	TAIR:Communication:1345790	ND		C	EMBRYO DEFECTIVE 148	EMB148	gene	taxon:3702	20061019	TAIR
TAIR	gene:1944951	EMB148		GO:0003674	TAIR:Communication:1345790	ND		F	EMBRYO DEFECTIVE 148	EMB148	gene	taxon:3702	20061020	TAIR
TAIR	gene:1944952	EMB149		GO:0009793	TAIR:Publication:501675938	IMP		P	EMBRYO DEFECTIVE 149	EMB149	gene	taxon:3702	20060222	TAIR
TAIR	gene:1944952	EMB149		GO:0005575	TAIR:Communication:1345790	ND		C	EMBRYO DEFECTIVE 149	EMB149	gene	taxon:3702	20061019	TAIR
TAIR	gene:1944952	EMB149		GO:0003674	TAIR:Communication:1345790	ND		F	EMBRYO DEFECTIVE 149	EMB149	gene	taxon:3702	20061020	TAIR
TAIR	gene:1944953	EMB15		GO:0009793	TAIR:Publication:501675938	IMP		P	EMBRYO DEFECTIVE 15	EMB15	gene	taxon:3702	20060222	TAIR
TAIR	gene:1944953	EMB15		GO:0005575	TAIR:Communication:1345790	ND		C	EMBRYO DEFECTIVE 15	EMB15	gene	taxon:3702	20061019	TAIR
TAIR	gene:1944953	EMB15		GO:0003674	TAIR:Communication:1345790	ND		F	EMBRYO DEFECTIVE 15	EMB15	gene	taxon:3702	20061020	TAIR
TAIR	gene:1944954	EMB150		GO:0009793	TAIR:Publication:501675938	IMP		P	EMBRYO DEFECTIVE 150	EMB150	gene	taxon:3702	20060222	TAIR
TAIR	gene:1944954	EMB150		GO:0005575	TAIR:Communication:1345790	ND		C	EMBRYO DEFECTIVE 150	EMB150	gene	taxon:3702	20061019	TAIR
TAIR	gene:1944954	EMB150		GO:0003674	TAIR:Communication:1345790	ND		F	EMBRYO DEFECTIVE 150	EMB150	gene	taxon:3702	20061020	TAIR
TAIR	gene:1944955	EMB151		GO:0009793	TAIR:Publication:501675938	IMP		P	EMBRYO DEFECTIVE 151	EMB151	gene	taxon:3702	20060222	TAIR
TAIR	gene:1944955	EMB151		GO:0005575	TAIR:Communication:1345790	ND		C	EMBRYO DEFECTIVE 151	EMB151	gene	taxon:3702	20061019	TAIR
TAIR	gene:1944955	EMB151		GO:0003674	TAIR:Communication:1345790	ND		F	EMBRYO DEFECTIVE 151	EMB151	gene	taxon:3702	20061020	TAIR
TAIR	gene:1944956	EMB152		GO:0009793	TAIR:Publication:501675938	IMP		P	EMBRYO DEFECTIVE 152	EMB152	gene	taxon:3702	20060222	TAIR
TAIR	gene:1944956	EMB152		GO:0005575	TAIR:Communication:1345790	ND		C	EMBRYO DEFECTIVE 152	EMB152	gene	taxon:3702	20061019	TAIR
TAIR	gene:1944956	EMB152		GO:0003674	TAIR:Communication:1345790	ND		F	EMBRYO DEFECTIVE 152	EMB152	gene	taxon:3702	20061020	TAIR
TAIR	gene:1944957	EMB153		GO:0009793	TAIR:Communication:501718471	NAS		P	EMBRYO DEFECTIVE 153	EMB153	gene	taxon:3702	20060222	TAIR
TAIR	gene:1944957	EMB153		GO:0005575	TAIR:Communication:1345790	ND		C	EMBRYO DEFECTIVE 153	EMB153	gene	taxon:3702	20061019	TAIR
TAIR	gene:1944957	EMB153		GO:0003674	TAIR:Communication:1345790	ND		F	EMBRYO DEFECTIVE 153	EMB153	gene	taxon:3702	20061020	TAIR
TAIR	gene:1944958	EMB154		GO:0009793	TAIR:Publication:501675938	IMP		P	EMBRYO DEFECTIVE 154	EMB154	gene	taxon:3702	20060222	TAIR
TAIR	gene:1944958	EMB154		GO:0005575	TAIR:Communication:1345790	ND		C	EMBRYO DEFECTIVE 154	EMB154	gene	taxon:3702	20061019	TAIR
TAIR	gene:1944958	EMB154		GO:0003674	TAIR:Communication:1345790	ND		F	EMBRYO DEFECTIVE 154	EMB154	gene	taxon:3702	20061020	TAIR
TAIR	gene:1944963	EMB160		GO:0009793	TAIR:Communication:501718471	NAS		P	EMBRYO DEFECTIVE 160	EMB160|EMB178|EMBRYO DEFECTIVE 178	gene	taxon:3702	20060222	TAIR
TAIR	gene:1944963	EMB160		GO:0005575	TAIR:Communication:1345790	ND		C	EMBRYO DEFECTIVE 160	EMB160|EMB178|EMBRYO DEFECTIVE 178	gene	taxon:3702	20061019	TAIR
TAIR	gene:1944963	EMB160		GO:0003674	TAIR:Communication:1345790	ND		F	EMBRYO DEFECTIVE 160	EMB160|EMB178|EMBRYO DEFECTIVE 178	gene	taxon:3702	20061020	TAIR
TAIR	gene:1944965	EMB163		GO:0009793	TAIR:Communication:501718471	NAS		P	EMBRYO DEFECTIVE163	EMB163	gene	taxon:3702	20060222	TAIR
TAIR	gene:1944965	EMB163		GO:0005575	TAIR:Communication:1345790	ND		C	EMBRYO DEFECTIVE163	EMB163	gene	taxon:3702	20061019	TAIR
TAIR	gene:1944965	EMB163		GO:0003674	TAIR:Communication:1345790	ND		F	EMBRYO DEFECTIVE163	EMB163	gene	taxon:3702	20061020	TAIR
TAIR	gene:1944967	EMB167		GO:0009793	TAIR:Communication:501718471	NAS		P	EMBRYO DEFECTIVE167	EMB167	gene	taxon:3702	20060222	TAIR
TAIR	gene:1944967	EMB167		GO:0005575	TAIR:Communication:1345790	ND		C	EMBRYO DEFECTIVE167	EMB167	gene	taxon:3702	20061019	TAIR
TAIR	gene:1944967	EMB167		GO:0003674	TAIR:Communication:1345790	ND		F	EMBRYO DEFECTIVE167	EMB167	gene	taxon:3702	20061020	TAIR
TAIR	gene:1944969	EMB17		GO:0009793	TAIR:Publication:501675938	IMP		P	EMBRYO DEFECTIVE 17	EMB17	gene	taxon:3702	20060222	TAIR
TAIR	gene:1944969	EMB17		GO:0005575	TAIR:Communication:1345790	ND		C	EMBRYO DEFECTIVE 17	EMB17	gene	taxon:3702	20061019	TAIR
TAIR	gene:1944969	EMB17		GO:0003674	TAIR:Communication:1345790	ND		F	EMBRYO DEFECTIVE 17	EMB17	gene	taxon:3702	20061020	TAIR
TAIR	gene:1944970	EMB170		GO:0009793	TAIR:Publication:501675938	IMP		P	EMBRYO DEFECTIVE 170	EMB170|EMBRG6	gene	taxon:3702	20060222	TAIR
TAIR	gene:1944970	EMB170		GO:0005575	TAIR:Communication:1345790	ND		C	EMBRYO DEFECTIVE 170	EMB170|EMBRG6	gene	taxon:3702	20061019	TAIR
TAIR	gene:1944970	EMB170		GO:0003674	TAIR:Communication:1345790	ND		F	EMBRYO DEFECTIVE 170	EMB170|EMBRG6	gene	taxon:3702	20061020	TAIR
TAIR	gene:1944971	EMB171		GO:0009793	TAIR:Communication:501718471	NAS		P	EMBRYO DEFECTIVE 171	EMB171	gene	taxon:3702	20060222	TAIR
TAIR	gene:1944971	EMB171		GO:0005575	TAIR:Communication:1345790	ND		C	EMBRYO DEFECTIVE 171	EMB171	gene	taxon:3702	20061019	TAIR
TAIR	gene:1944971	EMB171		GO:0003674	TAIR:Communication:1345790	ND		F	EMBRYO DEFECTIVE 171	EMB171	gene	taxon:3702	20061020	TAIR
TAIR	gene:1944972	EMB172		GO:0009793	TAIR:Communication:501718471	NAS		P	EMBRYO DEFECTIVE 172	EMB172	gene	taxon:3702	20060222	TAIR
TAIR	gene:1944972	EMB172		GO:0005575	TAIR:Communication:1345790	ND		C	EMBRYO DEFECTIVE 172	EMB172	gene	taxon:3702	20061019	TAIR
TAIR	gene:1944972	EMB172		GO:0003674	TAIR:Communication:1345790	ND		F	EMBRYO DEFECTIVE 172	EMB172	gene	taxon:3702	20061020	TAIR
TAIR	gene:1944975	EMB176		GO:0009793	TAIR:Publication:501675938	IMP		P	EMBRYO DEFECTIVE 176	EMB176	gene	taxon:3702	20060222	TAIR
TAIR	gene:1944975	EMB176		GO:0005575	TAIR:Communication:1345790	ND		C	EMBRYO DEFECTIVE 176	EMB176	gene	taxon:3702	20061019	TAIR
TAIR	gene:1944975	EMB176		GO:0003674	TAIR:Communication:1345790	ND		F	EMBRYO DEFECTIVE 176	EMB176	gene	taxon:3702	20061020	TAIR
TAIR	gene:1944978	EMB179		GO:0009793	TAIR:Communication:501718471	NAS		P	EMBRYO DEFECTIVE 179	EMB179	gene	taxon:3702	20060222	TAIR
TAIR	gene:1944978	EMB179		GO:0005575	TAIR:Communication:1345790	ND		C	EMBRYO DEFECTIVE 179	EMB179	gene	taxon:3702	20061019	TAIR
TAIR	gene:1944978	EMB179		GO:0003674	TAIR:Communication:1345790	ND		F	EMBRYO DEFECTIVE 179	EMB179	gene	taxon:3702	20061020	TAIR
TAIR	gene:1944979	EMB18		GO:0010098	TAIR:Publication:501678309	IMP		P	EMBRYO DEFECTIVE 18	EMB18	gene	taxon:3702	20030908	TAIR
TAIR	gene:1944979	EMB18		GO:0005575	TAIR:Communication:1345790	ND		C	EMBRYO DEFECTIVE 18	EMB18	gene	taxon:3702	20061019	TAIR
TAIR	gene:1944979	EMB18		GO:0003674	TAIR:Communication:1345790	ND		F	EMBRYO DEFECTIVE 18	EMB18	gene	taxon:3702	20061020	TAIR
TAIR	gene:1944980	EMB180		GO:0009793	TAIR:Communication:501718471	NAS		P	EMBRYO DEFECTIVE 180	EMB180	gene	taxon:3702	20060222	TAIR
TAIR	gene:1944980	EMB180		GO:0005575	TAIR:Communication:1345790	ND		C	EMBRYO DEFECTIVE 180	EMB180	gene	taxon:3702	20061019	TAIR
TAIR	gene:1944980	EMB180		GO:0003674	TAIR:Communication:1345790	ND		F	EMBRYO DEFECTIVE 180	EMB180	gene	taxon:3702	20061020	TAIR
TAIR	gene:1944981	EMB181		GO:0009793	TAIR:Communication:501718471	NAS		P	EMBRYO DEFECTIVE 181	EMB181	gene	taxon:3702	20060222	TAIR
TAIR	gene:1944981	EMB181		GO:0005575	TAIR:Communication:1345790	ND		C	EMBRYO DEFECTIVE 181	EMB181	gene	taxon:3702	20061019	TAIR
TAIR	gene:1944981	EMB181		GO:0003674	TAIR:Communication:1345790	ND		F	EMBRYO DEFECTIVE 181	EMB181	gene	taxon:3702	20061020	TAIR
TAIR	gene:1944982	EMB19		GO:0010098	TAIR:Publication:501678309	IMP		P	EMBRYO DEFECTIVE 19	EMB19	gene	taxon:3702	20030908	TAIR
TAIR	gene:1944982	EMB19		GO:0005575	TAIR:Communication:1345790	ND		C	EMBRYO DEFECTIVE 19	EMB19	gene	taxon:3702	20061019	TAIR
TAIR	gene:1944982	EMB19		GO:0003674	TAIR:Communication:1345790	ND		F	EMBRYO DEFECTIVE 19	EMB19	gene	taxon:3702	20061020	TAIR
TAIR	gene:1944983	EMB2		GO:0009793	TAIR:Publication:501675938	IMP		P	EMBRYO DEFECTIVE 2	EMB2	gene	taxon:3702	20060222	TAIR
TAIR	gene:1944983	EMB2		GO:0005575	TAIR:Communication:1345790	ND		C	EMBRYO DEFECTIVE 2	EMB2	gene	taxon:3702	20061019	TAIR
TAIR	gene:1944983	EMB2		GO:0003674	TAIR:Communication:1345790	ND		F	EMBRYO DEFECTIVE 2	EMB2	gene	taxon:3702	20061020	TAIR
TAIR	gene:1944984	EMB20		GO:0009793	TAIR:Publication:501675938	IMP		P	EMBRYO DEFECTIVE 20	EMB20|EMB26|EMBRYO DEFECTIVE 26	gene	taxon:3702	20060222	TAIR
TAIR	gene:1944984	EMB20		GO:0005575	TAIR:Communication:1345790	ND		C	EMBRYO DEFECTIVE 20	EMB20|EMB26|EMBRYO DEFECTIVE 26	gene	taxon:3702	20061019	TAIR
TAIR	gene:1944984	EMB20		GO:0003674	TAIR:Communication:1345790	ND		F	EMBRYO DEFECTIVE 20	EMB20|EMB26|EMBRYO DEFECTIVE 26	gene	taxon:3702	20061020	TAIR
TAIR	gene:1944985	EMB201		GO:0009793	TAIR:Communication:501718471	NAS		P	EMBRYO DEFECTIVE 201	EMB201	gene	taxon:3702	20060222	TAIR
TAIR	gene:1944985	EMB201		GO:0005575	TAIR:Communication:1345790	ND		C	EMBRYO DEFECTIVE 201	EMB201	gene	taxon:3702	20061019	TAIR
TAIR	gene:1944985	EMB201		GO:0003674	TAIR:Communication:1345790	ND		F	EMBRYO DEFECTIVE 201	EMB201	gene	taxon:3702	20061020	TAIR
TAIR	gene:1944986	EMB202		GO:0009793	TAIR:Communication:501718471	NAS		P	EMBRYO DEFECTIVE 202	EMB202	gene	taxon:3702	20060222	TAIR
TAIR	gene:1944986	EMB202		GO:0005575	TAIR:Communication:1345790	ND		C	EMBRYO DEFECTIVE 202	EMB202	gene	taxon:3702	20061019	TAIR
TAIR	gene:1944986	EMB202		GO:0003674	TAIR:Communication:1345790	ND		F	EMBRYO DEFECTIVE 202	EMB202	gene	taxon:3702	20061020	TAIR
TAIR	gene:1944987	EMB208		GO:0009793	TAIR:Communication:501718471	NAS		P	EMBRYO DEFECTIVE 208	EMB208	gene	taxon:3702	20060222	TAIR
TAIR	gene:1944987	EMB208		GO:0005575	TAIR:Communication:1345790	ND		C	EMBRYO DEFECTIVE 208	EMB208	gene	taxon:3702	20061019	TAIR
TAIR	gene:1944987	EMB208		GO:0003674	TAIR:Communication:1345790	ND		F	EMBRYO DEFECTIVE 208	EMB208	gene	taxon:3702	20061020	TAIR
TAIR	gene:1944988	EMB209		GO:0009793	TAIR:Communication:501718471	NAS		P	EMBRYO DEFECTIVE 209	EMB209	gene	taxon:3702	20060222	TAIR
TAIR	gene:1944988	EMB209		GO:0005575	TAIR:Communication:1345790	ND		C	EMBRYO DEFECTIVE 209	EMB209	gene	taxon:3702	20061019	TAIR
TAIR	gene:1944988	EMB209		GO:0003674	TAIR:Communication:1345790	ND		F	EMBRYO DEFECTIVE 209	EMB209	gene	taxon:3702	20061020	TAIR
TAIR	gene:1944989	EMB210		GO:0009793	TAIR:Communication:501718471	NAS		P	EMBRYO DEFECTIVE 210	EMB210	gene	taxon:3702	20060222	TAIR
TAIR	gene:1944989	EMB210		GO:0005575	TAIR:Communication:1345790	ND		C	EMBRYO DEFECTIVE 210	EMB210	gene	taxon:3702	20061019	TAIR
TAIR	gene:1944989	EMB210		GO:0003674	TAIR:Communication:1345790	ND		F	EMBRYO DEFECTIVE 210	EMB210	gene	taxon:3702	20061020	TAIR
TAIR	gene:1944993	EMB215		GO:0009793	TAIR:Communication:501718471	NAS		P	EMBRYO DEFECTIVE 215	EMB215	gene	taxon:3702	20060222	TAIR
TAIR	gene:1944993	EMB215		GO:0005575	TAIR:Communication:1345790	ND		C	EMBRYO DEFECTIVE 215	EMB215	gene	taxon:3702	20061019	TAIR
TAIR	gene:1944993	EMB215		GO:0003674	TAIR:Communication:1345790	ND		F	EMBRYO DEFECTIVE 215	EMB215	gene	taxon:3702	20061020	TAIR
TAIR	gene:1944996	EMB222		GO:0009793	TAIR:Publication:501675938	IMP		P	EMBRYO DEFECTIVE 222	EMB222	gene	taxon:3702	20060222	TAIR
TAIR	gene:1944996	EMB222		GO:0005575	TAIR:Communication:1345790	ND		C	EMBRYO DEFECTIVE 222	EMB222	gene	taxon:3702	20061019	TAIR
TAIR	gene:1944996	EMB222		GO:0003674	TAIR:Communication:1345790	ND		F	EMBRYO DEFECTIVE 222	EMB222	gene	taxon:3702	20061020	TAIR
TAIR	gene:1944997	EMB223		GO:0009793	TAIR:Communication:501718471	NAS		P	EMBRYO DEFECTIVE 223	EMB223	gene	taxon:3702	20060222	TAIR
TAIR	gene:1944997	EMB223		GO:0005575	TAIR:Communication:1345790	ND		C	EMBRYO DEFECTIVE 223	EMB223	gene	taxon:3702	20061019	TAIR
TAIR	gene:1944997	EMB223		GO:0003674	TAIR:Communication:1345790	ND		F	EMBRYO DEFECTIVE 223	EMB223	gene	taxon:3702	20061020	TAIR
TAIR	gene:1944998	EMB224		GO:0009793	TAIR:Publication:501675938	IMP		P	EMBRYO DEFECTIVE 224	EMB224	gene	taxon:3702	20060222	TAIR
TAIR	gene:1944998	EMB224		GO:0005575	TAIR:Communication:1345790	ND		C	EMBRYO DEFECTIVE 224	EMB224	gene	taxon:3702	20061019	TAIR
TAIR	gene:1944998	EMB224		GO:0003674	TAIR:Communication:1345790	ND		F	EMBRYO DEFECTIVE 224	EMB224	gene	taxon:3702	20061020	TAIR
TAIR	gene:1944999	EMB225		GO:0010098	TAIR:Publication:501678309	IMP		P	EMBRYO DEFECTIVE 225	EMB225	gene	taxon:3702	20030909	TAIR
TAIR	gene:1944999	EMB225		GO:0005575	TAIR:Communication:1345790	ND		C	EMBRYO DEFECTIVE 225	EMB225	gene	taxon:3702	20061019	TAIR
TAIR	gene:1944999	EMB225		GO:0003674	TAIR:Communication:1345790	ND		F	EMBRYO DEFECTIVE 225	EMB225	gene	taxon:3702	20061020	TAIR
TAIR	gene:1945000	EMB230		GO:0009793	TAIR:Communication:501718471	NAS		P	EMBRYO DEFECTIVE 230	EMB230	gene	taxon:3702	20060222	TAIR
TAIR	gene:1945000	EMB230		GO:0005575	TAIR:Communication:1345790	ND		C	EMBRYO DEFECTIVE 230	EMB230	gene	taxon:3702	20061019	TAIR
TAIR	gene:1945000	EMB230		GO:0003674	TAIR:Communication:1345790	ND		F	EMBRYO DEFECTIVE 230	EMB230	gene	taxon:3702	20061020	TAIR
TAIR	gene:1945001	EMB232		GO:0009793	TAIR:Communication:501718471	NAS		P	EMBRYO DEFECTIVE 232	EMB232	gene	taxon:3702	20060222	TAIR
TAIR	gene:1945001	EMB232		GO:0005575	TAIR:Communication:1345790	ND		C	EMBRYO DEFECTIVE 232	EMB232	gene	taxon:3702	20061019	TAIR
TAIR	gene:1945001	EMB232		GO:0003674	TAIR:Communication:1345790	ND		F	EMBRYO DEFECTIVE 232	EMB232	gene	taxon:3702	20061020	TAIR
TAIR	gene:1945002	EMB233		GO:0009793	TAIR:Publication:501675938	IMP		P	EMBRYO DEFECTIVE 233	EMB233	gene	taxon:3702	20060222	TAIR
TAIR	gene:1945002	EMB233		GO:0005575	TAIR:Communication:1345790	ND		C	EMBRYO DEFECTIVE 233	EMB233	gene	taxon:3702	20061019	TAIR
TAIR	gene:1945002	EMB233		GO:0003674	TAIR:Communication:1345790	ND		F	EMBRYO DEFECTIVE 233	EMB233	gene	taxon:3702	20061020	TAIR
TAIR	gene:1945003	EMB236		GO:0009793	TAIR:Publication:501675938	IMP		P	EMBRYO DEFECTIVE 236	EMB236	gene	taxon:3702	20060222	TAIR
TAIR	gene:1945003	EMB236		GO:0005575	TAIR:Communication:1345790	ND		C	EMBRYO DEFECTIVE 236	EMB236	gene	taxon:3702	20061019	TAIR
TAIR	gene:1945003	EMB236		GO:0003674	TAIR:Communication:1345790	ND		F	EMBRYO DEFECTIVE 236	EMB236	gene	taxon:3702	20061020	TAIR
TAIR	gene:1945004	EMB237		GO:0009793	TAIR:Communication:501718471	NAS		P	EMBRYO DEFECTIVE 237	EMB237	gene	taxon:3702	20060222	TAIR
TAIR	gene:1945004	EMB237		GO:0005575	TAIR:Communication:1345790	ND		C	EMBRYO DEFECTIVE 237	EMB237	gene	taxon:3702	20061019	TAIR
TAIR	gene:1945004	EMB237		GO:0003674	TAIR:Communication:1345790	ND		F	EMBRYO DEFECTIVE 237	EMB237	gene	taxon:3702	20061020	TAIR
TAIR	gene:1945005	EMB239		GO:0009793	TAIR:Communication:501718471	NAS		P	EMBRYO DEFECTIVE 239	EMB239	gene	taxon:3702	20060222	TAIR
TAIR	gene:1945005	EMB239		GO:0005575	TAIR:Communication:1345790	ND		C	EMBRYO DEFECTIVE 239	EMB239	gene	taxon:3702	20061019	TAIR
TAIR	gene:1945005	EMB239		GO:0003674	TAIR:Communication:1345790	ND		F	EMBRYO DEFECTIVE 239	EMB239	gene	taxon:3702	20061020	TAIR
TAIR	gene:1945007	EMB244		GO:0010098	TAIR:Publication:501678309	IMP		P	EMBRYO DEFECTIVE 244	EMB244	gene	taxon:3702	20030909	TAIR
TAIR	gene:1945007	EMB244		GO:0005575	TAIR:Communication:1345790	ND		C	EMBRYO DEFECTIVE 244	EMB244	gene	taxon:3702	20061019	TAIR
TAIR	gene:1945007	EMB244		GO:0003674	TAIR:Communication:1345790	ND		F	EMBRYO DEFECTIVE 244	EMB244	gene	taxon:3702	20061020	TAIR
TAIR	gene:1945011	EMB256		GO:0009793	TAIR:Publication:501675938	IMP		P	EMBRYO DEFECTIVE 256	EMB256|EMB116|EMBRYO DEFECTIVE 116	gene	taxon:3702	20060222	TAIR
TAIR	gene:1945011	EMB256		GO:0005575	TAIR:Communication:1345790	ND		C	EMBRYO DEFECTIVE 256	EMB256|EMB116|EMBRYO DEFECTIVE 116	gene	taxon:3702	20061019	TAIR
TAIR	gene:1945011	EMB256		GO:0003674	TAIR:Communication:1345790	ND		F	EMBRYO DEFECTIVE 256	EMB256|EMB116|EMBRYO DEFECTIVE 116	gene	taxon:3702	20061020	TAIR
TAIR	gene:1945012	EMB257		GO:0009793	TAIR:Communication:501718471	NAS		P	EMBRYO DEFECTIVE 257	EMB257	gene	taxon:3702	20060222	TAIR
TAIR	gene:1945012	EMB257		GO:0005575	TAIR:Communication:1345790	ND		C	EMBRYO DEFECTIVE 257	EMB257	gene	taxon:3702	20061019	TAIR
TAIR	gene:1945012	EMB257		GO:0003674	TAIR:Communication:1345790	ND		F	EMBRYO DEFECTIVE 257	EMB257	gene	taxon:3702	20061020	TAIR
TAIR	gene:1945016	EMB262		GO:0009793	TAIR:Publication:501675938	IMP		P	EMBRYO DEFECTIVE 262	EMB262	gene	taxon:3702	20060222	TAIR
TAIR	gene:1945016	EMB262		GO:0005575	TAIR:Communication:1345790	ND		C	EMBRYO DEFECTIVE 262	EMB262	gene	taxon:3702	20061019	TAIR
TAIR	gene:1945016	EMB262		GO:0003674	TAIR:Communication:1345790	ND		F	EMBRYO DEFECTIVE 262	EMB262	gene	taxon:3702	20061020	TAIR
TAIR	gene:1945018	EMB266		GO:0005575	TAIR:Communication:1345790	ND		C	EMBRYO DEFECTIVE 266	EMB266	gene	taxon:3702	20061019	TAIR
TAIR	gene:1945018	EMB266		GO:0003674	TAIR:Communication:1345790	ND		F	EMBRYO DEFECTIVE 266	EMB266	gene	taxon:3702	20061020	TAIR
TAIR	gene:1945020	EMB27		GO:0009793	TAIR:Publication:501675938	IMP		P	EMBRYO DEFECTIVE 27	EMB27	gene	taxon:3702	20060222	TAIR
TAIR	gene:1945020	EMB27		GO:0005575	TAIR:Communication:1345790	ND		C	EMBRYO DEFECTIVE 27	EMB27	gene	taxon:3702	20061019	TAIR
TAIR	gene:1945020	EMB27		GO:0003674	TAIR:Communication:1345790	ND		F	EMBRYO DEFECTIVE 27	EMB27	gene	taxon:3702	20061020	TAIR
TAIR	gene:1945021	EMB270		GO:0009793	TAIR:Communication:501718471	NAS		P	EMBRYO DEFECTIVE 270	EMB270	gene	taxon:3702	20060222	TAIR
TAIR	gene:1945021	EMB270		GO:0005575	TAIR:Communication:1345790	ND		C	EMBRYO DEFECTIVE 270	EMB270	gene	taxon:3702	20061019	TAIR
TAIR	gene:1945021	EMB270		GO:0003674	TAIR:Communication:1345790	ND		F	EMBRYO DEFECTIVE 270	EMB270	gene	taxon:3702	20061020	TAIR
TAIR	gene:1945022	EMB274		GO:0009793	TAIR:Communication:501718471	NAS		P	EMBRYO DEFECTIVE 274	EMB274	gene	taxon:3702	20060222	TAIR
TAIR	gene:1945022	EMB274		GO:0005575	TAIR:Communication:1345790	ND		C	EMBRYO DEFECTIVE 274	EMB274	gene	taxon:3702	20061019	TAIR
TAIR	gene:1945022	EMB274		GO:0003674	TAIR:Communication:1345790	ND		F	EMBRYO DEFECTIVE 274	EMB274	gene	taxon:3702	20061020	TAIR
TAIR	gene:1945023	EMB277		GO:0009793	TAIR:Communication:501718471	NAS		P	EMBRYO DEFECTIVE 277	EMB277	gene	taxon:3702	20060222	TAIR
TAIR	gene:1945023	EMB277		GO:0005575	TAIR:Communication:1345790	ND		C	EMBRYO DEFECTIVE 277	EMB277	gene	taxon:3702	20061019	TAIR
TAIR	gene:1945023	EMB277		GO:0003674	TAIR:Communication:1345790	ND		F	EMBRYO DEFECTIVE 277	EMB277	gene	taxon:3702	20061020	TAIR
TAIR	gene:1945024	EMB28		GO:0009793	TAIR:Publication:501675938	IMP		P	EMBRYO DEFECTIVE 28	EMB28|EMBRG1	gene	taxon:3702	20060222	TAIR
TAIR	gene:1945024	EMB28		GO:0005575	TAIR:Communication:1345790	ND		C	EMBRYO DEFECTIVE 28	EMB28|EMBRG1	gene	taxon:3702	20061019	TAIR
TAIR	gene:1945024	EMB28		GO:0003674	TAIR:Communication:1345790	ND		F	EMBRYO DEFECTIVE 28	EMB28|EMBRG1	gene	taxon:3702	20061020	TAIR
TAIR	gene:1945025	EMB286		GO:0009793	TAIR:Communication:501718471	NAS		P	EMBRYO DEFECTIVE 286	EMB286	gene	taxon:3702	20060222	TAIR
TAIR	gene:1945025	EMB286		GO:0005575	TAIR:Communication:1345790	ND		C	EMBRYO DEFECTIVE 286	EMB286	gene	taxon:3702	20061019	TAIR
TAIR	gene:1945025	EMB286		GO:0003674	TAIR:Communication:1345790	ND		F	EMBRYO DEFECTIVE 286	EMB286	gene	taxon:3702	20061020	TAIR
TAIR	gene:1945026	EMB287		GO:0009793	TAIR:Communication:501718471	NAS		P	EMBRYO DEFECTIVE 287	EMB287	gene	taxon:3702	20060222	TAIR
TAIR	gene:1945026	EMB287		GO:0005575	TAIR:Communication:1345790	ND		C	EMBRYO DEFECTIVE 287	EMB287	gene	taxon:3702	20061019	TAIR
TAIR	gene:1945026	EMB287		GO:0003674	TAIR:Communication:1345790	ND		F	EMBRYO DEFECTIVE 287	EMB287	gene	taxon:3702	20061020	TAIR
TAIR	gene:1945027	EMB29		GO:0009793	TAIR:Publication:501675938	IMP		P	EMBRYO DEFECTIVE 29	EMB29	gene	taxon:3702	20060222	TAIR
TAIR	gene:1945027	EMB29		GO:0005575	TAIR:Communication:1345790	ND		C	EMBRYO DEFECTIVE 29	EMB29	gene	taxon:3702	20061019	TAIR
TAIR	gene:1945027	EMB29		GO:0003674	TAIR:Communication:1345790	ND		F	EMBRYO DEFECTIVE 29	EMB29	gene	taxon:3702	20061020	TAIR
TAIR	gene:1945028	EMB290		GO:0009793	TAIR:Communication:501718471	NAS		P	EMBRYO DEFECTIVE 290	EMB290	gene	taxon:3702	20060222	TAIR
TAIR	gene:1945028	EMB290		GO:0005575	TAIR:Communication:1345790	ND		C	EMBRYO DEFECTIVE 290	EMB290	gene	taxon:3702	20061019	TAIR
TAIR	gene:1945028	EMB290		GO:0003674	TAIR:Communication:1345790	ND		F	EMBRYO DEFECTIVE 290	EMB290	gene	taxon:3702	20061020	TAIR
TAIR	gene:1945029	EMB293		GO:0009793	TAIR:Communication:501718471	NAS		P	EMBRYO DEFECTIVE 293	EMB293	gene	taxon:3702	20060222	TAIR
TAIR	gene:1945029	EMB293		GO:0005575	TAIR:Communication:1345790	ND		C	EMBRYO DEFECTIVE 293	EMB293	gene	taxon:3702	20061019	TAIR
TAIR	gene:1945029	EMB293		GO:0003674	TAIR:Communication:1345790	ND		F	EMBRYO DEFECTIVE 293	EMB293	gene	taxon:3702	20061020	TAIR
TAIR	gene:1945030	EMB31		GO:0009793	TAIR:Publication:501675938	IMP		P	EMBRYO DEFECTIVE 31	EMB31	gene	taxon:3702	20060222	TAIR
TAIR	gene:1945030	EMB31		GO:0005575	TAIR:Communication:1345790	ND		C	EMBRYO DEFECTIVE 31	EMB31	gene	taxon:3702	20061019	TAIR
TAIR	gene:1945030	EMB31		GO:0003674	TAIR:Communication:1345790	ND		F	EMBRYO DEFECTIVE 31	EMB31	gene	taxon:3702	20061020	TAIR
TAIR	gene:1945032	EMB34		GO:0009793	TAIR:Publication:501675938	IMP		P	EMBRYO DEFECTIVE 34	EMB34|EMB55|EMBRYO DEFECTIVE 55	gene	taxon:3702	20060222	TAIR
TAIR	gene:1945032	EMB34		GO:0005575	TAIR:Communication:1345790	ND		C	EMBRYO DEFECTIVE 34	EMB34|EMB55|EMBRYO DEFECTIVE 55	gene	taxon:3702	20061019	TAIR
TAIR	gene:1945032	EMB34		GO:0003674	TAIR:Communication:1345790	ND		F	EMBRYO DEFECTIVE 34	EMB34|EMB55|EMBRYO DEFECTIVE 55	gene	taxon:3702	20061020	TAIR
TAIR	gene:1945033	EMB35		GO:0009793	TAIR:Publication:501675938	IMP		P	EMBRYO DEFECTIVE35	EMB35	gene	taxon:3702	20060222	TAIR
TAIR	gene:1945033	EMB35		GO:0005575	TAIR:Communication:1345790	ND		C	EMBRYO DEFECTIVE35	EMB35	gene	taxon:3702	20061019	TAIR
TAIR	gene:1945033	EMB35		GO:0003674	TAIR:Communication:1345790	ND		F	EMBRYO DEFECTIVE35	EMB35	gene	taxon:3702	20061020	TAIR
TAIR	gene:1945035	EMB38		GO:0009793	TAIR:Publication:501675938	IMP		P	EMBRYO DEFECTIVE 38	EMB38	gene	taxon:3702	20060222	TAIR
TAIR	gene:1945035	EMB38		GO:0005575	TAIR:Communication:1345790	ND		C	EMBRYO DEFECTIVE 38	EMB38	gene	taxon:3702	20061019	TAIR
TAIR	gene:1945035	EMB38		GO:0003674	TAIR:Communication:1345790	ND		F	EMBRYO DEFECTIVE 38	EMB38	gene	taxon:3702	20061020	TAIR
TAIR	gene:1945036	EMB39		GO:0009793	TAIR:Publication:501675938	IMP		P	EMBRYO DEFECTIVE 39	EMB39	gene	taxon:3702	20060222	TAIR
TAIR	gene:1945036	EMB39		GO:0005575	TAIR:Communication:1345790	ND		C	EMBRYO DEFECTIVE 39	EMB39	gene	taxon:3702	20061019	TAIR
TAIR	gene:1945036	EMB39		GO:0003674	TAIR:Communication:1345790	ND		F	EMBRYO DEFECTIVE 39	EMB39	gene	taxon:3702	20061020	TAIR
TAIR	gene:1945038	EMB41		GO:0009793	TAIR:Publication:501675938	IMP		P	EMBRYO DEFECTIVE 41	EMB41	gene	taxon:3702	20060222	TAIR
TAIR	gene:1945038	EMB41		GO:0005575	TAIR:Communication:1345790	ND		C	EMBRYO DEFECTIVE 41	EMB41	gene	taxon:3702	20061019	TAIR
TAIR	gene:1945038	EMB41		GO:0003674	TAIR:Communication:1345790	ND		F	EMBRYO DEFECTIVE 41	EMB41	gene	taxon:3702	20061020	TAIR
TAIR	gene:1945040	EMB43		GO:0009793	TAIR:Publication:501675938	IMP		P	EMBRYO DEFECTIVE 43	EMB43	gene	taxon:3702	20060222	TAIR
TAIR	gene:1945040	EMB43		GO:0005575	TAIR:Communication:1345790	ND		C	EMBRYO DEFECTIVE 43	EMB43	gene	taxon:3702	20061019	TAIR
TAIR	gene:1945040	EMB43		GO:0003674	TAIR:Communication:1345790	ND		F	EMBRYO DEFECTIVE 43	EMB43	gene	taxon:3702	20061020	TAIR
TAIR	gene:1945041	EMB51		GO:0009793	TAIR:Publication:501675938	IMP		P	EMBRYO DEFECTIVE 51	EMB51	gene	taxon:3702	20060222	TAIR
TAIR	gene:1945041	EMB51		GO:0005575	TAIR:Communication:1345790	ND		C	EMBRYO DEFECTIVE 51	EMB51	gene	taxon:3702	20061019	TAIR
TAIR	gene:1945041	EMB51		GO:0003674	TAIR:Communication:1345790	ND		F	EMBRYO DEFECTIVE 51	EMB51	gene	taxon:3702	20061020	TAIR
TAIR	gene:1945042	EMB52		GO:0009793	TAIR:Publication:501675938	IMP		P	EMBRYO DEFECTIVE 52	EMB52	gene	taxon:3702	20060222	TAIR
TAIR	gene:1945042	EMB52		GO:0005575	TAIR:Communication:1345790	ND		C	EMBRYO DEFECTIVE 52	EMB52	gene	taxon:3702	20061019	TAIR
TAIR	gene:1945042	EMB52		GO:0003674	TAIR:Communication:1345790	ND		F	EMBRYO DEFECTIVE 52	EMB52	gene	taxon:3702	20061020	TAIR
TAIR	gene:1945043	EMB53		GO:0009793	TAIR:Publication:501675938	IMP		P	EMBRYO DEFECTIVE 53	EMB53	gene	taxon:3702	20060222	TAIR
TAIR	gene:1945043	EMB53		GO:0005575	TAIR:Communication:1345790	ND		C	EMBRYO DEFECTIVE 53	EMB53	gene	taxon:3702	20061019	TAIR
TAIR	gene:1945043	EMB53		GO:0003674	TAIR:Communication:1345790	ND		F	EMBRYO DEFECTIVE 53	EMB53	gene	taxon:3702	20061020	TAIR
TAIR	gene:1945044	EMB54		GO:0009793	TAIR:Publication:501675938	IMP		P	EMBRYO DEFECTIVE 54	EMB54	gene	taxon:3702	20060222	TAIR
TAIR	gene:1945044	EMB54		GO:0005575	TAIR:Communication:1345790	ND		C	EMBRYO DEFECTIVE 54	EMB54	gene	taxon:3702	20061019	TAIR
TAIR	gene:1945044	EMB54		GO:0003674	TAIR:Communication:1345790	ND		F	EMBRYO DEFECTIVE 54	EMB54	gene	taxon:3702	20061020	TAIR
TAIR	gene:1945046	EMB56		GO:0009793	TAIR:Publication:501675938	IMP		P	EMBRYO DEFECTIVE 56	EMB56	gene	taxon:3702	20060222	TAIR
TAIR	gene:1945046	EMB56		GO:0005575	TAIR:Communication:1345790	ND		C	EMBRYO DEFECTIVE 56	EMB56	gene	taxon:3702	20061019	TAIR
TAIR	gene:1945046	EMB56		GO:0003674	TAIR:Communication:1345790	ND		F	EMBRYO DEFECTIVE 56	EMB56	gene	taxon:3702	20061020	TAIR
TAIR	gene:1945047	EMB57		GO:0009793	TAIR:Publication:501675938	IMP		P	EMBRYO DEFECTIVE 57	EMB57	gene	taxon:3702	20060222	TAIR
TAIR	gene:1945047	EMB57		GO:0005575	TAIR:Communication:1345790	ND		C	EMBRYO DEFECTIVE 57	EMB57	gene	taxon:3702	20061019	TAIR
TAIR	gene:1945047	EMB57		GO:0003674	TAIR:Communication:1345790	ND		F	EMBRYO DEFECTIVE 57	EMB57	gene	taxon:3702	20061020	TAIR
TAIR	gene:1945048	EMB58		GO:0009793	TAIR:Publication:501675938	IMP		P	EMBRYO DEFECTIVE 58	EMB58	gene	taxon:3702	20060222	TAIR
TAIR	gene:1945048	EMB58		GO:0005575	TAIR:Communication:1345790	ND		C	EMBRYO DEFECTIVE 58	EMB58	gene	taxon:3702	20061019	TAIR
TAIR	gene:1945048	EMB58		GO:0003674	TAIR:Communication:1345790	ND		F	EMBRYO DEFECTIVE 58	EMB58	gene	taxon:3702	20061020	TAIR
TAIR	gene:1945049	EMB59		GO:0009793	TAIR:Publication:501675938	IMP		P	EMBRYO DEFECTIVE 59	EMB59	gene	taxon:3702	20060222	TAIR
TAIR	gene:1945049	EMB59		GO:0005575	TAIR:Communication:1345790	ND		C	EMBRYO DEFECTIVE 59	EMB59	gene	taxon:3702	20061019	TAIR
TAIR	gene:1945049	EMB59		GO:0003674	TAIR:Communication:1345790	ND		F	EMBRYO DEFECTIVE 59	EMB59	gene	taxon:3702	20061020	TAIR
TAIR	gene:1945051	EMB62		GO:0009793	TAIR:Publication:501675938	IMP		P	EMBRYO DEFECTIVE 62	EMB62	gene	taxon:3702	20060222	TAIR
TAIR	gene:1945051	EMB62		GO:0005575	TAIR:Communication:1345790	ND		C	EMBRYO DEFECTIVE 62	EMB62	gene	taxon:3702	20061019	TAIR
TAIR	gene:1945051	EMB62		GO:0003674	TAIR:Communication:1345790	ND		F	EMBRYO DEFECTIVE 62	EMB62	gene	taxon:3702	20061020	TAIR
TAIR	gene:1945053	EMB65		GO:0009793	TAIR:Publication:501675938	IMP		P	EMBRYO DEFECTIVE 65	EMB65	gene	taxon:3702	20060222	TAIR
TAIR	gene:1945053	EMB65		GO:0005575	TAIR:Communication:1345790	ND		C	EMBRYO DEFECTIVE 65	EMB65	gene	taxon:3702	20061019	TAIR
TAIR	gene:1945053	EMB65		GO:0003674	TAIR:Communication:1345790	ND		F	EMBRYO DEFECTIVE 65	EMB65	gene	taxon:3702	20061020	TAIR
TAIR	gene:1945054	EMB66		GO:0009793	TAIR:Publication:501675938	IMP		P	EMBRYO DEFECTIVE 66	EMB66	gene	taxon:3702	20060222	TAIR
TAIR	gene:1945054	EMB66		GO:0005575	TAIR:Communication:1345790	ND		C	EMBRYO DEFECTIVE 66	EMB66	gene	taxon:3702	20061019	TAIR
TAIR	gene:1945054	EMB66		GO:0003674	TAIR:Communication:1345790	ND		F	EMBRYO DEFECTIVE 66	EMB66	gene	taxon:3702	20061020	TAIR
TAIR	gene:1945055	EMB67		GO:0009793	TAIR:Publication:501675938	IMP		P	EMBRYO DEFECTIVE 67	EMB67	gene	taxon:3702	20060222	TAIR
TAIR	gene:1945055	EMB67		GO:0005575	TAIR:Communication:1345790	ND		C	EMBRYO DEFECTIVE 67	EMB67	gene	taxon:3702	20061019	TAIR
TAIR	gene:1945055	EMB67		GO:0003674	TAIR:Communication:1345790	ND		F	EMBRYO DEFECTIVE 67	EMB67	gene	taxon:3702	20061020	TAIR
TAIR	gene:1945056	EMB68		GO:0009793	TAIR:Publication:501675938	IMP		P	EMBRYO DEFECTIVE 68	EMB68	gene	taxon:3702	20060222	TAIR
TAIR	gene:1945056	EMB68		GO:0005575	TAIR:Communication:1345790	ND		C	EMBRYO DEFECTIVE 68	EMB68	gene	taxon:3702	20061019	TAIR
TAIR	gene:1945056	EMB68		GO:0003674	TAIR:Communication:1345790	ND		F	EMBRYO DEFECTIVE 68	EMB68	gene	taxon:3702	20061020	TAIR
TAIR	gene:1945057	EMB69		GO:0009793	TAIR:Publication:501675938	IMP		P	EMBRYO DEFECTIVE 69	EMB69	gene	taxon:3702	20060222	TAIR
TAIR	gene:1945057	EMB69		GO:0005575	TAIR:Communication:1345790	ND		C	EMBRYO DEFECTIVE 69	EMB69	gene	taxon:3702	20061019	TAIR
TAIR	gene:1945057	EMB69		GO:0003674	TAIR:Communication:1345790	ND		F	EMBRYO DEFECTIVE 69	EMB69	gene	taxon:3702	20061020	TAIR
TAIR	gene:1945058	EMB7		GO:0009793	TAIR:Publication:501675938	IMP		P	EMBRYO DEFECTIVE 7	EMB7	gene	taxon:3702	20060222	TAIR
TAIR	gene:1945058	EMB7		GO:0005575	TAIR:Communication:1345790	ND		C	EMBRYO DEFECTIVE 7	EMB7	gene	taxon:3702	20061019	TAIR
TAIR	gene:1945058	EMB7		GO:0003674	TAIR:Communication:1345790	ND		F	EMBRYO DEFECTIVE 7	EMB7	gene	taxon:3702	20061020	TAIR
TAIR	gene:1945059	EMB70		GO:0009793	TAIR:Publication:501675938	IMP		P	EMBRYO DEFECTIVE 70	EMB70|EMB107|EMB218|EMBRYO DEFECTIVE 107|EMBRYO DEFECTIVE 218	gene	taxon:3702	20060222	TAIR
TAIR	gene:1945059	EMB70		GO:0005575	TAIR:Communication:1345790	ND		C	EMBRYO DEFECTIVE 70	EMB70|EMB107|EMB218|EMBRYO DEFECTIVE 107|EMBRYO DEFECTIVE 218	gene	taxon:3702	20061019	TAIR
TAIR	gene:1945059	EMB70		GO:0003674	TAIR:Communication:1345790	ND		F	EMBRYO DEFECTIVE 70	EMB70|EMB107|EMB218|EMBRYO DEFECTIVE 107|EMBRYO DEFECTIVE 218	gene	taxon:3702	20061020	TAIR
TAIR	gene:1945063	EMB77		GO:0005575	TAIR:Communication:1345790	ND		C	EMBRYO DEFECTIVE 77	EMB77	gene	taxon:3702	20061019	TAIR
TAIR	gene:1945063	EMB77		GO:0003674	TAIR:Communication:1345790	ND		F	EMBRYO DEFECTIVE 77	EMB77	gene	taxon:3702	20061020	TAIR
TAIR	gene:1945065	EMB79		GO:0005575	TAIR:Communication:1345790	ND		C	EMBRYO DEFECTIVE 79	EMB79	gene	taxon:3702	20061019	TAIR
TAIR	gene:1945065	EMB79		GO:0003674	TAIR:Communication:1345790	ND		F	EMBRYO DEFECTIVE 79	EMB79	gene	taxon:3702	20061020	TAIR
TAIR	gene:1945067	EMB81		GO:0009793	TAIR:Publication:501675938	IMP		P	EMBRYO DEFECTIVE 81	EMB81	gene	taxon:3702	20060222	TAIR
TAIR	gene:1945067	EMB81		GO:0005575	TAIR:Communication:1345790	ND		C	EMBRYO DEFECTIVE 81	EMB81	gene	taxon:3702	20061019	TAIR
TAIR	gene:1945067	EMB81		GO:0003674	TAIR:Communication:1345790	ND		F	EMBRYO DEFECTIVE 81	EMB81	gene	taxon:3702	20061020	TAIR
TAIR	gene:1945068	EMB83		GO:0009793	TAIR:Publication:501675938	IMP		P	EMBRYO DEFECTIVE 83	EMB83	gene	taxon:3702	20060222	TAIR
TAIR	gene:1945068	EMB83		GO:0005575	TAIR:Communication:1345790	ND		C	EMBRYO DEFECTIVE 83	EMB83	gene	taxon:3702	20061019	TAIR
TAIR	gene:1945068	EMB83		GO:0003674	TAIR:Communication:1345790	ND		F	EMBRYO DEFECTIVE 83	EMB83	gene	taxon:3702	20061020	TAIR
TAIR	gene:1945069	EMB84		GO:0010098	TAIR:Publication:501678309	IMP		P	EMBRYO DEFECTIVE 84	EMB84	gene	taxon:3702	20030909	TAIR
TAIR	gene:1945069	EMB84		GO:0005575	TAIR:Communication:1345790	ND		C	EMBRYO DEFECTIVE 84	EMB84	gene	taxon:3702	20061019	TAIR
TAIR	gene:1945069	EMB84		GO:0003674	TAIR:Communication:1345790	ND		F	EMBRYO DEFECTIVE 84	EMB84	gene	taxon:3702	20061020	TAIR
TAIR	gene:1945071	EMB87		GO:0009793	TAIR:Publication:501675938	IMP		P	EMBRYO DEFECTIVE 87	EMB87	gene	taxon:3702	20060222	TAIR
TAIR	gene:1945071	EMB87		GO:0005575	TAIR:Communication:1345790	ND		C	EMBRYO DEFECTIVE 87	EMB87	gene	taxon:3702	20061019	TAIR
TAIR	gene:1945071	EMB87		GO:0003674	TAIR:Communication:1345790	ND		F	EMBRYO DEFECTIVE 87	EMB87	gene	taxon:3702	20061020	TAIR
TAIR	gene:1945073	EMB89		GO:0005575	TAIR:Communication:1345790	ND		C	EMBRYO DEFECTIVE 89	EMB89	gene	taxon:3702	20061019	TAIR
TAIR	gene:1945073	EMB89		GO:0003674	TAIR:Communication:1345790	ND		F	EMBRYO DEFECTIVE 89	EMB89	gene	taxon:3702	20061020	TAIR
TAIR	gene:1945075	EMB90		GO:0009793	TAIR:Publication:501675938	IMP		P	EMBRYO DEFECTIVE 90	EMB90	gene	taxon:3702	20060222	TAIR
TAIR	gene:1945075	EMB90		GO:0005575	TAIR:Communication:1345790	ND		C	EMBRYO DEFECTIVE 90	EMB90	gene	taxon:3702	20061019	TAIR
TAIR	gene:1945075	EMB90		GO:0003674	TAIR:Communication:1345790	ND		F	EMBRYO DEFECTIVE 90	EMB90	gene	taxon:3702	20061020	TAIR
TAIR	gene:1945076	EMB91		GO:0005575	TAIR:Communication:1345790	ND		C	EMBRYO DEFECTIVE 91	EMB91	gene	taxon:3702	20061019	TAIR
TAIR	gene:1945076	EMB91		GO:0003674	TAIR:Communication:1345790	ND		F	EMBRYO DEFECTIVE 91	EMB91	gene	taxon:3702	20061020	TAIR
TAIR	gene:1945078	EMB94		GO:0009793	TAIR:Publication:501675938	IMP		P	EMBRYO DEFECTIVE 94	EMB94	gene	taxon:3702	20060222	TAIR
TAIR	gene:1945078	EMB94		GO:0005575	TAIR:Communication:1345790	ND		C	EMBRYO DEFECTIVE 94	EMB94	gene	taxon:3702	20061019	TAIR
TAIR	gene:1945078	EMB94		GO:0003674	TAIR:Communication:1345790	ND		F	EMBRYO DEFECTIVE 94	EMB94	gene	taxon:3702	20061020	TAIR
TAIR	gene:1945079	EMB95		GO:0005575	TAIR:Communication:1345790	ND		C	EMBRYO DEFECTIVE 95	EMB95	gene	taxon:3702	20061019	TAIR
TAIR	gene:1945079	EMB95		GO:0003674	TAIR:Communication:1345790	ND		F	EMBRYO DEFECTIVE 95	EMB95	gene	taxon:3702	20061020	TAIR
TAIR	gene:1945081	EMBRG2		GO:0009793	TAIR:Communication:501718471	NAS		P	EMBRYO DEFECTIVE 2	EMBRG2	gene	taxon:3702	20060222	TAIR
TAIR	gene:1945081	EMBRG2		GO:0005575	TAIR:Communication:1345790	ND		C	EMBRYO DEFECTIVE 2	EMBRG2	gene	taxon:3702	20061019	TAIR
TAIR	gene:1945081	EMBRG2		GO:0003674	TAIR:Communication:1345790	ND		F	EMBRYO DEFECTIVE 2	EMBRG2	gene	taxon:3702	20061020	TAIR
TAIR	gene:1945082	EMBRG3		GO:0009793	TAIR:Communication:501718471	NAS		P	EMBRYO DEFECTIVE 3	EMBRG3	gene	taxon:3702	20060222	TAIR
TAIR	gene:1945082	EMBRG3		GO:0005575	TAIR:Communication:1345790	ND		C	EMBRYO DEFECTIVE 3	EMBRG3	gene	taxon:3702	20061019	TAIR
TAIR	gene:1945082	EMBRG3		GO:0003674	TAIR:Communication:1345790	ND		F	EMBRYO DEFECTIVE 3	EMBRG3	gene	taxon:3702	20061020	TAIR
TAIR	gene:1945083	EMBRG4		GO:0009793	TAIR:Communication:501718471	NAS		P	EMBRYO DEFECTIVE 4	EMBRG4	gene	taxon:3702	20060222	TAIR
TAIR	gene:1945083	EMBRG4		GO:0005575	TAIR:Communication:1345790	ND		C	EMBRYO DEFECTIVE 4	EMBRG4	gene	taxon:3702	20061019	TAIR
TAIR	gene:1945083	EMBRG4		GO:0003674	TAIR:Communication:1345790	ND		F	EMBRYO DEFECTIVE 4	EMBRG4	gene	taxon:3702	20061020	TAIR
TAIR	gene:1945084	EMBRG5		GO:0009793	TAIR:Publication:501675938	IMP		P	EMBRYO DEFECTIVE 5	EMBRG5	gene	taxon:3702	20060222	TAIR
TAIR	gene:1945084	EMBRG5		GO:0005575	TAIR:Communication:1345790	ND		C	EMBRYO DEFECTIVE 5	EMBRG5	gene	taxon:3702	20061019	TAIR
TAIR	gene:1945084	EMBRG5		GO:0003674	TAIR:Communication:1345790	ND		F	EMBRYO DEFECTIVE 5	EMBRG5	gene	taxon:3702	20061020	TAIR
TAIR	gene:1945086	EMBRG7		GO:0009793	TAIR:Communication:501718471	NAS		P	EMBRYO DEFECTIVE 7	EMBRG7	gene	taxon:3702	20060222	TAIR
TAIR	gene:1945086	EMBRG7		GO:0005575	TAIR:Communication:1345790	ND		C	EMBRYO DEFECTIVE 7	EMBRG7	gene	taxon:3702	20061019	TAIR
TAIR	gene:1945086	EMBRG7		GO:0003674	TAIR:Communication:1345790	ND		F	EMBRYO DEFECTIVE 7	EMBRG7	gene	taxon:3702	20061020	TAIR
TAIR	gene:1945092	ESP		GO:0005575	TAIR:Communication:1345790	ND		C	ESPRESSO	ESP	gene	taxon:3702	20061019	TAIR
TAIR	gene:1945092	ESP		GO:0003674	TAIR:Communication:1345790	ND		F	ESPRESSO	ESP	gene	taxon:3702	20061020	TAIR
TAIR	gene:1945104	FE		GO:0009911	TAIR:Publication:501678339	IMP		P		FE	gene	taxon:3702	20030330	TAIR
TAIR	gene:1945104	FE		GO:0005575	TAIR:Communication:1345790	ND		C		FE	gene	taxon:3702	20061019	TAIR
TAIR	gene:1945104	FE		GO:0003674	TAIR:Communication:1345790	ND		F		FE	gene	taxon:3702	20061020	TAIR
TAIR	gene:1945138	GF		GO:0009553	TAIR:Publication:501675396	IMP		P	FEMALE GAMETOPHYTIC FACTOR	GF	gene	taxon:3702	20030327	TAIR
TAIR	gene:1945138	GF		GO:0005575	TAIR:Communication:1345790	ND		C	FEMALE GAMETOPHYTIC FACTOR	GF	gene	taxon:3702	20061019	TAIR
TAIR	gene:1945138	GF		GO:0003674	TAIR:Communication:1345790	ND		F	FEMALE GAMETOPHYTIC FACTOR	GF	gene	taxon:3702	20061020	TAIR
TAIR	gene:1945145	GLD1		GO:0004375	TAIR:Publication:501678333	IMP		F	GLYCINE DECARBOXYLASE DEFICIENT 1	GLD1|GLYD	gene	taxon:3702	20030528	TAIR
TAIR	gene:1945145	GLD1		GO:0005960	TAIR:Publication:501678333	TAS		C	GLYCINE DECARBOXYLASE DEFICIENT 1	GLD1|GLYD	gene	taxon:3702	20080220	TAIR
TAIR	gene:1945146	GLD2		GO:0019464	TAIR:Publication:501678333	IMP		P	glycine decarboxylase deficient 2	GLD2	gene	taxon:3702	20030520	TAIR
TAIR	gene:1945146	GLD2		GO:0004375	TAIR:Publication:501678333	IMP		F	glycine decarboxylase deficient 2	GLD2	gene	taxon:3702	20061002	TAIR
TAIR	gene:1945146	GLD2		GO:0005960	TAIR:Publication:501678333	TAS		C	glycine decarboxylase deficient 2	GLD2	gene	taxon:3702	20080220	TAIR
TAIR	gene:1945151	GUN1		GO:0005575	TAIR:Communication:1345790	ND		C	genomes uncoupled 1	GUN1	gene	taxon:3702	20061019	TAIR
TAIR	gene:1945151	GUN1		GO:0003674	TAIR:Communication:1345790	ND		F	genomes uncoupled 1	GUN1	gene	taxon:3702	20061020	TAIR
TAIR	gene:1945169	HYA		GO:0005575	TAIR:Communication:1345790	ND		C	HYADE	HYA	gene	taxon:3702	20061019	TAIR
TAIR	gene:1945169	HYA		GO:0003674	TAIR:Communication:1345790	ND		F	HYADE	HYA	gene	taxon:3702	20061020	TAIR
TAIR	gene:1945171	HYP		GO:0005575	TAIR:Communication:1345790	ND		C	HYPOXIC STRESS RESPONSE	HYP	gene	taxon:3702	20061019	TAIR
TAIR	gene:1945173	IAE1		GO:0005575	TAIR:Communication:1345790	ND		C	INCREASED AC EXCISION 1	IAE1	gene	taxon:3702	20061019	TAIR
TAIR	gene:1945173	IAE1		GO:0003674	TAIR:Communication:1345790	ND		F	INCREASED AC EXCISION 1	IAE1	gene	taxon:3702	20061020	TAIR
TAIR	gene:1945176	ICR1		GO:0005575	TAIR:Communication:1345790	ND		C	IAA CONJUGATE RESISTANT 1	ICR1	gene	taxon:3702	20061019	TAIR
TAIR	gene:1945176	ICR1		GO:0003674	TAIR:Communication:1345790	ND		F	IAA CONJUGATE RESISTANT 1	ICR1	gene	taxon:3702	20061020	TAIR
TAIR	gene:1945177	ICR2		GO:0005575	TAIR:Communication:1345790	ND		C	IAA CONJUGATE RESISTANT 2	ICR2	gene	taxon:3702	20061019	TAIR
TAIR	gene:1945177	ICR2		GO:0003674	TAIR:Communication:1345790	ND		F	IAA CONJUGATE RESISTANT 2	ICR2	gene	taxon:3702	20061020	TAIR
TAIR	gene:1945178	ICX		GO:0005575	TAIR:Communication:1345790	ND		C	INCREASED CHALCONE SYNTHASE EXPRESSION	ICX	gene	taxon:3702	20061019	TAIR
TAIR	gene:1945178	ICX		GO:0003674	TAIR:Communication:1345790	ND		F	INCREASED CHALCONE SYNTHASE EXPRESSION	ICX	gene	taxon:3702	20061020	TAIR
TAIR	gene:1945183	JBA		GO:0010065	TAIR:Publication:501713515	NAS		P	JABBA	JBA	gene	taxon:3702	20060202	TAIR
TAIR	gene:1945183	JBA		GO:0005575	TAIR:Communication:1345790	ND		C	JABBA	JBA	gene	taxon:3702	20061019	TAIR
TAIR	gene:1945183	JBA		GO:0003674	TAIR:Communication:1345790	ND		F	JABBA	JBA	gene	taxon:3702	20061020	TAIR
TAIR	gene:1945195	LAB		GO:0005575	TAIR:Communication:1345790	ND		C	LATE BLOOMER	LAB	gene	taxon:3702	20061019	TAIR
TAIR	gene:1945195	LAB		GO:0003674	TAIR:Communication:1345790	ND		F	LATE BLOOMER	LAB	gene	taxon:3702	20061020	TAIR
TAIR	gene:1945196	LAD		GO:0009901	TAIR:Publication:501709046	NAS		P	LATE ANTHER DEHISCENCE	LAD	gene	taxon:3702	20060203	TAIR
TAIR	gene:1945196	LAD		GO:0005575	TAIR:Communication:1345790	ND		C	LATE ANTHER DEHISCENCE	LAD	gene	taxon:3702	20061019	TAIR
TAIR	gene:1945196	LAD		GO:0003674	TAIR:Communication:1345790	ND		F	LATE ANTHER DEHISCENCE	LAD	gene	taxon:3702	20061020	TAIR
TAIR	gene:1945200	LEM7		GO:0005575	TAIR:Communication:1345790	ND		C	LEAF MORPHOGENESIS 7	LEM7	gene	taxon:3702	20061019	TAIR
TAIR	gene:1945200	LEM7		GO:0003674	TAIR:Communication:1345790	ND		F	LEAF MORPHOGENESIS 7	LEM7	gene	taxon:3702	20061020	TAIR
TAIR	gene:1945201	LIT		GO:0005575	TAIR:Communication:1345790	ND		C	LIONS TAIL	LIT	gene	taxon:3702	20061019	TAIR
TAIR	gene:1945201	LIT		GO:0003674	TAIR:Communication:1345790	ND		F	LIONS TAIL	LIT	gene	taxon:3702	20061020	TAIR
TAIR	gene:1945202	LU		GO:0005575	TAIR:Communication:1345790	ND		C	LUTESCENS	LU	gene	taxon:3702	20061019	TAIR
TAIR	gene:1945202	LU		GO:0008150	TAIR:Communication:1345790	ND		P	LUTESCENS	LU	gene	taxon:3702	20061019	TAIR
TAIR	gene:1945202	LU		GO:0003674	TAIR:Communication:1345790	ND		F	LUTESCENS	LU	gene	taxon:3702	20061020	TAIR
TAIR	gene:1945204	MAD1		GO:0005575	TAIR:Communication:1345790	ND		C	MALE GAMETOPHYTIC DEFECTIVE 1	MAD1	gene	taxon:3702	20061019	TAIR
TAIR	gene:1945204	MAD1		GO:0003674	TAIR:Communication:1345790	ND		F	MALE GAMETOPHYTIC DEFECTIVE 1	MAD1	gene	taxon:3702	20061020	TAIR
TAIR	gene:1945205	MAD2		GO:0005575	TAIR:Communication:1345790	ND		C	MALE GAMETOPHYTIC DEFECTIVE 2	MAD2	gene	taxon:3702	20061019	TAIR
TAIR	gene:1945205	MAD2		GO:0003674	TAIR:Communication:1345790	ND		F	MALE GAMETOPHYTIC DEFECTIVE 2	MAD2	gene	taxon:3702	20061020	TAIR
TAIR	gene:1945206	MAD3		GO:0005575	TAIR:Communication:1345790	ND		C	MALE GAMETOPHYTIC DEFECTIVE 3	MAD3	gene	taxon:3702	20061019	TAIR
TAIR	gene:1945206	MAD3		GO:0003674	TAIR:Communication:1345790	ND		F	MALE GAMETOPHYTIC DEFECTIVE 3	MAD3	gene	taxon:3702	20061020	TAIR
TAIR	gene:1945207	MAD4		GO:0005575	TAIR:Communication:1345790	ND		C	MALE GAMETOPHYTIC DEFECTIVE 4	MAD4	gene	taxon:3702	20061019	TAIR
TAIR	gene:1945207	MAD4		GO:0003674	TAIR:Communication:1345790	ND		F	MALE GAMETOPHYTIC DEFECTIVE 4	MAD4	gene	taxon:3702	20061020	TAIR
TAIR	gene:1945208	MAL1		GO:0005575	TAIR:Communication:1345790	ND		C	MARBLED LEAVES 1	MAL1	gene	taxon:3702	20061019	TAIR
TAIR	gene:1945208	MAL1		GO:0003674	TAIR:Communication:1345790	ND		F	MARBLED LEAVES 1	MAL1	gene	taxon:3702	20061020	TAIR
TAIR	gene:1945215	MGL1		GO:0005575	TAIR:Communication:1345790	ND		C	MALE GAMETOPHYTIC LETHAL 1	MGL1	gene	taxon:3702	20061019	TAIR
TAIR	gene:1945215	MGL1		GO:0008150	TAIR:Communication:1345790	ND		P	MALE GAMETOPHYTIC LETHAL 1	MGL1	gene	taxon:3702	20061019	TAIR
TAIR	gene:1945215	MGL1		GO:0003674	TAIR:Communication:1345790	ND		F	MALE GAMETOPHYTIC LETHAL 1	MGL1	gene	taxon:3702	20061020	TAIR
TAIR	gene:1945216	MGL2		GO:0005575	TAIR:Communication:1345790	ND		C	MALE GAMETOPHYTIC LETHAL 2	MGL2	gene	taxon:3702	20061019	TAIR
TAIR	gene:1945216	MGL2		GO:0008150	TAIR:Communication:1345790	ND		P	MALE GAMETOPHYTIC LETHAL 2	MGL2	gene	taxon:3702	20061019	TAIR
TAIR	gene:1945216	MGL2		GO:0003674	TAIR:Communication:1345790	ND		F	MALE GAMETOPHYTIC LETHAL 2	MGL2	gene	taxon:3702	20061020	TAIR
TAIR	gene:1945217	MGL3		GO:0005575	TAIR:Communication:1345790	ND		C	MALE GAMETOPHYTIC LETHAL 3	MGL3	gene	taxon:3702	20061019	TAIR
TAIR	gene:1945217	MGL3		GO:0008150	TAIR:Communication:1345790	ND		P	MALE GAMETOPHYTIC LETHAL 3	MGL3	gene	taxon:3702	20061019	TAIR
TAIR	gene:1945217	MGL3		GO:0003674	TAIR:Communication:1345790	ND		F	MALE GAMETOPHYTIC LETHAL 3	MGL3	gene	taxon:3702	20061020	TAIR
TAIR	gene:1945218	MIN		GO:0005575	TAIR:Communication:1345790	ND		C	MINIATURE	MIN	gene	taxon:3702	20061019	TAIR
TAIR	gene:1945218	MIN		GO:0008150	TAIR:Communication:1345790	ND		P	MINIATURE	MIN	gene	taxon:3702	20061019	TAIR
TAIR	gene:1945218	MIN		GO:0003674	TAIR:Communication:1345790	ND		F	MINIATURE	MIN	gene	taxon:3702	20061020	TAIR
TAIR	gene:1945223	MS31		GO:0005575	TAIR:Communication:1345790	ND		C	MALE STERILE 31	MS31	gene	taxon:3702	20061019	TAIR
TAIR	gene:1945223	MS31		GO:0003674	TAIR:Communication:1345790	ND		F	MALE STERILE 31	MS31	gene	taxon:3702	20061020	TAIR
TAIR	gene:1945224	MS32		GO:0005575	TAIR:Communication:1345790	ND		C	MALE STERILE 32	MS32	gene	taxon:3702	20061019	TAIR
TAIR	gene:1945224	MS32		GO:0003674	TAIR:Communication:1345790	ND		F	MALE STERILE 32	MS32	gene	taxon:3702	20061020	TAIR
TAIR	gene:1945225	MS33		GO:0009826	TAIR:Publication:501675630	IMP		P	MALE STERILE 33	MS33	gene	taxon:3702	20030402	TAIR
TAIR	gene:1945225	MS33		GO:0005575	TAIR:Communication:1345790	ND		C	MALE STERILE 33	MS33	gene	taxon:3702	20061019	TAIR
TAIR	gene:1945225	MS33		GO:0003674	TAIR:Communication:1345790	ND		F	MALE STERILE 33	MS33	gene	taxon:3702	20061020	TAIR
TAIR	gene:1945225	MS33		GO:0048235	TAIR:Publication:501679738|AGRICOLA_IND:IND22906094	IMP		P	MALE STERILE 33	MS33	gene	taxon:3702	20070322	TAIR
TAIR	gene:1945229	MS37		GO:0005575	TAIR:Communication:1345790	ND		C	MALE STERILE 37	MS37	gene	taxon:3702	20061019	TAIR
TAIR	gene:1945229	MS37		GO:0003674	TAIR:Communication:1345790	ND		F	MALE STERILE 37	MS37	gene	taxon:3702	20061020	TAIR
TAIR	gene:1945235	MUS		GO:0010103	TAIR:Publication:501702871	IMP		P	MUSTACHES	MUS	gene	taxon:3702	20040317	TAIR
TAIR	gene:1945235	MUS		GO:0005575	TAIR:Communication:1345790	ND		C	MUSTACHES	MUS	gene	taxon:3702	20061019	TAIR
TAIR	gene:1945235	MUS		GO:0003674	TAIR:Communication:1345790	ND		F	MUSTACHES	MUS	gene	taxon:3702	20061020	TAIR
TAIR	gene:1945239	NOT		GO:0005575	TAIR:Communication:1345790	ND		C	NON TROPPO	NOT	gene	taxon:3702	20061019	TAIR
TAIR	gene:1945239	NOT		GO:0003674	TAIR:Communication:1345790	ND		F	NON TROPPO	NOT	gene	taxon:3702	20061020	TAIR
TAIR	gene:1945243	ORE-6		GO:0005575	TAIR:Communication:1345790	ND		C	ORESARA	ORE-6	gene	taxon:3702	20061019	TAIR
TAIR	gene:1945243	ORE-6		GO:0003674	TAIR:Communication:1345790	ND		F	ORESARA	ORE-6	gene	taxon:3702	20061020	TAIR
TAIR	gene:1945243	ORE-6		GO:0010260	TAIR:Publication:501708648	NAS		P	ORESARA	ORE-6	gene	taxon:3702	20070307	TAIR
TAIR	gene:1945250	PAD5		GO:0005575	TAIR:Communication:1345790	ND		C	PHYTOALEXIN DEFICIENT 5	PAD5	gene	taxon:3702	20061019	TAIR
TAIR	gene:1945250	PAD5		GO:0003674	TAIR:Communication:1345790	ND		F	PHYTOALEXIN DEFICIENT 5	PAD5	gene	taxon:3702	20061020	TAIR
TAIR	gene:1945258	PET1		GO:0005575	TAIR:Communication:1345790	ND		C	PETIT 1	PET1	gene	taxon:3702	20061019	TAIR
TAIR	gene:1945258	PET1		GO:0003674	TAIR:Communication:1345790	ND		F	PETIT 1	PET1	gene	taxon:3702	20061020	TAIR
TAIR	gene:1945268	PMD		GO:0005575	TAIR:Communication:1345790	ND		C	PETAL LOSS MODIFIER	PMD	gene	taxon:3702	20061019	TAIR
TAIR	gene:1945268	PMD		GO:0003674	TAIR:Communication:1345790	ND		F	PETAL LOSS MODIFIER	PMD	gene	taxon:3702	20061020	TAIR
TAIR	gene:1945273	POM2		GO:0005575	TAIR:Communication:1345790	ND		C	POM-POM 2	POM2	gene	taxon:3702	20061019	TAIR
TAIR	gene:1945273	POM2		GO:0003674	TAIR:Communication:1345790	ND		F	POM-POM 2	POM2	gene	taxon:3702	20061020	TAIR
TAIR	gene:1945276	POP3		GO:0009860	TAIR:Publication:1547046	NAS		P	POLLEN-PISTIL INCOMPATIBILITY 3	POP3	gene	taxon:3702	20030116	TAIR
TAIR	gene:1945276	POP3		GO:0004015	TAIR:Publication:1547046	NAS		F	POLLEN-PISTIL INCOMPATIBILITY 3	POP3	gene	taxon:3702	20040210	TAIR
TAIR	gene:1945276	POP3		GO:0005575	TAIR:Communication:1345790	ND		C	POLLEN-PISTIL INCOMPATIBILITY 3	POP3	gene	taxon:3702	20061019	TAIR
TAIR	gene:1945289	PY		GO:0009228	TAIR:Publication:501679040	IMP		P	PYRIMIDINE REQUIRING	PY	gene	taxon:3702	20030326	TAIR
TAIR	gene:1945289	PY		GO:0016045	TAIR:Publication:501677142	IMP		P	PYRIMIDINE REQUIRING	PY	gene	taxon:3702	20060920	TAIR
TAIR	gene:1945289	PY		GO:0005575	TAIR:Communication:1345790	ND		C	PYRIMIDINE REQUIRING	PY	gene	taxon:3702	20061019	TAIR
TAIR	gene:1945289	PY		GO:0003674	TAIR:Communication:1345790	ND		F	PYRIMIDINE REQUIRING	PY	gene	taxon:3702	20061020	TAIR
TAIR	gene:1945293	QUI		GO:0005575	TAIR:Communication:1345790	ND		C	QUILL	QUI	gene	taxon:3702	20061019	TAIR
TAIR	gene:1945293	QUI		GO:0003674	TAIR:Communication:1345790	ND		F	QUILL	QUI	gene	taxon:3702	20061020	TAIR
TAIR	gene:1945296	RAL		GO:0005575	TAIR:Communication:1345790	ND		C	RALENTANDO	RAL	gene	taxon:3702	20061019	TAIR
TAIR	gene:1945296	RAL		GO:0003674	TAIR:Communication:1345790	ND		F	RALENTANDO	RAL	gene	taxon:3702	20061020	TAIR
TAIR	gene:1945297	RAT1		GO:0005575	TAIR:Communication:1345790	ND		C	RESISTANT TO AGROBACTERIUM TRANSFORMATION 1	RAT1	gene	taxon:3702	20061019	TAIR
TAIR	gene:1945297	RAT1		GO:0003674	TAIR:Communication:1345790	ND		F	RESISTANT TO AGROBACTERIUM TRANSFORMATION 1	RAT1	gene	taxon:3702	20061020	TAIR
TAIR	gene:1945298	RAT3		GO:0005575	TAIR:Communication:1345790	ND		C	RESISTANT TO AGROBACTERIUM TRANSFORMATION 3	RAT3	gene	taxon:3702	20061019	TAIR
TAIR	gene:1945298	RAT3		GO:0003674	TAIR:Communication:1345790	ND		F	RESISTANT TO AGROBACTERIUM TRANSFORMATION 3	RAT3	gene	taxon:3702	20061020	TAIR
TAIR	gene:1945302	RE		GO:0005575	TAIR:Communication:1345790	ND		C	RETICULATA	RE	gene	taxon:3702	20061019	TAIR
TAIR	gene:1945302	RE		GO:0003674	TAIR:Communication:1345790	ND		F	RETICULATA	RE	gene	taxon:3702	20061020	TAIR
TAIR	gene:1945305	RFI		GO:0005575	TAIR:Communication:1345790	ND		C	RASTAFARI	RFI	gene	taxon:3702	20061019	TAIR
TAIR	gene:1945305	RFI		GO:0003674	TAIR:Communication:1345790	ND		F	RASTAFARI	RFI	gene	taxon:3702	20061020	TAIR
TAIR	gene:1945311	RHD4		GO:0009932	TAIR:Publication:501675920	IMP		P	ROOT HAIR DEFECTIVE 4	RHD4	gene	taxon:3702	20030328	TAIR
TAIR	gene:1945311	RHD4		GO:0005575	TAIR:Communication:1345790	ND		C	ROOT HAIR DEFECTIVE 4	RHD4	gene	taxon:3702	20061019	TAIR
TAIR	gene:1945311	RHD4		GO:0003674	TAIR:Communication:1345790	ND		F	ROOT HAIR DEFECTIVE 4	RHD4	gene	taxon:3702	20061020	TAIR
TAIR	gene:1945312	RHG		GO:0005575	TAIR:Communication:1345790	ND		C	ROOT AND HYPOCOTYL GRAVITROPISM	RHG	gene	taxon:3702	20061019	TAIR
TAIR	gene:1945312	RHG		GO:0003674	TAIR:Communication:1345790	ND		F	ROOT AND HYPOCOTYL GRAVITROPISM	RHG	gene	taxon:3702	20061020	TAIR
TAIR	gene:1945315	RML2		GO:0005575	TAIR:Communication:1345790	ND		C	ROOT MERISTEMLESS 2	RML2	gene	taxon:3702	20061019	TAIR
TAIR	gene:1945315	RML2		GO:0003674	TAIR:Communication:1345790	ND		F	ROOT MERISTEMLESS 2	RML2	gene	taxon:3702	20061020	TAIR
TAIR	gene:1945317	ROT1		GO:0005575	TAIR:Communication:1345790	ND		C	ROTUNDIFOLIA 1	ROT1	gene	taxon:3702	20061019	TAIR
TAIR	gene:1945317	ROT1		GO:0003674	TAIR:Communication:1345790	ND		F	ROTUNDIFOLIA 1	ROT1	gene	taxon:3702	20061020	TAIR
TAIR	gene:1945320	RPP10		GO:0005575	TAIR:Communication:1345790	ND		C	RECOGNITION OF PERONOSPORA PARASITICA 10	RPP10	gene	taxon:3702	20061019	TAIR
TAIR	gene:1945320	RPP10		GO:0003674	TAIR:Communication:1345790	ND		F	RECOGNITION OF PERONOSPORA PARASITICA 10	RPP10	gene	taxon:3702	20061020	TAIR
TAIR	gene:1945321	RPP11		GO:0009817	TAIR:Publication:501681256	IMP		P	RECOGNITION OF PERONOSPORA PARASITICA 11	RPP11	gene	taxon:3702	20030411	TAIR
TAIR	gene:1945321	RPP11		GO:0005575	TAIR:Communication:1345790	ND		C	RECOGNITION OF PERONOSPORA PARASITICA 11	RPP11	gene	taxon:3702	20061019	TAIR
TAIR	gene:1945321	RPP11		GO:0003674	TAIR:Communication:1345790	ND		F	RECOGNITION OF PERONOSPORA PARASITICA 11	RPP11	gene	taxon:3702	20061020	TAIR
TAIR	gene:1945322	RPP12		GO:0005575	TAIR:Communication:1345790	ND		C	RECOGNITION OF PERONOSPORA PARASITICA 12	RPP12	gene	taxon:3702	20061019	TAIR
TAIR	gene:1945322	RPP12		GO:0003674	TAIR:Communication:1345790	ND		F	RECOGNITION OF PERONOSPORA PARASITICA 12	RPP12	gene	taxon:3702	20061020	TAIR
TAIR	gene:1945324	RPP2		GO:0005575	TAIR:Communication:1345790	ND		C	RECOGNITION OF PERONOSPORA PARASITICA 2	RPP2	gene	taxon:3702	20061019	TAIR
TAIR	gene:1945324	RPP2		GO:0003674	TAIR:Communication:1345790	ND		F	RECOGNITION OF PERONOSPORA PARASITICA 2	RPP2	gene	taxon:3702	20061020	TAIR
TAIR	gene:1945326	RPP6		GO:0009817	TAIR:Publication:501678652	IMP		P	RECOGNITION OF PERONOSPORA PARASITICA 6	RPP6	gene	taxon:3702	20060228	TAIR
TAIR	gene:1945326	RPP6		GO:0005575	TAIR:Communication:1345790	ND		C	RECOGNITION OF PERONOSPORA PARASITICA 6	RPP6	gene	taxon:3702	20061019	TAIR
TAIR	gene:1945326	RPP6		GO:0003674	TAIR:Communication:1345790	ND		F	RECOGNITION OF PERONOSPORA PARASITICA 6	RPP6	gene	taxon:3702	20061020	TAIR
TAIR	gene:1945327	RPP7		GO:0005575	TAIR:Communication:1345790	ND		C	RECOGNITION OF PERONOSPORA PARASITICA 7	RPP7	gene	taxon:3702	20061019	TAIR
TAIR	gene:1945327	RPP7		GO:0003674	TAIR:Communication:1345790	ND		F	RECOGNITION OF PERONOSPORA PARASITICA 7	RPP7	gene	taxon:3702	20061020	TAIR
TAIR	gene:1945328	RPP9		GO:0005575	TAIR:Communication:1345790	ND		C	RECOGNITION OF PERONOSPORA PARASITICA 9	RPP9|RAC1|RECOGNITION OF ALBUGO CANDIDA 1	gene	taxon:3702	20061019	TAIR
TAIR	gene:1945328	RPP9		GO:0003674	TAIR:Communication:1345790	ND		F	RECOGNITION OF PERONOSPORA PARASITICA 9	RPP9|RAC1|RECOGNITION OF ALBUGO CANDIDA 1	gene	taxon:3702	20061020	TAIR
TAIR	gene:1945331	RPW1		GO:0005575	TAIR:Communication:1345790	ND		C	RECOGNITION OF POWDERY MILDEW 1	RPW1	gene	taxon:3702	20061019	TAIR
TAIR	gene:1945331	RPW1		GO:0003674	TAIR:Communication:1345790	ND		F	RECOGNITION OF POWDERY MILDEW 1	RPW1	gene	taxon:3702	20061020	TAIR
TAIR	gene:1945332	RPW5		GO:0005575	TAIR:Communication:1345790	ND		C	RECOGNITION OF POWDERY MILDEW 5	RPW5	gene	taxon:3702	20061019	TAIR
TAIR	gene:1945332	RPW5		GO:0003674	TAIR:Communication:1345790	ND		F	RECOGNITION OF POWDERY MILDEW 5	RPW5	gene	taxon:3702	20061020	TAIR
TAIR	gene:1945333	RPW6		GO:0005575	TAIR:Communication:1345790	ND		C	RECOGNITION OF POWDERY MILDEW 6	RPW6	gene	taxon:3702	20061019	TAIR
TAIR	gene:1945333	RPW6		GO:0003674	TAIR:Communication:1345790	ND		F	RECOGNITION OF POWDERY MILDEW 6	RPW6	gene	taxon:3702	20061020	TAIR
TAIR	gene:1945336	RRS2		GO:0042742	TAIR:Publication:501708469	NAS		P	RESISTANT TO RALSTONIA SOLANACEARUM 2	RRS2	gene	taxon:3702	20060920	TAIR
TAIR	gene:1945336	RRS2		GO:0005575	TAIR:Communication:1345790	ND		C	RESISTANT TO RALSTONIA SOLANACEARUM 2	RRS2	gene	taxon:3702	20061019	TAIR
TAIR	gene:1945336	RRS2		GO:0003674	TAIR:Communication:1345790	ND		F	RESISTANT TO RALSTONIA SOLANACEARUM 2	RRS2	gene	taxon:3702	20061020	TAIR
TAIR	gene:1945339	RSW4		GO:0005575	TAIR:Communication:1345790	ND		C	RADIALLY SWOLLEN 4	RSW4	gene	taxon:3702	20061019	TAIR
TAIR	gene:1945339	RSW4		GO:0003674	TAIR:Communication:1345790	ND		F	RADIALLY SWOLLEN 4	RSW4	gene	taxon:3702	20061020	TAIR
TAIR	gene:1945340	RSW7		GO:0005575	TAIR:Communication:1345790	ND		C	RADIALLY SWOLLEN 7	RSW7	gene	taxon:3702	20061019	TAIR
TAIR	gene:1945340	RSW7		GO:0003674	TAIR:Communication:1345790	ND		F	RADIALLY SWOLLEN 7	RSW7	gene	taxon:3702	20061020	TAIR
TAIR	gene:1945341	RTN		GO:0005575	TAIR:Communication:1345790	ND		C	REDUCED TRICHOME NUMBER	RTN	gene	taxon:3702	20061019	TAIR
TAIR	gene:1945341	RTN		GO:0003674	TAIR:Communication:1345790	ND		F	REDUCED TRICHOME NUMBER	RTN	gene	taxon:3702	20061020	TAIR
TAIR	gene:1945345	RXC1		GO:0005575	TAIR:Communication:1345790	ND		C	RESISTANT TO X. CAMPESTRIS PV AMORACIAE 1	RXC1	gene	taxon:3702	20061019	TAIR
TAIR	gene:1945345	RXC1		GO:0003674	TAIR:Communication:1345790	ND		F	RESISTANT TO X. CAMPESTRIS PV AMORACIAE 1	RXC1	gene	taxon:3702	20061020	TAIR
TAIR	gene:1945346	RXC3		GO:0005575	TAIR:Communication:1345790	ND		C	RESISTANT TO X. CAMPESTRIS 3	RXC3	gene	taxon:3702	20061019	TAIR
TAIR	gene:1945346	RXC3		GO:0003674	TAIR:Communication:1345790	ND		F	RESISTANT TO X. CAMPESTRIS 3	RXC3	gene	taxon:3702	20061020	TAIR
TAIR	gene:1945347	RXC4		GO:0009817	TAIR:Publication:1546858	NAS		P	RESISTANT TO X. CAMPESTRIS 4	RXC4	gene	taxon:3702	20030407	TAIR
TAIR	gene:1945347	RXC4		GO:0005575	TAIR:Communication:1345790	ND		C	RESISTANT TO X. CAMPESTRIS 4	RXC4	gene	taxon:3702	20061019	TAIR
TAIR	gene:1945347	RXC4		GO:0003674	TAIR:Communication:1345790	ND		F	RESISTANT TO X. CAMPESTRIS 4	RXC4	gene	taxon:3702	20061020	TAIR
TAIR	gene:1945349	SAS1		GO:0005575	TAIR:Communication:1345790	ND		C	SODIUM SUPER-ACCUMULATION IN SHOOT 1	SAS1	gene	taxon:3702	20061019	TAIR
TAIR	gene:1945349	SAS1		GO:0003674	TAIR:Communication:1345790	ND		F	SODIUM SUPER-ACCUMULATION IN SHOOT 1	SAS1	gene	taxon:3702	20061020	TAIR
TAIR	gene:1945351	SCP		GO:0005575	TAIR:Communication:1345790	ND		C	SIDECAR POLLEN	SCP	gene	taxon:3702	20061019	TAIR
TAIR	gene:1945351	SCP		GO:0003674	TAIR:Communication:1345790	ND		F	SIDECAR POLLEN	SCP	gene	taxon:3702	20061020	TAIR
TAIR	gene:1945358	SHA		GO:0010052	TAIR:Publication:1547195	NAS		P	SHABONDAMA 1	SHA	gene	taxon:3702	20040622	TAIR
TAIR	gene:1945358	SHA		GO:0005575	TAIR:Communication:1345790	ND		C	SHABONDAMA 1	SHA	gene	taxon:3702	20061019	TAIR
TAIR	gene:1945358	SHA		GO:0003674	TAIR:Communication:1345790	ND		F	SHABONDAMA 1	SHA	gene	taxon:3702	20061020	TAIR
TAIR	gene:1945369	SIN2		GO:0005575	TAIR:Communication:1345790	ND		C	SHORT INTEGUMENT 2	SIN2	gene	taxon:3702	20061019	TAIR
TAIR	gene:1945369	SIN2		GO:0003674	TAIR:Communication:1345790	ND		F	SHORT INTEGUMENT 2	SIN2	gene	taxon:3702	20061020	TAIR
TAIR	gene:1945378	SRB		GO:0010016	TAIR:Publication:1546484	NAS		P	SHOOT AND ROOT BRANCHING	SRB	gene	taxon:3702	20040210	TAIR
TAIR	gene:1945378	SRB		GO:0010015	TAIR:Publication:1546484	NAS		P	SHOOT AND ROOT BRANCHING	SRB	gene	taxon:3702	20040210	TAIR
TAIR	gene:1945378	SRB		GO:0005575	TAIR:Communication:1345790	ND		C	SHOOT AND ROOT BRANCHING	SRB	gene	taxon:3702	20061019	TAIR
TAIR	gene:1945378	SRB		GO:0003674	TAIR:Communication:1345790	ND		F	SHOOT AND ROOT BRANCHING	SRB	gene	taxon:3702	20061020	TAIR
TAIR	gene:1945379	SRD1		GO:0005575	TAIR:Communication:1345790	ND		C	SHOOT REDIFFERENTIATION DEFECTIVE 1	SRD1	gene	taxon:3702	20061019	TAIR
TAIR	gene:1945379	SRD1		GO:0003674	TAIR:Communication:1345790	ND		F	SHOOT REDIFFERENTIATION DEFECTIVE 1	SRD1	gene	taxon:3702	20061020	TAIR
TAIR	gene:1945381	SRD3		GO:0005575	TAIR:Communication:1345790	ND		C	SHOOT REDIFFERENTIATION DEFECTIVE 3	SRD3	gene	taxon:3702	20061019	TAIR
TAIR	gene:1945381	SRD3		GO:0003674	TAIR:Communication:1345790	ND		F	SHOOT REDIFFERENTIATION DEFECTIVE 3	SRD3	gene	taxon:3702	20061020	TAIR
TAIR	gene:1945382	SSA-2		GO:0009733	TAIR:Publication:501708703	NAS		P	SUPER-SENSITIVE TO AUXIN	SSA-2	gene	taxon:3702	20060203	TAIR
TAIR	gene:1945382	SSA-2		GO:0005575	TAIR:Communication:1345790	ND		C	SUPER-SENSITIVE TO AUXIN	SSA-2	gene	taxon:3702	20061019	TAIR
TAIR	gene:1945382	SSA-2		GO:0003674	TAIR:Communication:1345790	ND		F	SUPER-SENSITIVE TO AUXIN	SSA-2	gene	taxon:3702	20061020	TAIR
TAIR	gene:1945386	STP1		GO:0009735	TAIR:Publication:501675491	IMP		P	STUNTED PLANT 1	STP1	gene	taxon:3702	20030327	TAIR
TAIR	gene:1945386	STP1		GO:0005575	TAIR:Communication:1345790	ND		C	STUNTED PLANT 1	STP1	gene	taxon:3702	20061019	TAIR
TAIR	gene:1945386	STP1		GO:0003674	TAIR:Communication:1345790	ND		F	STUNTED PLANT 1	STP1	gene	taxon:3702	20061020	TAIR
TAIR	gene:1945387	SU(RGN)		GO:0042126	TAIR:Publication:501676583	IMP		P	SUPPRESSOR OF RGN	SU(RGN)	gene	taxon:3702	20021106	TAIR
TAIR	gene:1945387	SU(RGN)		GO:0005575	TAIR:Communication:1345790	ND		C	SUPPRESSOR OF RGN	SU(RGN)	gene	taxon:3702	20061019	TAIR
TAIR	gene:1945387	SU(RGN)		GO:0003674	TAIR:Communication:1345790	ND		F	SUPPRESSOR OF RGN	SU(RGN)	gene	taxon:3702	20061020	TAIR
TAIR	gene:1945393	SUS3		GO:0010098	TAIR:Publication:501678309	IMP		P	ABNORMAL SUSPENSOR 3	SUS3|EMB158|EMBRYO DEFECTIVE 158	gene	taxon:3702	20040903	TAIR
TAIR	gene:1945393	SUS3		GO:0005575	TAIR:Communication:1345790	ND		C	ABNORMAL SUSPENSOR 3	SUS3|EMB158|EMBRYO DEFECTIVE 158	gene	taxon:3702	20061019	TAIR
TAIR	gene:1945393	SUS3		GO:0003674	TAIR:Communication:1345790	ND		F	ABNORMAL SUSPENSOR 3	SUS3|EMB158|EMBRYO DEFECTIVE 158	gene	taxon:3702	20061020	TAIR
TAIR	gene:1945394	SVN		GO:0012501	TAIR:Publication:501709228	NAS		P	SPONTANEOUS VESSEL NECROSIS	SVN|SVN1|PONTANEOUS VESSEL NECROSIS 1	gene	taxon:3702	20060131	TAIR
TAIR	gene:1945394	SVN		GO:0005575	TAIR:Communication:1345790	ND		C	SPONTANEOUS VESSEL NECROSIS	SVN|SVN1|PONTANEOUS VESSEL NECROSIS 1	gene	taxon:3702	20061019	TAIR
TAIR	gene:1945394	SVN		GO:0003674	TAIR:Communication:1345790	ND		F	SPONTANEOUS VESSEL NECROSIS	SVN|SVN1|PONTANEOUS VESSEL NECROSIS 1	gene	taxon:3702	20061020	TAIR
TAIR	gene:1945399	TAX		GO:0005575	TAIR:Communication:1345790	ND		C	TRICHOME ANTHOCYANIN EXPANSION	TAX	gene	taxon:3702	20061019	TAIR
TAIR	gene:1945399	TAX		GO:0008150	TAIR:Communication:1345790	ND		P	TRICHOME ANTHOCYANIN EXPANSION	TAX	gene	taxon:3702	20061019	TAIR
TAIR	gene:1945399	TAX		GO:0003674	TAIR:Communication:1345790	ND		F	TRICHOME ANTHOCYANIN EXPANSION	TAX	gene	taxon:3702	20061020	TAIR
TAIR	gene:1945400	TED2		GO:0005575	TAIR:Communication:1345790	ND		C	SUPPRESSOR OF DET 1	TED2	gene	taxon:3702	20061019	TAIR
TAIR	gene:1945400	TED2		GO:0003674	TAIR:Communication:1345790	ND		F	SUPPRESSOR OF DET 1	TED2	gene	taxon:3702	20061020	TAIR
TAIR	gene:1945405	TH2		GO:0005575	TAIR:Communication:1345790	ND		C	THIAMINE REQUIRING 2	TH2|TH-2	gene	taxon:3702	20061019	TAIR
TAIR	gene:1945405	TH2		GO:0003674	TAIR:Communication:1345790	ND		F	THIAMINE REQUIRING 2	TH2|TH-2	gene	taxon:3702	20061020	TAIR
TAIR	gene:1945406	TH3		GO:0009228	TAIR:Publication:501676933	IMP		P	THIAMINE REQUIRING 3	TH3|V345|th-3	gene	taxon:3702	20060403	TAIR
TAIR	gene:1945406	TH3		GO:0005575	TAIR:Communication:1345790	ND		C	THIAMINE REQUIRING 3	TH3|V345|th-3	gene	taxon:3702	20061019	TAIR
TAIR	gene:1945406	TH3		GO:0003674	TAIR:Communication:1345790	ND		F	THIAMINE REQUIRING 3	TH3|V345|th-3	gene	taxon:3702	20061020	TAIR
TAIR	gene:1945409	TIR2		GO:0009734	TAIR:Publication:501716961	NAS		P	TRANSPORT INHIBITOR RESPONSE 2	TIR2	gene	taxon:3702	20060201	TAIR
TAIR	gene:1945409	TIR2		GO:0005575	TAIR:Communication:1345790	ND		C	TRANSPORT INHIBITOR RESPONSE 2	TIR2	gene	taxon:3702	20061019	TAIR
TAIR	gene:1945409	TIR2		GO:0003674	TAIR:Communication:1345790	ND		F	TRANSPORT INHIBITOR RESPONSE 2	TIR2	gene	taxon:3702	20061020	TAIR
TAIR	gene:1945411	TIR4		GO:0005575	TAIR:Communication:1345790	ND		C	TRANSPORT INHIBITOR RESPONSE 4	TIR4	gene	taxon:3702	20061019	TAIR
TAIR	gene:1945411	TIR4		GO:0003674	TAIR:Communication:1345790	ND		F	TRANSPORT INHIBITOR RESPONSE 4	TIR4	gene	taxon:3702	20061020	TAIR
TAIR	gene:1945413	TIR6		GO:0005575	TAIR:Communication:1345790	ND		C	TRANSPORT INHIBITOR RESPONSE 6	TIR6	gene	taxon:3702	20061019	TAIR
TAIR	gene:1945413	TIR6		GO:0003674	TAIR:Communication:1345790	ND		F	TRANSPORT INHIBITOR RESPONSE 6	TIR6	gene	taxon:3702	20061020	TAIR
TAIR	gene:1945414	TIR7		GO:0005575	TAIR:Communication:1345790	ND		C	TRANSPORT INHIBITOR RESPONSE 7	TIR7	gene	taxon:3702	20061019	TAIR
TAIR	gene:1945414	TIR7		GO:0003674	TAIR:Communication:1345790	ND		F	TRANSPORT INHIBITOR RESPONSE 7	TIR7	gene	taxon:3702	20061020	TAIR
TAIR	gene:1945417	TOC2		GO:0007623	TAIR:Publication:501708563	NAS		P	TIMING OF CAB1 2	TOC2	gene	taxon:3702	20060203	TAIR
TAIR	gene:1945417	TOC2		GO:0005575	TAIR:Communication:1345790	ND		C	TIMING OF CAB1 2	TOC2	gene	taxon:3702	20061019	TAIR
TAIR	gene:1945417	TOC2		GO:0003674	TAIR:Communication:1345790	ND		F	TIMING OF CAB1 2	TOC2	gene	taxon:3702	20061020	TAIR
TAIR	gene:1945434	TT9		GO:0005575	TAIR:Communication:1345790	ND		C	TRANSPARENT TESTA 9	TT9	gene	taxon:3702	20061019	TAIR
TAIR	gene:1945434	TT9		GO:0003674	TAIR:Communication:1345790	ND		F	TRANSPARENT TESTA 9	TT9	gene	taxon:3702	20061020	TAIR
TAIR	gene:1945436	TTN2		GO:0005575	TAIR:Communication:1345790	ND		C	TITAN 2	TTN2|EMB127|EMBRYO DEFECTIVE 127	gene	taxon:3702	20061019	TAIR
TAIR	gene:1945436	TTN2		GO:0003674	TAIR:Communication:1345790	ND		F	TITAN 2	TTN2|EMB127|EMBRYO DEFECTIVE 127	gene	taxon:3702	20061020	TAIR
TAIR	gene:1945439	TWN1		GO:0005575	TAIR:Communication:1345790	ND		C	TWIN 1	TWN1|EMB214|EMBRYO DEFECTIVE 214	gene	taxon:3702	20061019	TAIR
TAIR	gene:1945439	TWN1		GO:0003674	TAIR:Communication:1345790	ND		F	TWIN 1	TWN1|EMB214|EMBRYO DEFECTIVE 214	gene	taxon:3702	20061020	TAIR
TAIR	gene:1945446	UVR4		GO:0005575	TAIR:Communication:1345790	ND		C	UV REPAIR DEFECTIVE 4	UVR4	gene	taxon:3702	20061019	TAIR
TAIR	gene:1945446	UVR4		GO:0003674	TAIR:Communication:1345790	ND		F	UV REPAIR DEFECTIVE 4	UVR4	gene	taxon:3702	20061020	TAIR
TAIR	gene:1945447	UVR5		GO:0005575	TAIR:Communication:1345790	ND		C	UV REPAIR DEFICIENT 5	UVR5	gene	taxon:3702	20061019	TAIR
TAIR	gene:1945447	UVR5		GO:0003674	TAIR:Communication:1345790	ND		F	UV REPAIR DEFICIENT 5	UVR5	gene	taxon:3702	20061020	TAIR
TAIR	gene:1945453	VIR2		GO:0009658	TAIR:Publication:501718632	NAS		P	VIRESCENT 2	VIR2	gene	taxon:3702	20060406	TAIR
TAIR	gene:1945453	VIR2		GO:0005575	TAIR:Communication:1345790	ND		C	VIRESCENT 2	VIR2	gene	taxon:3702	20061019	TAIR
TAIR	gene:1945453	VIR2		GO:0003674	TAIR:Communication:1345790	ND		F	VIRESCENT 2	VIR2	gene	taxon:3702	20061020	TAIR
TAIR	gene:1945459	VTC3		GO:0005575	TAIR:Communication:1345790	ND		C	VITAMIN C DEFECTIVE 3	VTC3	gene	taxon:3702	20061019	TAIR
TAIR	gene:1945459	VTC3		GO:0003674	TAIR:Communication:1345790	ND		F	VITAMIN C DEFECTIVE 3	VTC3	gene	taxon:3702	20061020	TAIR
TAIR	gene:1945465	WHG		GO:0010087	TAIR:Publication:501707908	NAS		P	WARTHOG	WHG	gene	taxon:3702	20060202	TAIR
TAIR	gene:1945465	WHG		GO:0005575	TAIR:Communication:1345790	ND		C	WARTHOG	WHG	gene	taxon:3702	20061019	TAIR
TAIR	gene:1945465	WHG		GO:0003674	TAIR:Communication:1345790	ND		F	WARTHOG	WHG	gene	taxon:3702	20061020	TAIR
TAIR	gene:1945467	XV		GO:0005575	TAIR:Communication:1345790	ND		C	XANTHA-VIRIDIS	XV	gene	taxon:3702	20061019	TAIR
TAIR	gene:1945467	XV		GO:0008150	TAIR:Communication:1345790	ND		P	XANTHA-VIRIDIS	XV	gene	taxon:3702	20061019	TAIR
TAIR	gene:1945467	XV		GO:0003674	TAIR:Communication:1345790	ND		F	XANTHA-VIRIDIS	XV	gene	taxon:3702	20061020	TAIR
TAIR	gene:1945468	YAK		GO:0005575	TAIR:Communication:1345790	ND		C	YAKKA	YAK	gene	taxon:3702	20061019	TAIR
TAIR	gene:1945468	YAK		GO:0008150	TAIR:Communication:1345790	ND		P	YAKKA	YAK	gene	taxon:3702	20061019	TAIR
TAIR	gene:1945468	YAK		GO:0003674	TAIR:Communication:1345790	ND		F	YAKKA	YAK	gene	taxon:3702	20061020	TAIR
TAIR	gene:1945470	YI		GO:0005575	TAIR:Communication:1345790	ND		C	YELLOW INFLORESCENCE	YI	gene	taxon:3702	20061019	TAIR
TAIR	gene:1945470	YI		GO:0008150	TAIR:Communication:1345790	ND		P	YELLOW INFLORESCENCE	YI	gene	taxon:3702	20061019	TAIR
TAIR	gene:1945470	YI		GO:0003674	TAIR:Communication:1345790	ND		F	YELLOW INFLORESCENCE	YI	gene	taxon:3702	20061020	TAIR
TAIR	gene:2005551	AT1G75800.1		GO:0012505	TAIR:AnalysisReference:501730133	IEA	CBS:TargetP	C		AT1G75800|T4O12.3|T4O12_3	gene	taxon:3702	20090515	TAIR
TAIR	gene:2005584	AT1G75690.1		GO:0031072	TAIR:AnalysisReference:501730468	IEA	INTERPRO:IPR001305	F		AT1G75690|F10A5.12|F10A5_12	gene	taxon:3702	20090429	TAIR
TAIR	gene:2005584	AT1G75690.1		GO:0051082	TAIR:AnalysisReference:501730468	IEA	INTERPRO:IPR001305	F		AT1G75690|F10A5.12|F10A5_12	gene	taxon:3702	20090429	TAIR
TAIR	gene:2005584	AT1G75690.1		GO:0006457	TAIR:AnalysisReference:501730468	IEA	INTERPRO:IPR001305	P		AT1G75690|F10A5.12|F10A5_12	gene	taxon:3702	20090429	TAIR
TAIR	gene:2005598	AtGH9B7		GO:0004553	TAIR:AnalysisReference:501730468	IEA	INTERPRO:IPR001701|INTERPRO:IPR018221|INTERPRO:IPR018221|INTERPRO:IPR001701	F	Arabidopsis thaliana glycosyl hydrolase 9B7	AT1G75680|F10A5.13|F10A5_13	gene	taxon:3702	20090429	TAIR
TAIR	gene:2005598	AtGH9B7		GO:0005975	TAIR:AnalysisReference:501730468	IEA	INTERPRO:IPR001701|INTERPRO:IPR018221|INTERPRO:IPR018221|INTERPRO:IPR001701	P	Arabidopsis thaliana glycosyl hydrolase 9B7	AT1G75680|F10A5.13|F10A5_13	gene	taxon:3702	20090429	TAIR
TAIR	gene:2005598	AtGH9B7		GO:0003824	TAIR:AnalysisReference:501730468	IEA	INTERPRO:IPR008928|INTERPRO:IPR012341	F	Arabidopsis thaliana glycosyl hydrolase 9B7	AT1G75680|F10A5.13|F10A5_13	gene	taxon:3702	20090429	TAIR
TAIR	gene:2005608	AT1G75550.1		GO:0012505	TAIR:AnalysisReference:501730133	IEA	CBS:TargetP	C		AT1G75550|F10A5.23|F10A5_23	gene	taxon:3702	20090515	TAIR
TAIR	gene:2005618	AT1G75760.1		GO:0016021	TAIR:AnalysisReference:501730468	IEA	INTERPRO:IPR000133|INTERPRO:IPR000133|INTERPRO:IPR000133|INTERPRO:IPR000133|INTERPRO:IPR000133|INTERPRO:IPR000133|INTERPRO:IPR000133	C		AT1G75760|F10A5.5|F10A5_5	gene	taxon:3702	20090429	TAIR
TAIR	gene:2005618	AT1G75760.1		GO:0046923	TAIR:AnalysisReference:501730468	IEA	INTERPRO:IPR000133|INTERPRO:IPR000133|INTERPRO:IPR000133|INTERPRO:IPR000133|INTERPRO:IPR000133|INTERPRO:IPR000133|INTERPRO:IPR000133	F		AT1G75760|F10A5.5|F10A5_5	gene	taxon:3702	20090429	TAIR
TAIR	gene:2005618	AT1G75760.1		GO:0006621	TAIR:AnalysisReference:501730468	IEA	INTERPRO:IPR000133|INTERPRO:IPR000133|INTERPRO:IPR000133|INTERPRO:IPR000133|INTERPRO:IPR000133|INTERPRO:IPR000133|INTERPRO:IPR000133	P		AT1G75760|F10A5.5|F10A5_5	gene	taxon:3702	20090429	TAIR
TAIR	gene:2005623	STH2		GO:0005622	TAIR:AnalysisReference:501730468	IEA	INTERPRO:IPR000315|INTERPRO:IPR000315|INTERPRO:IPR000315|INTERPRO:IPR000315|INTERPRO:IPR000315|INTERPRO:IPR000315	C	SALT TOLERANCE HOMOLOG2	AT1G75540|F10A5.24|F10A5_24	gene	taxon:3702	20090429	TAIR
TAIR	gene:2005628	AT1G75640.1		GO:0006468	TAIR:AnalysisReference:501730468	IEA	INTERPRO:IPR008271|INTERPRO:IPR017442|INTERPRO:IPR000719	P		AT1G75640|F10A5.16|F10A5_16	gene	taxon:3702	20090429	TAIR
TAIR	gene:2005648	AVA-P4		GO:0015986	TAIR:AnalysisReference:501730468	IEA	INTERPRO:IPR002379|INTERPRO:IPR002379|INTERPRO:IPR000245|INTERPRO:IPR000245|INTERPRO:IPR000245|INTERPRO:IPR000245|INTERPRO:IPR002379|INTERPRO:IPR002379|INTERPRO:IPR011555	P	VACUOLAR H+-PUMPING ATPASE 16 KDA PROTEOLIPID SUBUNIT 4	AT1G75630|F10A5.17|F10A5_17|VACUOLAR H+-PUMPING ATPASE 16 KD PROTEOLIPID	gene	taxon:3702	20090429	TAIR
TAIR	gene:2005663	AT1G75620.1		GO:0012505	TAIR:AnalysisReference:501730133	IEA	CBS:TargetP	C		AT1G75620|F10A5.18|F10A5_18	gene	taxon:3702	20090515	TAIR
TAIR	gene:2005678	AT1G75600.1		GO:0006334	TAIR:AnalysisReference:501730468	IEA	INTERPRO:IPR000164|INTERPRO:IPR000164|INTERPRO:IPR000164|INTERPRO:IPR000164|INTERPRO:IPR000164|INTERPRO:IPR000164|INTERPRO:IPR000164|INTERPRO:IPR000164|INTERPRO:IPR000164|INTERPRO:IPR000164	P		AT1G75600|F10A5.32|F10A5_32	gene	taxon:3702	20090429	TAIR
TAIR	gene:2005678	AT1G75600.1		GO:0003677	TAIR:AnalysisReference:501730468	IEA	INTERPRO:IPR000164|INTERPRO:IPR009072|INTERPRO:IPR000164|INTERPRO:IPR000164|INTERPRO:IPR000164|INTERPRO:IPR000164|INTERPRO:IPR000164|INTERPRO:IPR000164|INTERPRO:IPR000164|INTERPRO:IPR000164|INTERPRO:IPR009072|INTERPRO:IPR007125|INTERPRO:IPR000164	F		AT1G75600|F10A5.32|F10A5_32	gene	taxon:3702	20090429	TAIR
TAIR	gene:2005678	AT1G75600.1		GO:0005634	TAIR:AnalysisReference:501730468	IEA	INTERPRO:IPR000164|INTERPRO:IPR000164|INTERPRO:IPR000164|INTERPRO:IPR000164|INTERPRO:IPR000164|INTERPRO:IPR000164|INTERPRO:IPR000164|INTERPRO:IPR000164|INTERPRO:IPR000164|INTERPRO:IPR000164	C		AT1G75600|F10A5.32|F10A5_32	gene	taxon:3702	20090429	TAIR
TAIR	gene:2005678	AT1G75600.1		GO:0000786	TAIR:AnalysisReference:501730468	IEA	INTERPRO:IPR000164|INTERPRO:IPR000164|INTERPRO:IPR000164|INTERPRO:IPR000164|INTERPRO:IPR000164|INTERPRO:IPR000164|INTERPRO:IPR000164|INTERPRO:IPR000164|INTERPRO:IPR000164|INTERPRO:IPR000164	C		AT1G75600|F10A5.32|F10A5_32	gene	taxon:3702	20090429	TAIR
TAIR	gene:2005683	AT1G75710.1		GO:0005622	TAIR:AnalysisReference:501730468	IEA	INTERPRO:IPR007087|INTERPRO:IPR007087|INTERPRO:IPR015880|INTERPRO:IPR007087	C		AT1G75710|F10A5.10|F10A5_10	gene	taxon:3702	20090429	TAIR
TAIR	gene:2005718	AT1G75560.1		GO:0009507	TAIR:AnalysisReference:501730133	IEA	CBS:TargetP	C		AT1G75560|F10A5.22|F10A5_22	gene	taxon:3702	20090515	TAIR
TAIR	gene:2005718	AT1G75560.1		GO:0008270	TAIR:AnalysisReference:501730468	IEA	INTERPRO:IPR001878|INTERPRO:IPR001878|INTERPRO:IPR001878|INTERPRO:IPR001878|INTERPRO:IPR001878|INTERPRO:IPR001878|INTERPRO:IPR001878|INTERPRO:IPR001878|INTERPRO:IPR001878|INTERPRO:IPR001878|INTERPRO:IPR001878|INTERPRO:IPR001878|INTERPRO:IPR001878|INTERPRO:IPR001878|INTERPRO:IPR001878|INTERPRO:IPR013084|INTERPRO:IPR013084|INTERPRO:IPR013084|INTERPRO:IPR001878|INTERPRO:IPR001878|INTERPRO:IPR001878|INTERPRO:IPR001878|INTERPRO:IPR001878|INTERPRO:IPR001878|INTERPRO:IPR001878	F		AT1G75560|F10A5.22|F10A5_22	gene	taxon:3702	20090429	TAIR
TAIR	gene:2005718	AT1G75560.1		GO:0003676	TAIR:AnalysisReference:501730468	IEA	INTERPRO:IPR001878|INTERPRO:IPR001878|INTERPRO:IPR001878|INTERPRO:IPR001878|INTERPRO:IPR001878|INTERPRO:IPR001878|INTERPRO:IPR001878|INTERPRO:IPR001878|INTERPRO:IPR001878|INTERPRO:IPR001878|INTERPRO:IPR001878|INTERPRO:IPR001878|INTERPRO:IPR001878|INTERPRO:IPR001878|INTERPRO:IPR001878|INTERPRO:IPR013084|INTERPRO:IPR013084|INTERPRO:IPR013084|INTERPRO:IPR001878|INTERPRO:IPR001878|INTERPRO:IPR001878|INTERPRO:IPR001878|INTERPRO:IPR001878|INTERPRO:IPR001878|INTERPRO:IPR001878	F		AT1G75560|F10A5.22|F10A5_22	gene	taxon:3702	20090429	TAIR
TAIR	gene:2005728	AT1G75670.1		GO:0003899	TAIR:AnalysisReference:501730468	IEA	INTERPRO:IPR005576	F		AT1G75670|F10A5.14|F10A5_14	gene	taxon:3702	20090429	TAIR
TAIR	gene:2005728	AT1G75670.1		GO:0006350	TAIR:AnalysisReference:501730468	IEA	INTERPRO:IPR005576	P		AT1G75670|F10A5.14|F10A5_14	gene	taxon:3702	20090429	TAIR
TAIR	gene:2005728	AT1G75670.1		GO:0003723	TAIR:AnalysisReference:501730468	IEA	INTERPRO:IPR003029	F		AT1G75670|F10A5.14|F10A5_14	gene	taxon:3702	20090429	TAIR
TAIR	gene:2006726	AT1G14910.1		GO:0005739	TAIR:AnalysisReference:501730133	IEA	CBS:TargetP	C		AT1G14910|F10B6.32|F10B6_32	gene	taxon:3702	20090515	TAIR
TAIR	gene:2006726	AT1G14910.1		GO:0048268	TAIR:AnalysisReference:501730468	IEA	INTERPRO:IPR014712	P		AT1G14910|F10B6.32|F10B6_32	gene	taxon:3702	20090429	TAIR
TAIR	gene:2006726	AT1G14910.1		GO:0030276	TAIR:AnalysisReference:501730468	IEA	INTERPRO:IPR014712	F		AT1G14910|F10B6.32|F10B6_32	gene	taxon:3702	20090429	TAIR
TAIR	gene:2006726	AT1G14910.1		GO:0005545	TAIR:AnalysisReference:501730468	IEA	INTERPRO:IPR014712	F		AT1G14910|F10B6.32|F10B6_32	gene	taxon:3702	20090429	TAIR
TAIR	gene:2006726	AT1G14910.1		GO:0030118	TAIR:AnalysisReference:501730468	IEA	INTERPRO:IPR014712	C		AT1G14910|F10B6.32|F10B6_32	gene	taxon:3702	20090429	TAIR
TAIR	gene:2006726	AT1G14910.1		GO:0005543	TAIR:AnalysisReference:501730468	IEA	INTERPRO:IPR011417	F		AT1G14910|F10B6.32|F10B6_32	gene	taxon:3702	20090429	TAIR
TAIR	gene:2006751	AT1G14730.1		GO:0012505	TAIR:AnalysisReference:501730133	IEA	CBS:TargetP	C		AT1G14730|F10B6.13|F10B6_13	gene	taxon:3702	20090515	TAIR
TAIR	gene:2006751	AT1G14730.1		GO:0016021	TAIR:AnalysisReference:501730468	IEA	INTERPRO:IPR004877	C		AT1G14730|F10B6.13|F10B6_13	gene	taxon:3702	20090429	TAIR
TAIR	gene:2006756	AT1G14930.1		GO:0006952	TAIR:AnalysisReference:501730468	IEA	INTERPRO:IPR000916	P		AT1G14930|F10B6.35|F10B6_35	gene	taxon:3702	20090429	TAIR
TAIR	gene:2006756	AT1G14930.1		GO:0009607	TAIR:AnalysisReference:501730468	IEA	INTERPRO:IPR000916	P		AT1G14930|F10B6.35|F10B6_35	gene	taxon:3702	20090429	TAIR
TAIR	gene:2006776	ADL1C		GO:0005525	TAIR:AnalysisReference:501730468	IEA	INTERPRO:IPR003130|INTERPRO:IPR001401|INTERPRO:IPR003130|INTERPRO:IPR001401|INTERPRO:IPR001401|INTERPRO:IPR001401|INTERPRO:IPR001401|INTERPRO:IPR001401|INTERPRO:IPR001401|INTERPRO:IPR001401|INTERPRO:IPR000375|INTERPRO:IPR001401	F	ARABIDOPSIS DYNAMIN-LIKE PROTEIN 1C	AT1G14830|ADL5|DRP1C|ARABIDOPSIS DYNAMIN-LIKE PROTEIN 5|DYNAMIN RELATED PROTEIN 1C|F10B6.23|F10B6_23|DYNAMIN-LIKE PROTEIN 5	gene	taxon:3702	20090429	TAIR
TAIR	gene:2006776	ADL1C		GO:0003924	TAIR:AnalysisReference:501730468	IEA	INTERPRO:IPR003130|INTERPRO:IPR001401|INTERPRO:IPR003130|INTERPRO:IPR001401|INTERPRO:IPR001401|INTERPRO:IPR001401|INTERPRO:IPR001401|INTERPRO:IPR001401|INTERPRO:IPR001401|INTERPRO:IPR001401|INTERPRO:IPR001401	F	ARABIDOPSIS DYNAMIN-LIKE PROTEIN 1C	AT1G14830|ADL5|DRP1C|ARABIDOPSIS DYNAMIN-LIKE PROTEIN 5|DYNAMIN RELATED PROTEIN 1C|F10B6.23|F10B6_23|DYNAMIN-LIKE PROTEIN 5	gene	taxon:3702	20090429	TAIR
TAIR	gene:2006791	AT1G14770.1		GO:0005515	TAIR:AnalysisReference:501730468	IEA	INTERPRO:IPR001965	F		AT1G14770|F10B6.17|F10B6_17	gene	taxon:3702	20090429	TAIR
TAIR	gene:2006791	AT1G14770.1		GO:0008270	TAIR:AnalysisReference:501730468	IEA	INTERPRO:IPR011011|INTERPRO:IPR001965	F		AT1G14770|F10B6.17|F10B6_17	gene	taxon:3702	20090429	TAIR
TAIR	gene:2006796	AT1G14940.1		GO:0009607	TAIR:AnalysisReference:501730468	IEA	INTERPRO:IPR000916	P		AT1G14940|F10B6.37|F10B6_37	gene	taxon:3702	20090429	TAIR
TAIR	gene:2006796	AT1G14940.1		GO:0006952	TAIR:AnalysisReference:501730468	IEA	INTERPRO:IPR000916	P		AT1G14940|F10B6.37|F10B6_37	gene	taxon:3702	20090429	TAIR
TAIR	gene:2006811	AT1G14950.1		GO:0009607	TAIR:AnalysisReference:501730468	IEA	INTERPRO:IPR000916	P		AT1G14950|F10B6.38|F10B6_38	gene	taxon:3702	20090429	TAIR
TAIR	gene:2006811	AT1G14950.1		GO:0006952	TAIR:AnalysisReference:501730468	IEA	INTERPRO:IPR000916	P		AT1G14950|F10B6.38|F10B6_38	gene	taxon:3702	20090429	TAIR
TAIR	gene:2006816	atnudt18		GO:0016787	TAIR:AnalysisReference:501730468	IEA	INTERPRO:IPR000086|INTERPRO:IPR015797|INTERPRO:IPR000086|INTERPRO:IPR000086	F	Arabidopsis thaliana Nudix hydrolase homolog 18	AT1G14860|F10B6.26|F10B6_26	gene	taxon:3702	20090429	TAIR
TAIR	gene:2006826	SDS		GO:0009507	TAIR:AnalysisReference:501730133	IEA	CBS:TargetP	C	SOLO DANCERS	AT1G14750|F10B6.15|F10B6_15	gene	taxon:3702	20090515	TAIR
TAIR	gene:2006826	SDS		GO:0005634	TAIR:AnalysisReference:501730468	IEA	INTERPRO:IPR004367	C	SOLO DANCERS	AT1G14750|F10B6.15|F10B6_15	gene	taxon:3702	20090429	TAIR
TAIR	gene:2006831	AT1G14960.1		GO:0009607	TAIR:AnalysisReference:501730468	IEA	INTERPRO:IPR000916	P		AT1G14960|F10B6.39|F10B6_39	gene	taxon:3702	20090429	TAIR
TAIR	gene:2006831	AT1G14960.1		GO:0006952	TAIR:AnalysisReference:501730468	IEA	INTERPRO:IPR000916	P		AT1G14960|F10B6.39|F10B6_39	gene	taxon:3702	20090429	TAIR
TAIR	gene:2006841	AT1G14890.1		GO:0030599	TAIR:AnalysisReference:501730468	IEA	INTERPRO:IPR006501|INTERPRO:IPR006501|INTERPRO:IPR006501|INTERPRO:IPR006501	F		AT1G14890|F10B6.30|F10B6_30	gene	taxon:3702	20090429	TAIR
TAIR	gene:2006841	AT1G14890.1		GO:0004857	TAIR:AnalysisReference:501730468	IEA	INTERPRO:IPR006501|INTERPRO:IPR006501|INTERPRO:IPR006501|INTERPRO:IPR006501	F		AT1G14890|F10B6.30|F10B6_30	gene	taxon:3702	20090429	TAIR
TAIR	gene:2006856	XTR2		GO:0012505	TAIR:AnalysisReference:501730133	IEA	CBS:TargetP	C	XYLOGLUCAN ENDOTRANSGLYCOSYLASE RELATED 2	AT1G14720|EXGT-A2|ATXTH28|ENDOXYLOGLUCAN TRANSFERASE A2|F10B6.12|F10B6_12|XYLOGLUCAN ENDOTRANSGLYCOSYLASE-RELATED PROTEIN	gene	taxon:3702	20090515	TAIR
TAIR	gene:2006856	XTR2		GO:0048046	TAIR:AnalysisReference:501730468	IEA	INTERPRO:IPR010713	C	XYLOGLUCAN ENDOTRANSGLYCOSYLASE RELATED 2	AT1G14720|EXGT-A2|ATXTH28|ENDOXYLOGLUCAN TRANSFERASE A2|F10B6.12|F10B6_12|XYLOGLUCAN ENDOTRANSGLYCOSYLASE-RELATED PROTEIN	gene	taxon:3702	20090429	TAIR
TAIR	gene:2006856	XTR2		GO:0005618	TAIR:AnalysisReference:501730468	IEA	INTERPRO:IPR010713	C	XYLOGLUCAN ENDOTRANSGLYCOSYLASE RELATED 2	AT1G14720|EXGT-A2|ATXTH28|ENDOXYLOGLUCAN TRANSFERASE A2|F10B6.12|F10B6_12|XYLOGLUCAN ENDOTRANSGLYCOSYLASE-RELATED PROTEIN	gene	taxon:3702	20090429	TAIR
TAIR	gene:2006861	HMGA		GO:0006334	TAIR:AnalysisReference:501730468	IEA	INTERPRO:IPR005818|INTERPRO:IPR005818	P	HIGH MOBILITY GROUP A	AT1G14900|F10B6.31|F10B6_31	gene	taxon:3702	20090429	TAIR
TAIR	gene:2006861	HMGA		GO:0006355	TAIR:AnalysisReference:501730468	IEA	INTERPRO:IPR000116|INTERPRO:IPR000116|INTERPRO:IPR000116	P	HIGH MOBILITY GROUP A	AT1G14900|F10B6.31|F10B6_31	gene	taxon:3702	20090429	TAIR
TAIR	gene:2006866	AT1G14810.1		GO:0009086	TAIR:AnalysisReference:501730468	IEA	INTERPRO:IPR005986	P		AT1G14810|F10B6.22|F10B6_22	gene	taxon:3702	20090429	TAIR
TAIR	gene:2006866	AT1G14810.1		GO:0008152	TAIR:AnalysisReference:501730468	IEA	INTERPRO:IPR016040	P		AT1G14810|F10B6.22|F10B6_22	gene	taxon:3702	20090429	TAIR
TAIR	gene:2006866	AT1G14810.1		GO:0008652	TAIR:AnalysisReference:501730468	IEA	INTERPRO:IPR012280|INTERPRO:IPR012080	P		AT1G14810|F10B6.22|F10B6_22	gene	taxon:3702	20090429	TAIR
TAIR	gene:2006866	AT1G14810.1		GO:0006520	TAIR:AnalysisReference:501730468	IEA	INTERPRO:IPR000534	P		AT1G14810|F10B6.22|F10B6_22	gene	taxon:3702	20090429	TAIR
TAIR	gene:2006866	AT1G14810.1		GO:0009088	TAIR:AnalysisReference:501730468	IEA	INTERPRO:IPR005986	P		AT1G14810|F10B6.22|F10B6_22	gene	taxon:3702	20090429	TAIR
TAIR	gene:2006881	AT1G33420.1		GO:0005515	TAIR:AnalysisReference:501730468	IEA	INTERPRO:IPR001965|INTERPRO:IPR001965|INTERPRO:IPR001965|INTERPRO:IPR001965	F		AT1G33420|F10C21.9|F10C21_9	gene	taxon:3702	20090429	TAIR
TAIR	gene:2006881	AT1G33420.1		GO:0008270	TAIR:AnalysisReference:501730468	IEA	INTERPRO:IPR001965|INTERPRO:IPR001965|INTERPRO:IPR001965|INTERPRO:IPR011011|INTERPRO:IPR001965	F		AT1G33420|F10C21.9|F10C21_9	gene	taxon:3702	20090429	TAIR
TAIR	gene:2006891	AT1G33430.1		GO:0012505	TAIR:AnalysisReference:501730133	IEA	CBS:TargetP	C		AT1G33430|F10C21.10|F10C21_10	gene	taxon:3702	20090515	TAIR
TAIR	gene:2006891	AT1G33430.1		GO:0016020	TAIR:AnalysisReference:501730468	IEA	INTERPRO:IPR002659|INTERPRO:IPR002659	C		AT1G33430|F10C21.10|F10C21_10	gene	taxon:3702	20090429	TAIR
TAIR	gene:2006906	AT1G33440.1		GO:0006857	TAIR:AnalysisReference:501730468	IEA	INTERPRO:IPR000109|INTERPRO:IPR000109	P		AT1G33440|F10C21.11|F10C21_11	gene	taxon:3702	20090429	TAIR
TAIR	gene:2006916	scpl18		GO:0012505	TAIR:AnalysisReference:501730133	IEA	CBS:TargetP	C	serine carboxypeptidase-like 18	AT1G33540|F10C21.18|F10C21_18	gene	taxon:3702	20090515	TAIR
TAIR	gene:2006916	scpl18		GO:0006508	TAIR:AnalysisReference:501730468	IEA	INTERPRO:IPR001563|INTERPRO:IPR001563|INTERPRO:IPR001563|INTERPRO:IPR001563|INTERPRO:IPR001563|INTERPRO:IPR001563	P	serine carboxypeptidase-like 18	AT1G33540|F10C21.18|F10C21_18	gene	taxon:3702	20090429	TAIR
TAIR	gene:2006916	scpl18		GO:0004185	TAIR:AnalysisReference:501730468	IEA	INTERPRO:IPR001563|INTERPRO:IPR001563|INTERPRO:IPR001563|INTERPRO:IPR001563|INTERPRO:IPR001563|INTERPRO:IPR001563	F	serine carboxypeptidase-like 18	AT1G33540|F10C21.18|F10C21_18	gene	taxon:3702	20090429	TAIR
TAIR	gene:2006997	AT1G33470.1		GO:0003676	TAIR:AnalysisReference:501730468	IEA	INTERPRO:IPR000504|INTERPRO:IPR000504|INTERPRO:IPR000504	F		AT1G33470|F10C21.14|F10C21_14	gene	taxon:3702	20090429	TAIR
TAIR	gene:2006997	AT1G33470.1		GO:0000166	TAIR:AnalysisReference:501730468	IEA	INTERPRO:IPR012677	F		AT1G33470|F10C21.14|F10C21_14	gene	taxon:3702	20090429	TAIR
TAIR	gene:2007007	AT1G33480.1		GO:0005515	TAIR:AnalysisReference:501730468	IEA	INTERPRO:IPR001841|INTERPRO:IPR001841	F		AT1G33480|F10C21.23|F10C21_23	gene	taxon:3702	20090429	TAIR
TAIR	gene:2007007	AT1G33480.1		GO:0008270	TAIR:AnalysisReference:501730468	IEA	INTERPRO:IPR001841|INTERPRO:IPR001841	F		AT1G33480|F10C21.23|F10C21_23	gene	taxon:3702	20090429	TAIR
TAIR	gene:2007012	AT1G33400.1		GO:0005488	TAIR:AnalysisReference:501730468	IEA	INTERPRO:IPR011990	F		AT1G33400|F10C21.7|F10C21_7	gene	taxon:3702	20090429	TAIR
TAIR	gene:2007080	WRKY57		GO:0005634	TAIR:AnalysisReference:501730468	IEA	INTERPRO:IPR003657|INTERPRO:IPR003657|INTERPRO:IPR003657	C	WRKY DNA-BINDING PROTEIN 57	AT1G69310|ATWRKY57|F23O10.11|F23O10_11	gene	taxon:3702	20090429	TAIR
TAIR	gene:2007110	AGO7		GO:0003676	TAIR:AnalysisReference:501730468	IEA	INTERPRO:IPR012337	F	ARGONAUTE7	AT1G69440|ZIP|ZIPPY|F10D13.11|F10D13_11	gene	taxon:3702	20090429	TAIR
TAIR	gene:2007120	AT1G69550.1		GO:0012505	TAIR:AnalysisReference:501730133	IEA	CBS:TargetP	C		AT1G69550|F10D13.24|F10D13_24	gene	taxon:3702	20090515	TAIR
TAIR	gene:2007120	AT1G69550.1		GO:0005524	TAIR:AnalysisReference:501730468	IEA	INTERPRO:IPR002182	F		AT1G69550|F10D13.24|F10D13_24	gene	taxon:3702	20090429	TAIR
TAIR	gene:2007120	AT1G69550.1		GO:0045087	TAIR:AnalysisReference:501730468	IEA	INTERPRO:IPR000157|INTERPRO:IPR000157|INTERPRO:IPR000157|INTERPRO:IPR000157	P		AT1G69550|F10D13.24|F10D13_24	gene	taxon:3702	20090429	TAIR
TAIR	gene:2007120	AT1G69550.1		GO:0000166	TAIR:AnalysisReference:501730468	IEA	INTERPRO:IPR003593	F		AT1G69550|F10D13.24|F10D13_24	gene	taxon:3702	20090429	TAIR
TAIR	gene:2007120	AT1G69550.1		GO:0004888	TAIR:AnalysisReference:501730468	IEA	INTERPRO:IPR000157|INTERPRO:IPR000157|INTERPRO:IPR000157|INTERPRO:IPR000157	F		AT1G69550|F10D13.24|F10D13_24	gene	taxon:3702	20090429	TAIR
TAIR	gene:2007120	AT1G69550.1		GO:0031224	TAIR:AnalysisReference:501730468	IEA	INTERPRO:IPR000157|INTERPRO:IPR000157|INTERPRO:IPR000157|INTERPRO:IPR000157	C		AT1G69550|F10D13.24|F10D13_24	gene	taxon:3702	20090429	TAIR
TAIR	gene:2007120	AT1G69550.1		GO:0006915	TAIR:AnalysisReference:501730468	IEA	INTERPRO:IPR002182	P		AT1G69550|F10D13.24|F10D13_24	gene	taxon:3702	20090429	TAIR
TAIR	gene:2007120	AT1G69550.1		GO:0017111	TAIR:AnalysisReference:501730468	IEA	INTERPRO:IPR003593	F		AT1G69550|F10D13.24|F10D13_24	gene	taxon:3702	20090429	TAIR
TAIR	gene:2007120	AT1G69550.1		GO:0007165	TAIR:AnalysisReference:501730468	IEA	INTERPRO:IPR000157|INTERPRO:IPR000157|INTERPRO:IPR000157|INTERPRO:IPR000157	P		AT1G69550|F10D13.24|F10D13_24	gene	taxon:3702	20090429	TAIR
TAIR	gene:2007125	AT1G69450.1		GO:0012505	TAIR:AnalysisReference:501730133	IEA	CBS:TargetP	C		AT1G69450|F10D13.27|F10D13_27	gene	taxon:3702	20090515	TAIR
TAIR	gene:2007125	AT1G69450.1		GO:0016020	TAIR:AnalysisReference:501730468	IEA	INTERPRO:IPR003864	C		AT1G69450|F10D13.27|F10D13_27	gene	taxon:3702	20090429	TAIR
TAIR	gene:2007185	AGL94		GO:0006355	TAIR:AnalysisReference:501730468	IEA	INTERPRO:IPR002100|INTERPRO:IPR002100|INTERPRO:IPR002100|INTERPRO:IPR002100|INTERPRO:IPR002100|INTERPRO:IPR002100|INTERPRO:IPR002100	P	AGAMOUS-LIKE 94	AT1G69540|F10D13.25|F10D13_25	gene	taxon:3702	20090429	TAIR
TAIR	gene:2007185	AGL94		GO:0005634	TAIR:AnalysisReference:501730468	IEA	INTERPRO:IPR002100|INTERPRO:IPR002100|INTERPRO:IPR002100|INTERPRO:IPR002100|INTERPRO:IPR002100|INTERPRO:IPR002100|INTERPRO:IPR002100	C	AGAMOUS-LIKE 94	AT1G69540|F10D13.25|F10D13_25	gene	taxon:3702	20090429	TAIR
TAIR	gene:2007195	AT1G69460.1		GO:0006810	TAIR:AnalysisReference:501730468	IEA	INTERPRO:IPR000348	P		AT1G69460|F10D13.26|F10D13_26	gene	taxon:3702	20090429	TAIR
TAIR	gene:2007200	AT1G69520.1		GO:0008152	TAIR:AnalysisReference:501730468	IEA	INTERPRO:IPR013216	P		AT1G69520|F10D13.17|F10D13_17	gene	taxon:3702	20090429	TAIR
TAIR	gene:2007200	AT1G69520.1		GO:0008168	TAIR:AnalysisReference:501730468	IEA	INTERPRO:IPR013216	F		AT1G69520|F10D13.17|F10D13_17	gene	taxon:3702	20090429	TAIR
TAIR	gene:2007237	AT1G49800.1		GO:0012505	TAIR:AnalysisReference:501730133	IEA	CBS:TargetP	C		AT1G49800|F10F5.5|F10F5_5	gene	taxon:3702	20090515	TAIR
TAIR	gene:2007242	ATNHD2		GO:0012505	TAIR:AnalysisReference:501730133	IEA	CBS:TargetP	C	ARABIDOPSIS THALIANA NA/H ANTIPORTER 2	AT1G49810|NHD2|SODIUM:HYDROGEN ANTIPORTER 2|F10F5.6|F10F5_6	gene	taxon:3702	20090515	TAIR
TAIR	gene:2007242	ATNHD2		GO:0016021	TAIR:AnalysisReference:501730468	IEA	INTERPRO:IPR004680	C	ARABIDOPSIS THALIANA NA/H ANTIPORTER 2	AT1G49810|NHD2|SODIUM:HYDROGEN ANTIPORTER 2|F10F5.6|F10F5_6	gene	taxon:3702	20090429	TAIR
TAIR	gene:2007257	AT1G49870.1		GO:0009507	TAIR:AnalysisReference:501730133	IEA	CBS:TargetP	C		AT1G49870|F10F5.13|F10F5_13	gene	taxon:3702	20090515	TAIR
TAIR	gene:2007262	AT1G49830.1		GO:0005634	TAIR:AnalysisReference:501730468	IEA	INTERPRO:IPR011598	C		AT1G49830|F10F5.7|F10F5_7	gene	taxon:3702	20090429	TAIR
TAIR	gene:2007262	AT1G49830.1		GO:0030528	TAIR:AnalysisReference:501730468	IEA	INTERPRO:IPR011598	F		AT1G49830|F10F5.7|F10F5_7	gene	taxon:3702	20090429	TAIR
TAIR	gene:2007262	AT1G49830.1		GO:0045449	TAIR:AnalysisReference:501730468	IEA	INTERPRO:IPR011598	P		AT1G49830|F10F5.7|F10F5_7	gene	taxon:3702	20090429	TAIR
TAIR	gene:2007267	AT1G49840.1		GO:0009507	TAIR:AnalysisReference:501730133	IEA	CBS:TargetP	C		AT1G49840|F10F5.2|F10F5_2	gene	taxon:3702	20090515	TAIR
TAIR	gene:2007272	AT1G49850.1		GO:0008270	TAIR:AnalysisReference:501730468	IEA	INTERPRO:IPR001841|INTERPRO:IPR001841	F		AT1G49850|F10F5.8|F10F5_8	gene	taxon:3702	20090429	TAIR
TAIR	gene:2007272	AT1G49850.1		GO:0005515	TAIR:AnalysisReference:501730468	IEA	INTERPRO:IPR001841|INTERPRO:IPR001841	F		AT1G49850|F10F5.8|F10F5_8	gene	taxon:3702	20090429	TAIR
TAIR	gene:2007282	AT1G49880.1		GO:0055114	TAIR:AnalysisReference:501730468	IEA	INTERPRO:IPR006863|INTERPRO:IPR006863|INTERPRO:IPR006863	P		AT1G49880|F10F5.3|F10F5_3	gene	taxon:3702	20090429	TAIR
TAIR	gene:2007282	AT1G49880.1		GO:0016972	TAIR:AnalysisReference:501730468	IEA	INTERPRO:IPR006863|INTERPRO:IPR006863|INTERPRO:IPR006863	F		AT1G49880|F10F5.3|F10F5_3	gene	taxon:3702	20090429	TAIR
TAIR	gene:2007326	AT1G07160.1		GO:0009507	TAIR:AnalysisReference:501730133	IEA	CBS:TargetP	C		AT1G07160|F10K1.13|F10K1_13	gene	taxon:3702	20090515	TAIR
TAIR	gene:2007326	AT1G07160.1		GO:0004722	TAIR:AnalysisReference:501730468	IEA	INTERPRO:IPR000222	F		AT1G07160|F10K1.13|F10K1_13	gene	taxon:3702	20090429	TAIR
TAIR	gene:2007326	AT1G07160.1		GO:0006470	TAIR:AnalysisReference:501730468	IEA	INTERPRO:IPR000222	P		AT1G07160|F10K1.13|F10K1_13	gene	taxon:3702	20090429	TAIR
TAIR	gene:2007326	AT1G07160.1		GO:0003824	TAIR:AnalysisReference:501730468	IEA	INTERPRO:IPR001932|INTERPRO:IPR001932|INTERPRO:IPR001932|INTERPRO:IPR001932	F		AT1G07160|F10K1.13|F10K1_13	gene	taxon:3702	20090429	TAIR
TAIR	gene:2007326	AT1G07160.1		GO:0008287	TAIR:AnalysisReference:501730468	IEA	INTERPRO:IPR000222	C		AT1G07160|F10K1.13|F10K1_13	gene	taxon:3702	20090429	TAIR
TAIR	gene:2007336	MAPKKK13		GO:0006468	TAIR:AnalysisReference:501730468	IEA	INTERPRO:IPR008271|INTERPRO:IPR017442|INTERPRO:IPR000719|INTERPRO:IPR017441|INTERPRO:IPR002290	P	MITOGEN-ACTIVATED PROTEIN KINASE KINASE KINASE 13	AT1G07150|F10K1.14|F10K1_14	gene	taxon:3702	20090429	TAIR
TAIR	gene:2007336	MAPKKK13		GO:0004674	TAIR:AnalysisReference:501730468	IEA	INTERPRO:IPR008271|INTERPRO:IPR002290	F	MITOGEN-ACTIVATED PROTEIN KINASE KINASE KINASE 13	AT1G07150|F10K1.14|F10K1_14	gene	taxon:3702	20090429	TAIR
TAIR	gene:2007336	MAPKKK13		GO:0005524	TAIR:AnalysisReference:501730468	IEA	INTERPRO:IPR017442|INTERPRO:IPR000719|INTERPRO:IPR017441|INTERPRO:IPR002290	F	MITOGEN-ACTIVATED PROTEIN KINASE KINASE KINASE 13	AT1G07150|F10K1.14|F10K1_14	gene	taxon:3702	20090429	TAIR
TAIR	gene:2007336	MAPKKK13		GO:0004672	TAIR:AnalysisReference:501730468	IEA	INTERPRO:IPR017442|INTERPRO:IPR000719|INTERPRO:IPR017441	F	MITOGEN-ACTIVATED PROTEIN KINASE KINASE KINASE 13	AT1G07150|F10K1.14|F10K1_14	gene	taxon:3702	20090429	TAIR
TAIR	gene:2007341	UGT71C5		GO:0008152	TAIR:AnalysisReference:501730468	IEA	INTERPRO:IPR002213|INTERPRO:IPR002213|INTERPRO:IPR002213	P	UDP-GLUCOSYL TRANSFERASE 71C5	AT1G07240|F10K1.5|F10K1_5	gene	taxon:3702	20090429	TAIR
TAIR	gene:2007346	ATEXO70B2		GO:0006887	TAIR:AnalysisReference:501730468	IEA	INTERPRO:IPR004140|INTERPRO:IPR004140	P	exocyst subunit EXO70 family protein B2	AT1G07000|F10K1.28|F10K1_28	gene	taxon:3702	20090429	TAIR
TAIR	gene:2007351	STN1		GO:0003676	TAIR:AnalysisReference:501730468	IEA	INTERPRO:IPR004365	F		AT1G07130|ATSTN1|F10K1.17|F10K1_17	gene	taxon:3702	20090429	TAIR
TAIR	gene:2007356	AT1G07230.1		GO:0012505	TAIR:AnalysisReference:501730133	IEA	CBS:TargetP	C		AT1G07230|F10K1.6|F10K1_6	gene	taxon:3702	20090515	TAIR
TAIR	gene:2007356	AT1G07230.1		GO:0016788	TAIR:AnalysisReference:501730468	IEA	INTERPRO:IPR007312	F		AT1G07230|F10K1.6|F10K1_6	gene	taxon:3702	20090429	TAIR
TAIR	gene:2007361	AT1G07220.1		GO:0005739	TAIR:AnalysisReference:501730133	IEA	CBS:TargetP	C		AT1G07220|F10K1.7|F10K1_7	gene	taxon:3702	20090515	TAIR
TAIR	gene:2007371	AT1G07040.1		GO:0009507	TAIR:AnalysisReference:501730133	IEA	CBS:TargetP	C		AT1G07040|F10K1.25|F10K1_25	gene	taxon:3702	20090515	TAIR
TAIR	gene:2007376	AT1G06980.1		GO:0012505	TAIR:AnalysisReference:501730133	IEA	CBS:TargetP	C		AT1G06980|F10K1.30|F10K1_30	gene	taxon:3702	20090515	TAIR
TAIR	gene:2007386	AT1G07030.1		GO:0016020	TAIR:AnalysisReference:501730468	IEA	INTERPRO:IPR001993|INTERPRO:IPR001993	C		AT1G07030|F10K1.26|F10K1_26	gene	taxon:3702	20090429	TAIR
TAIR	gene:2007386	AT1G07030.1		GO:0005743	TAIR:AnalysisReference:501730468	IEA	INTERPRO:IPR002067|INTERPRO:IPR002067|INTERPRO:IPR002067|INTERPRO:IPR002067|INTERPRO:IPR002067|INTERPRO:IPR002067	C		AT1G07030|F10K1.26|F10K1_26	gene	taxon:3702	20090429	TAIR
TAIR	gene:2007386	AT1G07030.1		GO:0005488	TAIR:AnalysisReference:501730468	IEA	INTERPRO:IPR001993|INTERPRO:IPR002067|INTERPRO:IPR002067|INTERPRO:IPR002067|INTERPRO:IPR002067|INTERPRO:IPR002067|INTERPRO:IPR002067|INTERPRO:IPR001993	F		AT1G07030|F10K1.26|F10K1_26	gene	taxon:3702	20090429	TAIR
TAIR	gene:2007386	AT1G07030.1		GO:0006810	TAIR:AnalysisReference:501730468	IEA	INTERPRO:IPR001993|INTERPRO:IPR002067|INTERPRO:IPR002067|INTERPRO:IPR002067|INTERPRO:IPR002067|INTERPRO:IPR002067|INTERPRO:IPR002067|INTERPRO:IPR001993	P		AT1G07030|F10K1.26|F10K1_26	gene	taxon:3702	20090429	TAIR
TAIR	gene:2007391	CHX14		GO:0016021	TAIR:AnalysisReference:501730468	IEA	INTERPRO:IPR006153	C	CATION/HYDROGEN EXCHANGER 14	AT1G06970|ATCHX14|F10K1.31|F10K1_31	gene	taxon:3702	20090429	TAIR
TAIR	gene:2007396	AT1G07210.1		GO:0005622	TAIR:AnalysisReference:501730468	IEA	INTERPRO:IPR001648|INTERPRO:IPR001648|INTERPRO:IPR001648|INTERPRO:IPR001648|INTERPRO:IPR001648|INTERPRO:IPR001648|INTERPRO:IPR001648|INTERPRO:IPR001648	C		AT1G07210|F10K1.8|F10K1_8	gene	taxon:3702	20090429	TAIR
TAIR	gene:2007396	AT1G07210.1		GO:0005840	TAIR:AnalysisReference:501730468	IEA	INTERPRO:IPR001648|INTERPRO:IPR001648|INTERPRO:IPR001648|INTERPRO:IPR001648|INTERPRO:IPR001648|INTERPRO:IPR001648|INTERPRO:IPR001648|INTERPRO:IPR001648	C		AT1G07210|F10K1.8|F10K1_8	gene	taxon:3702	20090429	TAIR
TAIR	gene:2007396	AT1G07210.1		GO:0006412	TAIR:AnalysisReference:501730468	IEA	INTERPRO:IPR001648|INTERPRO:IPR001648|INTERPRO:IPR001648|INTERPRO:IPR001648|INTERPRO:IPR001648|INTERPRO:IPR001648|INTERPRO:IPR001648|INTERPRO:IPR001648	P		AT1G07210|F10K1.8|F10K1_8	gene	taxon:3702	20090429	TAIR
TAIR	gene:2007396	AT1G07210.1		GO:0003735	TAIR:AnalysisReference:501730468	IEA	INTERPRO:IPR001648|INTERPRO:IPR001648|INTERPRO:IPR001648|INTERPRO:IPR001648|INTERPRO:IPR001648|INTERPRO:IPR001648|INTERPRO:IPR001648|INTERPRO:IPR001648	F		AT1G07210|F10K1.8|F10K1_8	gene	taxon:3702	20090429	TAIR
TAIR	gene:2007401	AT1G06990.1		GO:0012505	TAIR:AnalysisReference:501730133	IEA	CBS:TargetP	C		AT1G06990|F10K1.29|F10K1_29	gene	taxon:3702	20090515	TAIR
TAIR	gene:2007401	AT1G06990.1		GO:0006629	TAIR:AnalysisReference:501730468	IEA	INTERPRO:IPR001087	P		AT1G06990|F10K1.29|F10K1_29	gene	taxon:3702	20090429	TAIR
TAIR	gene:2007401	AT1G06990.1		GO:0016788	TAIR:AnalysisReference:501730468	IEA	INTERPRO:IPR001087	F		AT1G06990|F10K1.29|F10K1_29	gene	taxon:3702	20090429	TAIR
TAIR	gene:2007416	AT1G06960.1		GO:0003676	TAIR:AnalysisReference:501730468	IEA	INTERPRO:IPR000504|INTERPRO:IPR000504|INTERPRO:IPR000504|INTERPRO:IPR000504|INTERPRO:IPR000504|INTERPRO:IPR000504	F		AT1G06960|F10K1.32|F10K1_32	gene	taxon:3702	20090429	TAIR
TAIR	gene:2007416	AT1G06960.1		GO:0000166	TAIR:AnalysisReference:501730468	IEA	INTERPRO:IPR012677|INTERPRO:IPR012677	F		AT1G06960|F10K1.32|F10K1_32	gene	taxon:3702	20090429	TAIR
TAIR	gene:2007421	AT1G07070.1		GO:0003735	TAIR:AnalysisReference:501730468	IEA	INTERPRO:IPR018266|INTERPRO:IPR001780|INTERPRO:IPR001780	F		AT1G07070|F10K1.22|F10K1_22	gene	taxon:3702	20090429	TAIR
TAIR	gene:2007421	AT1G07070.1		GO:0006412	TAIR:AnalysisReference:501730468	IEA	INTERPRO:IPR018266|INTERPRO:IPR001780|INTERPRO:IPR001780	P		AT1G07070|F10K1.22|F10K1_22	gene	taxon:3702	20090429	TAIR
TAIR	gene:2007451	UGT71C3		GO:0008152	TAIR:AnalysisReference:501730468	IEA	INTERPRO:IPR002213|INTERPRO:IPR002213|INTERPRO:IPR002213	P	UDP-GLUCOSYL TRANSFERASE 71C3	AT1G07260|F10K1.3|F10K1_3	gene	taxon:3702	20090429	TAIR
TAIR	gene:2007461	UGT71C4		GO:0008152	TAIR:AnalysisReference:501730468	IEA	INTERPRO:IPR002213|INTERPRO:IPR002213|INTERPRO:IPR002213	P	UDP-GLUCOSYL TRANSFERASE 71C4	AT1G07250|F10K1.4|F10K1_4	gene	taxon:3702	20090429	TAIR
TAIR	gene:2007466	SIRANBP		GO:0046907	TAIR:AnalysisReference:501730468	IEA	INTERPRO:IPR000156|INTERPRO:IPR000156|INTERPRO:IPR000156	P		AT1G07140|F10K1.15|F10K1_15|RAN-BINDING PROTEIN SIRANBP	gene	taxon:3702	20090429	TAIR
TAIR	gene:2007471	AT1G07010.1		GO:0016787	TAIR:AnalysisReference:501730468	IEA	INTERPRO:IPR004843	F		AT1G07010|F10K1.27|F10K1_27	gene	taxon:3702	20090429	TAIR
TAIR	gene:2007513	SPI		GO:0005488	TAIR:AnalysisReference:501730468	IEA	INTERPRO:IPR016024|INTERPRO:IPR016024|INTERPRO:IPR016024	F	SPIRRIG	AT1G03060|F10O3.12|F10O3_12	gene	taxon:3702	20090429	TAIR
TAIR	gene:2007518	PSAD-2		GO:0015979	TAIR:AnalysisReference:501730468	IEA	INTERPRO:IPR003685|INTERPRO:IPR003685|INTERPRO:IPR003685	P	photosystem I subunit D-2	AT1G03130|F10O3.4|F10O3_4|PSI-D	gene	taxon:3702	20090429	TAIR
TAIR	gene:2007523	AT1G03050.1		GO:0030276	TAIR:AnalysisReference:501730468	IEA	INTERPRO:IPR014712	F		AT1G03050|F10O3.13|F10O3_13	gene	taxon:3702	20090429	TAIR
TAIR	gene:2007523	AT1G03050.1		GO:0030118	TAIR:AnalysisReference:501730468	IEA	INTERPRO:IPR014712	C		AT1G03050|F10O3.13|F10O3_13	gene	taxon:3702	20090429	TAIR
TAIR	gene:2007523	AT1G03050.1		GO:0005543	TAIR:AnalysisReference:501730468	IEA	INTERPRO:IPR011417	F		AT1G03050|F10O3.13|F10O3_13	gene	taxon:3702	20090429	TAIR
TAIR	gene:2007523	AT1G03050.1		GO:0005545	TAIR:AnalysisReference:501730468	IEA	INTERPRO:IPR014712	F		AT1G03050|F10O3.13|F10O3_13	gene	taxon:3702	20090429	TAIR
TAIR	gene:2007523	AT1G03050.1		GO:0048268	TAIR:AnalysisReference:501730468	IEA	INTERPRO:IPR014712	P		AT1G03050|F10O3.13|F10O3_13	gene	taxon:3702	20090429	TAIR
TAIR	gene:2007533	AT1G03040.1		GO:0005634	TAIR:AnalysisReference:501730468	IEA	INTERPRO:IPR001092|INTERPRO:IPR001092|INTERPRO:IPR001092|INTERPRO:IPR011598|INTERPRO:IPR011598	C		AT1G03040|F10O3.14|F10O3_14	gene	taxon:3702	20090429	TAIR
TAIR	gene:2007533	AT1G03040.1		GO:0045449	TAIR:AnalysisReference:501730468	IEA	INTERPRO:IPR001092|INTERPRO:IPR001092|INTERPRO:IPR001092|INTERPRO:IPR011598|INTERPRO:IPR011598	P		AT1G03040|F10O3.14|F10O3_14	gene	taxon:3702	20090429	TAIR
TAIR	gene:2007543	AT1G03030.1		GO:0016773	TAIR:AnalysisReference:501730468	IEA	INTERPRO:IPR000764	F		AT1G03030|F10O3.15|F10O3_15	gene	taxon:3702	20090429	TAIR
TAIR	gene:2007543	AT1G03030.1		GO:0005524	TAIR:AnalysisReference:501730468	IEA	INTERPRO:IPR000764	F		AT1G03030|F10O3.15|F10O3_15	gene	taxon:3702	20090429	TAIR
TAIR	gene:2007553	AT1G03020.1		GO:0045454	TAIR:AnalysisReference:501730468	IEA	INTERPRO:IPR002109|INTERPRO:IPR002109	P		AT1G03020|F10O3.16|F10O3_16	gene	taxon:3702	20090429	TAIR
TAIR	gene:2007553	AT1G03020.1		GO:0015035	TAIR:AnalysisReference:501730468	IEA	INTERPRO:IPR002109|INTERPRO:IPR002109	F		AT1G03020|F10O3.16|F10O3_16	gene	taxon:3702	20090429	TAIR
TAIR	gene:2007553	AT1G03020.1		GO:0009055	TAIR:AnalysisReference:501730468	IEA	INTERPRO:IPR002109|INTERPRO:IPR002109	F		AT1G03020|F10O3.16|F10O3_16	gene	taxon:3702	20090429	TAIR
TAIR	gene:2007563	AT1G03010.1		GO:0009416	TAIR:AnalysisReference:501730468	IEA	INTERPRO:IPR004249	P		AT1G03010|F10O3.17|F10O3_17	gene	taxon:3702	20090429	TAIR
TAIR	gene:2007563	AT1G03010.1		GO:0005515	TAIR:AnalysisReference:501730468	IEA	INTERPRO:IPR000210|INTERPRO:IPR011333	F		AT1G03010|F10O3.17|F10O3_17	gene	taxon:3702	20090429	TAIR
TAIR	gene:2007563	AT1G03010.1		GO:0004871	TAIR:AnalysisReference:501730468	IEA	INTERPRO:IPR004249	F		AT1G03010|F10O3.17|F10O3_17	gene	taxon:3702	20090429	TAIR
TAIR	gene:2007578	FZL		GO:0003924	TAIR:AnalysisReference:501730468	IEA	INTERPRO:IPR001401	F	FZO-LIKE	AT1G03160|F10O3.1|F10O3_1	gene	taxon:3702	20090429	TAIR
TAIR	gene:2007578	FZL		GO:0004789	TAIR:AnalysisReference:501730468	IEA	INTERPRO:IPR003733	F	FZO-LIKE	AT1G03160|F10O3.1|F10O3_1	gene	taxon:3702	20090429	TAIR
TAIR	gene:2007578	FZL		GO:0005525	TAIR:AnalysisReference:501730468	IEA	INTERPRO:IPR001401	F	FZO-LIKE	AT1G03160|F10O3.1|F10O3_1	gene	taxon:3702	20090429	TAIR
TAIR	gene:2007583	AT1G03150.1		GO:0008152	TAIR:AnalysisReference:501730468	IEA	INTERPRO:IPR000182|INTERPRO:IPR000182	P		AT1G03150|F10O3.2|F10O3_2	gene	taxon:3702	20090429	TAIR
TAIR	gene:2007583	AT1G03150.1		GO:0008080	TAIR:AnalysisReference:501730468	IEA	INTERPRO:IPR000182|INTERPRO:IPR000182	F		AT1G03150|F10O3.2|F10O3_2	gene	taxon:3702	20090429	TAIR
TAIR	gene:2007588	AT1G03140.1		GO:0005681	TAIR:AnalysisReference:501730468	IEA	INTERPRO:IPR004098|INTERPRO:IPR004098|INTERPRO:IPR004098	C		AT1G03140|F10O3.3|F10O3_3	gene	taxon:3702	20090429	TAIR
TAIR	gene:2007588	AT1G03140.1		GO:0008380	TAIR:AnalysisReference:501730468	IEA	INTERPRO:IPR004098|INTERPRO:IPR004098|INTERPRO:IPR003648|INTERPRO:IPR004098	P		AT1G03140|F10O3.3|F10O3_3	gene	taxon:3702	20090429	TAIR
TAIR	gene:2007605	TOC75-I		GO:0019867	TAIR:AnalysisReference:501730468	IEA	INTERPRO:IPR000184	C	translocon outer membrane complex 75-I	AT1G35860|F10O5.4|F10O5_4	gene	taxon:3702	20090429	TAIR
TAIR	gene:2007630	AT1G35890.1		GO:0003677	TAIR:AnalysisReference:501730468	IEA	INTERPRO:IPR003441|INTERPRO:IPR003441	F		AT1G35890|F10O5.6|F10O5_6	gene	taxon:3702	20090429	TAIR
TAIR	gene:2007630	AT1G35890.1		GO:0045449	TAIR:AnalysisReference:501730468	IEA	INTERPRO:IPR003441|INTERPRO:IPR003441	P		AT1G35890|F10O5.6|F10O5_6	gene	taxon:3702	20090429	TAIR
TAIR	gene:2007650	AT1G35910.1		GO:0008152	TAIR:AnalysisReference:501730468	IEA	INTERPRO:IPR006379	P		AT1G35910|F10O5.8|F10O5_8	gene	taxon:3702	20090429	TAIR
TAIR	gene:2007650	AT1G35910.1		GO:0003824	TAIR:AnalysisReference:501730468	IEA	INTERPRO:IPR006379|INTERPRO:IPR003337|INTERPRO:IPR003337	F		AT1G35910|F10O5.8|F10O5_8	gene	taxon:3702	20090429	TAIR
TAIR	gene:2007650	AT1G35910.1		GO:0005992	TAIR:AnalysisReference:501730468	IEA	INTERPRO:IPR003337|INTERPRO:IPR003337	P		AT1G35910|F10O5.8|F10O5_8	gene	taxon:3702	20090429	TAIR
TAIR	gene:2007660	APUM17		GO:0012505	TAIR:AnalysisReference:501730133	IEA	CBS:TargetP	C	Arabidopsis Pumilio 17	AT1G35850|F10O5.3|F10O5_3	gene	taxon:3702	20090515	TAIR
TAIR	gene:2007660	APUM17		GO:0003723	TAIR:AnalysisReference:501730468	IEA	INTERPRO:IPR001313|INTERPRO:IPR001313|INTERPRO:IPR001313|INTERPRO:IPR001313|INTERPRO:IPR001313|INTERPRO:IPR001313|INTERPRO:IPR001313|INTERPRO:IPR001313|INTERPRO:IPR001313|INTERPRO:IPR001313|INTERPRO:IPR001313|INTERPRO:IPR001313|INTERPRO:IPR001313	F	Arabidopsis Pumilio 17	AT1G35850|F10O5.3|F10O5_3	gene	taxon:3702	20090429	TAIR
TAIR	gene:2007660	APUM17		GO:0005488	TAIR:AnalysisReference:501730468	IEA	INTERPRO:IPR016024|INTERPRO:IPR011989	F	Arabidopsis Pumilio 17	AT1G35850|F10O5.3|F10O5_3	gene	taxon:3702	20090429	TAIR
TAIR	gene:2007679	AT1G48430.1		GO:0005524	TAIR:AnalysisReference:501730468	IEA	INTERPRO:IPR012734	F		AT1G48430|T1N15.4|T1N15_4	gene	taxon:3702	20090429	TAIR
TAIR	gene:2007679	AT1G48430.1		GO:0006071	TAIR:AnalysisReference:501730468	IEA	INTERPRO:IPR004006|INTERPRO:IPR004007|INTERPRO:IPR004007	P		AT1G48430|T1N15.4|T1N15_4	gene	taxon:3702	20090429	TAIR
TAIR	gene:2007679	AT1G48430.1		GO:0004371	TAIR:AnalysisReference:501730468	IEA	INTERPRO:IPR004006|INTERPRO:IPR004007|INTERPRO:IPR004007|INTERPRO:IPR012734	F		AT1G48430|T1N15.4|T1N15_4	gene	taxon:3702	20090429	TAIR
TAIR	gene:2007689	AT1G48350.1		GO:0006412	TAIR:AnalysisReference:501730468	IEA	INTERPRO:IPR004389|INTERPRO:IPR005484	P		AT1G48350|F11A17.10|F11A17_10	gene	taxon:3702	20090429	TAIR
TAIR	gene:2007689	AT1G48350.1		GO:0003735	TAIR:AnalysisReference:501730468	IEA	INTERPRO:IPR004389|INTERPRO:IPR005484	F		AT1G48350|F11A17.10|F11A17_10	gene	taxon:3702	20090429	TAIR
TAIR	gene:2007739	AT1G48360.1		GO:0005739	TAIR:AnalysisReference:501730133	IEA	CBS:TargetP	C		AT1G48360|F11A17.9|F11A17_9	gene	taxon:3702	20090515	TAIR
TAIR	gene:2007739	AT1G48360.1		GO:0003676	TAIR:AnalysisReference:501730468	IEA	INTERPRO:IPR014905	F		AT1G48360|F11A17.9|F11A17_9	gene	taxon:3702	20090429	TAIR
TAIR	gene:2007739	AT1G48360.1		GO:0016818	TAIR:AnalysisReference:501730468	IEA	INTERPRO:IPR014905	F		AT1G48360|F11A17.9|F11A17_9	gene	taxon:3702	20090429	TAIR
TAIR	gene:2007739	AT1G48360.1		GO:0008270	TAIR:AnalysisReference:501730468	IEA	INTERPRO:IPR014905	F		AT1G48360|F11A17.9|F11A17_9	gene	taxon:3702	20090429	TAIR
TAIR	gene:2007749	AT1G48300.1		GO:0012505	TAIR:AnalysisReference:501730133	IEA	CBS:TargetP	C		AT1G48300|F11A17.15|F11A17_15	gene	taxon:3702	20090515	TAIR
TAIR	gene:2007774	CHR18		GO:0005524	TAIR:AnalysisReference:501730468	IEA	INTERPRO:IPR001650|INTERPRO:IPR000330|INTERPRO:IPR001650|INTERPRO:IPR001650	F		AT1G48310|CHA18|F11A17.14|F11A17_14	gene	taxon:3702	20090429	TAIR
TAIR	gene:2007774	CHR18		GO:0003677	TAIR:AnalysisReference:501730468	IEA	INTERPRO:IPR000330	F		AT1G48310|CHA18|F11A17.14|F11A17_14	gene	taxon:3702	20090429	TAIR
TAIR	gene:2007774	CHR18		GO:0004386	TAIR:AnalysisReference:501730468	IEA	INTERPRO:IPR001650|INTERPRO:IPR001650|INTERPRO:IPR001650	F		AT1G48310|CHA18|F11A17.14|F11A17_14	gene	taxon:3702	20090429	TAIR
TAIR	gene:2007774	CHR18		GO:0003676	TAIR:AnalysisReference:501730468	IEA	INTERPRO:IPR001650|INTERPRO:IPR001650|INTERPRO:IPR001650	F		AT1G48310|CHA18|F11A17.14|F11A17_14	gene	taxon:3702	20090429	TAIR
TAIR	gene:2007857	AT1G17500.1		GO:0016021	TAIR:AnalysisReference:501730468	IEA	INTERPRO:IPR006539	C		AT1G17500|F1L3.21|F1L3_21	gene	taxon:3702	20090429	TAIR
TAIR	gene:2007857	AT1G17500.1		GO:0008152	TAIR:AnalysisReference:501730468	IEA	INTERPRO:IPR005834	P		AT1G17500|F1L3.21|F1L3_21	gene	taxon:3702	20090429	TAIR
TAIR	gene:2007857	AT1G17500.1		GO:0015914	TAIR:AnalysisReference:501730468	IEA	INTERPRO:IPR006539	P		AT1G17500|F1L3.21|F1L3_21	gene	taxon:3702	20090429	TAIR
TAIR	gene:2007857	AT1G17500.1		GO:0016020	TAIR:AnalysisReference:501730468	IEA	INTERPRO:IPR001757|INTERPRO:IPR001757|INTERPRO:IPR001757|INTERPRO:IPR001757|INTERPRO:IPR001757|INTERPRO:IPR008250|INTERPRO:IPR001757|INTERPRO:IPR001757|INTERPRO:IPR018303	C		AT1G17500|F1L3.21|F1L3_21	gene	taxon:3702	20090429	TAIR
TAIR	gene:2007857	AT1G17500.1		GO:0006754	TAIR:AnalysisReference:501730468	IEA	INTERPRO:IPR001757|INTERPRO:IPR001757|INTERPRO:IPR001757|INTERPRO:IPR001757|INTERPRO:IPR001757|INTERPRO:IPR008250|INTERPRO:IPR001757|INTERPRO:IPR001757|INTERPRO:IPR018303	P		AT1G17500|F1L3.21|F1L3_21	gene	taxon:3702	20090429	TAIR
TAIR	gene:2007917	PEPR2		GO:0006468	TAIR:AnalysisReference:501730468	IEA	INTERPRO:IPR008271|INTERPRO:IPR017442|INTERPRO:IPR000719|INTERPRO:IPR017441	P	PEP1 RECEPTOR 2	AT1G17750|F11A6.9|F11A6_9	gene	taxon:3702	20090429	TAIR
TAIR	gene:2007927	AT1G17680.1		GO:0005488	TAIR:AnalysisReference:501730468	IEA	INTERPRO:IPR011990|INTERPRO:IPR011990|INTERPRO:IPR011990	F		AT1G17680|F11A6.2|F11A6_2	gene	taxon:3702	20090429	TAIR
TAIR	gene:2007957	AT1G17710.1		GO:0016791	TAIR:AnalysisReference:501730468	IEA	INTERPRO:IPR006383|INTERPRO:IPR006384|INTERPRO:IPR006384	F		AT1G17710|F11A6.5|F11A6_5	gene	taxon:3702	20090429	TAIR
TAIR	gene:2007957	AT1G17710.1		GO:0008152	TAIR:AnalysisReference:501730468	IEA	INTERPRO:IPR006383	P		AT1G17710|F11A6.5|F11A6_5	gene	taxon:3702	20090429	TAIR
TAIR	gene:2007972	CSTF77		GO:0005634	TAIR:AnalysisReference:501730468	IEA	INTERPRO:IPR008847	C		AT1G17760|ATCSTF77|ARABIDOPSIS THALIANA CLEAVAGE STIMULATION FACTOR 77|F11A6.10|F11A6_10	gene	taxon:3702	20090429	TAIR
TAIR	gene:2007972	CSTF77		GO:0005622	TAIR:AnalysisReference:501730468	IEA	INTERPRO:IPR003107|INTERPRO:IPR003107|INTERPRO:IPR003107|INTERPRO:IPR003107|INTERPRO:IPR003107|INTERPRO:IPR003107|INTERPRO:IPR003107|INTERPRO:IPR003107|INTERPRO:IPR003107|INTERPRO:IPR003107	C		AT1G17760|ATCSTF77|ARABIDOPSIS THALIANA CLEAVAGE STIMULATION FACTOR 77|F11A6.10|F11A6_10	gene	taxon:3702	20090429	TAIR
TAIR	gene:2008040	AT1G50450.1		GO:0005488	TAIR:AnalysisReference:501730468	IEA	INTERPRO:IPR016040|INTERPRO:IPR016040	F		AT1G50450|F11F12.19|F11F12_19	gene	taxon:3702	20090429	TAIR
TAIR	gene:2008040	AT1G50450.1		GO:0003824	TAIR:AnalysisReference:501730468	IEA	INTERPRO:IPR016040|INTERPRO:IPR016040	F		AT1G50450|F11F12.19|F11F12_19	gene	taxon:3702	20090429	TAIR
TAIR	gene:2008040	AT1G50450.1		GO:0008152	TAIR:AnalysisReference:501730468	IEA	INTERPRO:IPR016040|INTERPRO:IPR016040	P		AT1G50450|F11F12.19|F11F12_19	gene	taxon:3702	20090429	TAIR
TAIR	gene:2008055	AT1G50440.1		GO:0008270	TAIR:AnalysisReference:501730468	IEA	INTERPRO:IPR011016|INTERPRO:IPR011016	F		AT1G50440|F11F12.20|F11F12_20	gene	taxon:3702	20090429	TAIR
TAIR	gene:2008095	AT1G50410.1		GO:0003677	TAIR:AnalysisReference:501730468	IEA	INTERPRO:IPR000330	F		AT1G50410|F11F12.23|F11F12_23	gene	taxon:3702	20090429	TAIR
TAIR	gene:2008095	AT1G50410.1		GO:0004386	TAIR:AnalysisReference:501730468	IEA	INTERPRO:IPR001650|INTERPRO:IPR001650|INTERPRO:IPR001650	F		AT1G50410|F11F12.23|F11F12_23	gene	taxon:3702	20090429	TAIR
TAIR	gene:2008095	AT1G50410.1		GO:0008270	TAIR:AnalysisReference:501730468	IEA	INTERPRO:IPR001841|INTERPRO:IPR001841	F		AT1G50410|F11F12.23|F11F12_23	gene	taxon:3702	20090429	TAIR
TAIR	gene:2008095	AT1G50410.1		GO:0005524	TAIR:AnalysisReference:501730468	IEA	INTERPRO:IPR001650|INTERPRO:IPR001650|INTERPRO:IPR001650|INTERPRO:IPR000330	F		AT1G50410|F11F12.23|F11F12_23	gene	taxon:3702	20090429	TAIR
TAIR	gene:2008095	AT1G50410.1		GO:0003676	TAIR:AnalysisReference:501730468	IEA	INTERPRO:IPR001650|INTERPRO:IPR001650|INTERPRO:IPR001650	F		AT1G50410|F11F12.23|F11F12_23	gene	taxon:3702	20090429	TAIR
TAIR	gene:2008095	AT1G50410.1		GO:0005515	TAIR:AnalysisReference:501730468	IEA	INTERPRO:IPR001841|INTERPRO:IPR001841	F		AT1G50410|F11F12.23|F11F12_23	gene	taxon:3702	20090429	TAIR
TAIR	gene:2008128	delta-ADR		GO:0015031	TAIR:AnalysisReference:501730468	IEA	INTERPRO:IPR017105	P	delta-adaptin	AT1G48760|F11I4.7|F11I4_7	gene	taxon:3702	20090429	TAIR
TAIR	gene:2008128	delta-ADR		GO:0016192	TAIR:AnalysisReference:501730468	IEA	INTERPRO:IPR002553	P	delta-adaptin	AT1G48760|F11I4.7|F11I4_7	gene	taxon:3702	20090429	TAIR
TAIR	gene:2008128	delta-ADR		GO:0008565	TAIR:AnalysisReference:501730468	IEA	INTERPRO:IPR017105	F	delta-adaptin	AT1G48760|F11I4.7|F11I4_7	gene	taxon:3702	20090429	TAIR
TAIR	gene:2008128	delta-ADR		GO:0005515	TAIR:AnalysisReference:501730468	IEA	INTERPRO:IPR017105|INTERPRO:IPR002553	F	delta-adaptin	AT1G48760|F11I4.7|F11I4_7	gene	taxon:3702	20090429	TAIR
TAIR	gene:2008128	delta-ADR		GO:0005794	TAIR:AnalysisReference:501730468	IEA	INTERPRO:IPR017105	C	delta-adaptin	AT1G48760|F11I4.7|F11I4_7	gene	taxon:3702	20090429	TAIR
TAIR	gene:2008128	delta-ADR		GO:0006886	TAIR:AnalysisReference:501730468	IEA	INTERPRO:IPR002553	P	delta-adaptin	AT1G48760|F11I4.7|F11I4_7	gene	taxon:3702	20090429	TAIR
TAIR	gene:2008128	delta-ADR		GO:0005488	TAIR:AnalysisReference:501730468	IEA	INTERPRO:IPR016024|INTERPRO:IPR011989	F	delta-adaptin	AT1G48760|F11I4.7|F11I4_7	gene	taxon:3702	20090429	TAIR
TAIR	gene:2008128	delta-ADR		GO:0030117	TAIR:AnalysisReference:501730468	IEA	INTERPRO:IPR002553	C	delta-adaptin	AT1G48760|F11I4.7|F11I4_7	gene	taxon:3702	20090429	TAIR
TAIR	gene:2008138	AT1G48750.1		GO:0012505	TAIR:AnalysisReference:501730133	IEA	CBS:TargetP	C		AT1G48750|F11I4.8|F11I4_8	gene	taxon:3702	20090515	TAIR
TAIR	gene:2008138	AT1G48750.1		GO:0006869	TAIR:AnalysisReference:501730468	IEA	INTERPRO:IPR013770	P		AT1G48750|F11I4.8|F11I4_8	gene	taxon:3702	20090429	TAIR
TAIR	gene:2008143	AT1G48650.1		GO:0005524	TAIR:AnalysisReference:501730468	IEA	INTERPRO:IPR011545|INTERPRO:IPR001650|INTERPRO:IPR001650|INTERPRO:IPR001650	F		AT1G48650|F11I4.16|F11I4_16	gene	taxon:3702	20090429	TAIR
TAIR	gene:2008143	AT1G48650.1		GO:0003725	TAIR:AnalysisReference:501730468	IEA	INTERPRO:IPR001159	F		AT1G48650|F11I4.16|F11I4_16	gene	taxon:3702	20090429	TAIR
TAIR	gene:2008143	AT1G48650.1		GO:0008026	TAIR:AnalysisReference:501730468	IEA	INTERPRO:IPR011545	F		AT1G48650|F11I4.16|F11I4_16	gene	taxon:3702	20090429	TAIR
TAIR	gene:2008143	AT1G48650.1		GO:0004386	TAIR:AnalysisReference:501730468	IEA	INTERPRO:IPR001650|INTERPRO:IPR007502|INTERPRO:IPR001650|INTERPRO:IPR001650	F		AT1G48650|F11I4.16|F11I4_16	gene	taxon:3702	20090429	TAIR
TAIR	gene:2008143	AT1G48650.1		GO:0003676	TAIR:AnalysisReference:501730468	IEA	INTERPRO:IPR011545|INTERPRO:IPR001650|INTERPRO:IPR001650|INTERPRO:IPR001650	F		AT1G48650|F11I4.16|F11I4_16	gene	taxon:3702	20090429	TAIR
TAIR	gene:2008143	AT1G48650.1		GO:0003723	TAIR:AnalysisReference:501730468	IEA	INTERPRO:IPR014720	F		AT1G48650|F11I4.16|F11I4_16	gene	taxon:3702	20090429	TAIR
TAIR	gene:2008143	AT1G48650.1		GO:0005622	TAIR:AnalysisReference:501730468	IEA	INTERPRO:IPR001159|INTERPRO:IPR014720	C		AT1G48650|F11I4.16|F11I4_16	gene	taxon:3702	20090429	TAIR
TAIR	gene:2008148	AT1G48740.1		GO:0005506	TAIR:AnalysisReference:501730468	IEA	INTERPRO:IPR006620	F		AT1G48740|F11I4.9|F11I4_9	gene	taxon:3702	20090429	TAIR
TAIR	gene:2008148	AT1G48740.1		GO:0019538	TAIR:AnalysisReference:501730468	IEA	INTERPRO:IPR006620	P		AT1G48740|F11I4.9|F11I4_9	gene	taxon:3702	20090429	TAIR
TAIR	gene:2008148	AT1G48740.1		GO:0016706	TAIR:AnalysisReference:501730468	IEA	INTERPRO:IPR006620	F		AT1G48740|F11I4.9|F11I4_9	gene	taxon:3702	20090429	TAIR
TAIR	gene:2008168	AT1G48820.1		GO:0008152	TAIR:AnalysisReference:501730468	IEA	INTERPRO:IPR001906	P		AT1G48820|F11I4.2|F11I4_2	gene	taxon:3702	20090429	TAIR
TAIR	gene:2008168	AT1G48820.1		GO:0016829	TAIR:AnalysisReference:501730468	IEA	INTERPRO:IPR005630|INTERPRO:IPR001906	F		AT1G48820|F11I4.2|F11I4_2	gene	taxon:3702	20090429	TAIR
TAIR	gene:2008168	AT1G48820.1		GO:0000287	TAIR:AnalysisReference:501730468	IEA	INTERPRO:IPR005630	F		AT1G48820|F11I4.2|F11I4_2	gene	taxon:3702	20090429	TAIR
TAIR	gene:2008178	AT1G48800.1		GO:0016829	TAIR:AnalysisReference:501730468	IEA	INTERPRO:IPR005630|INTERPRO:IPR001906	F		AT1G48800|F11I4.3|F11I4_3	gene	taxon:3702	20090429	TAIR
TAIR	gene:2008178	AT1G48800.1		GO:0008152	TAIR:AnalysisReference:501730468	IEA	INTERPRO:IPR001906	P		AT1G48800|F11I4.3|F11I4_3	gene	taxon:3702	20090429	TAIR
TAIR	gene:2008178	AT1G48800.1		GO:0000287	TAIR:AnalysisReference:501730468	IEA	INTERPRO:IPR005630	F		AT1G48800|F11I4.3|F11I4_3	gene	taxon:3702	20090429	TAIR
TAIR	gene:2008188	AT1G48700.1		GO:0016706	TAIR:AnalysisReference:501730468	IEA	INTERPRO:IPR006620	F		AT1G48700|F11I4.12|F11I4_12	gene	taxon:3702	20090429	TAIR
TAIR	gene:2008188	AT1G48700.1		GO:0005506	TAIR:AnalysisReference:501730468	IEA	INTERPRO:IPR006620	F		AT1G48700|F11I4.12|F11I4_12	gene	taxon:3702	20090429	TAIR
TAIR	gene:2008188	AT1G48700.1		GO:0019538	TAIR:AnalysisReference:501730468	IEA	INTERPRO:IPR006620	P		AT1G48700|F11I4.12|F11I4_12	gene	taxon:3702	20090429	TAIR
TAIR	gene:2008220	AT1G51250.1		GO:0012505	TAIR:AnalysisReference:501730133	IEA	CBS:TargetP	C		AT1G51250|F11M15.11|F11M15_11	gene	taxon:3702	20090515	TAIR
TAIR	gene:2008225	LPAT3		GO:0012505	TAIR:AnalysisReference:501730133	IEA	CBS:TargetP	C	LYSOPHOSPHATIDYL ACYLTRANSFERASE 3	AT1G51260|F11M15.12|F11M15_12	gene	taxon:3702	20090515	TAIR
TAIR	gene:2008225	LPAT3		GO:0008152	TAIR:AnalysisReference:501730468	IEA	INTERPRO:IPR002123|INTERPRO:IPR002123	P	LYSOPHOSPHATIDYL ACYLTRANSFERASE 3	AT1G51260|F11M15.12|F11M15_12	gene	taxon:3702	20090429	TAIR
TAIR	gene:2008230	AT1G51270.1		GO:0005198	TAIR:AnalysisReference:501730468	IEA	INTERPRO:IPR000535|INTERPRO:IPR000535|INTERPRO:IPR000535|INTERPRO:IPR000535	F		AT1G51270|F11M15.13|F11M15_13	gene	taxon:3702	20090429	TAIR
TAIR	gene:2008230	AT1G51270.1		GO:0031224	TAIR:AnalysisReference:501730468	IEA	INTERPRO:IPR000157|INTERPRO:IPR000157|INTERPRO:IPR000157|INTERPRO:IPR000157	C		AT1G51270|F11M15.13|F11M15_13	gene	taxon:3702	20090429	TAIR
TAIR	gene:2008230	AT1G51270.1		GO:0004888	TAIR:AnalysisReference:501730468	IEA	INTERPRO:IPR000157|INTERPRO:IPR000157|INTERPRO:IPR000157|INTERPRO:IPR000157	F		AT1G51270|F11M15.13|F11M15_13	gene	taxon:3702	20090429	TAIR
TAIR	gene:2008230	AT1G51270.1		GO:0045087	TAIR:AnalysisReference:501730468	IEA	INTERPRO:IPR000157|INTERPRO:IPR000157|INTERPRO:IPR000157|INTERPRO:IPR000157	P		AT1G51270|F11M15.13|F11M15_13	gene	taxon:3702	20090429	TAIR
TAIR	gene:2008230	AT1G51270.1		GO:0007165	TAIR:AnalysisReference:501730468	IEA	INTERPRO:IPR000157|INTERPRO:IPR000157|INTERPRO:IPR000157|INTERPRO:IPR000157	P		AT1G51270|F11M15.13|F11M15_13	gene	taxon:3702	20090429	TAIR
TAIR	gene:2008235	AT1G51340.1		GO:0012505	TAIR:AnalysisReference:501730133	IEA	CBS:TargetP	C		AT1G51340|F11M15.20|F11M15_20	gene	taxon:3702	20090515	TAIR
TAIR	gene:2008235	AT1G51340.1		GO:0015297	TAIR:AnalysisReference:501730468	IEA	INTERPRO:IPR002528|INTERPRO:IPR002528|INTERPRO:IPR002528|INTERPRO:IPR002528|INTERPRO:IPR002528	F		AT1G51340|F11M15.20|F11M15_20	gene	taxon:3702	20090429	TAIR
TAIR	gene:2008235	AT1G51340.1		GO:0016020	TAIR:AnalysisReference:501730468	IEA	INTERPRO:IPR002528|INTERPRO:IPR002528|INTERPRO:IPR002528|INTERPRO:IPR002528|INTERPRO:IPR002528	C		AT1G51340|F11M15.20|F11M15_20	gene	taxon:3702	20090429	TAIR
TAIR	gene:2008235	AT1G51340.1		GO:0006855	TAIR:AnalysisReference:501730468	IEA	INTERPRO:IPR002528|INTERPRO:IPR002528|INTERPRO:IPR002528|INTERPRO:IPR002528|INTERPRO:IPR002528	P		AT1G51340|F11M15.20|F11M15_20	gene	taxon:3702	20090429	TAIR
TAIR	gene:2008235	AT1G51340.1		GO:0015238	TAIR:AnalysisReference:501730468	IEA	INTERPRO:IPR002528|INTERPRO:IPR002528|INTERPRO:IPR002528|INTERPRO:IPR002528|INTERPRO:IPR002528	F		AT1G51340|F11M15.20|F11M15_20	gene	taxon:3702	20090429	TAIR
TAIR	gene:2008245	AT1G51350.1		GO:0005488	TAIR:AnalysisReference:501730468	IEA	INTERPRO:IPR016024|INTERPRO:IPR016024|INTERPRO:IPR011989|INTERPRO:IPR011989	F		AT1G51350|F11M15.21|F11M15_21	gene	taxon:3702	20090429	TAIR
TAIR	gene:2008250	AT1G51200.1		GO:0008270	TAIR:AnalysisReference:501730468	IEA	INTERPRO:IPR000058|INTERPRO:IPR000058|INTERPRO:IPR000058|INTERPRO:IPR000058|INTERPRO:IPR002653|INTERPRO:IPR002653	F		AT1G51200|F11M15.7|F11M15_7	gene	taxon:3702	20090429	TAIR
TAIR	gene:2008250	AT1G51200.1		GO:0003677	TAIR:AnalysisReference:501730468	IEA	INTERPRO:IPR002653|INTERPRO:IPR002653	F		AT1G51200|F11M15.7|F11M15_7	gene	taxon:3702	20090429	TAIR
TAIR	gene:2008265	AT1G51210.1		GO:0008152	TAIR:AnalysisReference:501730468	IEA	INTERPRO:IPR002213|INTERPRO:IPR002213	P		AT1G51210|F11M15.8|F11M15_8	gene	taxon:3702	20090429	TAIR
TAIR	gene:2008270	AT1G51300.1		GO:0016787	TAIR:AnalysisReference:501730468	IEA	INTERPRO:IPR003140	F		AT1G51300|F11M15.15|F11M15_15	gene	taxon:3702	20090429	TAIR
TAIR	gene:2008280	AT1G51220.1		GO:0005622	TAIR:AnalysisReference:501730468	IEA	INTERPRO:IPR007087|INTERPRO:IPR007087|INTERPRO:IPR007087|INTERPRO:IPR015880|INTERPRO:IPR015880|INTERPRO:IPR015880|INTERPRO:IPR007087|INTERPRO:IPR007087	C		AT1G51220|F11M15.9|F11M15_9	gene	taxon:3702	20090429	TAIR
TAIR	gene:2008290	AT1G51310.1		GO:0009507	TAIR:AnalysisReference:501730133	IEA	CBS:TargetP	C		AT1G51310|F11M15.16|F11M15_16	gene	taxon:3702	20090515	TAIR
TAIR	gene:2008290	AT1G51310.1		GO:0004808	TAIR:AnalysisReference:501730468	IEA	INTERPRO:IPR004506|INTERPRO:IPR004506	F		AT1G51310|F11M15.16|F11M15_16	gene	taxon:3702	20090429	TAIR
TAIR	gene:2008290	AT1G51310.1		GO:0008033	TAIR:AnalysisReference:501730468	IEA	INTERPRO:IPR004506|INTERPRO:IPR004506	P		AT1G51310|F11M15.16|F11M15_16	gene	taxon:3702	20090429	TAIR
TAIR	gene:2008290	AT1G51310.1		GO:0005737	TAIR:AnalysisReference:501730468	IEA	INTERPRO:IPR004506|INTERPRO:IPR004506	C		AT1G51310|F11M15.16|F11M15_16	gene	taxon:3702	20090429	TAIR
TAIR	gene:2008320	AT1G51330.1		GO:0004867	TAIR:AnalysisReference:501730468	IEA	INTERPRO:IPR000215|INTERPRO:IPR000215|INTERPRO:IPR000215	F		AT1G51330|F11M15.19|F11M15_19	gene	taxon:3702	20090429	TAIR
TAIR	gene:2008439	AT1G61180.1		GO:0006915	TAIR:AnalysisReference:501730468	IEA	INTERPRO:IPR002182	P		AT1G61180|F11P17.10|F11P17_10	gene	taxon:3702	20090429	TAIR
TAIR	gene:2008439	AT1G61180.1		GO:0005515	TAIR:AnalysisReference:501730468	IEA	INTERPRO:IPR001611|INTERPRO:IPR001611	F		AT1G61180|F11P17.10|F11P17_10	gene	taxon:3702	20090429	TAIR
TAIR	gene:2008439	AT1G61180.1		GO:0005524	TAIR:AnalysisReference:501730468	IEA	INTERPRO:IPR002182	F		AT1G61180|F11P17.10|F11P17_10	gene	taxon:3702	20090429	TAIR
TAIR	gene:2008444	AT1G61260.1		GO:0012505	TAIR:AnalysisReference:501730133	IEA	CBS:TargetP	C		AT1G61260|F11P17.2|F11P17_2	gene	taxon:3702	20090515	TAIR
TAIR	gene:2008464	SC3		GO:0015031	TAIR:AnalysisReference:501730468	IEA	INTERPRO:IPR007273|INTERPRO:IPR007273	P	SECRETORY CARRIER 3	AT1G61250|F11P17.4|F11P17_4	gene	taxon:3702	20090429	TAIR
TAIR	gene:2008469	EDA16		GO:0005515	TAIR:AnalysisReference:501730468	IEA	INTERPRO:IPR001841|INTERPRO:IPR001841	F	embryo sac development arrest 16	AT1G61140|F11P17.13|F11P17_13	gene	taxon:3702	20090429	TAIR
TAIR	gene:2008469	EDA16		GO:0004386	TAIR:AnalysisReference:501730468	IEA	INTERPRO:IPR001650|INTERPRO:IPR001650|INTERPRO:IPR001650	F	embryo sac development arrest 16	AT1G61140|F11P17.13|F11P17_13	gene	taxon:3702	20090429	TAIR
TAIR	gene:2008469	EDA16		GO:0003677	TAIR:AnalysisReference:501730468	IEA	INTERPRO:IPR000330	F	embryo sac development arrest 16	AT1G61140|F11P17.13|F11P17_13	gene	taxon:3702	20090429	TAIR
TAIR	gene:2008469	EDA16		GO:0005524	TAIR:AnalysisReference:501730468	IEA	INTERPRO:IPR001650|INTERPRO:IPR000330|INTERPRO:IPR001650|INTERPRO:IPR001650	F	embryo sac development arrest 16	AT1G61140|F11P17.13|F11P17_13	gene	taxon:3702	20090429	TAIR
TAIR	gene:2008469	EDA16		GO:0003676	TAIR:AnalysisReference:501730468	IEA	INTERPRO:IPR001650|INTERPRO:IPR001650|INTERPRO:IPR001650	F	embryo sac development arrest 16	AT1G61140|F11P17.13|F11P17_13	gene	taxon:3702	20090429	TAIR
TAIR	gene:2008469	EDA16		GO:0008270	TAIR:AnalysisReference:501730468	IEA	INTERPRO:IPR001841|INTERPRO:IPR001841	F	embryo sac development arrest 16	AT1G61140|F11P17.13|F11P17_13	gene	taxon:3702	20090429	TAIR
TAIR	gene:2008479	SCPL32		GO:0012505	TAIR:AnalysisReference:501730133	IEA	CBS:TargetP	C	SERINE CARBOXYPEPTIDASE-LIKE 32	AT1G61130|F11P17.14|F11P17_14	gene	taxon:3702	20090515	TAIR
TAIR	gene:2008479	SCPL32		GO:0004185	TAIR:AnalysisReference:501730468	IEA	INTERPRO:IPR001563|INTERPRO:IPR018202|INTERPRO:IPR001563|INTERPRO:IPR018202|INTERPRO:IPR001563|INTERPRO:IPR001563|INTERPRO:IPR001563|INTERPRO:IPR001563	F	SERINE CARBOXYPEPTIDASE-LIKE 32	AT1G61130|F11P17.14|F11P17_14	gene	taxon:3702	20090429	TAIR
TAIR	gene:2008479	SCPL32		GO:0006508	TAIR:AnalysisReference:501730468	IEA	INTERPRO:IPR001563|INTERPRO:IPR018202|INTERPRO:IPR001563|INTERPRO:IPR018202|INTERPRO:IPR001563|INTERPRO:IPR001563|INTERPRO:IPR001563|INTERPRO:IPR001563	P	SERINE CARBOXYPEPTIDASE-LIKE 32	AT1G61130|F11P17.14|F11P17_14	gene	taxon:3702	20090429	TAIR
TAIR	gene:2008489	anac025		GO:0045449	TAIR:AnalysisReference:501730468	IEA	INTERPRO:IPR003441|INTERPRO:IPR003441|INTERPRO:IPR003441	P	Arabidopsis NAC domain containing protein 25	AT1G61110|F11P17.16|F11P17_16	gene	taxon:3702	20090429	TAIR
TAIR	gene:2008504	AT1G61200.1		GO:0009507	TAIR:AnalysisReference:501730133	IEA	CBS:TargetP	C		AT1G61200|F11P17.8|F11P17_8	gene	taxon:3702	20090515	TAIR
TAIR	gene:2008509	AT1G61190.1		GO:0005524	TAIR:AnalysisReference:501730468	IEA	INTERPRO:IPR002182	F		AT1G61190|F11P17.9|F11P17_9	gene	taxon:3702	20090429	TAIR
TAIR	gene:2008509	AT1G61190.1		GO:0006915	TAIR:AnalysisReference:501730468	IEA	INTERPRO:IPR002182	P		AT1G61190|F11P17.9|F11P17_9	gene	taxon:3702	20090429	TAIR
TAIR	gene:2008509	AT1G61190.1		GO:0005515	TAIR:AnalysisReference:501730468	IEA	INTERPRO:IPR001611|INTERPRO:IPR001611	F		AT1G61190|F11P17.9|F11P17_9	gene	taxon:3702	20090429	TAIR
TAIR	gene:2008529	TEL2		GO:0003676	TAIR:AnalysisReference:501730468	IEA	INTERPRO:IPR000504|INTERPRO:IPR000504|INTERPRO:IPR000504	F	TERMINAL EAR1-LIKE 2	AT1G67770|F12A21.10|F12A21_10	gene	taxon:3702	20090429	TAIR
TAIR	gene:2008529	TEL2		GO:0000166	TAIR:AnalysisReference:501730468	IEA	INTERPRO:IPR012677	F	TERMINAL EAR1-LIKE 2	AT1G67770|F12A21.10|F12A21_10	gene	taxon:3702	20090429	TAIR
TAIR	gene:2008534	ATFXG1		GO:0006629	TAIR:AnalysisReference:501730468	IEA	INTERPRO:IPR001087|INTERPRO:IPR008265	P	alpha-fucosidase 1	AT1G67830|F12A21.4|F12A21_4	gene	taxon:3702	20090429	TAIR
TAIR	gene:2008539	AT1G67650.1		GO:0008312	TAIR:AnalysisReference:501730468	IEA	INTERPRO:IPR013699	F		AT1G67650|F12A21.20|F12A21_20	gene	taxon:3702	20090429	TAIR
TAIR	gene:2008539	AT1G67650.1		GO:0006614	TAIR:AnalysisReference:501730468	IEA	INTERPRO:IPR013699	P		AT1G67650|F12A21.20|F12A21_20	gene	taxon:3702	20090429	TAIR
TAIR	gene:2008539	AT1G67650.1		GO:0048500	TAIR:AnalysisReference:501730468	IEA	INTERPRO:IPR013699	C		AT1G67650|F12A21.20|F12A21_20	gene	taxon:3702	20090429	TAIR
TAIR	gene:2008544	AT1G67820.1		GO:0004722	TAIR:AnalysisReference:501730468	IEA	INTERPRO:IPR000222	F		AT1G67820|F12A21.5|F12A21_5	gene	taxon:3702	20090429	TAIR
TAIR	gene:2008544	AT1G67820.1		GO:0003824	TAIR:AnalysisReference:501730468	IEA	INTERPRO:IPR001932|INTERPRO:IPR001932|INTERPRO:IPR001932	F		AT1G67820|F12A21.5|F12A21_5	gene	taxon:3702	20090429	TAIR
TAIR	gene:2008544	AT1G67820.1		GO:0006470	TAIR:AnalysisReference:501730468	IEA	INTERPRO:IPR000222	P		AT1G67820|F12A21.5|F12A21_5	gene	taxon:3702	20090429	TAIR
TAIR	gene:2008544	AT1G67820.1		GO:0008287	TAIR:AnalysisReference:501730468	IEA	INTERPRO:IPR000222	C		AT1G67820|F12A21.5|F12A21_5	gene	taxon:3702	20090429	TAIR
TAIR	gene:2008549	AT1G67750.1		GO:0012505	TAIR:AnalysisReference:501730133	IEA	CBS:TargetP	C		AT1G67750|F12A21.12|F12A21_12	gene	taxon:3702	20090515	TAIR
TAIR	gene:2008564	AT1G67720.1		GO:0012505	TAIR:AnalysisReference:501730133	IEA	CBS:TargetP	C		AT1G67720|F12A21.30	gene	taxon:3702	20090515	TAIR
TAIR	gene:2008564	AT1G67720.1		GO:0006468	TAIR:AnalysisReference:501730468	IEA	INTERPRO:IPR017441|INTERPRO:IPR008271|INTERPRO:IPR001245|INTERPRO:IPR002290|INTERPRO:IPR000719|INTERPRO:IPR001245	P		AT1G67720|F12A21.30	gene	taxon:3702	20090429	TAIR
TAIR	gene:2008569	AT1G67800.1		GO:0008270	TAIR:AnalysisReference:501730468	IEA	INTERPRO:IPR001841|INTERPRO:IPR001841	F		AT1G67800|F12A21.7|F12A21_7	gene	taxon:3702	20090429	TAIR
TAIR	gene:2008569	AT1G67800.1		GO:0005515	TAIR:AnalysisReference:501730468	IEA	INTERPRO:IPR001841|INTERPRO:IPR001841	F		AT1G67800|F12A21.7|F12A21_7	gene	taxon:3702	20090429	TAIR
TAIR	gene:2008594	AT1G67580.1		GO:0005524	TAIR:AnalysisReference:501730468	IEA	INTERPRO:IPR017442|INTERPRO:IPR000719|INTERPRO:IPR002290	F		AT1G67580|F12B7.13|F12B7_13	gene	taxon:3702	20090429	TAIR
TAIR	gene:2008594	AT1G67580.1		GO:0006468	TAIR:AnalysisReference:501730468	IEA	INTERPRO:IPR008271|INTERPRO:IPR017442|INTERPRO:IPR000719|INTERPRO:IPR002290	P		AT1G67580|F12B7.13|F12B7_13	gene	taxon:3702	20090429	TAIR
TAIR	gene:2008594	AT1G67580.1		GO:0004674	TAIR:AnalysisReference:501730468	IEA	INTERPRO:IPR008271|INTERPRO:IPR002290	F		AT1G67580|F12B7.13|F12B7_13	gene	taxon:3702	20090429	TAIR
TAIR	gene:2008594	AT1G67580.1		GO:0004672	TAIR:AnalysisReference:501730468	IEA	INTERPRO:IPR017442|INTERPRO:IPR000719	F		AT1G67580|F12B7.13|F12B7_13	gene	taxon:3702	20090429	TAIR
TAIR	gene:2008599	AT1G67690.1		GO:0004222	TAIR:AnalysisReference:501730468	IEA	INTERPRO:IPR001567	F		AT1G67690|F12A21.16	gene	taxon:3702	20090429	TAIR
TAIR	gene:2008599	AT1G67690.1		GO:0006508	TAIR:AnalysisReference:501730468	IEA	INTERPRO:IPR001567	P		AT1G67690|F12A21.16	gene	taxon:3702	20090429	TAIR
TAIR	gene:2008609	AT1G67680.1		GO:0048500	TAIR:AnalysisReference:501730468	IEA	INTERPRO:IPR013699	C		AT1G67680|F12A21.17|F12A21_17	gene	taxon:3702	20090429	TAIR
TAIR	gene:2008609	AT1G67680.1		GO:0008312	TAIR:AnalysisReference:501730468	IEA	INTERPRO:IPR013699	F		AT1G67680|F12A21.17|F12A21_17	gene	taxon:3702	20090429	TAIR
TAIR	gene:2008609	AT1G67680.1		GO:0006614	TAIR:AnalysisReference:501730468	IEA	INTERPRO:IPR013699	P		AT1G67680|F12A21.17|F12A21_17	gene	taxon:3702	20090429	TAIR
TAIR	gene:2008634	AT1G67760.1		GO:0051082	TAIR:AnalysisReference:501730468	IEA	INTERPRO:IPR012718	F		AT1G67760|F12A21.11|F12A21_11	gene	taxon:3702	20090429	TAIR
TAIR	gene:2008634	AT1G67760.1		GO:0005515	TAIR:AnalysisReference:501730468	IEA	INTERPRO:IPR002423|INTERPRO:IPR002423|INTERPRO:IPR002423	F		AT1G67760|F12A21.11|F12A21_11	gene	taxon:3702	20090429	TAIR
TAIR	gene:2008634	AT1G67760.1		GO:0005524	TAIR:AnalysisReference:501730468	IEA	INTERPRO:IPR002423|INTERPRO:IPR002423|INTERPRO:IPR002423|INTERPRO:IPR012718	F		AT1G67760|F12A21.11|F12A21_11	gene	taxon:3702	20090429	TAIR
TAIR	gene:2008652	AT1G35430.1		GO:0005739	TAIR:AnalysisReference:501730133	IEA	CBS:TargetP	C		AT1G35430|F12A4.3|F12A4_3	gene	taxon:3702	20090515	TAIR
TAIR	gene:2008657	AT1G35420.1		GO:0016787	TAIR:AnalysisReference:501730468	IEA	INTERPRO:IPR002925	F		AT1G35420|F12A4.4|F12A4_4	gene	taxon:3702	20090429	TAIR
TAIR	gene:2008692	AT1G35460.1		GO:0005634	TAIR:AnalysisReference:501730468	IEA	INTERPRO:IPR001092|INTERPRO:IPR001092|INTERPRO:IPR001092|INTERPRO:IPR011598|INTERPRO:IPR011598	C		AT1G35460|F12A4.2|F12A4_2	gene	taxon:3702	20090429	TAIR
TAIR	gene:2008807	AT1G67560.1		GO:0009055	TAIR:AnalysisReference:501730468	IEA	INTERPRO:IPR001246|INTERPRO:IPR001246|INTERPRO:IPR001246|INTERPRO:IPR001246|INTERPRO:IPR001246|INTERPRO:IPR001246|INTERPRO:IPR001246|INTERPRO:IPR001246	F		AT1G67560|F12B7.11|F12B7_11	gene	taxon:3702	20090429	TAIR
TAIR	gene:2008807	AT1G67560.1		GO:0016165	TAIR:AnalysisReference:501730468	IEA	INTERPRO:IPR001246|INTERPRO:IPR001246|INTERPRO:IPR001246|INTERPRO:IPR001246|INTERPRO:IPR001246|INTERPRO:IPR001246|INTERPRO:IPR001246|INTERPRO:IPR001246	F		AT1G67560|F12B7.11|F12B7_11	gene	taxon:3702	20090429	TAIR
TAIR	gene:2008807	AT1G67560.1		GO:0005506	TAIR:AnalysisReference:501730468	IEA	INTERPRO:IPR001246|INTERPRO:IPR001246|INTERPRO:IPR001246|INTERPRO:IPR001246|INTERPRO:IPR001246|INTERPRO:IPR001246|INTERPRO:IPR001246|INTERPRO:IPR001246	F		AT1G67560|F12B7.11|F12B7_11	gene	taxon:3702	20090429	TAIR
TAIR	gene:2008807	AT1G67560.1		GO:0016702	TAIR:AnalysisReference:501730468	IEA	INTERPRO:IPR013819|INTERPRO:IPR013819|INTERPRO:IPR013819|INTERPRO:IPR013819|INTERPRO:IPR013819|INTERPRO:IPR013819|INTERPRO:IPR013819	F		AT1G67560|F12B7.11|F12B7_11	gene	taxon:3702	20090429	TAIR
TAIR	gene:2008807	AT1G67560.1		GO:0046872	TAIR:AnalysisReference:501730468	IEA	INTERPRO:IPR013819|INTERPRO:IPR013819|INTERPRO:IPR013819|INTERPRO:IPR013819|INTERPRO:IPR013819|INTERPRO:IPR000907|INTERPRO:IPR013819|INTERPRO:IPR013819	F		AT1G67560|F12B7.11|F12B7_11	gene	taxon:3702	20090429	TAIR
TAIR	gene:2008812	AT1G67530.1		GO:0016567	TAIR:AnalysisReference:501730468	IEA	INTERPRO:IPR003613|INTERPRO:IPR003613	P		AT1G67530|F12B7.8|F12B7_8	gene	taxon:3702	20090429	TAIR
TAIR	gene:2008812	AT1G67530.1		GO:0000151	TAIR:AnalysisReference:501730468	IEA	INTERPRO:IPR003613|INTERPRO:IPR003613	C		AT1G67530|F12B7.8|F12B7_8	gene	taxon:3702	20090429	TAIR
TAIR	gene:2008812	AT1G67530.1		GO:0005488	TAIR:AnalysisReference:501730468	IEA	INTERPRO:IPR016024|INTERPRO:IPR011989	F		AT1G67530|F12B7.8|F12B7_8	gene	taxon:3702	20090429	TAIR
TAIR	gene:2008812	AT1G67530.1		GO:0004842	TAIR:AnalysisReference:501730468	IEA	INTERPRO:IPR003613|INTERPRO:IPR003613	F		AT1G67530|F12B7.8|F12B7_8	gene	taxon:3702	20090429	TAIR
TAIR	gene:2008839	ATBAG5		GO:0006915	TAIR:AnalysisReference:501730468	IEA	INTERPRO:IPR003103|INTERPRO:IPR003103|INTERPRO:IPR003103	P	ARABIDOPSIS THALIANA BCL-2-ASSOCIATED ATHANOGENE 5	AT1G12060|F12F1.7|F12F1_7	gene	taxon:3702	20090429	TAIR
TAIR	gene:2008839	ATBAG5		GO:0005515	TAIR:AnalysisReference:501730468	IEA	INTERPRO:IPR003103|INTERPRO:IPR003103|INTERPRO:IPR003103	F	ARABIDOPSIS THALIANA BCL-2-ASSOCIATED ATHANOGENE 5	AT1G12060|F12F1.7|F12F1_7	gene	taxon:3702	20090429	TAIR
TAIR	gene:2008844	AT1G12050.1		GO:0004334	TAIR:AnalysisReference:501730468	IEA	INTERPRO:IPR015377|INTERPRO:IPR015377|INTERPRO:IPR015377|INTERPRO:IPR005959|INTERPRO:IPR005959	F		AT1G12050|F12F1.8|F12F1_8	gene	taxon:3702	20090429	TAIR
TAIR	gene:2008844	AT1G12050.1		GO:0009072	TAIR:AnalysisReference:501730468	IEA	INTERPRO:IPR015377|INTERPRO:IPR015377|INTERPRO:IPR015377|INTERPRO:IPR005959|INTERPRO:IPR005959	P		AT1G12050|F12F1.8|F12F1_8	gene	taxon:3702	20090429	TAIR
TAIR	gene:2008844	AT1G12050.1		GO:0008152	TAIR:AnalysisReference:501730468	IEA	INTERPRO:IPR011234|INTERPRO:IPR002529|INTERPRO:IPR011234	P		AT1G12050|F12F1.8|F12F1_8	gene	taxon:3702	20090429	TAIR
TAIR	gene:2008844	AT1G12050.1		GO:0003824	TAIR:AnalysisReference:501730468	IEA	INTERPRO:IPR011234|INTERPRO:IPR002529|INTERPRO:IPR011234	F		AT1G12050|F12F1.8|F12F1_8	gene	taxon:3702	20090429	TAIR
TAIR	gene:2008849	AT1G11970.1		GO:0006464	TAIR:AnalysisReference:501730468	IEA	INTERPRO:IPR000626	P		AT1G11970|F12F1.16|F12F1_16	gene	taxon:3702	20090429	TAIR
TAIR	gene:2008899	AT1G11860.1		GO:0004047	TAIR:AnalysisReference:501730468	IEA	INTERPRO:IPR006223|INTERPRO:IPR006222|INTERPRO:IPR006223	F		AT1G11860|F12F1.30|F12F1_30	gene	taxon:3702	20090429	TAIR
TAIR	gene:2008914	AT1G11850.1		GO:0012505	TAIR:AnalysisReference:501730133	IEA	CBS:TargetP	C		AT1G11850|F12F1.31|F12F1_31	gene	taxon:3702	20090515	TAIR
TAIR	gene:2008924	AT1G11920.1		GO:0012505	TAIR:AnalysisReference:501730133	IEA	CBS:TargetP	C		AT1G11920|F12F1.22|F12F1_22	gene	taxon:3702	20090515	TAIR
TAIR	gene:2008929	ATGLX1		GO:0046872	TAIR:AnalysisReference:501730468	IEA	INTERPRO:IPR004361|INTERPRO:IPR004361|INTERPRO:IPR018146|INTERPRO:IPR018146|INTERPRO:IPR018146	F	GLYOXALASE I HOMOLOG	AT1G11840|GLX1|GLYOXALASE I HOMOLOG|F12F1.32|F12F1_32|GLYOXALASE I	gene	taxon:3702	20090429	TAIR
TAIR	gene:2008929	ATGLX1		GO:0004462	TAIR:AnalysisReference:501730468	IEA	INTERPRO:IPR004361|INTERPRO:IPR004361|INTERPRO:IPR018146|INTERPRO:IPR018146|INTERPRO:IPR018146	F	GLYOXALASE I HOMOLOG	AT1G11840|GLX1|GLYOXALASE I HOMOLOG|F12F1.32|F12F1_32|GLYOXALASE I	gene	taxon:3702	20090429	TAIR
TAIR	gene:2008949	RUB3		GO:0006464	TAIR:AnalysisReference:501730468	IEA	INTERPRO:IPR000626|INTERPRO:IPR000626|INTERPRO:IPR000626|INTERPRO:IPR000626|INTERPRO:IPR000626|INTERPRO:IPR000626|INTERPRO:IPR000626	P	UBIQUITIN-RELATED PROTEIN 3	AT1G11980|F12F1.15|F12F1_15	gene	taxon:3702	20090429	TAIR
TAIR	gene:2008959	SEC22		GO:0016192	TAIR:AnalysisReference:501730468	IEA	INTERPRO:IPR001388|INTERPRO:IPR010908|INTERPRO:IPR010908|INTERPRO:IPR001388|INTERPRO:IPR001388	P	SECRETION 22	AT1G11890|ATSEC22|SECRETION 22|F12F1.27|F12F1_27	gene	taxon:3702	20090429	TAIR
TAIR	gene:2008959	SEC22		GO:0006810	TAIR:AnalysisReference:501730468	IEA	INTERPRO:IPR011012	P	SECRETION 22	AT1G11890|ATSEC22|SECRETION 22|F12F1.27|F12F1_27	gene	taxon:3702	20090429	TAIR
TAIR	gene:2008964	AT1G12070.1		GO:0005737	TAIR:AnalysisReference:501730468	IEA	INTERPRO:IPR000406|INTERPRO:IPR000406|INTERPRO:IPR000406	C		AT1G12070|F12F1.5|F12F1_5	gene	taxon:3702	20090429	TAIR
TAIR	gene:2008964	AT1G12070.1		GO:0005094	TAIR:AnalysisReference:501730468	IEA	INTERPRO:IPR000406|INTERPRO:IPR000406|INTERPRO:IPR000406	F		AT1G12070|F12F1.5|F12F1_5	gene	taxon:3702	20090429	TAIR
TAIR	gene:2008969	AT1G11880.1		GO:0016758	TAIR:AnalysisReference:501730468	IEA	INTERPRO:IPR007315|INTERPRO:IPR007315	F		AT1G11880|F12F1.28|F12F1_28	gene	taxon:3702	20090429	TAIR
TAIR	gene:2008969	AT1G11880.1		GO:0005789	TAIR:AnalysisReference:501730468	IEA	INTERPRO:IPR007315|INTERPRO:IPR007315	C		AT1G11880|F12F1.28|F12F1_28	gene	taxon:3702	20090429	TAIR
TAIR	gene:2008969	AT1G11880.1		GO:0006506	TAIR:AnalysisReference:501730468	IEA	INTERPRO:IPR007315|INTERPRO:IPR007315	P		AT1G11880|F12F1.28|F12F1_28	gene	taxon:3702	20090429	TAIR
TAIR	gene:2008969	AT1G11880.1		GO:0016021	TAIR:AnalysisReference:501730468	IEA	INTERPRO:IPR007315|INTERPRO:IPR007315	C		AT1G11880|F12F1.28|F12F1_28	gene	taxon:3702	20090429	TAIR
TAIR	gene:2008990	ARF13		GO:0005634	TAIR:AnalysisReference:501730468	IEA	INTERPRO:IPR010525	C	AUXIN RESPONSE FACTOR 13	AT1G34170|F12G12.1|F12G12_1	gene	taxon:3702	20090429	TAIR
TAIR	gene:2009020	AT1G34150.1		GO:0001522	TAIR:AnalysisReference:501730468	IEA	INTERPRO:IPR001406|INTERPRO:IPR001406|INTERPRO:IPR001406|INTERPRO:IPR001406|INTERPRO:IPR001406|INTERPRO:IPR001406	P		AT1G34150|F12G12.3|F12G12_3	gene	taxon:3702	20090429	TAIR
TAIR	gene:2009020	AT1G34150.1		GO:0008033	TAIR:AnalysisReference:501730468	IEA	INTERPRO:IPR001406|INTERPRO:IPR001406|INTERPRO:IPR001406|INTERPRO:IPR001406|INTERPRO:IPR001406|INTERPRO:IPR001406	P		AT1G34150|F12G12.3|F12G12_3	gene	taxon:3702	20090429	TAIR
TAIR	gene:2009025	UPF3		GO:0000166	TAIR:AnalysisReference:501730468	IEA	INTERPRO:IPR012677	F		AT1G33980|ATUPF3|F12G12.20|F12G12_20	gene	taxon:3702	20090429	TAIR
TAIR	gene:2009030	AT1G34060.1		GO:0012505	TAIR:AnalysisReference:501730133	IEA	CBS:TargetP	C		AT1G34060|F12G12.12|F12G12_12	gene	taxon:3702	20090515	TAIR
TAIR	gene:2009030	AT1G34060.1		GO:0030170	TAIR:AnalysisReference:501730468	IEA	INTERPRO:IPR015422|INTERPRO:IPR015421	F		AT1G34060|F12G12.12|F12G12_12	gene	taxon:3702	20090429	TAIR
TAIR	gene:2009030	AT1G34060.1		GO:0003824	TAIR:AnalysisReference:501730468	IEA	INTERPRO:IPR015422|INTERPRO:IPR015421	F		AT1G34060|F12G12.12|F12G12_12	gene	taxon:3702	20090429	TAIR
TAIR	gene:2009030	AT1G34060.1		GO:0016846	TAIR:AnalysisReference:501730468	IEA	INTERPRO:IPR006948|INTERPRO:IPR006947|INTERPRO:IPR006947	F		AT1G34060|F12G12.12|F12G12_12	gene	taxon:3702	20090429	TAIR
TAIR	gene:2009040	AT1G33970.1		GO:0005525	TAIR:AnalysisReference:501730468	IEA	INTERPRO:IPR006703	F		AT1G33970|F12G12.21|F12G12_21	gene	taxon:3702	20090429	TAIR
TAIR	gene:2009050	STT3B		GO:0006486	TAIR:AnalysisReference:501730468	IEA	INTERPRO:IPR003674	P	staurosporin and temperature sensitive 3-like b	AT1G34130|F12G12.5|F12G12_5	gene	taxon:3702	20090429	TAIR
TAIR	gene:2009055	AT1G34040.1		GO:0012505	TAIR:AnalysisReference:501730133	IEA	CBS:TargetP	C		AT1G34040|F12G12.14|F12G12_14	gene	taxon:3702	20090515	TAIR
TAIR	gene:2009055	AT1G34040.1		GO:0016846	TAIR:AnalysisReference:501730468	IEA	INTERPRO:IPR006948|INTERPRO:IPR006947|INTERPRO:IPR006947	F		AT1G34040|F12G12.14|F12G12_14	gene	taxon:3702	20090429	TAIR
TAIR	gene:2009055	AT1G34040.1		GO:0003824	TAIR:AnalysisReference:501730468	IEA	INTERPRO:IPR015422|INTERPRO:IPR015421	F		AT1G34040|F12G12.14|F12G12_14	gene	taxon:3702	20090429	TAIR
TAIR	gene:2009055	AT1G34040.1		GO:0030170	TAIR:AnalysisReference:501730468	IEA	INTERPRO:IPR015422|INTERPRO:IPR015421	F		AT1G34040|F12G12.14|F12G12_14	gene	taxon:3702	20090429	TAIR
TAIR	gene:2009065	AT1G34030.1		GO:0006412	TAIR:AnalysisReference:501730468	IEA	INTERPRO:IPR001892|INTERPRO:IPR001892|INTERPRO:IPR018269|INTERPRO:IPR001892	P		AT1G34030|F12G12.15|F12G12_15	gene	taxon:3702	20090429	TAIR
TAIR	gene:2009070	AT1G34110.1		GO:0005524	TAIR:AnalysisReference:501730468	IEA	INTERPRO:IPR000719|INTERPRO:IPR017441|INTERPRO:IPR017442|INTERPRO:IPR001245|INTERPRO:IPR002290	F		AT1G34110|F12G12.7|F12G12_7	gene	taxon:3702	20090429	TAIR
TAIR	gene:2009070	AT1G34110.1		GO:0005515	TAIR:AnalysisReference:501730468	IEA	INTERPRO:IPR001611|INTERPRO:IPR001611|INTERPRO:IPR001611|INTERPRO:IPR001611|INTERPRO:IPR001611|INTERPRO:IPR001611|INTERPRO:IPR001611|INTERPRO:IPR001611|INTERPRO:IPR001611|INTERPRO:IPR001611|INTERPRO:IPR001611|INTERPRO:IPR001611|INTERPRO:IPR001611|INTERPRO:IPR001611|INTERPRO:IPR001611|INTERPRO:IPR001611|INTERPRO:IPR001611|INTERPRO:IPR001611	F		AT1G34110|F12G12.7|F12G12_7	gene	taxon:3702	20090429	TAIR
TAIR	gene:2009070	AT1G34110.1		GO:0004713	TAIR:AnalysisReference:501730468	IEA	INTERPRO:IPR001245	F		AT1G34110|F12G12.7|F12G12_7	gene	taxon:3702	20090429	TAIR
TAIR	gene:2009070	AT1G34110.1		GO:0004674	TAIR:AnalysisReference:501730468	IEA	INTERPRO:IPR008271|INTERPRO:IPR002290	F		AT1G34110|F12G12.7|F12G12_7	gene	taxon:3702	20090429	TAIR
TAIR	gene:2009070	AT1G34110.1		GO:0006468	TAIR:AnalysisReference:501730468	IEA	INTERPRO:IPR000719|INTERPRO:IPR017441|INTERPRO:IPR008271|INTERPRO:IPR017442|INTERPRO:IPR001245|INTERPRO:IPR002290	P		AT1G34110|F12G12.7|F12G12_7	gene	taxon:3702	20090429	TAIR
TAIR	gene:2009070	AT1G34110.1		GO:0004672	TAIR:AnalysisReference:501730468	IEA	INTERPRO:IPR000719|INTERPRO:IPR017441|INTERPRO:IPR017442	F		AT1G34110|F12G12.7|F12G12_7	gene	taxon:3702	20090429	TAIR
TAIR	gene:2009114	AT1G06700.1		GO:0005524	TAIR:AnalysisReference:501730468	IEA	INTERPRO:IPR008266|INTERPRO:IPR001245|INTERPRO:IPR000719|INTERPRO:IPR017441	F		AT1G06700|F4H5.21|F4H5_21	gene	taxon:3702	20090429	TAIR
TAIR	gene:2009114	AT1G06700.1		GO:0006468	TAIR:AnalysisReference:501730468	IEA	INTERPRO:IPR008266|INTERPRO:IPR001245|INTERPRO:IPR000719|INTERPRO:IPR017441	P		AT1G06700|F4H5.21|F4H5_21	gene	taxon:3702	20090429	TAIR
TAIR	gene:2009114	AT1G06700.1		GO:0004713	TAIR:AnalysisReference:501730468	IEA	INTERPRO:IPR008266|INTERPRO:IPR001245	F		AT1G06700|F4H5.21|F4H5_21	gene	taxon:3702	20090429	TAIR
TAIR	gene:2009114	AT1G06700.1		GO:0004672	TAIR:AnalysisReference:501730468	IEA	INTERPRO:IPR000719|INTERPRO:IPR017441	F		AT1G06700|F4H5.21|F4H5_21	gene	taxon:3702	20090429	TAIR
TAIR	gene:2009134	AT1G06510.1		GO:0009507	TAIR:AnalysisReference:501730133	IEA	CBS:TargetP	C		AT1G06510|F12K11.16|F12K11_16	gene	taxon:3702	20090515	TAIR
TAIR	gene:2009169	AT1G06560.1		GO:0003723	TAIR:AnalysisReference:501730468	IEA	INTERPRO:IPR002478|INTERPRO:IPR002478|INTERPRO:IPR002478	F		AT1G06560|F12K11.10|F12K11_10	gene	taxon:3702	20090429	TAIR
TAIR	gene:2009179	AT1G06550.1		GO:0008152	TAIR:AnalysisReference:501730468	IEA	INTERPRO:IPR001753	P		AT1G06550|F12K11.12|F12K11_12	gene	taxon:3702	20090429	TAIR
TAIR	gene:2009179	AT1G06550.1		GO:0003824	TAIR:AnalysisReference:501730468	IEA	INTERPRO:IPR001753	F		AT1G06550|F12K11.12|F12K11_12	gene	taxon:3702	20090429	TAIR
TAIR	gene:2009184	ATGSL07		GO:0006075	TAIR:AnalysisReference:501730468	IEA	INTERPRO:IPR003440	P	glucan synthase-like 7	AT1G06490|gsl07|atgsl7|F12K11.17|F12K11_17	gene	taxon:3702	20090429	TAIR
TAIR	gene:2009184	ATGSL07		GO:0016020	TAIR:AnalysisReference:501730468	IEA	INTERPRO:IPR003440	C	glucan synthase-like 7	AT1G06490|gsl07|atgsl7|F12K11.17|F12K11_17	gene	taxon:3702	20090429	TAIR
TAIR	gene:2009184	ATGSL07		GO:0000148	TAIR:AnalysisReference:501730468	IEA	INTERPRO:IPR003440	C	glucan synthase-like 7	AT1G06490|gsl07|atgsl7|F12K11.17|F12K11_17	gene	taxon:3702	20090429	TAIR
TAIR	gene:2009219	AT1G06450.1		GO:0005634	TAIR:AnalysisReference:501730468	IEA	INTERPRO:IPR006941	C		AT1G06450|F12K11.20|F12K11_20	gene	taxon:3702	20090429	TAIR
TAIR	gene:2009219	AT1G06450.1		GO:0003676	TAIR:AnalysisReference:501730468	IEA	INTERPRO:IPR012337	F		AT1G06450|F12K11.20|F12K11_20	gene	taxon:3702	20090429	TAIR
TAIR	gene:2009229	AT1G06440.1		GO:0005739	TAIR:AnalysisReference:501730133	IEA	CBS:TargetP	C		AT1G06440|F12K11.21|F12K11_21	gene	taxon:3702	20090515	TAIR
TAIR	gene:2009229	AT1G06440.1		GO:0004221	TAIR:AnalysisReference:501730468	IEA	INTERPRO:IPR001578	F		AT1G06440|F12K11.21|F12K11_21	gene	taxon:3702	20090429	TAIR
TAIR	gene:2009229	AT1G06440.1		GO:0005622	TAIR:AnalysisReference:501730468	IEA	INTERPRO:IPR001578	C		AT1G06440|F12K11.21|F12K11_21	gene	taxon:3702	20090429	TAIR
TAIR	gene:2009229	AT1G06440.1		GO:0006511	TAIR:AnalysisReference:501730468	IEA	INTERPRO:IPR001578	P		AT1G06440|F12K11.21|F12K11_21	gene	taxon:3702	20090429	TAIR
TAIR	gene:2009277	CYP94D1		GO:0012505	TAIR:AnalysisReference:501730133	IEA	CBS:TargetP	C	CYTOCHROME P450, FAMILY 94, SUBFAMILY D, POLYPEPTIDE 1	AT1G34540|F12K21.15|F12K21_15	gene	taxon:3702	20090515	TAIR
TAIR	gene:2009277	CYP94D1		GO:0005506	TAIR:AnalysisReference:501730468	IEA	INTERPRO:IPR002401|INTERPRO:IPR002401|INTERPRO:IPR002401|INTERPRO:IPR002401|INTERPRO:IPR002401|INTERPRO:IPR001128|INTERPRO:IPR001128|INTERPRO:IPR001128|INTERPRO:IPR001128	F	CYTOCHROME P450, FAMILY 94, SUBFAMILY D, POLYPEPTIDE 1	AT1G34540|F12K21.15|F12K21_15	gene	taxon:3702	20090429	TAIR
TAIR	gene:2009277	CYP94D1		GO:0020037	TAIR:AnalysisReference:501730468	IEA	INTERPRO:IPR002401|INTERPRO:IPR002401|INTERPRO:IPR002401|INTERPRO:IPR002401|INTERPRO:IPR002401|INTERPRO:IPR001128|INTERPRO:IPR001128|INTERPRO:IPR001128|INTERPRO:IPR001128	F	CYTOCHROME P450, FAMILY 94, SUBFAMILY D, POLYPEPTIDE 1	AT1G34540|F12K21.15|F12K21_15	gene	taxon:3702	20090429	TAIR
TAIR	gene:2009277	CYP94D1		GO:0009055	TAIR:AnalysisReference:501730468	IEA	INTERPRO:IPR001128|INTERPRO:IPR001128|INTERPRO:IPR001128|INTERPRO:IPR001128	F	CYTOCHROME P450, FAMILY 94, SUBFAMILY D, POLYPEPTIDE 1	AT1G34540|F12K21.15|F12K21_15	gene	taxon:3702	20090429	TAIR
TAIR	gene:2009277	CYP94D1		GO:0004497	TAIR:AnalysisReference:501730468	IEA	INTERPRO:IPR002401|INTERPRO:IPR002401|INTERPRO:IPR002401|INTERPRO:IPR002401|INTERPRO:IPR002401|INTERPRO:IPR001128|INTERPRO:IPR001128|INTERPRO:IPR001128|INTERPRO:IPR001128	F	CYTOCHROME P450, FAMILY 94, SUBFAMILY D, POLYPEPTIDE 1	AT1G34540|F12K21.15|F12K21_15	gene	taxon:3702	20090429	TAIR
TAIR	gene:2009317	AT1G34510.1		GO:0012505	TAIR:AnalysisReference:501730133	IEA	CBS:TargetP	C		AT1G34510|F12K21.18|F12K21_18	gene	taxon:3702	20090515	TAIR
TAIR	gene:2009317	AT1G34510.1		GO:0020037	TAIR:AnalysisReference:501730468	IEA	INTERPRO:IPR002016|INTERPRO:IPR002016|INTERPRO:IPR002016|INTERPRO:IPR002016|INTERPRO:IPR002016|INTERPRO:IPR002016|INTERPRO:IPR000823|INTERPRO:IPR000823|INTERPRO:IPR000823|INTERPRO:IPR000823|INTERPRO:IPR000823|INTERPRO:IPR000823|INTERPRO:IPR000823|INTERPRO:IPR000823|INTERPRO:IPR000823|INTERPRO:IPR002016|INTERPRO:IPR010255|INTERPRO:IPR002016	F		AT1G34510|F12K21.18|F12K21_18	gene	taxon:3702	20090429	TAIR
TAIR	gene:2009317	AT1G34510.1		GO:0006979	TAIR:AnalysisReference:501730468	IEA	INTERPRO:IPR002016|INTERPRO:IPR002016|INTERPRO:IPR002016|INTERPRO:IPR002016|INTERPRO:IPR002016|INTERPRO:IPR002016|INTERPRO:IPR000823|INTERPRO:IPR000823|INTERPRO:IPR000823|INTERPRO:IPR000823|INTERPRO:IPR000823|INTERPRO:IPR000823|INTERPRO:IPR000823|INTERPRO:IPR000823|INTERPRO:IPR000823|INTERPRO:IPR002016|INTERPRO:IPR010255|INTERPRO:IPR002016	P		AT1G34510|F12K21.18|F12K21_18	gene	taxon:3702	20090429	TAIR
TAIR	gene:2009317	AT1G34510.1		GO:0009055	TAIR:AnalysisReference:501730468	IEA	INTERPRO:IPR000823|INTERPRO:IPR000823|INTERPRO:IPR000823|INTERPRO:IPR000823|INTERPRO:IPR000823|INTERPRO:IPR000823|INTERPRO:IPR000823|INTERPRO:IPR000823|INTERPRO:IPR000823	F		AT1G34510|F12K21.18|F12K21_18	gene	taxon:3702	20090429	TAIR
TAIR	gene:2009317	AT1G34510.1		GO:0004601	TAIR:AnalysisReference:501730468	IEA	INTERPRO:IPR002016|INTERPRO:IPR002016|INTERPRO:IPR002016|INTERPRO:IPR002016|INTERPRO:IPR002016|INTERPRO:IPR002016|INTERPRO:IPR000823|INTERPRO:IPR000823|INTERPRO:IPR000823|INTERPRO:IPR000823|INTERPRO:IPR000823|INTERPRO:IPR000823|INTERPRO:IPR000823|INTERPRO:IPR000823|INTERPRO:IPR000823|INTERPRO:IPR002016|INTERPRO:IPR010255|INTERPRO:IPR002016	F		AT1G34510|F12K21.18|F12K21_18	gene	taxon:3702	20090429	TAIR
TAIR	gene:2009322	AT1G34580.1		GO:0016021	TAIR:AnalysisReference:501730468	IEA	INTERPRO:IPR005828	C		AT1G34580|F12K21.8|F12K21_8	gene	taxon:3702	20090429	TAIR
TAIR	gene:2009322	AT1G34580.1		GO:0016020	TAIR:AnalysisReference:501730468	IEA	INTERPRO:IPR003663|INTERPRO:IPR005829|INTERPRO:IPR003663|INTERPRO:IPR003663|INTERPRO:IPR003663|INTERPRO:IPR003663|INTERPRO:IPR003663|INTERPRO:IPR005829	C		AT1G34580|F12K21.8|F12K21_8	gene	taxon:3702	20090429	TAIR
TAIR	gene:2009322	AT1G34580.1		GO:0055085	TAIR:AnalysisReference:501730468	IEA	INTERPRO:IPR003663|INTERPRO:IPR003663|INTERPRO:IPR003663|INTERPRO:IPR003663|INTERPRO:IPR003663|INTERPRO:IPR003663	P		AT1G34580|F12K21.8|F12K21_8	gene	taxon:3702	20090429	TAIR
TAIR	gene:2009322	AT1G34580.1		GO:0006810	TAIR:AnalysisReference:501730468	IEA	INTERPRO:IPR005829|INTERPRO:IPR005828|INTERPRO:IPR005829	P		AT1G34580|F12K21.8|F12K21_8	gene	taxon:3702	20090429	TAIR
TAIR	gene:2009389	AT1G57780.1		GO:0046872	TAIR:AnalysisReference:501730468	IEA	INTERPRO:IPR006121|INTERPRO:IPR006121|INTERPRO:IPR006121|INTERPRO:IPR006121	F		AT1G57780|F12K22.17|F12K22_17	gene	taxon:3702	20090429	TAIR
TAIR	gene:2009389	AT1G57780.1		GO:0030001	TAIR:AnalysisReference:501730468	IEA	INTERPRO:IPR006121|INTERPRO:IPR006121|INTERPRO:IPR006121|INTERPRO:IPR006121	P		AT1G57780|F12K22.17|F12K22_17	gene	taxon:3702	20090429	TAIR
TAIR	gene:2009404	AT1G57850.1		GO:0007165	TAIR:AnalysisReference:501730468	IEA	INTERPRO:IPR000157|INTERPRO:IPR000157|INTERPRO:IPR000157|INTERPRO:IPR000157	P		AT1G57850|F12K22.22|F12K22_22	gene	taxon:3702	20090429	TAIR
TAIR	gene:2009404	AT1G57850.1		GO:0031224	TAIR:AnalysisReference:501730468	IEA	INTERPRO:IPR000157|INTERPRO:IPR000157|INTERPRO:IPR000157|INTERPRO:IPR000157	C		AT1G57850|F12K22.22|F12K22_22	gene	taxon:3702	20090429	TAIR
TAIR	gene:2009404	AT1G57850.1		GO:0004888	TAIR:AnalysisReference:501730468	IEA	INTERPRO:IPR000157|INTERPRO:IPR000157|INTERPRO:IPR000157|INTERPRO:IPR000157	F		AT1G57850|F12K22.22|F12K22_22	gene	taxon:3702	20090429	TAIR
TAIR	gene:2009404	AT1G57850.1		GO:0045087	TAIR:AnalysisReference:501730468	IEA	INTERPRO:IPR000157|INTERPRO:IPR000157|INTERPRO:IPR000157|INTERPRO:IPR000157	P		AT1G57850|F12K22.22|F12K22_22	gene	taxon:3702	20090429	TAIR
TAIR	gene:2009409	AT1G57860.1		GO:0003735	TAIR:AnalysisReference:501730468	IEA	INTERPRO:IPR001147|INTERPRO:IPR018259|INTERPRO:IPR001147	F		AT1G57860|F12K22.19	gene	taxon:3702	20090429	TAIR
TAIR	gene:2009409	AT1G57860.1		GO:0006412	TAIR:AnalysisReference:501730468	IEA	INTERPRO:IPR001147|INTERPRO:IPR018259|INTERPRO:IPR001147	P		AT1G57860|F12K22.19	gene	taxon:3702	20090429	TAIR
TAIR	gene:2009414	AT1G57830.1		GO:0031224	TAIR:AnalysisReference:501730468	IEA	INTERPRO:IPR000157|INTERPRO:IPR000157|INTERPRO:IPR000157|INTERPRO:IPR000157	C		AT1G57830|F12K22.13|F12K22_13	gene	taxon:3702	20090429	TAIR
TAIR	gene:2009414	AT1G57830.1		GO:0045087	TAIR:AnalysisReference:501730468	IEA	INTERPRO:IPR000157|INTERPRO:IPR000157|INTERPRO:IPR000157|INTERPRO:IPR000157	P		AT1G57830|F12K22.13|F12K22_13	gene	taxon:3702	20090429	TAIR
TAIR	gene:2009414	AT1G57830.1		GO:0007165	TAIR:AnalysisReference:501730468	IEA	INTERPRO:IPR000157|INTERPRO:IPR000157|INTERPRO:IPR000157|INTERPRO:IPR000157	P		AT1G57830|F12K22.13|F12K22_13	gene	taxon:3702	20090429	TAIR
TAIR	gene:2009414	AT1G57830.1		GO:0004888	TAIR:AnalysisReference:501730468	IEA	INTERPRO:IPR000157|INTERPRO:IPR000157|INTERPRO:IPR000157|INTERPRO:IPR000157	F		AT1G57830|F12K22.13|F12K22_13	gene	taxon:3702	20090429	TAIR
TAIR	gene:2009424	VIM5		GO:0008270	TAIR:AnalysisReference:501730468	IEA	INTERPRO:IPR001965|INTERPRO:IPR001841|INTERPRO:IPR001841|INTERPRO:IPR001841|INTERPRO:IPR001841|INTERPRO:IPR011011|INTERPRO:IPR001965	F	VARIANT IN METHYLATION 5	AT1G57800|ORTH3|ORTHRUS 3|F12K22.15|F12K22_15	gene	taxon:3702	20090429	TAIR
TAIR	gene:2009424	VIM5		GO:0005515	TAIR:AnalysisReference:501730468	IEA	INTERPRO:IPR001965|INTERPRO:IPR001841|INTERPRO:IPR001841|INTERPRO:IPR001841|INTERPRO:IPR001841|INTERPRO:IPR001965	F	VARIANT IN METHYLATION 5	AT1G57800|ORTH3|ORTHRUS 3|F12K22.15|F12K22_15	gene	taxon:3702	20090429	TAIR
TAIR	gene:2009471	AT1G22550.1		GO:0006857	TAIR:AnalysisReference:501730468	IEA	INTERPRO:IPR000109|INTERPRO:IPR018456|INTERPRO:IPR000109	P		AT1G22550|F12K8.11|F12K8_11	gene	taxon:3702	20090429	TAIR
TAIR	gene:2009471	AT1G22550.1		GO:0016020	TAIR:AnalysisReference:501730468	IEA	INTERPRO:IPR000109|INTERPRO:IPR018456|INTERPRO:IPR000109	C		AT1G22550|F12K8.11|F12K8_11	gene	taxon:3702	20090429	TAIR
TAIR	gene:2009486	AT1G22540.1		GO:0006857	TAIR:AnalysisReference:501730468	IEA	INTERPRO:IPR000109|INTERPRO:IPR018456|INTERPRO:IPR000109	P		AT1G22540|F12K8.12|F12K8_12	gene	taxon:3702	20090429	TAIR
TAIR	gene:2009486	AT1G22540.1		GO:0016020	TAIR:AnalysisReference:501730468	IEA	INTERPRO:IPR000109|INTERPRO:IPR018456|INTERPRO:IPR000109	C		AT1G22540|F12K8.12|F12K8_12	gene	taxon:3702	20090429	TAIR
TAIR	gene:2009501	PATL2		GO:0006810	TAIR:AnalysisReference:501730468	IEA	INTERPRO:IPR001071|INTERPRO:IPR001071	P	PATELLIN 2	AT1G22530|F12K8.13|F12K8_13	gene	taxon:3702	20090429	TAIR
TAIR	gene:2009501	PATL2		GO:0005215	TAIR:AnalysisReference:501730468	IEA	INTERPRO:IPR001071|INTERPRO:IPR001071	F	PATELLIN 2	AT1G22530|F12K8.13|F12K8_13	gene	taxon:3702	20090429	TAIR
TAIR	gene:2009506	AT1G22600.1		GO:0012505	TAIR:AnalysisReference:501730133	IEA	CBS:TargetP	C		AT1G22600|F12K8.5|F12K8_5	gene	taxon:3702	20090515	TAIR
TAIR	gene:2009511	AT1G22440.1		GO:0008152	TAIR:AnalysisReference:501730468	IEA	INTERPRO:IPR016040	P		AT1G22440|F12K8.21|F12K8_21	gene	taxon:3702	20090429	TAIR
TAIR	gene:2009511	AT1G22440.1		GO:0005488	TAIR:AnalysisReference:501730468	IEA	INTERPRO:IPR016040	F		AT1G22440|F12K8.21|F12K8_21	gene	taxon:3702	20090429	TAIR
TAIR	gene:2009511	AT1G22440.1		GO:0016491	TAIR:AnalysisReference:501730468	IEA	INTERPRO:IPR013149|INTERPRO:IPR002085|INTERPRO:IPR002328|INTERPRO:IPR013154	F		AT1G22440|F12K8.21|F12K8_21	gene	taxon:3702	20090429	TAIR
TAIR	gene:2009511	AT1G22440.1		GO:0055114	TAIR:AnalysisReference:501730468	IEA	INTERPRO:IPR013149	P		AT1G22440|F12K8.21|F12K8_21	gene	taxon:3702	20090429	TAIR
TAIR	gene:2009511	AT1G22440.1		GO:0008270	TAIR:AnalysisReference:501730468	IEA	INTERPRO:IPR013149|INTERPRO:IPR002085|INTERPRO:IPR002328	F		AT1G22440|F12K8.21|F12K8_21	gene	taxon:3702	20090429	TAIR
TAIR	gene:2009511	AT1G22440.1		GO:0003824	TAIR:AnalysisReference:501730468	IEA	INTERPRO:IPR016040	F		AT1G22440|F12K8.21|F12K8_21	gene	taxon:3702	20090429	TAIR
TAIR	gene:2009516	AT1G22510.1		GO:0008270	TAIR:AnalysisReference:501730468	IEA	INTERPRO:IPR001841|INTERPRO:IPR001841	F		AT1G22510|F12K8.14|F12K8_14	gene	taxon:3702	20090429	TAIR
TAIR	gene:2009516	AT1G22510.1		GO:0005515	TAIR:AnalysisReference:501730468	IEA	INTERPRO:IPR001841|INTERPRO:IPR001841	F		AT1G22510|F12K8.14|F12K8_14	gene	taxon:3702	20090429	TAIR
TAIR	gene:2009521	AT1G22430.1		GO:0008270	TAIR:AnalysisReference:501730468	IEA	INTERPRO:IPR013149|INTERPRO:IPR002085|INTERPRO:IPR002328	F		AT1G22430|F12K8.22|F12K8_22	gene	taxon:3702	20090429	TAIR
TAIR	gene:2009521	AT1G22430.1		GO:0008152	TAIR:AnalysisReference:501730468	IEA	INTERPRO:IPR016040	P		AT1G22430|F12K8.22|F12K8_22	gene	taxon:3702	20090429	TAIR
TAIR	gene:2009521	AT1G22430.1		GO:0016491	TAIR:AnalysisReference:501730468	IEA	INTERPRO:IPR013149|INTERPRO:IPR002085|INTERPRO:IPR002328|INTERPRO:IPR013154	F		AT1G22430|F12K8.22|F12K8_22	gene	taxon:3702	20090429	TAIR
TAIR	gene:2009521	AT1G22430.1		GO:0055114	TAIR:AnalysisReference:501730468	IEA	INTERPRO:IPR013149	P		AT1G22430|F12K8.22|F12K8_22	gene	taxon:3702	20090429	TAIR
TAIR	gene:2009521	AT1G22430.1		GO:0005488	TAIR:AnalysisReference:501730468	IEA	INTERPRO:IPR016040	F		AT1G22430|F12K8.22|F12K8_22	gene	taxon:3702	20090429	TAIR
TAIR	gene:2009521	AT1G22430.1		GO:0003824	TAIR:AnalysisReference:501730468	IEA	INTERPRO:IPR016040	F		AT1G22430|F12K8.22|F12K8_22	gene	taxon:3702	20090429	TAIR
TAIR	gene:2009526	AT1G22500.1		GO:0012505	TAIR:AnalysisReference:501730133	IEA	CBS:TargetP	C		AT1G22500|F12K8.15|F12K8_15	gene	taxon:3702	20090515	TAIR
TAIR	gene:2009526	AT1G22500.1		GO:0005515	TAIR:AnalysisReference:501730468	IEA	INTERPRO:IPR001841|INTERPRO:IPR001841	F		AT1G22500|F12K8.15|F12K8_15	gene	taxon:3702	20090429	TAIR
TAIR	gene:2009526	AT1G22500.1		GO:0008270	TAIR:AnalysisReference:501730468	IEA	INTERPRO:IPR001841|INTERPRO:IPR001841	F		AT1G22500|F12K8.15|F12K8_15	gene	taxon:3702	20090429	TAIR
TAIR	gene:2009536	AT1G22490.1		GO:0005634	TAIR:AnalysisReference:501730468	IEA	INTERPRO:IPR001092|INTERPRO:IPR001092|INTERPRO:IPR001092|INTERPRO:IPR011598|INTERPRO:IPR011598	C		AT1G22490|F12K8.16|F12K8_16	gene	taxon:3702	20090429	TAIR
TAIR	gene:2009541	AT1G22570.1		GO:0016020	TAIR:AnalysisReference:501730468	IEA	INTERPRO:IPR000109|INTERPRO:IPR018456|INTERPRO:IPR000109	C		AT1G22570|F12K8.8|F12K8_8	gene	taxon:3702	20090429	TAIR
TAIR	gene:2009541	AT1G22570.1		GO:0006857	TAIR:AnalysisReference:501730468	IEA	INTERPRO:IPR000109|INTERPRO:IPR018456|INTERPRO:IPR000109	P		AT1G22570|F12K8.8|F12K8_8	gene	taxon:3702	20090429	TAIR
TAIR	gene:2009546	AT1G22410.1		GO:0003849	TAIR:AnalysisReference:501730468	IEA	INTERPRO:IPR002480|INTERPRO:IPR002480|INTERPRO:IPR002480	F		AT1G22410|F12K8.24|F12K8_24	gene	taxon:3702	20090429	TAIR
TAIR	gene:2009551	AT1G22480.1		GO:0009055	TAIR:AnalysisReference:501730468	IEA	INTERPRO:IPR003245|INTERPRO:IPR000923	F		AT1G22480|F12K8.17|F12K8_17	gene	taxon:3702	20090429	TAIR
TAIR	gene:2009551	AT1G22480.1		GO:0005507	TAIR:AnalysisReference:501730468	IEA	INTERPRO:IPR003245|INTERPRO:IPR000923	F		AT1G22480|F12K8.17|F12K8_17	gene	taxon:3702	20090429	TAIR
TAIR	gene:2009556	UGT85A1		GO:0008152	TAIR:AnalysisReference:501730468	IEA	INTERPRO:IPR002213|INTERPRO:IPR002213|INTERPRO:IPR002213	P		AT1G22400|ATUGT85A1|ARABIDOPSIS THALIANA UDP-GLUCOSYL TRANSFERASE 85A1|F12K8.26|F12K8_26	gene	taxon:3702	20090429	TAIR
TAIR	gene:2009574	AT1G53350.1		GO:0005524	TAIR:AnalysisReference:501730468	IEA	INTERPRO:IPR002182	F		AT1G53350|F12M16.35|F12M16_35	gene	taxon:3702	20090429	TAIR
TAIR	gene:2009574	AT1G53350.1		GO:0006915	TAIR:AnalysisReference:501730468	IEA	INTERPRO:IPR002182	P		AT1G53350|F12M16.35|F12M16_35	gene	taxon:3702	20090429	TAIR
TAIR	gene:2009579	AT1G53210.1		GO:0005509	TAIR:AnalysisReference:501730468	IEA	INTERPRO:IPR002048|INTERPRO:IPR002048|INTERPRO:IPR011992	F		AT1G53210|F12M16.12|F12M16_12	gene	taxon:3702	20090429	TAIR
TAIR	gene:2009589	TTL1		GO:0005488	TAIR:AnalysisReference:501730468	IEA	INTERPRO:IPR011990|INTERPRO:IPR011990	F	TETRATRICOPETIDE-REPEAT THIOREDOXIN-LIKE 1	AT1G53300|F12M16.20|F12M16_20	gene	taxon:3702	20090429	TAIR
TAIR	gene:2009589	TTL1		GO:0045454	TAIR:AnalysisReference:501730468	IEA	INTERPRO:IPR013766	P	TETRATRICOPETIDE-REPEAT THIOREDOXIN-LIKE 1	AT1G53300|F12M16.20|F12M16_20	gene	taxon:3702	20090429	TAIR
TAIR	gene:2009614	AT1G53250.1		GO:0004519	TAIR:AnalysisReference:501730468	IEA	INTERPRO:IPR003611|INTERPRO:IPR003611|INTERPRO:IPR003611	F		AT1G53250|F12M16.15|F12M16_15	gene	taxon:3702	20090429	TAIR
TAIR	gene:2009624	AT1G53260.1		GO:0012505	TAIR:AnalysisReference:501730133	IEA	CBS:TargetP	C		AT1G53260|F12M16.16|F12M16_16	gene	taxon:3702	20090515	TAIR
TAIR	gene:2009634	AT1G53340.1		GO:0005622	TAIR:AnalysisReference:501730468	IEA	INTERPRO:IPR001876	C		AT1G53340|F12M16.24|F12M16_24	gene	taxon:3702	20090429	TAIR
TAIR	gene:2009634	AT1G53340.1		GO:0005515	TAIR:AnalysisReference:501730468	IEA	INTERPRO:IPR001965|INTERPRO:IPR001965|INTERPRO:IPR001965|INTERPRO:IPR001965	F		AT1G53340|F12M16.24|F12M16_24	gene	taxon:3702	20090429	TAIR
TAIR	gene:2009634	AT1G53340.1		GO:0008270	TAIR:AnalysisReference:501730468	IEA	INTERPRO:IPR001965|INTERPRO:IPR001965|INTERPRO:IPR001965|INTERPRO:IPR001965|INTERPRO:IPR001876	F		AT1G53340|F12M16.24|F12M16_24	gene	taxon:3702	20090429	TAIR
TAIR	gene:2009639	AT1G53270.1		GO:0006810	TAIR:AnalysisReference:501730468	IEA	INTERPRO:IPR000412	P		AT1G53270|F12M16.17|F12M16_17	gene	taxon:3702	20090429	TAIR
TAIR	gene:2009639	AT1G53270.1		GO:0016020	TAIR:AnalysisReference:501730468	IEA	INTERPRO:IPR000412|INTERPRO:IPR013525	C		AT1G53270|F12M16.17|F12M16_17	gene	taxon:3702	20090429	TAIR
TAIR	gene:2009659	AT1G53190.1		GO:0008270	TAIR:AnalysisReference:501730468	IEA	INTERPRO:IPR001841|INTERPRO:IPR001841	F		AT1G53190|F12M16.10|F12M16_10	gene	taxon:3702	20090429	TAIR
TAIR	gene:2009659	AT1G53190.1		GO:0005515	TAIR:AnalysisReference:501730468	IEA	INTERPRO:IPR001841|INTERPRO:IPR001841	F		AT1G53190|F12M16.10|F12M16_10	gene	taxon:3702	20090429	TAIR
TAIR	gene:2009664	AT1G53290.1		GO:0006486	TAIR:AnalysisReference:501730468	IEA	INTERPRO:IPR002659|INTERPRO:IPR002659	P		AT1G53290|F12M16.19|F12M16_19	gene	taxon:3702	20090429	TAIR
TAIR	gene:2009664	AT1G53290.1		GO:0016020	TAIR:AnalysisReference:501730468	IEA	INTERPRO:IPR002659|INTERPRO:IPR002659	C		AT1G53290|F12M16.19|F12M16_19	gene	taxon:3702	20090429	TAIR
TAIR	gene:2009708	TPX2		GO:0016491	TAIR:AnalysisReference:501730468	IEA	INTERPRO:IPR013740	F	thioredoxin-dependent peroxidase 2	AT1G65970|F12P19.13|F12P19_13|PEROXIREDOXIN TPX2	gene	taxon:3702	20090429	TAIR
TAIR	gene:2009708	TPX2		GO:0045454	TAIR:AnalysisReference:501730468	IEA	INTERPRO:IPR017936	P	thioredoxin-dependent peroxidase 2	AT1G65970|F12P19.13|F12P19_13|PEROXIREDOXIN TPX2	gene	taxon:3702	20090429	TAIR
TAIR	gene:2009713	AAE12		GO:0008152	TAIR:AnalysisReference:501730468	IEA	INTERPRO:IPR000873	P	ACYL ACTIVATING ENZYME 12	AT1G65890|F12P19.6|F12P19_6	gene	taxon:3702	20090429	TAIR
TAIR	gene:2009713	AAE12		GO:0003824	TAIR:AnalysisReference:501730468	IEA	INTERPRO:IPR000873	F	ACYL ACTIVATING ENZYME 12	AT1G65890|F12P19.6|F12P19_6	gene	taxon:3702	20090429	TAIR
TAIR	gene:2009718	TPX1		GO:0016491	TAIR:AnalysisReference:501730468	IEA	INTERPRO:IPR013740	F	thioredoxin-dependent peroxidase 1	AT1G65980|F12P19.14|F12P19_14|PEROXIREDOXIN TPX1	gene	taxon:3702	20090429	TAIR
TAIR	gene:2009723	AT1G65900.1		GO:0012505	TAIR:AnalysisReference:501730133	IEA	CBS:TargetP	C		AT1G65900|F12P19.7|F12P19_7	gene	taxon:3702	20090515	TAIR
TAIR	gene:2009728	anac028		GO:0045449	TAIR:AnalysisReference:501730468	IEA	INTERPRO:IPR003441|INTERPRO:IPR003441|INTERPRO:IPR003441	P	Arabidopsis NAC domain containing protein 28	AT1G65910|F12P19.8|F12P19_8	gene	taxon:3702	20090429	TAIR
TAIR	gene:2009733	AT1G65990.1		GO:0016491	TAIR:AnalysisReference:501730468	IEA	INTERPRO:IPR013740	F		AT1G65990|F12P19.16|F12P19_16	gene	taxon:3702	20090429	TAIR
TAIR	gene:2009738	AT1G65920.1		GO:0008270	TAIR:AnalysisReference:501730468	IEA	INTERPRO:IPR011011	F		AT1G65920|F12P19.9|F12P19_9	gene	taxon:3702	20090429	TAIR
TAIR	gene:2009743	AT1G65850.1		GO:0006915	TAIR:AnalysisReference:501730468	IEA	INTERPRO:IPR002182	P		AT1G65850|F12P19.1|F12P19_1	gene	taxon:3702	20090429	TAIR
TAIR	gene:2009743	AT1G65850.1		GO:0004888	TAIR:AnalysisReference:501730468	IEA	INTERPRO:IPR000157|INTERPRO:IPR000157|INTERPRO:IPR000157|INTERPRO:IPR000157	F		AT1G65850|F12P19.1|F12P19_1	gene	taxon:3702	20090429	TAIR
TAIR	gene:2009743	AT1G65850.1		GO:0007165	TAIR:AnalysisReference:501730468	IEA	INTERPRO:IPR000157|INTERPRO:IPR000157|INTERPRO:IPR000157|INTERPRO:IPR000157	P		AT1G65850|F12P19.1|F12P19_1	gene	taxon:3702	20090429	TAIR
TAIR	gene:2009743	AT1G65850.1		GO:0000166	TAIR:AnalysisReference:501730468	IEA	INTERPRO:IPR003593	F		AT1G65850|F12P19.1|F12P19_1	gene	taxon:3702	20090429	TAIR
TAIR	gene:2009743	AT1G65850.1		GO:0017111	TAIR:AnalysisReference:501730468	IEA	INTERPRO:IPR003593	F		AT1G65850|F12P19.1|F12P19_1	gene	taxon:3702	20090429	TAIR
TAIR	gene:2009743	AT1G65850.1		GO:0045087	TAIR:AnalysisReference:501730468	IEA	INTERPRO:IPR000157|INTERPRO:IPR000157|INTERPRO:IPR000157|INTERPRO:IPR000157	P		AT1G65850|F12P19.1|F12P19_1	gene	taxon:3702	20090429	TAIR
TAIR	gene:2009743	AT1G65850.1		GO:0005524	TAIR:AnalysisReference:501730468	IEA	INTERPRO:IPR002182	F		AT1G65850|F12P19.1|F12P19_1	gene	taxon:3702	20090429	TAIR
TAIR	gene:2009743	AT1G65850.1		GO:0031224	TAIR:AnalysisReference:501730468	IEA	INTERPRO:IPR000157|INTERPRO:IPR000157|INTERPRO:IPR000157|INTERPRO:IPR000157	C		AT1G65850|F12P19.1|F12P19_1	gene	taxon:3702	20090429	TAIR
TAIR	gene:2009791	AT1G30240.1		GO:0005488	TAIR:AnalysisReference:501730468	IEA	INTERPRO:IPR016024	F		AT1G30240|F12P21.4|F12P21_4	gene	taxon:3702	20090429	TAIR
TAIR	gene:2009806	AT1G30230.1		GO:0003746	TAIR:AnalysisReference:501730468	IEA	INTERPRO:IPR014038|INTERPRO:IPR014038|INTERPRO:IPR001326|INTERPRO:IPR001326	F		AT1G30230|F12P21.12|F12P21_12	gene	taxon:3702	20090429	TAIR
TAIR	gene:2009816	AT1G30280.1		GO:0031072	TAIR:AnalysisReference:501730468	IEA	INTERPRO:IPR001623|INTERPRO:IPR001623|INTERPRO:IPR001623	F		AT1G30280|F12P21.7|F12P21_7	gene	taxon:3702	20090429	TAIR
TAIR	gene:2009831	INT2		GO:0006810	TAIR:AnalysisReference:501730468	IEA	INTERPRO:IPR005829|INTERPRO:IPR005828|INTERPRO:IPR005829	P	INOSITOL TRANSPORTER 2	AT1G30220|ATINT2|ARABIDOPSIS THALIANA INOSITOL TRANSPORTER 2|F12P21.2|F12P21_2	gene	taxon:3702	20090429	TAIR
TAIR	gene:2009831	INT2		GO:0016020	TAIR:AnalysisReference:501730468	IEA	INTERPRO:IPR003663|INTERPRO:IPR005829|INTERPRO:IPR003663|INTERPRO:IPR003663|INTERPRO:IPR003663|INTERPRO:IPR003663|INTERPRO:IPR003663|INTERPRO:IPR005829	C	INOSITOL TRANSPORTER 2	AT1G30220|ATINT2|ARABIDOPSIS THALIANA INOSITOL TRANSPORTER 2|F12P21.2|F12P21_2	gene	taxon:3702	20090429	TAIR
TAIR	gene:2009831	INT2		GO:0055085	TAIR:AnalysisReference:501730468	IEA	INTERPRO:IPR003663|INTERPRO:IPR003663|INTERPRO:IPR003663|INTERPRO:IPR003663|INTERPRO:IPR003663|INTERPRO:IPR003663	P	INOSITOL TRANSPORTER 2	AT1G30220|ATINT2|ARABIDOPSIS THALIANA INOSITOL TRANSPORTER 2|F12P21.2|F12P21_2	gene	taxon:3702	20090429	TAIR
TAIR	gene:2009831	INT2		GO:0016021	TAIR:AnalysisReference:501730468	IEA	INTERPRO:IPR005828	C	INOSITOL TRANSPORTER 2	AT1G30220|ATINT2|ARABIDOPSIS THALIANA INOSITOL TRANSPORTER 2|F12P21.2|F12P21_2	gene	taxon:3702	20090429	TAIR
TAIR	gene:2009868	AT1G42980.1		GO:0012505	TAIR:AnalysisReference:501730133	IEA	CBS:TargetP	C		AT1G42980|F13A11.4|F13A11_4	gene	taxon:3702	20090515	TAIR
TAIR	gene:2009946	AAPT1		GO:0016020	TAIR:AnalysisReference:501730468	IEA	INTERPRO:IPR000462|INTERPRO:IPR000462	C	AMINOALCOHOLPHOSPHOTRANSFERASE 1	AT1G13560|ATAAPT1|F13B4.5|F13B4_5|AMINOALCOHOLPHOSPHOTRANSFERASE	gene	taxon:3702	20090429	TAIR
TAIR	gene:2009946	AAPT1		GO:0016780	TAIR:AnalysisReference:501730468	IEA	INTERPRO:IPR000462|INTERPRO:IPR000462	F	AMINOALCOHOLPHOSPHOTRANSFERASE 1	AT1G13560|ATAAPT1|F13B4.5|F13B4_5|AMINOALCOHOLPHOSPHOTRANSFERASE	gene	taxon:3702	20090429	TAIR
TAIR	gene:2009946	AAPT1		GO:0008654	TAIR:AnalysisReference:501730468	IEA	INTERPRO:IPR000462|INTERPRO:IPR000462	P	AMINOALCOHOLPHOSPHOTRANSFERASE 1	AT1G13560|ATAAPT1|F13B4.5|F13B4_5|AMINOALCOHOLPHOSPHOTRANSFERASE	gene	taxon:3702	20090429	TAIR
TAIR	gene:2010161	AT1G49310.1		GO:0012505	TAIR:AnalysisReference:501730133	IEA	CBS:TargetP	C		AT1G49310|F13F21.30|F13F21_30	gene	taxon:3702	20090515	TAIR
TAIR	gene:2010186	AT1G49350.1		GO:0006014	TAIR:AnalysisReference:501730468	IEA	INTERPRO:IPR002139|INTERPRO:IPR002139|INTERPRO:IPR002139	P		AT1G49350|F13F21.22|F13F21_22	gene	taxon:3702	20090429	TAIR
TAIR	gene:2010186	AT1G49350.1		GO:0004747	TAIR:AnalysisReference:501730468	IEA	INTERPRO:IPR002139|INTERPRO:IPR002139|INTERPRO:IPR002139	F		AT1G49350|F13F21.22|F13F21_22	gene	taxon:3702	20090429	TAIR
TAIR	gene:2010191	AT1G49420.1		GO:0030001	TAIR:AnalysisReference:501730468	IEA	INTERPRO:IPR006121	P		AT1G49420|F13F21.15|F13F21_15	gene	taxon:3702	20090429	TAIR
TAIR	gene:2010191	AT1G49420.1		GO:0046872	TAIR:AnalysisReference:501730468	IEA	INTERPRO:IPR006121	F		AT1G49420|F13F21.15|F13F21_15	gene	taxon:3702	20090429	TAIR
TAIR	gene:2010206	AT1G49250.1		GO:0006260	TAIR:AnalysisReference:501730468	IEA	INTERPRO:IPR012308|INTERPRO:IPR012309|INTERPRO:IPR012310|INTERPRO:IPR000977|INTERPRO:IPR012310	P		AT1G49250|F13F21.31|F13F21_31	gene	taxon:3702	20090429	TAIR
TAIR	gene:2010206	AT1G49250.1		GO:0003910	TAIR:AnalysisReference:501730468	IEA	INTERPRO:IPR012308|INTERPRO:IPR012309|INTERPRO:IPR012310|INTERPRO:IPR000977|INTERPRO:IPR012310	F		AT1G49250|F13F21.31|F13F21_31	gene	taxon:3702	20090429	TAIR
TAIR	gene:2010206	AT1G49250.1		GO:0006281	TAIR:AnalysisReference:501730468	IEA	INTERPRO:IPR012308|INTERPRO:IPR012309|INTERPRO:IPR012310|INTERPRO:IPR000977|INTERPRO:IPR012310	P		AT1G49250|F13F21.31|F13F21_31	gene	taxon:3702	20090429	TAIR
TAIR	gene:2010206	AT1G49250.1		GO:0003677	TAIR:AnalysisReference:501730468	IEA	INTERPRO:IPR012308	F		AT1G49250|F13F21.31|F13F21_31	gene	taxon:3702	20090429	TAIR
TAIR	gene:2010206	AT1G49250.1		GO:0006310	TAIR:AnalysisReference:501730468	IEA	INTERPRO:IPR012308|INTERPRO:IPR012309|INTERPRO:IPR012310|INTERPRO:IPR000977|INTERPRO:IPR012310	P		AT1G49250|F13F21.31|F13F21_31	gene	taxon:3702	20090429	TAIR
TAIR	gene:2010206	AT1G49250.1		GO:0005524	TAIR:AnalysisReference:501730468	IEA	INTERPRO:IPR012310|INTERPRO:IPR000977|INTERPRO:IPR012310	F		AT1G49250|F13F21.31|F13F21_31	gene	taxon:3702	20090429	TAIR
TAIR	gene:2010226	emb1129		GO:0005840	TAIR:AnalysisReference:501730468	IEA	INTERPRO:IPR000266|INTERPRO:IPR000266|INTERPRO:IPR000266|INTERPRO:IPR000266|INTERPRO:IPR000266	C	embryo defective 1129	AT1G49400|F13F21.17|F13F21_17	gene	taxon:3702	20090429	TAIR
TAIR	gene:2010226	emb1129		GO:0005622	TAIR:AnalysisReference:501730468	IEA	INTERPRO:IPR000266|INTERPRO:IPR000266|INTERPRO:IPR000266|INTERPRO:IPR000266|INTERPRO:IPR000266	C	embryo defective 1129	AT1G49400|F13F21.17|F13F21_17	gene	taxon:3702	20090429	TAIR
TAIR	gene:2010226	emb1129		GO:0003735	TAIR:AnalysisReference:501730468	IEA	INTERPRO:IPR000266|INTERPRO:IPR000266|INTERPRO:IPR000266|INTERPRO:IPR000266|INTERPRO:IPR000266	F	embryo defective 1129	AT1G49400|F13F21.17|F13F21_17	gene	taxon:3702	20090429	TAIR
TAIR	gene:2010231	AT1G49500.1		GO:0012505	TAIR:AnalysisReference:501730133	IEA	CBS:TargetP	C		AT1G49500|F13F21.6|F13F21_6	gene	taxon:3702	20090515	TAIR
TAIR	gene:2010241	AT1G49390.1		GO:0016491	TAIR:AnalysisReference:501730468	IEA	INTERPRO:IPR005123	F		AT1G49390|F13F21.18|F13F21_18	gene	taxon:3702	20090429	TAIR
TAIR	gene:2010246	AT1G49490.1		GO:0012505	TAIR:AnalysisReference:501730133	IEA	CBS:TargetP	C		AT1G49490|F13F21.7|F13F21_7	gene	taxon:3702	20090515	TAIR
TAIR	gene:2010251	AT1G49470.1		GO:0012505	TAIR:AnalysisReference:501730133	IEA	CBS:TargetP	C		AT1G49470|F13F21.10|F13F21_10	gene	taxon:3702	20090515	TAIR
TAIR	gene:2010256	RABG3E		GO:0005525	TAIR:AnalysisReference:501730468	IEA	INTERPRO:IPR005225|INTERPRO:IPR003579|INTERPRO:IPR001806|INTERPRO:IPR001806|INTERPRO:IPR001806|INTERPRO:IPR001806|INTERPRO:IPR001806	F	RAB GTPASE HOMOLOG  G3E	AT1G49300|ATRAB7|ATRABG3E|ARABIDOPSIS RAB GTPASE HOMOLOG  7|ARABIDOPSIS RAB GTPASE HOMOLOG  G3E|F13F21.26|F13F21_26	gene	taxon:3702	20090429	TAIR
TAIR	gene:2010261	RTV1		GO:0003677	TAIR:AnalysisReference:501730468	IEA	INTERPRO:IPR003340|INTERPRO:IPR003340	F	related to vernalization1 1	AT1G49480|F13F21.8|F13F21_8	gene	taxon:3702	20090429	TAIR
TAIR	gene:2010261	RTV1		GO:0006355	TAIR:AnalysisReference:501730468	IEA	INTERPRO:IPR003340|INTERPRO:IPR003340	P	related to vernalization1 1	AT1G49480|F13F21.8|F13F21_8	gene	taxon:3702	20090429	TAIR
TAIR	gene:2010266	AT1G49380.1		GO:0009507	TAIR:AnalysisReference:501730133	IEA	CBS:TargetP	C		AT1G49380|F13F21.19|F13F21_19	gene	taxon:3702	20090515	TAIR
TAIR	gene:2010281	AT1G49270.1		GO:0005524	TAIR:AnalysisReference:501730468	IEA	INTERPRO:IPR001245|INTERPRO:IPR000719|INTERPRO:IPR017441	F		AT1G49270|F13F21.28|F13F21_28	gene	taxon:3702	20090429	TAIR
TAIR	gene:2010281	AT1G49270.1		GO:0006468	TAIR:AnalysisReference:501730468	IEA	INTERPRO:IPR008271|INTERPRO:IPR001245|INTERPRO:IPR000719|INTERPRO:IPR017441	P		AT1G49270|F13F21.28|F13F21_28	gene	taxon:3702	20090429	TAIR
TAIR	gene:2010281	AT1G49270.1		GO:0004713	TAIR:AnalysisReference:501730468	IEA	INTERPRO:IPR001245	F		AT1G49270|F13F21.28|F13F21_28	gene	taxon:3702	20090429	TAIR
TAIR	gene:2010281	AT1G49270.1		GO:0004672	TAIR:AnalysisReference:501730468	IEA	INTERPRO:IPR000719|INTERPRO:IPR017441	F		AT1G49270|F13F21.28|F13F21_28	gene	taxon:3702	20090429	TAIR
TAIR	gene:2010281	AT1G49270.1		GO:0004674	TAIR:AnalysisReference:501730468	IEA	INTERPRO:IPR008271	F		AT1G49270|F13F21.28|F13F21_28	gene	taxon:3702	20090429	TAIR
TAIR	gene:2010286	AT1G49260.1		GO:0012505	TAIR:AnalysisReference:501730133	IEA	CBS:TargetP	C		AT1G49260|F13F21.29|F13F21_29	gene	taxon:3702	20090515	TAIR
TAIR	gene:2010310	SCRM2		GO:0009507	TAIR:AnalysisReference:501730133	IEA	CBS:TargetP	C	SCREAM 2	AT1G12860|ICE2|INDUCER OF CBF EXPRESSION 2|F13K23.12|F13K23_12|SCRM2	gene	taxon:3702	20090515	TAIR
TAIR	gene:2010310	SCRM2		GO:0005634	TAIR:AnalysisReference:501730468	IEA	INTERPRO:IPR001092|INTERPRO:IPR011598|INTERPRO:IPR011598|INTERPRO:IPR001092|INTERPRO:IPR001092	C	SCREAM 2	AT1G12860|ICE2|INDUCER OF CBF EXPRESSION 2|F13K23.12|F13K23_12|SCRM2	gene	taxon:3702	20090429	TAIR
TAIR	gene:2010325	PIRL3		GO:0005515	TAIR:AnalysisReference:501730468	IEA	INTERPRO:IPR001611|INTERPRO:IPR001611|INTERPRO:IPR001611|INTERPRO:IPR001611|INTERPRO:IPR001611	F	PLANT INTRACELLULAR RAS GROUP-RELATED LRR 3	AT1G12970|F13K23.23|F13K23_23	gene	taxon:3702	20090429	TAIR
TAIR	gene:2010330	atnudt12		GO:0016787	TAIR:AnalysisReference:501730468	IEA	INTERPRO:IPR000086|INTERPRO:IPR015797|INTERPRO:IPR000086|INTERPRO:IPR000086	F	Arabidopsis thaliana Nudix hydrolase homolog 12	AT1G12880|F13K23.14|F13K23_14	gene	taxon:3702	20090429	TAIR
TAIR	gene:2010335	AT1G12800.1		GO:0003723	TAIR:AnalysisReference:501730468	IEA	INTERPRO:IPR003029|INTERPRO:IPR003029|INTERPRO:IPR003029	F		AT1G12800|F13K23.5|F13K23_5	gene	taxon:3702	20090429	TAIR
TAIR	gene:2010345	AT1G12890.1		GO:0006355	TAIR:AnalysisReference:501730468	IEA	INTERPRO:IPR001471|INTERPRO:IPR001471|INTERPRO:IPR001471|INTERPRO:IPR001471|INTERPRO:IPR001471|INTERPRO:IPR001471	P		AT1G12890|F13K23.25	gene	taxon:3702	20090429	TAIR
TAIR	gene:2010360	GAPA-2		GO:0006006	TAIR:AnalysisReference:501730468	IEA	INTERPRO:IPR000173|INTERPRO:IPR006424|INTERPRO:IPR000173|INTERPRO:IPR000173|INTERPRO:IPR000173|INTERPRO:IPR000173|INTERPRO:IPR000173|INTERPRO:IPR000173|INTERPRO:IPR000173|INTERPRO:IPR000173|INTERPRO:IPR000173	P	GLYCERALDEHYDE 3-PHOSPHATE DEHYDROGENASE A SUBUNIT 2	AT1G12900|F13K23.15|F13K23_15	gene	taxon:3702	20090429	TAIR
TAIR	gene:2010360	GAPA-2		GO:0008152	TAIR:AnalysisReference:501730468	IEA	INTERPRO:IPR016040	P	GLYCERALDEHYDE 3-PHOSPHATE DEHYDROGENASE A SUBUNIT 2	AT1G12900|F13K23.15|F13K23_15	gene	taxon:3702	20090429	TAIR
TAIR	gene:2010360	GAPA-2		GO:0003824	TAIR:AnalysisReference:501730468	IEA	INTERPRO:IPR016040	F	GLYCERALDEHYDE 3-PHOSPHATE DEHYDROGENASE A SUBUNIT 2	AT1G12900|F13K23.15|F13K23_15	gene	taxon:3702	20090429	TAIR
TAIR	gene:2010360	GAPA-2		GO:0051287	TAIR:AnalysisReference:501730468	IEA	INTERPRO:IPR000173|INTERPRO:IPR006424|INTERPRO:IPR000173|INTERPRO:IPR000173|INTERPRO:IPR000173|INTERPRO:IPR000173|INTERPRO:IPR000173|INTERPRO:IPR000173|INTERPRO:IPR000173|INTERPRO:IPR000173|INTERPRO:IPR000173	F	GLYCERALDEHYDE 3-PHOSPHATE DEHYDROGENASE A SUBUNIT 2	AT1G12900|F13K23.15|F13K23_15	gene	taxon:3702	20090429	TAIR
TAIR	gene:2010360	GAPA-2		GO:0004365	TAIR:AnalysisReference:501730468	IEA	INTERPRO:IPR000173|INTERPRO:IPR000173|INTERPRO:IPR000173|INTERPRO:IPR000173|INTERPRO:IPR000173|INTERPRO:IPR000173|INTERPRO:IPR000173|INTERPRO:IPR000173|INTERPRO:IPR000173|INTERPRO:IPR000173	F	GLYCERALDEHYDE 3-PHOSPHATE DEHYDROGENASE A SUBUNIT 2	AT1G12900|F13K23.15|F13K23_15	gene	taxon:3702	20090429	TAIR
TAIR	gene:2010360	GAPA-2		GO:0005488	TAIR:AnalysisReference:501730468	IEA	INTERPRO:IPR016040	F	GLYCERALDEHYDE 3-PHOSPHATE DEHYDROGENASE A SUBUNIT 2	AT1G12900|F13K23.15|F13K23_15	gene	taxon:3702	20090429	TAIR
TAIR	gene:2010360	GAPA-2		GO:0008943	TAIR:AnalysisReference:501730468	IEA	INTERPRO:IPR006424	F	GLYCERALDEHYDE 3-PHOSPHATE DEHYDROGENASE A SUBUNIT 2	AT1G12900|F13K23.15|F13K23_15	gene	taxon:3702	20090429	TAIR
TAIR	gene:2010380	AT1G12930.1		GO:0005488	TAIR:AnalysisReference:501730468	IEA	INTERPRO:IPR016024	F		AT1G12930|F13K23.18|F13K23_18	gene	taxon:3702	20090429	TAIR
TAIR	gene:2010400	RSH2		GO:0015238	TAIR:AnalysisReference:501730468	IEA	INTERPRO:IPR002528|INTERPRO:IPR002528|INTERPRO:IPR002528|INTERPRO:IPR002528	F	ROOT HAIR SPECIFIC 2	AT1G12950|F13K23.21|F13K23_21	gene	taxon:3702	20090429	TAIR
TAIR	gene:2010400	RSH2		GO:0015297	TAIR:AnalysisReference:501730468	IEA	INTERPRO:IPR002528|INTERPRO:IPR002528|INTERPRO:IPR002528|INTERPRO:IPR002528	F	ROOT HAIR SPECIFIC 2	AT1G12950|F13K23.21|F13K23_21	gene	taxon:3702	20090429	TAIR
TAIR	gene:2010400	RSH2		GO:0016020	TAIR:AnalysisReference:501730468	IEA	INTERPRO:IPR002528|INTERPRO:IPR002528|INTERPRO:IPR002528|INTERPRO:IPR002528	C	ROOT HAIR SPECIFIC 2	AT1G12950|F13K23.21|F13K23_21	gene	taxon:3702	20090429	TAIR
TAIR	gene:2010400	RSH2		GO:0006855	TAIR:AnalysisReference:501730468	IEA	INTERPRO:IPR002528|INTERPRO:IPR002528|INTERPRO:IPR002528|INTERPRO:IPR002528	P	ROOT HAIR SPECIFIC 2	AT1G12950|F13K23.21|F13K23_21	gene	taxon:3702	20090429	TAIR
TAIR	gene:2010405	AT1G12960.1		GO:0006412	TAIR:AnalysisReference:501730468	IEA	INTERPRO:IPR001196|INTERPRO:IPR001196	P		AT1G12960|F13K23.22|F13K23_22	gene	taxon:3702	20090429	TAIR
TAIR	gene:2010405	AT1G12960.1		GO:0003735	TAIR:AnalysisReference:501730468	IEA	INTERPRO:IPR001196|INTERPRO:IPR001196	F		AT1G12960|F13K23.22|F13K23_22	gene	taxon:3702	20090429	TAIR
TAIR	gene:2010423	PUB45		GO:0000151	TAIR:AnalysisReference:501730468	IEA	INTERPRO:IPR003613|INTERPRO:IPR003613	C	PLANT U-BOX 45	AT1G27910|ATPUB45|ARABIDOPSIS THALIANA PLANT U-BOX 45|F13K9.2|F13K9_2	gene	taxon:3702	20090429	TAIR
TAIR	gene:2010428	AT1G28000.1		GO:0005739	TAIR:AnalysisReference:501730133	IEA	CBS:TargetP	C		AT1G28000|F13K9.10|F13K9_10	gene	taxon:3702	20090515	TAIR
TAIR	gene:2010438	AT1G28090.1		GO:0016779	TAIR:AnalysisReference:501730468	IEA	INTERPRO:IPR002646	F		AT1G28090|F13K9.19|F13K9_19	gene	taxon:3702	20090429	TAIR
TAIR	gene:2010438	AT1G28090.1		GO:0003723	TAIR:AnalysisReference:501730468	IEA	INTERPRO:IPR002646	F		AT1G28090|F13K9.19|F13K9_19	gene	taxon:3702	20090429	TAIR
TAIR	gene:2010438	AT1G28090.1		GO:0006396	TAIR:AnalysisReference:501730468	IEA	INTERPRO:IPR002646	P		AT1G28090|F13K9.19|F13K9_19	gene	taxon:3702	20090429	TAIR
TAIR	gene:2010443	PGP14		GO:0016021	TAIR:AnalysisReference:501730468	IEA	INTERPRO:IPR011527|INTERPRO:IPR011527|INTERPRO:IPR001140|INTERPRO:IPR001140	C	P-GLYCOPROTEIN 14	AT1G28010|ATABCB14|ABCB14|F13K9.11|F13K9_11	gene	taxon:3702	20090429	TAIR
TAIR	gene:2010443	PGP14		GO:0006810	TAIR:AnalysisReference:501730468	IEA	INTERPRO:IPR011527|INTERPRO:IPR011527|INTERPRO:IPR001140|INTERPRO:IPR001140	P	P-GLYCOPROTEIN 14	AT1G28010|ATABCB14|ABCB14|F13K9.11|F13K9_11	gene	taxon:3702	20090429	TAIR
TAIR	gene:2010448	AT1G27930.1		GO:0012505	TAIR:AnalysisReference:501730133	IEA	CBS:TargetP	C		AT1G27930|F13K9.4|F13K9_4	gene	taxon:3702	20090515	TAIR
TAIR	gene:2010453	SCPL45		GO:0006508	TAIR:AnalysisReference:501730468	IEA	INTERPRO:IPR001563|INTERPRO:IPR018202|INTERPRO:IPR001563|INTERPRO:IPR018202|INTERPRO:IPR001563|INTERPRO:IPR001563|INTERPRO:IPR001563|INTERPRO:IPR001563	P	SERINE CARBOXYPEPTIDASE-LIKE 45 PRECURSOR	AT1G28110|F13K9.20|F13K9_20	gene	taxon:3702	20090429	TAIR
TAIR	gene:2010453	SCPL45		GO:0004185	TAIR:AnalysisReference:501730468	IEA	INTERPRO:IPR001563|INTERPRO:IPR018202|INTERPRO:IPR001563|INTERPRO:IPR018202|INTERPRO:IPR001563|INTERPRO:IPR001563|INTERPRO:IPR001563|INTERPRO:IPR001563	F	SERINE CARBOXYPEPTIDASE-LIKE 45 PRECURSOR	AT1G28110|F13K9.20|F13K9_20	gene	taxon:3702	20090429	TAIR
TAIR	gene:2010463	PGP13		GO:0006810	TAIR:AnalysisReference:501730468	IEA	INTERPRO:IPR011527|INTERPRO:IPR011527|INTERPRO:IPR001140|INTERPRO:IPR001140	P	P-GLYCOPROTEIN 13	AT1G27940|F13K9.5|F13K9_5	gene	taxon:3702	20090429	TAIR
TAIR	gene:2010463	PGP13		GO:0016021	TAIR:AnalysisReference:501730468	IEA	INTERPRO:IPR011527|INTERPRO:IPR011527|INTERPRO:IPR001140|INTERPRO:IPR001140	C	P-GLYCOPROTEIN 13	AT1G27940|F13K9.5|F13K9_5	gene	taxon:3702	20090429	TAIR
TAIR	gene:2010488	AT1G28040.1		GO:0005515	TAIR:AnalysisReference:501730468	IEA	INTERPRO:IPR001841|INTERPRO:IPR001841	F		AT1G28040|F13K9.14|F13K9_14	gene	taxon:3702	20090429	TAIR
TAIR	gene:2010488	AT1G28040.1		GO:0008270	TAIR:AnalysisReference:501730468	IEA	INTERPRO:IPR001841|INTERPRO:IPR001841	F		AT1G28040|F13K9.14|F13K9_14	gene	taxon:3702	20090429	TAIR
TAIR	gene:2010503	AT1G28050.1		GO:0005622	TAIR:AnalysisReference:501730468	IEA	INTERPRO:IPR000315|INTERPRO:IPR000315|INTERPRO:IPR000315|INTERPRO:IPR000315	C		AT1G28050|F13K9.15|F13K9_15	gene	taxon:3702	20090429	TAIR
TAIR	gene:2010523	DPL1		GO:0030170	TAIR:AnalysisReference:501730468	IEA	INTERPRO:IPR002129|INTERPRO:IPR002129|INTERPRO:IPR015421	F	DIHYDROSPHINGOSINE PHOSPHATE LYASE	AT1G27980|ATDPL1|F13K9.8|F13K9_8	gene	taxon:3702	20090429	TAIR
TAIR	gene:2010523	DPL1		GO:0003824	TAIR:AnalysisReference:501730468	IEA	INTERPRO:IPR015421	F	DIHYDROSPHINGOSINE PHOSPHATE LYASE	AT1G27980|ATDPL1|F13K9.8|F13K9_8	gene	taxon:3702	20090429	TAIR
TAIR	gene:2010523	DPL1		GO:0016831	TAIR:AnalysisReference:501730468	IEA	INTERPRO:IPR002129|INTERPRO:IPR002129	F	DIHYDROSPHINGOSINE PHOSPHATE LYASE	AT1G27980|ATDPL1|F13K9.8|F13K9_8	gene	taxon:3702	20090429	TAIR
TAIR	gene:2010548	AT1G27900.1		GO:0000166	TAIR:AnalysisReference:501730468	IEA	INTERPRO:IPR003593	F		AT1G27900|F13K9.28|F13K9_28	gene	taxon:3702	20090429	TAIR
TAIR	gene:2010548	AT1G27900.1		GO:0008026	TAIR:AnalysisReference:501730468	IEA	INTERPRO:IPR002464	F		AT1G27900|F13K9.28|F13K9_28	gene	taxon:3702	20090429	TAIR
TAIR	gene:2010548	AT1G27900.1		GO:0017111	TAIR:AnalysisReference:501730468	IEA	INTERPRO:IPR003593	F		AT1G27900|F13K9.28|F13K9_28	gene	taxon:3702	20090429	TAIR
TAIR	gene:2010548	AT1G27900.1		GO:0003676	TAIR:AnalysisReference:501730468	IEA	INTERPRO:IPR001650|INTERPRO:IPR001650|INTERPRO:IPR001650|INTERPRO:IPR002464	F		AT1G27900|F13K9.28|F13K9_28	gene	taxon:3702	20090429	TAIR
TAIR	gene:2010548	AT1G27900.1		GO:0005524	TAIR:AnalysisReference:501730468	IEA	INTERPRO:IPR001650|INTERPRO:IPR001650|INTERPRO:IPR001650|INTERPRO:IPR002464	F		AT1G27900|F13K9.28|F13K9_28	gene	taxon:3702	20090429	TAIR
TAIR	gene:2010548	AT1G27900.1		GO:0004386	TAIR:AnalysisReference:501730468	IEA	INTERPRO:IPR001650|INTERPRO:IPR001650|INTERPRO:IPR007502|INTERPRO:IPR001650	F		AT1G27900|F13K9.28|F13K9_28	gene	taxon:3702	20090429	TAIR
TAIR	gene:2010561	AT1G04990.1		GO:0003676	TAIR:AnalysisReference:501730468	IEA	INTERPRO:IPR000571|INTERPRO:IPR000571|INTERPRO:IPR000571|INTERPRO:IPR000571|INTERPRO:IPR000571|INTERPRO:IPR000571|INTERPRO:IPR000571|INTERPRO:IPR000571|INTERPRO:IPR000571|INTERPRO:IPR000571	F		AT1G04990|F13M7.1|F13M7_1	gene	taxon:3702	20090429	TAIR
TAIR	gene:2010561	AT1G04990.1		GO:0008270	TAIR:AnalysisReference:501730468	IEA	INTERPRO:IPR000571|INTERPRO:IPR000571|INTERPRO:IPR000571|INTERPRO:IPR000571|INTERPRO:IPR000571|INTERPRO:IPR000571|INTERPRO:IPR000571|INTERPRO:IPR000571|INTERPRO:IPR000571|INTERPRO:IPR000571	F		AT1G04990|F13M7.1|F13M7_1	gene	taxon:3702	20090429	TAIR
TAIR	gene:2010581	AT1G04790.1		GO:0008270	TAIR:AnalysisReference:501730468	IEA	INTERPRO:IPR001841|INTERPRO:IPR001841	F		AT1G04790|F13M7.22|F13M7_22	gene	taxon:3702	20090429	TAIR
TAIR	gene:2010581	AT1G04790.1		GO:0005515	TAIR:AnalysisReference:501730468	IEA	INTERPRO:IPR001841|INTERPRO:IPR001841	F		AT1G04790|F13M7.22|F13M7_22	gene	taxon:3702	20090429	TAIR
TAIR	gene:2010586	AT1G04880.1		GO:0005634	TAIR:AnalysisReference:501730468	IEA	INTERPRO:IPR000910|INTERPRO:IPR000910|INTERPRO:IPR000910|INTERPRO:IPR000910	C		AT1G04880|F13M7.13|F13M7_13	gene	taxon:3702	20090429	TAIR
TAIR	gene:2010586	AT1G04880.1		GO:0005622	TAIR:AnalysisReference:501730468	IEA	INTERPRO:IPR001606|INTERPRO:IPR001606|INTERPRO:IPR001606|INTERPRO:IPR001606|INTERPRO:IPR001606	C		AT1G04880|F13M7.13|F13M7_13	gene	taxon:3702	20090429	TAIR
TAIR	gene:2010591	AT1G04970.1		GO:0008289	TAIR:AnalysisReference:501730468	IEA	INTERPRO:IPR001124|INTERPRO:IPR017943|INTERPRO:IPR017943|INTERPRO:IPR017942|INTERPRO:IPR001124|INTERPRO:IPR017942	F		AT1G04970|F13M7.4|F13M7_4	gene	taxon:3702	20090429	TAIR
TAIR	gene:2010601	AT1G04960.1		GO:0012505	TAIR:AnalysisReference:501730133	IEA	CBS:TargetP	C		AT1G04960|F13M7.5|F13M7_5	gene	taxon:3702	20090515	TAIR
TAIR	gene:2010611	AT1G04770.1		GO:0005488	TAIR:AnalysisReference:501730468	IEA	INTERPRO:IPR011990	F		AT1G04770|F13M7.24|F13M7_24	gene	taxon:3702	20090429	TAIR
TAIR	gene:2010626	ATVAMP726		GO:0006810	TAIR:AnalysisReference:501730468	IEA	INTERPRO:IPR011012	P	VESICLE-ASSOCIATED MEMBRANE PROTEIN 726	AT1G04760|VAMP726|VESICLE-ASSOCIATED MEMBRANE PROTEIN 726|F13M7.25|F13M7_25	gene	taxon:3702	20090429	TAIR
TAIR	gene:2010626	ATVAMP726		GO:0016192	TAIR:AnalysisReference:501730468	IEA	INTERPRO:IPR001388|INTERPRO:IPR001388|INTERPRO:IPR001388|INTERPRO:IPR001388|INTERPRO:IPR010908|INTERPRO:IPR001388|INTERPRO:IPR001388	P	VESICLE-ASSOCIATED MEMBRANE PROTEIN 726	AT1G04760|VAMP726|VESICLE-ASSOCIATED MEMBRANE PROTEIN 726|F13M7.25|F13M7_25	gene	taxon:3702	20090429	TAIR
TAIR	gene:2010631	AT1G04930.1		GO:0009507	TAIR:AnalysisReference:501730133	IEA	CBS:TargetP	C		AT1G04930|F13M7.8|F13M7_8	gene	taxon:3702	20090515	TAIR
TAIR	gene:2010636	AT1G04850.1		GO:0005622	TAIR:AnalysisReference:501730468	IEA	INTERPRO:IPR015880|INTERPRO:IPR015880|INTERPRO:IPR007087|INTERPRO:IPR007087	C		AT1G04850|F13M7.16|F13M7_16	gene	taxon:3702	20090429	TAIR
TAIR	gene:2010636	AT1G04850.1		GO:0008270	TAIR:AnalysisReference:501730468	IEA	INTERPRO:IPR015880|INTERPRO:IPR015880|INTERPRO:IPR007087|INTERPRO:IPR007087	F		AT1G04850|F13M7.16|F13M7_16	gene	taxon:3702	20090429	TAIR
TAIR	gene:2010646	ATSPS3F		GO:0005985	TAIR:AnalysisReference:501730468	IEA	INTERPRO:IPR012819	P	sucrose phosphate synthase 3F	AT1G04920|F13M7.9|F13M7_9	gene	taxon:3702	20090429	TAIR
TAIR	gene:2010646	ATSPS3F		GO:0009058	TAIR:AnalysisReference:501730468	IEA	INTERPRO:IPR001296	P	sucrose phosphate synthase 3F	AT1G04920|F13M7.9|F13M7_9	gene	taxon:3702	20090429	TAIR
TAIR	gene:2010661	AT1G04830.1		GO:0005097	TAIR:AnalysisReference:501730468	IEA	INTERPRO:IPR000195|INTERPRO:IPR000195|INTERPRO:IPR000195|INTERPRO:IPR000195|INTERPRO:IPR000195	F		AT1G04830|F13M7.18|F13M7_18	gene	taxon:3702	20090429	TAIR
TAIR	gene:2010661	AT1G04830.1		GO:0032313	TAIR:AnalysisReference:501730468	IEA	INTERPRO:IPR000195|INTERPRO:IPR000195|INTERPRO:IPR000195|INTERPRO:IPR000195|INTERPRO:IPR000195	P		AT1G04830|F13M7.18|F13M7_18	gene	taxon:3702	20090429	TAIR
TAIR	gene:2010661	AT1G04830.1		GO:0005622	TAIR:AnalysisReference:501730468	IEA	INTERPRO:IPR000195|INTERPRO:IPR000195|INTERPRO:IPR000195|INTERPRO:IPR000195|INTERPRO:IPR000195	C		AT1G04830|F13M7.18|F13M7_18	gene	taxon:3702	20090429	TAIR
TAIR	gene:2010666	TAF6		GO:0003677	TAIR:AnalysisReference:501730468	IEA	INTERPRO:IPR009072|INTERPRO:IPR009072	F	TBP-ASSOCIATED FACTOR 6	AT1G04950|TAFII59|ATTAF6|TATA BOX ASSOCIATED FACTOR II 59|F13M7.6|F13M7_6|AtTAF6	gene	taxon:3702	20090429	TAIR
TAIR	gene:2010666	TAF6		GO:0003702	TAIR:AnalysisReference:501730468	IEA	INTERPRO:IPR011442	F	TBP-ASSOCIATED FACTOR 6	AT1G04950|TAFII59|ATTAF6|TATA BOX ASSOCIATED FACTOR II 59|F13M7.6|F13M7_6|AtTAF6	gene	taxon:3702	20090429	TAIR
TAIR	gene:2010666	TAF6		GO:0005634	TAIR:AnalysisReference:501730468	IEA	INTERPRO:IPR011442|INTERPRO:IPR004823|INTERPRO:IPR004823	C	TBP-ASSOCIATED FACTOR 6	AT1G04950|TAFII59|ATTAF6|TATA BOX ASSOCIATED FACTOR II 59|F13M7.6|F13M7_6|AtTAF6	gene	taxon:3702	20090429	TAIR
TAIR	gene:2010666	TAF6		GO:0016986	TAIR:AnalysisReference:501730468	IEA	INTERPRO:IPR011442|INTERPRO:IPR004823|INTERPRO:IPR004823	F	TBP-ASSOCIATED FACTOR 6	AT1G04950|TAFII59|ATTAF6|TATA BOX ASSOCIATED FACTOR II 59|F13M7.6|F13M7_6|AtTAF6	gene	taxon:3702	20090429	TAIR
TAIR	gene:2010671	AT1G04810.1		GO:0030234	TAIR:AnalysisReference:501730468	IEA	INTERPRO:IPR016642	F		AT1G04810|F13M7.20|F13M7_20	gene	taxon:3702	20090429	TAIR
TAIR	gene:2010671	AT1G04810.1		GO:0005488	TAIR:AnalysisReference:501730468	IEA	INTERPRO:IPR016024|INTERPRO:IPR011989	F		AT1G04810|F13M7.20|F13M7_20	gene	taxon:3702	20090429	TAIR
TAIR	gene:2010681	AT1G04800.1		GO:0012505	TAIR:AnalysisReference:501730133	IEA	CBS:TargetP	C		AT1G04800|F13M7.21|F13M7_21	gene	taxon:3702	20090515	TAIR
TAIR	gene:2010687	AT1G56440.1		GO:0005488	TAIR:AnalysisReference:501730468	IEA	INTERPRO:IPR011990	F		AT1G56440|F13N6.2|F13N6_2	gene	taxon:3702	20090429	TAIR
TAIR	gene:2010692	PBG1		GO:0004298	TAIR:AnalysisReference:501730468	IEA	INTERPRO:IPR001353	F	20S PROTEASOME BETA SUBUNIT G1	AT1G56450|F13N6.3|F13N6_3|PROTEASOME BETA SUBUNIT PBG1	gene	taxon:3702	20090429	TAIR
TAIR	gene:2010702	AT1G56460.1		GO:0009507	TAIR:AnalysisReference:501730133	IEA	CBS:TargetP	C		AT1G56460|F13N6.4|F13N6_4	gene	taxon:3702	20090515	TAIR
TAIR	gene:2010712	ERD2		GO:0005524	TAIR:AnalysisReference:501730468	IEA	INTERPRO:IPR001023|INTERPRO:IPR001023|INTERPRO:IPR001023|INTERPRO:IPR001023|INTERPRO:IPR001023|INTERPRO:IPR001023|INTERPRO:IPR001023|INTERPRO:IPR001023|INTERPRO:IPR001023|INTERPRO:IPR001023	F	EARLY-RESPONSIVE TO DEHYDRATION 2	AT1G56410|HSP70T-1|HEAT SHOCK PROTEIN 70T-1|F13N6.9|F13N6_9	gene	taxon:3702	20090429	TAIR
TAIR	gene:2010722	CRT1		GO:0005509	TAIR:AnalysisReference:501730468	IEA	INTERPRO:IPR018124|INTERPRO:IPR018124|INTERPRO:IPR018124|INTERPRO:IPR009169|INTERPRO:IPR001580|INTERPRO:IPR009169|INTERPRO:IPR001580|INTERPRO:IPR001580|INTERPRO:IPR001580|INTERPRO:IPR001580|INTERPRO:IPR001580|INTERPRO:IPR001580|INTERPRO:IPR009033|INTERPRO:IPR009033|INTERPRO:IPR001580	F	CALRETICULIN 1	AT1G56340|F14G9.5|F14G9_5|CALRETICULIN 1	gene	taxon:3702	20090429	TAIR
TAIR	gene:2010722	CRT1		GO:0051082	TAIR:AnalysisReference:501730468	IEA	INTERPRO:IPR009169|INTERPRO:IPR009169|INTERPRO:IPR009033|INTERPRO:IPR009033	F	CALRETICULIN 1	AT1G56340|F14G9.5|F14G9_5|CALRETICULIN 1	gene	taxon:3702	20090429	TAIR
TAIR	gene:2010727	AT1G56500.1		GO:0045454	TAIR:AnalysisReference:501730468	IEA	INTERPRO:IPR017936	P		AT1G56500|F13N6.21|F13N6_21|AT1G56505	gene	taxon:3702	20090429	TAIR
TAIR	gene:2010727	AT1G56500.1		GO:0008152	TAIR:AnalysisReference:501730468	IEA	INTERPRO:IPR005833|INTERPRO:IPR005833|INTERPRO:IPR005833|INTERPRO:IPR005833|INTERPRO:IPR005834	P		AT1G56500|F13N6.21|F13N6_21|AT1G56505	gene	taxon:3702	20090429	TAIR
TAIR	gene:2010727	AT1G56500.1		GO:0016787	TAIR:AnalysisReference:501730468	IEA	INTERPRO:IPR005833|INTERPRO:IPR005833|INTERPRO:IPR005833|INTERPRO:IPR005833	F		AT1G56500|F13N6.21|F13N6_21|AT1G56505	gene	taxon:3702	20090429	TAIR
TAIR	gene:2010727	AT1G56500.1		GO:0003824	TAIR:AnalysisReference:501730468	IEA	INTERPRO:IPR005834	F		AT1G56500|F13N6.21|F13N6_21|AT1G56505	gene	taxon:3702	20090429	TAIR
TAIR	gene:2010727	AT1G56500.1		GO:0016491	TAIR:AnalysisReference:501730468	IEA	INTERPRO:IPR013740	F		AT1G56500|F13N6.21|F13N6_21|AT1G56505	gene	taxon:3702	20090429	TAIR
TAIR	gene:2010737	WRR4		GO:0004888	TAIR:AnalysisReference:501730468	IEA	INTERPRO:IPR000157|INTERPRO:IPR000157|INTERPRO:IPR000157|INTERPRO:IPR000157	F	WHITE RUST RESISTANCE 4	AT1G56510|ADR2|ACTIVATED DISEASE RESISTANCE 2|F13N6.5|F13N6_5	gene	taxon:3702	20090429	TAIR
TAIR	gene:2010737	WRR4		GO:0000166	TAIR:AnalysisReference:501730468	IEA	INTERPRO:IPR003593	F	WHITE RUST RESISTANCE 4	AT1G56510|ADR2|ACTIVATED DISEASE RESISTANCE 2|F13N6.5|F13N6_5	gene	taxon:3702	20090429	TAIR
TAIR	gene:2010737	WRR4		GO:0031224	TAIR:AnalysisReference:501730468	IEA	INTERPRO:IPR000157|INTERPRO:IPR000157|INTERPRO:IPR000157|INTERPRO:IPR000157	C	WHITE RUST RESISTANCE 4	AT1G56510|ADR2|ACTIVATED DISEASE RESISTANCE 2|F13N6.5|F13N6_5	gene	taxon:3702	20090429	TAIR
TAIR	gene:2010737	WRR4		GO:0017111	TAIR:AnalysisReference:501730468	IEA	INTERPRO:IPR003593	F	WHITE RUST RESISTANCE 4	AT1G56510|ADR2|ACTIVATED DISEASE RESISTANCE 2|F13N6.5|F13N6_5	gene	taxon:3702	20090429	TAIR
TAIR	gene:2010737	WRR4		GO:0005524	TAIR:AnalysisReference:501730468	IEA	INTERPRO:IPR002182	F	WHITE RUST RESISTANCE 4	AT1G56510|ADR2|ACTIVATED DISEASE RESISTANCE 2|F13N6.5|F13N6_5	gene	taxon:3702	20090429	TAIR
TAIR	gene:2010770	NDF2		GO:0003824	TAIR:AnalysisReference:501730468	IEA	INTERPRO:IPR011013	F	NDH-DEPENDENT CYCLIC ELECTRON FLOW 1	AT1G64770|NDH45|NAD(P)H DEHYDROGENASE SUBUNIT 45|F13O11.8|F13O11_8	gene	taxon:3702	20090429	TAIR
TAIR	gene:2010770	NDF2		GO:0030246	TAIR:AnalysisReference:501730468	IEA	INTERPRO:IPR011013	F	NDH-DEPENDENT CYCLIC ELECTRON FLOW 1	AT1G64770|NDH45|NAD(P)H DEHYDROGENASE SUBUNIT 45|F13O11.8|F13O11_8	gene	taxon:3702	20090429	TAIR
TAIR	gene:2010780	CYP89A2		GO:0005506	TAIR:AnalysisReference:501730468	IEA	INTERPRO:IPR002401|INTERPRO:IPR002401|INTERPRO:IPR002401|INTERPRO:IPR002401|INTERPRO:IPR002401|INTERPRO:IPR002401|INTERPRO:IPR002401|INTERPRO:IPR002401|INTERPRO:IPR002401|INTERPRO:IPR001128|INTERPRO:IPR001128|INTERPRO:IPR001128|INTERPRO:IPR001128	F	CYTOCHROME P450 89A2	AT1G64900|CYP89|F13O11.20|F13O11_20	gene	taxon:3702	20090429	TAIR
TAIR	gene:2010780	CYP89A2		GO:0009055	TAIR:AnalysisReference:501730468	IEA	INTERPRO:IPR001128|INTERPRO:IPR001128|INTERPRO:IPR001128|INTERPRO:IPR001128	F	CYTOCHROME P450 89A2	AT1G64900|CYP89|F13O11.20|F13O11_20	gene	taxon:3702	20090429	TAIR
TAIR	gene:2010780	CYP89A2		GO:0004497	TAIR:AnalysisReference:501730468	IEA	INTERPRO:IPR002401|INTERPRO:IPR002401|INTERPRO:IPR002401|INTERPRO:IPR002401|INTERPRO:IPR002401|INTERPRO:IPR002401|INTERPRO:IPR002401|INTERPRO:IPR002401|INTERPRO:IPR002401|INTERPRO:IPR001128|INTERPRO:IPR001128|INTERPRO:IPR001128|INTERPRO:IPR001128	F	CYTOCHROME P450 89A2	AT1G64900|CYP89|F13O11.20|F13O11_20	gene	taxon:3702	20090429	TAIR
TAIR	gene:2010780	CYP89A2		GO:0020037	TAIR:AnalysisReference:501730468	IEA	INTERPRO:IPR002401|INTERPRO:IPR002401|INTERPRO:IPR002401|INTERPRO:IPR002401|INTERPRO:IPR002401|INTERPRO:IPR002401|INTERPRO:IPR002401|INTERPRO:IPR002401|INTERPRO:IPR002401|INTERPRO:IPR001128|INTERPRO:IPR001128|INTERPRO:IPR001128|INTERPRO:IPR001128	F	CYTOCHROME P450 89A2	AT1G64900|CYP89|F13O11.20|F13O11_20	gene	taxon:3702	20090429	TAIR
TAIR	gene:2010785	AT1G64830.1		GO:0012505	TAIR:AnalysisReference:501730133	IEA	CBS:TargetP	C		AT1G64830|F13O11.13|F13O11_13	gene	taxon:3702	20090515	TAIR
TAIR	gene:2010785	AT1G64830.1		GO:0004190	TAIR:AnalysisReference:501730468	IEA	INTERPRO:IPR009007|INTERPRO:IPR001461|INTERPRO:IPR001461|INTERPRO:IPR009007|INTERPRO:IPR001969|INTERPRO:IPR001969	F		AT1G64830|F13O11.13|F13O11_13	gene	taxon:3702	20090429	TAIR
TAIR	gene:2010785	AT1G64830.1		GO:0006508	TAIR:AnalysisReference:501730468	IEA	INTERPRO:IPR009007|INTERPRO:IPR001461|INTERPRO:IPR001461|INTERPRO:IPR009007|INTERPRO:IPR001969|INTERPRO:IPR001969	P		AT1G64830|F13O11.13|F13O11_13	gene	taxon:3702	20090429	TAIR
TAIR	gene:2010800	AT1G64910.1		GO:0008152	TAIR:AnalysisReference:501730468	IEA	INTERPRO:IPR002213|INTERPRO:IPR002213|INTERPRO:IPR002213	P		AT1G64910|F13O11.21|F13O11_21	gene	taxon:3702	20090429	TAIR
TAIR	gene:2010810	AT1G64710.1		GO:0003824	TAIR:AnalysisReference:501730468	IEA	INTERPRO:IPR016040	F		AT1G64710|F13O11.3|F13O11_3	gene	taxon:3702	20090429	TAIR
TAIR	gene:2010810	AT1G64710.1		GO:0016491	TAIR:AnalysisReference:501730468	IEA	INTERPRO:IPR002328|INTERPRO:IPR013154|INTERPRO:IPR013149|INTERPRO:IPR002085	F		AT1G64710|F13O11.3|F13O11_3	gene	taxon:3702	20090429	TAIR
TAIR	gene:2010810	AT1G64710.1		GO:0008152	TAIR:AnalysisReference:501730468	IEA	INTERPRO:IPR016040	P		AT1G64710|F13O11.3|F13O11_3	gene	taxon:3702	20090429	TAIR
TAIR	gene:2010810	AT1G64710.1		GO:0005488	TAIR:AnalysisReference:501730468	IEA	INTERPRO:IPR016040	F		AT1G64710|F13O11.3|F13O11_3	gene	taxon:3702	20090429	TAIR
TAIR	gene:2010810	AT1G64710.1		GO:0008270	TAIR:AnalysisReference:501730468	IEA	INTERPRO:IPR002328|INTERPRO:IPR013149|INTERPRO:IPR002085	F		AT1G64710|F13O11.3|F13O11_3	gene	taxon:3702	20090429	TAIR
TAIR	gene:2010810	AT1G64710.1		GO:0055114	TAIR:AnalysisReference:501730468	IEA	INTERPRO:IPR013149	P		AT1G64710|F13O11.3|F13O11_3	gene	taxon:3702	20090429	TAIR
TAIR	gene:2010815	AT1G64920.1		GO:0008152	TAIR:AnalysisReference:501730468	IEA	INTERPRO:IPR002213	P		AT1G64920|F13O11.22|F13O11_22	gene	taxon:3702	20090429	TAIR
TAIR	gene:2010825	AT1G65010.1		GO:0009507	TAIR:AnalysisReference:501730133	IEA	CBS:TargetP	C		AT1G65010|F13O11.30|F13O11_30	gene	taxon:3702	20090515	TAIR
TAIR	gene:2010830	CYP89A7		GO:0004497	TAIR:AnalysisReference:501730468	IEA	INTERPRO:IPR002401|INTERPRO:IPR002401|INTERPRO:IPR002401|INTERPRO:IPR002401|INTERPRO:IPR002401|INTERPRO:IPR002401|INTERPRO:IPR002401|INTERPRO:IPR002401|INTERPRO:IPR002401|INTERPRO:IPR001128|INTERPRO:IPR001128|INTERPRO:IPR001128|INTERPRO:IPR001128	F	CYTOCHROME P450, FAMILY 87, SUBFAMILY A, POLYPEPTIDE 7	AT1G64930|F13O11.23|F13O11_23	gene	taxon:3702	20090429	TAIR
TAIR	gene:2010830	CYP89A7		GO:0005506	TAIR:AnalysisReference:501730468	IEA	INTERPRO:IPR002401|INTERPRO:IPR002401|INTERPRO:IPR002401|INTERPRO:IPR002401|INTERPRO:IPR002401|INTERPRO:IPR002401|INTERPRO:IPR002401|INTERPRO:IPR002401|INTERPRO:IPR002401|INTERPRO:IPR001128|INTERPRO:IPR001128|INTERPRO:IPR001128|INTERPRO:IPR001128	F	CYTOCHROME P450, FAMILY 87, SUBFAMILY A, POLYPEPTIDE 7	AT1G64930|F13O11.23|F13O11_23	gene	taxon:3702	20090429	TAIR
TAIR	gene:2010830	CYP89A7		GO:0009055	TAIR:AnalysisReference:501730468	IEA	INTERPRO:IPR001128|INTERPRO:IPR001128|INTERPRO:IPR001128|INTERPRO:IPR001128	F	CYTOCHROME P450, FAMILY 87, SUBFAMILY A, POLYPEPTIDE 7	AT1G64930|F13O11.23|F13O11_23	gene	taxon:3702	20090429	TAIR
TAIR	gene:2010830	CYP89A7		GO:0020037	TAIR:AnalysisReference:501730468	IEA	INTERPRO:IPR002401|INTERPRO:IPR002401|INTERPRO:IPR002401|INTERPRO:IPR002401|INTERPRO:IPR002401|INTERPRO:IPR002401|INTERPRO:IPR002401|INTERPRO:IPR002401|INTERPRO:IPR002401|INTERPRO:IPR001128|INTERPRO:IPR001128|INTERPRO:IPR001128|INTERPRO:IPR001128	F	CYTOCHROME P450, FAMILY 87, SUBFAMILY A, POLYPEPTIDE 7	AT1G64930|F13O11.23|F13O11_23	gene	taxon:3702	20090429	TAIR
TAIR	gene:2010840	CYP89A6		GO:0012505	TAIR:AnalysisReference:501730133	IEA	CBS:TargetP	C	CYTOCHROME P450, FAMILY 87, SUBFAMILY A, POLYPEPTIDE 6	AT1G64940|F13O11.24|F13O11_24	gene	taxon:3702	20090515	TAIR
TAIR	gene:2010840	CYP89A6		GO:0020037	TAIR:AnalysisReference:501730468	IEA	INTERPRO:IPR002401|INTERPRO:IPR002401|INTERPRO:IPR002401|INTERPRO:IPR002401|INTERPRO:IPR002401|INTERPRO:IPR002401|INTERPRO:IPR002401|INTERPRO:IPR002401|INTERPRO:IPR002401|INTERPRO:IPR001128|INTERPRO:IPR001128|INTERPRO:IPR001128|INTERPRO:IPR001128	F	CYTOCHROME P450, FAMILY 87, SUBFAMILY A, POLYPEPTIDE 6	AT1G64940|F13O11.24|F13O11_24	gene	taxon:3702	20090429	TAIR
TAIR	gene:2010840	CYP89A6		GO:0009055	TAIR:AnalysisReference:501730468	IEA	INTERPRO:IPR001128|INTERPRO:IPR001128|INTERPRO:IPR001128|INTERPRO:IPR001128	F	CYTOCHROME P450, FAMILY 87, SUBFAMILY A, POLYPEPTIDE 6	AT1G64940|F13O11.24|F13O11_24	gene	taxon:3702	20090429	TAIR
TAIR	gene:2010840	CYP89A6		GO:0004497	TAIR:AnalysisReference:501730468	IEA	INTERPRO:IPR002401|INTERPRO:IPR002401|INTERPRO:IPR002401|INTERPRO:IPR002401|INTERPRO:IPR002401|INTERPRO:IPR002401|INTERPRO:IPR002401|INTERPRO:IPR002401|INTERPRO:IPR002401|INTERPRO:IPR001128|INTERPRO:IPR001128|INTERPRO:IPR001128|INTERPRO:IPR001128	F	CYTOCHROME P450, FAMILY 87, SUBFAMILY A, POLYPEPTIDE 6	AT1G64940|F13O11.24|F13O11_24	gene	taxon:3702	20090429	TAIR
TAIR	gene:2010840	CYP89A6		GO:0005506	TAIR:AnalysisReference:501730468	IEA	INTERPRO:IPR002401|INTERPRO:IPR002401|INTERPRO:IPR002401|INTERPRO:IPR002401|INTERPRO:IPR002401|INTERPRO:IPR002401|INTERPRO:IPR002401|INTERPRO:IPR002401|INTERPRO:IPR002401|INTERPRO:IPR001128|INTERPRO:IPR001128|INTERPRO:IPR001128|INTERPRO:IPR001128	F	CYTOCHROME P450, FAMILY 87, SUBFAMILY A, POLYPEPTIDE 6	AT1G64940|F13O11.24|F13O11_24	gene	taxon:3702	20090429	TAIR
TAIR	gene:2010860	AT1G64800.1		GO:0003677	TAIR:AnalysisReference:501730468	IEA	INTERPRO:IPR001827	F		AT1G64800|F13O11.33|F13O11_33	gene	taxon:3702	20090429	TAIR
TAIR	gene:2010860	AT1G64800.1		GO:0003700	TAIR:AnalysisReference:501730468	IEA	INTERPRO:IPR001827	F		AT1G64800|F13O11.33|F13O11_33	gene	taxon:3702	20090429	TAIR
TAIR	gene:2010860	AT1G64800.1		GO:0006355	TAIR:AnalysisReference:501730468	IEA	INTERPRO:IPR001827	P		AT1G64800|F13O11.33|F13O11_33	gene	taxon:3702	20090429	TAIR
TAIR	gene:2010885	CYP89A5		GO:0020037	TAIR:AnalysisReference:501730468	IEA	INTERPRO:IPR002401|INTERPRO:IPR002401|INTERPRO:IPR002401|INTERPRO:IPR002401|INTERPRO:IPR002401|INTERPRO:IPR002401|INTERPRO:IPR002401|INTERPRO:IPR002401|INTERPRO:IPR002401|INTERPRO:IPR001128|INTERPRO:IPR001128|INTERPRO:IPR001128|INTERPRO:IPR001128	F	CYTOCHROME P450, FAMILY 89, SUBFAMILY A, POLYPEPTIDE 5	AT1G64950|F13O11.25|F13O11_25	gene	taxon:3702	20090429	TAIR
TAIR	gene:2010885	CYP89A5		GO:0009055	TAIR:AnalysisReference:501730468	IEA	INTERPRO:IPR001128|INTERPRO:IPR001128|INTERPRO:IPR001128|INTERPRO:IPR001128	F	CYTOCHROME P450, FAMILY 89, SUBFAMILY A, POLYPEPTIDE 5	AT1G64950|F13O11.25|F13O11_25	gene	taxon:3702	20090429	TAIR
TAIR	gene:2010885	CYP89A5		GO:0004497	TAIR:AnalysisReference:501730468	IEA	INTERPRO:IPR002401|INTERPRO:IPR002401|INTERPRO:IPR002401|INTERPRO:IPR002401|INTERPRO:IPR002401|INTERPRO:IPR002401|INTERPRO:IPR002401|INTERPRO:IPR002401|INTERPRO:IPR002401|INTERPRO:IPR001128|INTERPRO:IPR001128|INTERPRO:IPR001128|INTERPRO:IPR001128	F	CYTOCHROME P450, FAMILY 89, SUBFAMILY A, POLYPEPTIDE 5	AT1G64950|F13O11.25|F13O11_25	gene	taxon:3702	20090429	TAIR
TAIR	gene:2010885	CYP89A5		GO:0005506	TAIR:AnalysisReference:501730468	IEA	INTERPRO:IPR002401|INTERPRO:IPR002401|INTERPRO:IPR002401|INTERPRO:IPR002401|INTERPRO:IPR002401|INTERPRO:IPR002401|INTERPRO:IPR002401|INTERPRO:IPR002401|INTERPRO:IPR002401|INTERPRO:IPR001128|INTERPRO:IPR001128|INTERPRO:IPR001128|INTERPRO:IPR001128	F	CYTOCHROME P450, FAMILY 89, SUBFAMILY A, POLYPEPTIDE 5	AT1G64950|F13O11.25|F13O11_25	gene	taxon:3702	20090429	TAIR
TAIR	gene:2010890	AT1G64790.1		GO:0005488	TAIR:AnalysisReference:501730468	IEA	INTERPRO:IPR011989|INTERPRO:IPR011989|INTERPRO:IPR016024|INTERPRO:IPR016024|INTERPRO:IPR016024|INTERPRO:IPR016024	F		AT1G64790|F13O11.35|F13O11_35	gene	taxon:3702	20090429	TAIR
TAIR	gene:2010895	AT1G64880.1		GO:0006412	TAIR:AnalysisReference:501730468	IEA	INTERPRO:IPR013810|INTERPRO:IPR000851|INTERPRO:IPR013810|INTERPRO:IPR005324	P		AT1G64880|F13O11.18|F13O11_18	gene	taxon:3702	20090429	TAIR
TAIR	gene:2010895	AT1G64880.1		GO:0003723	TAIR:AnalysisReference:501730468	IEA	INTERPRO:IPR013810|INTERPRO:IPR014720|INTERPRO:IPR013810	F		AT1G64880|F13O11.18|F13O11_18	gene	taxon:3702	20090429	TAIR
TAIR	gene:2010895	AT1G64880.1		GO:0003735	TAIR:AnalysisReference:501730468	IEA	INTERPRO:IPR013810|INTERPRO:IPR000851|INTERPRO:IPR013810|INTERPRO:IPR005324	F		AT1G64880|F13O11.18|F13O11_18	gene	taxon:3702	20090429	TAIR
TAIR	gene:2010900	AT1G64960.1		GO:0005488	TAIR:AnalysisReference:501730468	IEA	INTERPRO:IPR016024	F		AT1G64960|F13O11.26|F13O11_26	gene	taxon:3702	20090429	TAIR
TAIR	gene:2010915	AT1G64760.1		GO:0005975	TAIR:AnalysisReference:501730468	IEA	INTERPRO:IPR000490|INTERPRO:IPR000490|INTERPRO:IPR013781	P		AT1G64760|F13O11.7|F13O11_7	gene	taxon:3702	20090429	TAIR
TAIR	gene:2010915	AT1G64760.1		GO:0004553	TAIR:AnalysisReference:501730468	IEA	INTERPRO:IPR000490|INTERPRO:IPR000490	F		AT1G64760|F13O11.7|F13O11_7	gene	taxon:3702	20090429	TAIR
TAIR	gene:2010915	AT1G64760.1		GO:0043169	TAIR:AnalysisReference:501730468	IEA	INTERPRO:IPR013781	F		AT1G64760|F13O11.7|F13O11_7	gene	taxon:3702	20090429	TAIR
TAIR	gene:2010915	AT1G64760.1		GO:0003824	TAIR:AnalysisReference:501730468	IEA	INTERPRO:IPR013781	F		AT1G64760|F13O11.7|F13O11_7	gene	taxon:3702	20090429	TAIR
TAIR	gene:2010925	AT1G64820.1		GO:0006855	TAIR:AnalysisReference:501730468	IEA	INTERPRO:IPR002528|INTERPRO:IPR002528|INTERPRO:IPR002528|INTERPRO:IPR002528	P		AT1G64820|F13O11.12|F13O11_12	gene	taxon:3702	20090429	TAIR
TAIR	gene:2010925	AT1G64820.1		GO:0015238	TAIR:AnalysisReference:501730468	IEA	INTERPRO:IPR002528|INTERPRO:IPR002528|INTERPRO:IPR002528|INTERPRO:IPR002528	F		AT1G64820|F13O11.12|F13O11_12	gene	taxon:3702	20090429	TAIR
TAIR	gene:2010925	AT1G64820.1		GO:0015297	TAIR:AnalysisReference:501730468	IEA	INTERPRO:IPR002528|INTERPRO:IPR002528|INTERPRO:IPR002528|INTERPRO:IPR002528	F		AT1G64820|F13O11.12|F13O11_12	gene	taxon:3702	20090429	TAIR
TAIR	gene:2010959	AT1G54980.1		GO:0012505	TAIR:AnalysisReference:501730133	IEA	CBS:TargetP	C		AT1G54980|F14C21.31|F14C21_31	gene	taxon:3702	20090515	TAIR
TAIR	gene:2010959	AT1G54980.1		GO:0030599	TAIR:AnalysisReference:501730468	IEA	INTERPRO:IPR006501|INTERPRO:IPR006501	F		AT1G54980|F14C21.31|F14C21_31	gene	taxon:3702	20090429	TAIR
TAIR	gene:2010959	AT1G54980.1		GO:0004857	TAIR:AnalysisReference:501730468	IEA	INTERPRO:IPR006501|INTERPRO:IPR006501	F		AT1G54980|F14C21.31|F14C21_31	gene	taxon:3702	20090429	TAIR
TAIR	gene:2010969	AT1G54950.1		GO:0012505	TAIR:AnalysisReference:501730133	IEA	CBS:TargetP	C		AT1G54950|F14C21.32|F14C21_32	gene	taxon:3702	20090515	TAIR
TAIR	gene:2010984	AT1G54930.1		GO:0003676	TAIR:AnalysisReference:501730468	IEA	INTERPRO:IPR001878|INTERPRO:IPR001878|INTERPRO:IPR001878	F		AT1G54930|F14C21.33|F14C21_33	gene	taxon:3702	20090429	TAIR
TAIR	gene:2010984	AT1G54930.1		GO:0008270	TAIR:AnalysisReference:501730468	IEA	INTERPRO:IPR001878|INTERPRO:IPR001878|INTERPRO:IPR001878|INTERPRO:IPR010666	F		AT1G54930|F14C21.33|F14C21_33	gene	taxon:3702	20090429	TAIR
TAIR	gene:2010989	ATPRP1		GO:0005199	TAIR:AnalysisReference:501730468	IEA	INTERPRO:IPR003883|INTERPRO:IPR003883|INTERPRO:IPR003883|INTERPRO:IPR003883|INTERPRO:IPR003883|INTERPRO:IPR003883|INTERPRO:IPR003883|INTERPRO:IPR003883	F	PROLINE-RICH PROTEIN 1	AT1G54970|RHS7|ROOT HAIR SPECIFIC 7|F14C21.50|F14C21_50	gene	taxon:3702	20090429	TAIR
TAIR	gene:2011004	AT1G54870.1		GO:0009507	TAIR:AnalysisReference:501730133	IEA	CBS:TargetP	C		AT1G54870|F14C21.43|F14C21_43	gene	taxon:3702	20090515	TAIR
TAIR	gene:2011004	AT1G54870.1		GO:0008152	TAIR:AnalysisReference:501730468	IEA	INTERPRO:IPR002198|INTERPRO:IPR016040|INTERPRO:IPR002347|INTERPRO:IPR002347|INTERPRO:IPR002347|INTERPRO:IPR002347|INTERPRO:IPR002347|INTERPRO:IPR002347|INTERPRO:IPR002198|INTERPRO:IPR002198|INTERPRO:IPR002198|INTERPRO:IPR002198|INTERPRO:IPR002198|INTERPRO:IPR016040	P		AT1G54870|F14C21.43|F14C21_43	gene	taxon:3702	20090429	TAIR
TAIR	gene:2011004	AT1G54870.1		GO:0016491	TAIR:AnalysisReference:501730468	IEA	INTERPRO:IPR002198|INTERPRO:IPR002347|INTERPRO:IPR002347|INTERPRO:IPR002347|INTERPRO:IPR002347|INTERPRO:IPR002347|INTERPRO:IPR002347|INTERPRO:IPR002198|INTERPRO:IPR002198|INTERPRO:IPR002198|INTERPRO:IPR002198|INTERPRO:IPR002198	F		AT1G54870|F14C21.43|F14C21_43	gene	taxon:3702	20090429	TAIR
TAIR	gene:2011004	AT1G54870.1		GO:0005488	TAIR:AnalysisReference:501730468	IEA	INTERPRO:IPR016040|INTERPRO:IPR016040	F		AT1G54870|F14C21.43|F14C21_43	gene	taxon:3702	20090429	TAIR
TAIR	gene:2011004	AT1G54870.1		GO:0003824	TAIR:AnalysisReference:501730468	IEA	INTERPRO:IPR016040|INTERPRO:IPR016040	F		AT1G54870|F14C21.43|F14C21_43	gene	taxon:3702	20090429	TAIR
TAIR	gene:2011009	AT1G54890.1		GO:0012505	TAIR:AnalysisReference:501730133	IEA	CBS:TargetP	C		AT1G54890|F14C21.44|F14C21_44	gene	taxon:3702	20090515	TAIR
TAIR	gene:2011019	AT1G55000.1		GO:0012505	TAIR:AnalysisReference:501730133	IEA	CBS:TargetP	C		AT1G55000|F14C21.53|F14C21_53	gene	taxon:3702	20090515	TAIR
TAIR	gene:2011019	AT1G55000.1		GO:0016998	TAIR:AnalysisReference:501730468	IEA	INTERPRO:IPR018392|INTERPRO:IPR002482	P		AT1G55000|F14C21.53|F14C21_53	gene	taxon:3702	20090429	TAIR
TAIR	gene:2011039	AT1G55040.1		GO:0008270	TAIR:AnalysisReference:501730468	IEA	INTERPRO:IPR001876|INTERPRO:IPR001876|INTERPRO:IPR001876|INTERPRO:IPR001876|INTERPRO:IPR001876|INTERPRO:IPR001876|INTERPRO:IPR001876|INTERPRO:IPR001876	F		AT1G55040|F14C21.55|F14C21_55	gene	taxon:3702	20090429	TAIR
TAIR	gene:2011044	PGSIP4		GO:0012505	TAIR:AnalysisReference:501730133	IEA	CBS:TargetP	C	PLANT GLYCOGENIN-LIKE STARCH INITIATION PROTEIN 4	AT1G54940|F14C21.47|F14C21_47	gene	taxon:3702	20090515	TAIR
TAIR	gene:2011044	PGSIP4		GO:0016757	TAIR:AnalysisReference:501730468	IEA	INTERPRO:IPR002495	F	PLANT GLYCOGENIN-LIKE STARCH INITIATION PROTEIN 4	AT1G54940|F14C21.47|F14C21_47	gene	taxon:3702	20090429	TAIR
TAIR	gene:2011054	PDF1.5		GO:0012505	TAIR:AnalysisReference:501730133	IEA	CBS:TargetP	C	plant defensin 1.5	AT1G55010|F14C21.57|F14C21_57	gene	taxon:3702	20090515	TAIR
TAIR	gene:2011200	ATCDPK1		GO:0009507	TAIR:AnalysisReference:501730133	IEA	CBS:TargetP	C	CALCIUM-DEPENDENT PROTEIN KINASE 1	AT1G18890|CPK10|F6A14.1|F6A14_1|CALCIUM-DEPENDENT PROTEIN KINASE	gene	taxon:3702	20090515	TAIR
TAIR	gene:2011205	AT1G18990.1		GO:0012505	TAIR:AnalysisReference:501730133	IEA	CBS:TargetP	C		AT1G18990|F14D16.14|F14D16_14	gene	taxon:3702	20090515	TAIR
TAIR	gene:2011225	AT1G19100.1		GO:0005524	TAIR:AnalysisReference:501730468	IEA	INTERPRO:IPR003594|INTERPRO:IPR003594|INTERPRO:IPR003594	F		AT1G19100|F14D16.25|F14D16_25	gene	taxon:3702	20090429	TAIR
TAIR	gene:2011240	AT1G18940.1		GO:0012505	TAIR:AnalysisReference:501730133	IEA	CBS:TargetP	C		AT1G18940|F14D16.8|F14D16_8	gene	taxon:3702	20090515	TAIR
TAIR	gene:2011265	AT1G18910.1		GO:0008270	TAIR:AnalysisReference:501730468	IEA	INTERPRO:IPR001841|INTERPRO:IPR001841|INTERPRO:IPR008913|INTERPRO:IPR008913|INTERPRO:IPR001841	F		AT1G18910|F14D16.31|F14D16_31	gene	taxon:3702	20090429	TAIR
TAIR	gene:2011265	AT1G18910.1		GO:0005515	TAIR:AnalysisReference:501730468	IEA	INTERPRO:IPR001841|INTERPRO:IPR001841|INTERPRO:IPR001841	F		AT1G18910|F14D16.31|F14D16_31	gene	taxon:3702	20090429	TAIR
TAIR	gene:2011275	AT1G18960.1		GO:0045449	TAIR:AnalysisReference:501730468	IEA	INTERPRO:IPR012287	P		AT1G18960|F14D16.11|F14D16_11	gene	taxon:3702	20090429	TAIR
TAIR	gene:2011290	GLP4		GO:0012505	TAIR:AnalysisReference:501730133	IEA	CBS:TargetP	C	GERMIN-LIKE PROTEIN 4	AT1G18970|F14D16.12|F14D16_12	gene	taxon:3702	20090515	TAIR
TAIR	gene:2011290	GLP4		GO:0030145	TAIR:AnalysisReference:501730468	IEA	INTERPRO:IPR001929|INTERPRO:IPR001929|INTERPRO:IPR001929|INTERPRO:IPR001929	F	GERMIN-LIKE PROTEIN 4	AT1G18970|F14D16.12|F14D16_12	gene	taxon:3702	20090429	TAIR
TAIR	gene:2011290	GLP4		GO:0045735	TAIR:AnalysisReference:501730468	IEA	INTERPRO:IPR006045	F	GERMIN-LIKE PROTEIN 4	AT1G18970|F14D16.12|F14D16_12	gene	taxon:3702	20090429	TAIR
TAIR	gene:2011290	GLP4		GO:0048046	TAIR:AnalysisReference:501730468	IEA	INTERPRO:IPR001929|INTERPRO:IPR001929|INTERPRO:IPR001929|INTERPRO:IPR001929	C	GERMIN-LIKE PROTEIN 4	AT1G18970|F14D16.12|F14D16_12	gene	taxon:3702	20090429	TAIR
TAIR	gene:2011305	AT1G18980.1		GO:0012505	TAIR:AnalysisReference:501730133	IEA	CBS:TargetP	C		AT1G18980|F14D16.13|F14D16_13	gene	taxon:3702	20090515	TAIR
TAIR	gene:2011305	AT1G18980.1		GO:0045735	TAIR:AnalysisReference:501730468	IEA	INTERPRO:IPR006045	F		AT1G18980|F14D16.13|F14D16_13	gene	taxon:3702	20090429	TAIR
TAIR	gene:2011305	AT1G18980.1		GO:0030145	TAIR:AnalysisReference:501730468	IEA	INTERPRO:IPR001929|INTERPRO:IPR001929|INTERPRO:IPR001929	F		AT1G18980|F14D16.13|F14D16_13	gene	taxon:3702	20090429	TAIR
TAIR	gene:2011305	AT1G18980.1		GO:0048046	TAIR:AnalysisReference:501730468	IEA	INTERPRO:IPR001929|INTERPRO:IPR001929|INTERPRO:IPR001929	C		AT1G18980|F14D16.13|F14D16_13	gene	taxon:3702	20090429	TAIR
TAIR	gene:2011315	RKF2		GO:0012505	TAIR:AnalysisReference:501730133	IEA	CBS:TargetP	C	receptor-like serine/threonine kinase 2	AT1G19090|F14D16.24|F14D16_24	gene	taxon:3702	20090515	TAIR
TAIR	gene:2011315	RKF2		GO:0006468	TAIR:AnalysisReference:501730468	IEA	INTERPRO:IPR001245|INTERPRO:IPR002290|INTERPRO:IPR017442|INTERPRO:IPR000719|INTERPRO:IPR008271	P	receptor-like serine/threonine kinase 2	AT1G19090|F14D16.24|F14D16_24	gene	taxon:3702	20090429	TAIR
TAIR	gene:2011338	AT1G35710.1		GO:0012505	TAIR:AnalysisReference:501730133	IEA	CBS:TargetP	C		AT1G35710|F14D7.1|F14D7_1	gene	taxon:3702	20090515	TAIR
TAIR	gene:2011338	AT1G35710.1		GO:0005524	TAIR:AnalysisReference:501730468	IEA	INTERPRO:IPR008266|INTERPRO:IPR017442|INTERPRO:IPR017441|INTERPRO:IPR000719	F		AT1G35710|F14D7.1|F14D7_1	gene	taxon:3702	20090429	TAIR
TAIR	gene:2011338	AT1G35710.1		GO:0004713	TAIR:AnalysisReference:501730468	IEA	INTERPRO:IPR008266	F		AT1G35710|F14D7.1|F14D7_1	gene	taxon:3702	20090429	TAIR
TAIR	gene:2011338	AT1G35710.1		GO:0004672	TAIR:AnalysisReference:501730468	IEA	INTERPRO:IPR017442|INTERPRO:IPR017441|INTERPRO:IPR000719	F		AT1G35710|F14D7.1|F14D7_1	gene	taxon:3702	20090429	TAIR
TAIR	gene:2011338	AT1G35710.1		GO:0006468	TAIR:AnalysisReference:501730468	IEA	INTERPRO:IPR008266|INTERPRO:IPR017442|INTERPRO:IPR017441|INTERPRO:IPR000719	P		AT1G35710|F14D7.1|F14D7_1	gene	taxon:3702	20090429	TAIR
TAIR	gene:2011338	AT1G35710.1		GO:0005515	TAIR:AnalysisReference:501730468	IEA	INTERPRO:IPR001611|INTERPRO:IPR001611|INTERPRO:IPR001611|INTERPRO:IPR001611|INTERPRO:IPR001611|INTERPRO:IPR001611|INTERPRO:IPR001611|INTERPRO:IPR001611|INTERPRO:IPR001611|INTERPRO:IPR001611|INTERPRO:IPR001611|INTERPRO:IPR001611|INTERPRO:IPR001611|INTERPRO:IPR001611|INTERPRO:IPR001611|INTERPRO:IPR001611|INTERPRO:IPR001611|INTERPRO:IPR001611|INTERPRO:IPR001611	F		AT1G35710|F14D7.1|F14D7_1	gene	taxon:3702	20090429	TAIR
TAIR	gene:2011348	APUM9		GO:0005488	TAIR:AnalysisReference:501730468	IEA	INTERPRO:IPR016024|INTERPRO:IPR011989	F	Arabidopsis Pumilio 9	AT1G35730|F14D7.3|F14D7_3	gene	taxon:3702	20090429	TAIR
TAIR	gene:2011348	APUM9		GO:0003723	TAIR:AnalysisReference:501730468	IEA	INTERPRO:IPR001313|INTERPRO:IPR001313|INTERPRO:IPR001313|INTERPRO:IPR001313|INTERPRO:IPR001313|INTERPRO:IPR001313|INTERPRO:IPR001313|INTERPRO:IPR001313|INTERPRO:IPR001313|INTERPRO:IPR001313|INTERPRO:IPR001313|INTERPRO:IPR001313|INTERPRO:IPR001313|INTERPRO:IPR001313|INTERPRO:IPR001313|INTERPRO:IPR001313|INTERPRO:IPR001313|INTERPRO:IPR001313|INTERPRO:IPR001313|INTERPRO:IPR001313|INTERPRO:IPR001313|INTERPRO:IPR001313|INTERPRO:IPR001313|INTERPRO:IPR001313	F	Arabidopsis Pumilio 9	AT1G35730|F14D7.3|F14D7_3	gene	taxon:3702	20090429	TAIR
TAIR	gene:2011359	APUM10		GO:0003723	TAIR:AnalysisReference:501730468	IEA	INTERPRO:IPR001313|INTERPRO:IPR001313|INTERPRO:IPR001313|INTERPRO:IPR001313|INTERPRO:IPR001313|INTERPRO:IPR001313|INTERPRO:IPR001313|INTERPRO:IPR001313|INTERPRO:IPR001313|INTERPRO:IPR001313|INTERPRO:IPR001313|INTERPRO:IPR001313|INTERPRO:IPR001313|INTERPRO:IPR001313|INTERPRO:IPR001313|INTERPRO:IPR001313|INTERPRO:IPR001313|INTERPRO:IPR001313|INTERPRO:IPR001313|INTERPRO:IPR001313|INTERPRO:IPR001313|INTERPRO:IPR001313|INTERPRO:IPR001313|INTERPRO:IPR001313	F	Arabidopsis Pumilio 10	AT1G35750|F14D7.5|F14D7_5	gene	taxon:3702	20090429	TAIR
TAIR	gene:2011359	APUM10		GO:0005488	TAIR:AnalysisReference:501730468	IEA	INTERPRO:IPR011989|INTERPRO:IPR016024	F	Arabidopsis Pumilio 10	AT1G35750|F14D7.5|F14D7_5	gene	taxon:3702	20090429	TAIR
TAIR	gene:2011419	AT1G26130.1		GO:0008152	TAIR:AnalysisReference:501730468	IEA	INTERPRO:IPR005834	P		AT1G26130|F28B23.19|F28B23_19	gene	taxon:3702	20090429	TAIR
TAIR	gene:2011419	AT1G26130.1		GO:0015914	TAIR:AnalysisReference:501730468	IEA	INTERPRO:IPR006539	P		AT1G26130|F28B23.19|F28B23_19	gene	taxon:3702	20090429	TAIR
TAIR	gene:2011419	AT1G26130.1		GO:0006754	TAIR:AnalysisReference:501730468	IEA	INTERPRO:IPR001757|INTERPRO:IPR001757|INTERPRO:IPR001757|INTERPRO:IPR001757|INTERPRO:IPR001757|INTERPRO:IPR008250|INTERPRO:IPR001757|INTERPRO:IPR001757|INTERPRO:IPR018303	P		AT1G26130|F28B23.19|F28B23_19	gene	taxon:3702	20090429	TAIR
TAIR	gene:2011455	HTA9		GO:0003677	TAIR:AnalysisReference:501730468	IEA	INTERPRO:IPR002119|INTERPRO:IPR002119|INTERPRO:IPR002119|INTERPRO:IPR002119|INTERPRO:IPR002119|INTERPRO:IPR002119|INTERPRO:IPR009072|INTERPRO:IPR002119|INTERPRO:IPR009072|INTERPRO:IPR002119|INTERPRO:IPR007125	F	HISTONE H2A PROTEIN 9	AT1G52740|F14G24.1|F14G24_1	gene	taxon:3702	20090429	TAIR
TAIR	gene:2011495	AT1G52870.1		GO:0009507	TAIR:AnalysisReference:501730133	IEA	CBS:TargetP	C		AT1G52870|F14G24.14|F14G24_14	gene	taxon:3702	20090515	TAIR
TAIR	gene:2011495	AT1G52870.1		GO:0016021	TAIR:AnalysisReference:501730468	IEA	INTERPRO:IPR007248	C		AT1G52870|F14G24.14|F14G24_14	gene	taxon:3702	20090429	TAIR
TAIR	gene:2011505	AT1G52820.1		GO:0016491	TAIR:AnalysisReference:501730468	IEA	INTERPRO:IPR005123	F		AT1G52820|F14G24.9|F14G24_9	gene	taxon:3702	20090429	TAIR
TAIR	gene:2011515	NAM		GO:0045449	TAIR:AnalysisReference:501730468	IEA	INTERPRO:IPR003441|INTERPRO:IPR003441|INTERPRO:IPR003441	P	NO APICAL MERISTEM	AT1G52880|ANAC018|ATNAM|NARS2|ARABIDOPSIS NAC DOMAIN CONTAINING PROTEIN 18|NAC-REGULATED SEED MORPHOLOGY 2|F14G24.15|F14G24_15|NAC DOMAIN PROTEIN NAM|NARS2	gene	taxon:3702	20090429	TAIR
TAIR	gene:2011525	UBC26		GO:0051246	TAIR:AnalysisReference:501730468	IEA	INTERPRO:IPR000608|INTERPRO:IPR000608|INTERPRO:IPR000608|INTERPRO:IPR000608|INTERPRO:IPR000608|INTERPRO:IPR000608|INTERPRO:IPR000608|INTERPRO:IPR000608|INTERPRO:IPR000608|INTERPRO:IPR000608	P	UBIQUITIN-CONJUGATING ENZYME 26	AT1G53020|PFU3|HO2 FAMILY UBIQUITIN CONJUGATION ENZYME 3|F8L10.11|F8L10_11	gene	taxon:3702	20090429	TAIR
TAIR	gene:2011525	UBC26		GO:0043687	TAIR:AnalysisReference:501730468	IEA	INTERPRO:IPR000608|INTERPRO:IPR000608|INTERPRO:IPR000608|INTERPRO:IPR000608|INTERPRO:IPR000608|INTERPRO:IPR000608|INTERPRO:IPR000608|INTERPRO:IPR000608|INTERPRO:IPR000608|INTERPRO:IPR000608	P	UBIQUITIN-CONJUGATING ENZYME 26	AT1G53020|PFU3|HO2 FAMILY UBIQUITIN CONJUGATION ENZYME 3|F8L10.11|F8L10_11	gene	taxon:3702	20090429	TAIR
TAIR	gene:2011540	AT1G52900.1		GO:0004888	TAIR:AnalysisReference:501730468	IEA	INTERPRO:IPR000157|INTERPRO:IPR000157|INTERPRO:IPR000157|INTERPRO:IPR000157	F		AT1G52900|F14G24.17|F14G24_17	gene	taxon:3702	20090429	TAIR
TAIR	gene:2011540	AT1G52900.1		GO:0031224	TAIR:AnalysisReference:501730468	IEA	INTERPRO:IPR000157|INTERPRO:IPR000157|INTERPRO:IPR000157|INTERPRO:IPR000157	C		AT1G52900|F14G24.17|F14G24_17	gene	taxon:3702	20090429	TAIR
TAIR	gene:2011540	AT1G52900.1		GO:0007165	TAIR:AnalysisReference:501730468	IEA	INTERPRO:IPR000157|INTERPRO:IPR000157|INTERPRO:IPR000157|INTERPRO:IPR000157	P		AT1G52900|F14G24.17|F14G24_17	gene	taxon:3702	20090429	TAIR
TAIR	gene:2011540	AT1G52900.1		GO:0045087	TAIR:AnalysisReference:501730468	IEA	INTERPRO:IPR000157|INTERPRO:IPR000157|INTERPRO:IPR000157|INTERPRO:IPR000157	P		AT1G52900|F14G24.17|F14G24_17	gene	taxon:3702	20090429	TAIR
TAIR	gene:2011550	AT1G52770.1		GO:0009416	TAIR:AnalysisReference:501730468	IEA	INTERPRO:IPR004249	P		AT1G52770|F14G24.4|F14G24_4	gene	taxon:3702	20090429	TAIR
TAIR	gene:2011550	AT1G52770.1		GO:0004871	TAIR:AnalysisReference:501730468	IEA	INTERPRO:IPR004249	F		AT1G52770|F14G24.4|F14G24_4	gene	taxon:3702	20090429	TAIR
TAIR	gene:2011555	AT1G52910.1		GO:0012505	TAIR:AnalysisReference:501730133	IEA	CBS:TargetP	C		AT1G52910|F14G24.18|F14G24_18	gene	taxon:3702	20090515	TAIR
TAIR	gene:2011575	AT1G52790.1		GO:0016491	TAIR:AnalysisReference:501730468	IEA	INTERPRO:IPR005123	F		AT1G52790|F14G24.6|F14G24_6	gene	taxon:3702	20090429	TAIR
TAIR	gene:2011580	AT1G52800.1		GO:0016491	TAIR:AnalysisReference:501730468	IEA	INTERPRO:IPR005123	F		AT1G52800|F14G24.7|F14G24_7	gene	taxon:3702	20090429	TAIR
TAIR	gene:2011585	AT1G52810.1		GO:0016491	TAIR:AnalysisReference:501730468	IEA	INTERPRO:IPR005123	F		AT1G52810|F14G24.8|F14G24_8	gene	taxon:3702	20090429	TAIR
TAIR	gene:2011660	AT1G76620.1		GO:0009507	TAIR:AnalysisReference:501730133	IEA	CBS:TargetP	C		AT1G76620|F14G6.22|F14G6_22	gene	taxon:3702	20090515	TAIR
TAIR	gene:2011690	AT1G76570.1		GO:0009507	TAIR:AnalysisReference:501730133	IEA	CBS:TargetP	C		AT1G76570|F14G6.17|F14G6_17	gene	taxon:3702	20090515	TAIR
TAIR	gene:2011690	AT1G76570.1		GO:0016020	TAIR:AnalysisReference:501730468	IEA	INTERPRO:IPR001344|INTERPRO:IPR001344	C		AT1G76570|F14G6.17|F14G6_17	gene	taxon:3702	20090429	TAIR
TAIR	gene:2011700	SOB3		GO:0003677	TAIR:AnalysisReference:501730468	IEA	INTERPRO:IPR017956	F	SUPPRESSOR OF PHYB-4#3	AT1G76500|AHL29|AT-HOOK MOTIF NUCLEAR LOCALIZED PROTEIN 29|F14G6.10|F14G6_10	gene	taxon:3702	20090429	TAIR
TAIR	gene:2011715	AT1G76510.1		GO:0005622	TAIR:AnalysisReference:501730468	IEA	INTERPRO:IPR001606|INTERPRO:IPR001606|INTERPRO:IPR001606|INTERPRO:IPR001606|INTERPRO:IPR001606	C		AT1G76510|F14G6.11|F14G6_11	gene	taxon:3702	20090429	TAIR
TAIR	gene:2011730	AT1G76520.1		GO:0012505	TAIR:AnalysisReference:501730133	IEA	CBS:TargetP	C		AT1G76520|F14G6.12|F14G6_12	gene	taxon:3702	20090515	TAIR
TAIR	gene:2011730	AT1G76520.1		GO:0016021	TAIR:AnalysisReference:501730468	IEA	INTERPRO:IPR004776	C		AT1G76520|F14G6.12|F14G6_12	gene	taxon:3702	20090429	TAIR
TAIR	gene:2011740	AT1G76470.1		GO:0012505	TAIR:AnalysisReference:501730133	IEA	CBS:TargetP	C		AT1G76470|F14G6.7|F14G6_7	gene	taxon:3702	20090515	TAIR
TAIR	gene:2011740	AT1G76470.1		GO:0005488	TAIR:AnalysisReference:501730468	IEA	INTERPRO:IPR016040|INTERPRO:IPR016040	F		AT1G76470|F14G6.7|F14G6_7	gene	taxon:3702	20090429	TAIR
TAIR	gene:2011740	AT1G76470.1		GO:0008152	TAIR:AnalysisReference:501730468	IEA	INTERPRO:IPR016040|INTERPRO:IPR016040	P		AT1G76470|F14G6.7|F14G6_7	gene	taxon:3702	20090429	TAIR
TAIR	gene:2011740	AT1G76470.1		GO:0003854	TAIR:AnalysisReference:501730468	IEA	INTERPRO:IPR002225	F		AT1G76470|F14G6.7|F14G6_7	gene	taxon:3702	20090429	TAIR
TAIR	gene:2011740	AT1G76470.1		GO:0003824	TAIR:AnalysisReference:501730468	IEA	INTERPRO:IPR016040|INTERPRO:IPR016040	F		AT1G76470|F14G6.7|F14G6_7	gene	taxon:3702	20090429	TAIR
TAIR	gene:2011740	AT1G76470.1		GO:0006694	TAIR:AnalysisReference:501730468	IEA	INTERPRO:IPR002225	P		AT1G76470|F14G6.7|F14G6_7	gene	taxon:3702	20090429	TAIR
TAIR	gene:2011745	AT1G76530.1		GO:0012505	TAIR:AnalysisReference:501730133	IEA	CBS:TargetP	C		AT1G76530|F14G6.13|F14G6_13	gene	taxon:3702	20090515	TAIR
TAIR	gene:2011745	AT1G76530.1		GO:0016021	TAIR:AnalysisReference:501730468	IEA	INTERPRO:IPR004776	C		AT1G76530|F14G6.13|F14G6_13	gene	taxon:3702	20090429	TAIR
TAIR	gene:2011790	AtPP2-B14		GO:0012505	TAIR:AnalysisReference:501730133	IEA	CBS:TargetP	C	Phloem protein 2-B14	AT1G56250|F14G9.14|F14G9_14	gene	taxon:3702	20090515	TAIR
TAIR	gene:2011805	AtPP2-B13		GO:0012505	TAIR:AnalysisReference:501730133	IEA	CBS:TargetP	C	Phloem protein 2-B13	AT1G56240|F14G9.15|F14G9_15	gene	taxon:3702	20090515	TAIR
TAIR	gene:2011825	AT1G56310.1		GO:0006139	TAIR:AnalysisReference:501730468	IEA	INTERPRO:IPR002562|INTERPRO:IPR002562|INTERPRO:IPR002562	P		AT1G56310|F14G9.8|F14G9_8	gene	taxon:3702	20090429	TAIR
TAIR	gene:2011825	AT1G56310.1		GO:0005622	TAIR:AnalysisReference:501730468	IEA	INTERPRO:IPR002562|INTERPRO:IPR002562|INTERPRO:IPR002562	C		AT1G56310|F14G9.8|F14G9_8	gene	taxon:3702	20090429	TAIR
TAIR	gene:2011825	AT1G56310.1		GO:0003676	TAIR:AnalysisReference:501730468	IEA	INTERPRO:IPR002562|INTERPRO:IPR012337|INTERPRO:IPR002562|INTERPRO:IPR002562	F		AT1G56310|F14G9.8|F14G9_8	gene	taxon:3702	20090429	TAIR
TAIR	gene:2011825	AT1G56310.1		GO:0008408	TAIR:AnalysisReference:501730468	IEA	INTERPRO:IPR002562|INTERPRO:IPR002562|INTERPRO:IPR002562	F		AT1G56310|F14G9.8|F14G9_8	gene	taxon:3702	20090429	TAIR
TAIR	gene:2011835	emb1303		GO:0009507	TAIR:AnalysisReference:501730133	IEA	CBS:TargetP	C	embryo defective 1303	AT1G56200|F14G9.26|F14G9_26	gene	taxon:3702	20090515	TAIR
TAIR	gene:2011840	AT1G56210.1		GO:0046872	TAIR:AnalysisReference:501730468	IEA	INTERPRO:IPR006121|INTERPRO:IPR006121|INTERPRO:IPR006121	F		AT1G56210|F14G9.18|F14G9_18	gene	taxon:3702	20090429	TAIR
TAIR	gene:2011840	AT1G56210.1		GO:0030001	TAIR:AnalysisReference:501730468	IEA	INTERPRO:IPR006121|INTERPRO:IPR006121|INTERPRO:IPR006121	P		AT1G56210|F14G9.18|F14G9_18	gene	taxon:3702	20090429	TAIR
TAIR	gene:2011845	AT1G56300.1		GO:0031072	TAIR:AnalysisReference:501730468	IEA	INTERPRO:IPR001623|INTERPRO:IPR001623|INTERPRO:IPR001623|INTERPRO:IPR018253|INTERPRO:IPR001623|INTERPRO:IPR001623	F		AT1G56300|F14G9.9|F14G9_9	gene	taxon:3702	20090429	TAIR
TAIR	gene:2011881	AT1G50280.1		GO:0009416	TAIR:AnalysisReference:501730468	IEA	INTERPRO:IPR004249	P		AT1G50280|F14I3.11|F14I3_11	gene	taxon:3702	20090429	TAIR
TAIR	gene:2011881	AT1G50280.1		GO:0004871	TAIR:AnalysisReference:501730468	IEA	INTERPRO:IPR004249	F		AT1G50280|F14I3.11|F14I3_11	gene	taxon:3702	20090429	TAIR
TAIR	gene:2011881	AT1G50280.1		GO:0005515	TAIR:AnalysisReference:501730468	IEA	INTERPRO:IPR011333	F		AT1G50280|F14I3.11|F14I3_11	gene	taxon:3702	20090429	TAIR
TAIR	gene:2011886	AT1G50400.1		GO:0008308	TAIR:AnalysisReference:501730468	IEA	INTERPRO:IPR001925	F		AT1G50400|F14I3.2|F14I3_2	gene	taxon:3702	20090429	TAIR
TAIR	gene:2011886	AT1G50400.1		GO:0005741	TAIR:AnalysisReference:501730468	IEA	INTERPRO:IPR001925	C		AT1G50400|F14I3.2|F14I3_2	gene	taxon:3702	20090429	TAIR
TAIR	gene:2011886	AT1G50400.1		GO:0006820	TAIR:AnalysisReference:501730468	IEA	INTERPRO:IPR001925	P		AT1G50400|F14I3.2|F14I3_2	gene	taxon:3702	20090429	TAIR
TAIR	gene:2011906	AT1G50370.1		GO:0016787	TAIR:AnalysisReference:501730468	IEA	INTERPRO:IPR006186|INTERPRO:IPR006186|INTERPRO:IPR006186|INTERPRO:IPR006186|INTERPRO:IPR006186|INTERPRO:IPR006186|INTERPRO:IPR006186|INTERPRO:IPR006186|INTERPRO:IPR006186|INTERPRO:IPR006186|INTERPRO:IPR004843|INTERPRO:IPR006186	F		AT1G50370|F14I3.5|F14I3_5	gene	taxon:3702	20090429	TAIR
TAIR	gene:2011911	NTMC2T5.1		GO:0009507	TAIR:AnalysisReference:501730133	IEA	CBS:TargetP	C	N-TERMINAL-TRANSMEMBRANE-C2 DOMAIN TYPE 5.1	AT1G50260|NTMC2TYPE5.1|F14I3.13|F14I3_13	gene	taxon:3702	20090515	TAIR
TAIR	gene:2011956	STP9		GO:0055085	TAIR:AnalysisReference:501730468	IEA	INTERPRO:IPR003663|INTERPRO:IPR003663|INTERPRO:IPR003663|INTERPRO:IPR003663|INTERPRO:IPR003663|INTERPRO:IPR003663	P	SUGAR TRANSPORTER 9	AT1G50310|ATSTP9|SUGAR TRANSPORTER 9|F14I3.9|F14I3_9|AtSTP9	gene	taxon:3702	20090429	TAIR
TAIR	gene:2011956	STP9		GO:0016020	TAIR:AnalysisReference:501730468	IEA	INTERPRO:IPR003663|INTERPRO:IPR005829|INTERPRO:IPR003663|INTERPRO:IPR003663|INTERPRO:IPR003663|INTERPRO:IPR003663|INTERPRO:IPR003663|INTERPRO:IPR005829	C	SUGAR TRANSPORTER 9	AT1G50310|ATSTP9|SUGAR TRANSPORTER 9|F14I3.9|F14I3_9|AtSTP9	gene	taxon:3702	20090429	TAIR
TAIR	gene:2011956	STP9		GO:0016021	TAIR:AnalysisReference:501730468	IEA	INTERPRO:IPR005828	C	SUGAR TRANSPORTER 9	AT1G50310|ATSTP9|SUGAR TRANSPORTER 9|F14I3.9|F14I3_9|AtSTP9	gene	taxon:3702	20090429	TAIR
TAIR	gene:2011956	STP9		GO:0006810	TAIR:AnalysisReference:501730468	IEA	INTERPRO:IPR005829|INTERPRO:IPR005828|INTERPRO:IPR005829	P	SUGAR TRANSPORTER 9	AT1G50310|ATSTP9|SUGAR TRANSPORTER 9|F14I3.9|F14I3_9|AtSTP9	gene	taxon:3702	20090429	TAIR
TAIR	gene:2011961	ALATS		GO:0000166	TAIR:AnalysisReference:501730468	IEA	INTERPRO:IPR018164|INTERPRO:IPR018164|INTERPRO:IPR018164|INTERPRO:IPR018164|INTERPRO:IPR018164|INTERPRO:IPR018162|INTERPRO:IPR018163|INTERPRO:IPR002318|INTERPRO:IPR018164	F	ALANYL-TRNA SYNTHETASE	AT1G50200|ACD|F14I3.17|F14I3_17|ALARS	gene	taxon:3702	20090429	TAIR
TAIR	gene:2011961	ALATS		GO:0005524	TAIR:AnalysisReference:501730468	IEA	INTERPRO:IPR018164|INTERPRO:IPR018164|INTERPRO:IPR018164|INTERPRO:IPR018164|INTERPRO:IPR018164|INTERPRO:IPR018162|INTERPRO:IPR018165|INTERPRO:IPR018164|INTERPRO:IPR012947	F	ALANYL-TRNA SYNTHETASE	AT1G50200|ACD|F14I3.17|F14I3_17|ALARS	gene	taxon:3702	20090429	TAIR
TAIR	gene:2011961	ALATS		GO:0016876	TAIR:AnalysisReference:501730468	IEA	INTERPRO:IPR012947	F	ALANYL-TRNA SYNTHETASE	AT1G50200|ACD|F14I3.17|F14I3_17|ALARS	gene	taxon:3702	20090429	TAIR
TAIR	gene:2011961	ALATS		GO:0003676	TAIR:AnalysisReference:501730468	IEA	INTERPRO:IPR018165|INTERPRO:IPR003156	F	ALANYL-TRNA SYNTHETASE	AT1G50200|ACD|F14I3.17|F14I3_17|ALARS	gene	taxon:3702	20090429	TAIR
TAIR	gene:2011961	ALATS		GO:0004813	TAIR:AnalysisReference:501730468	IEA	INTERPRO:IPR018164|INTERPRO:IPR018164|INTERPRO:IPR018164|INTERPRO:IPR018164|INTERPRO:IPR018164|INTERPRO:IPR018162|INTERPRO:IPR018165|INTERPRO:IPR018164	F	ALANYL-TRNA SYNTHETASE	AT1G50200|ACD|F14I3.17|F14I3_17|ALARS	gene	taxon:3702	20090429	TAIR
TAIR	gene:2011966	TAF15		GO:0008270	TAIR:AnalysisReference:501730468	IEA	INTERPRO:IPR001876|INTERPRO:IPR001876|INTERPRO:IPR001876|INTERPRO:IPR001876|INTERPRO:IPR001876|INTERPRO:IPR001876|INTERPRO:IPR001876|INTERPRO:IPR001876	F	TBP-associated factor 15	AT1G50300|F14I3.10|F14I3_10	gene	taxon:3702	20090429	TAIR
TAIR	gene:2011966	TAF15		GO:0005622	TAIR:AnalysisReference:501730468	IEA	INTERPRO:IPR001876|INTERPRO:IPR001876|INTERPRO:IPR001876|INTERPRO:IPR001876|INTERPRO:IPR001876|INTERPRO:IPR001876|INTERPRO:IPR001876|INTERPRO:IPR001876	C	TBP-associated factor 15	AT1G50300|F14I3.10|F14I3_10	gene	taxon:3702	20090429	TAIR
TAIR	gene:2011966	TAF15		GO:0000166	TAIR:AnalysisReference:501730468	IEA	INTERPRO:IPR012677	F	TBP-associated factor 15	AT1G50300|F14I3.10|F14I3_10	gene	taxon:3702	20090429	TAIR
TAIR	gene:2011966	TAF15		GO:0003676	TAIR:AnalysisReference:501730468	IEA	INTERPRO:IPR000504|INTERPRO:IPR000504|INTERPRO:IPR000504	F	TBP-associated factor 15	AT1G50300|F14I3.10|F14I3_10	gene	taxon:3702	20090429	TAIR
TAIR	gene:2011971	AT1G50190.1		GO:0007242	TAIR:AnalysisReference:501730468	IEA	INTERPRO:IPR002219	P		AT1G50190|F14I3.18|F14I3_18	gene	taxon:3702	20090429	TAIR
TAIR	gene:2011981	AT1G50180.1		GO:0005524	TAIR:AnalysisReference:501730468	IEA	INTERPRO:IPR002182	F		AT1G50180|F14I3.19|F14I3_19	gene	taxon:3702	20090429	TAIR
TAIR	gene:2011981	AT1G50180.1		GO:0006915	TAIR:AnalysisReference:501730468	IEA	INTERPRO:IPR002182	P		AT1G50180|F14I3.19|F14I3_19	gene	taxon:3702	20090429	TAIR
TAIR	gene:2011991	AT1G50340.1		GO:0030599	TAIR:AnalysisReference:501730468	IEA	INTERPRO:IPR006501|INTERPRO:IPR006501|INTERPRO:IPR006501|INTERPRO:IPR006501	F		AT1G50340|F14I3.26|F14I3_26	gene	taxon:3702	20090429	TAIR
TAIR	gene:2011991	AT1G50340.1		GO:0004857	TAIR:AnalysisReference:501730468	IEA	INTERPRO:IPR006501|INTERPRO:IPR006501|INTERPRO:IPR006501|INTERPRO:IPR006501	F		AT1G50340|F14I3.26|F14I3_26	gene	taxon:3702	20090429	TAIR
TAIR	gene:2011996	AT1G50380.1		GO:0006508	TAIR:AnalysisReference:501730468	IEA	INTERPRO:IPR002470|INTERPRO:IPR002470|INTERPRO:IPR002470|INTERPRO:IPR002470|INTERPRO:IPR002470|INTERPRO:IPR002470|INTERPRO:IPR004106|INTERPRO:IPR004106|INTERPRO:IPR002470|INTERPRO:IPR001375	P		AT1G50380|F14I3.4|F14I3_4	gene	taxon:3702	20090429	TAIR
TAIR	gene:2011996	AT1G50380.1		GO:0004252	TAIR:AnalysisReference:501730468	IEA	INTERPRO:IPR002470|INTERPRO:IPR002470|INTERPRO:IPR002470|INTERPRO:IPR002470|INTERPRO:IPR002470|INTERPRO:IPR002470|INTERPRO:IPR004106|INTERPRO:IPR004106|INTERPRO:IPR002470	F		AT1G50380|F14I3.4|F14I3_4	gene	taxon:3702	20090429	TAIR
TAIR	gene:2011996	AT1G50380.1		GO:0008236	TAIR:AnalysisReference:501730468	IEA	INTERPRO:IPR001375	F		AT1G50380|F14I3.4|F14I3_4	gene	taxon:3702	20090429	TAIR
TAIR	gene:2012019	ZIP11		GO:0012505	TAIR:AnalysisReference:501730133	IEA	CBS:TargetP	C	ZINC TRANSPORTER 11 PRECURSOR	AT1G55910|F14J16.16	gene	taxon:3702	20090515	TAIR
TAIR	gene:2012019	ZIP11		GO:0016020	TAIR:AnalysisReference:501730468	IEA	INTERPRO:IPR003689	C	ZINC TRANSPORTER 11 PRECURSOR	AT1G55910|F14J16.16	gene	taxon:3702	20090429	TAIR
TAIR	gene:2012019	ZIP11		GO:0030001	TAIR:AnalysisReference:501730468	IEA	INTERPRO:IPR003689	P	ZINC TRANSPORTER 11 PRECURSOR	AT1G55910|F14J16.16	gene	taxon:3702	20090429	TAIR
TAIR	gene:2012029	AT1G56000.1		GO:0016491	TAIR:AnalysisReference:501730468	IEA	INTERPRO:IPR006076	F		AT1G56000|F14J16.31|F14J16_31	gene	taxon:3702	20090429	TAIR
TAIR	gene:2012029	AT1G56000.1		GO:0009055	TAIR:AnalysisReference:501730468	IEA	INTERPRO:IPR000759|INTERPRO:IPR000759	F		AT1G56000|F14J16.31|F14J16_31	gene	taxon:3702	20090429	TAIR
TAIR	gene:2012044	AT1G55930.1		GO:0009507	TAIR:AnalysisReference:501730133	IEA	CBS:TargetP	C		AT1G55930|F14J16.20|F14J16_20	gene	taxon:3702	20090515	TAIR
TAIR	gene:2012049	CSLE1		GO:0030244	TAIR:AnalysisReference:501730468	IEA	INTERPRO:IPR005150	P	CELLULOSE SYNTHASE LIKE E1	AT1G55850|ATCSLE1|F14J16.9|F14J16_9	gene	taxon:3702	20090429	TAIR
TAIR	gene:2012054	CYP708A1		GO:0004497	TAIR:AnalysisReference:501730468	IEA	INTERPRO:IPR001128|INTERPRO:IPR001128|INTERPRO:IPR001128|INTERPRO:IPR002403|INTERPRO:IPR002403|INTERPRO:IPR002403|INTERPRO:IPR002403|INTERPRO:IPR002403|INTERPRO:IPR002403|INTERPRO:IPR001128	F	CYTOCHROME P450, FAMILY 708, SUBFAMILY A, POLYPEPTIDE 1	AT1G55940|F14J16.21|F14J16_21	gene	taxon:3702	20090429	TAIR
TAIR	gene:2012054	CYP708A1		GO:0005506	TAIR:AnalysisReference:501730468	IEA	INTERPRO:IPR001128|INTERPRO:IPR001128|INTERPRO:IPR001128|INTERPRO:IPR002403|INTERPRO:IPR002403|INTERPRO:IPR002403|INTERPRO:IPR002403|INTERPRO:IPR002403|INTERPRO:IPR002403|INTERPRO:IPR001128	F	CYTOCHROME P450, FAMILY 708, SUBFAMILY A, POLYPEPTIDE 1	AT1G55940|F14J16.21|F14J16_21	gene	taxon:3702	20090429	TAIR
TAIR	gene:2012054	CYP708A1		GO:0009055	TAIR:AnalysisReference:501730468	IEA	INTERPRO:IPR001128|INTERPRO:IPR001128|INTERPRO:IPR001128|INTERPRO:IPR001128	F	CYTOCHROME P450, FAMILY 708, SUBFAMILY A, POLYPEPTIDE 1	AT1G55940|F14J16.21|F14J16_21	gene	taxon:3702	20090429	TAIR
TAIR	gene:2012054	CYP708A1		GO:0020037	TAIR:AnalysisReference:501730468	IEA	INTERPRO:IPR001128|INTERPRO:IPR001128|INTERPRO:IPR001128|INTERPRO:IPR002403|INTERPRO:IPR002403|INTERPRO:IPR002403|INTERPRO:IPR002403|INTERPRO:IPR002403|INTERPRO:IPR002403|INTERPRO:IPR001128	F	CYTOCHROME P450, FAMILY 708, SUBFAMILY A, POLYPEPTIDE 1	AT1G55940|F14J16.21|F14J16_21	gene	taxon:3702	20090429	TAIR
TAIR	gene:2012074	AT1G56030.1		GO:0000151	TAIR:AnalysisReference:501730468	IEA	INTERPRO:IPR003613|INTERPRO:IPR003613	C		AT1G56030|T6H22.25|T6H22_25	gene	taxon:3702	20090429	TAIR
TAIR	gene:2012074	AT1G56030.1		GO:0016070	TAIR:AnalysisReference:501730468	IEA	INTERPRO:IPR003890	P		AT1G56030|T6H22.25|T6H22_25	gene	taxon:3702	20090429	TAIR
TAIR	gene:2012074	AT1G56030.1		GO:0004842	TAIR:AnalysisReference:501730468	IEA	INTERPRO:IPR003613|INTERPRO:IPR003613	F		AT1G56030|T6H22.25|T6H22_25	gene	taxon:3702	20090429	TAIR
TAIR	gene:2012074	AT1G56030.1		GO:0005515	TAIR:AnalysisReference:501730468	IEA	INTERPRO:IPR003890	F		AT1G56030|T6H22.25|T6H22_25	gene	taxon:3702	20090429	TAIR
TAIR	gene:2012074	AT1G56030.1		GO:0016567	TAIR:AnalysisReference:501730468	IEA	INTERPRO:IPR003613|INTERPRO:IPR003613	P		AT1G56030|T6H22.25|T6H22_25	gene	taxon:3702	20090429	TAIR
TAIR	gene:2012099	AHG2		GO:0005634	TAIR:AnalysisReference:501730468	IEA	INTERPRO:IPR006941	C	ABA-HYPERSENSITIVE GERMINATION 2	AT1G55870|ATPARN|ARABIDOPSIS THALIANA POLY(A) RIBONUCLEASE|F14J16.11|F14J16_11	gene	taxon:3702	20090429	TAIR
TAIR	gene:2012099	AHG2		GO:0003676	TAIR:AnalysisReference:501730468	IEA	INTERPRO:IPR012337	F	ABA-HYPERSENSITIVE GERMINATION 2	AT1G55870|ATPARN|ARABIDOPSIS THALIANA POLY(A) RIBONUCLEASE|F14J16.11|F14J16_11	gene	taxon:3702	20090429	TAIR
TAIR	gene:2012109	AT1G55880.1		GO:0008152	TAIR:AnalysisReference:501730468	IEA	INTERPRO:IPR001926|INTERPRO:IPR001926	P		AT1G55880|F14J16.13|F14J16_13	gene	taxon:3702	20090429	TAIR
TAIR	gene:2012109	AT1G55880.1		GO:0006535	TAIR:AnalysisReference:501730468	IEA	INTERPRO:IPR001216	P		AT1G55880|F14J16.13|F14J16_13	gene	taxon:3702	20090429	TAIR
TAIR	gene:2012109	AT1G55880.1		GO:0003824	TAIR:AnalysisReference:501730468	IEA	INTERPRO:IPR001926|INTERPRO:IPR001926	F		AT1G55880|F14J16.13|F14J16_13	gene	taxon:3702	20090429	TAIR
TAIR	gene:2012109	AT1G55880.1		GO:0030170	TAIR:AnalysisReference:501730468	IEA	INTERPRO:IPR001926|INTERPRO:IPR001926	F		AT1G55880|F14J16.13|F14J16_13	gene	taxon:3702	20090429	TAIR
TAIR	gene:2012130	AT1G49650.1		GO:0008152	TAIR:AnalysisReference:501730468	IEA	INTERPRO:IPR013094	P		AT1G49650|F14J22.21|F14J22_21	gene	taxon:3702	20090429	TAIR
TAIR	gene:2012130	AT1G49650.1		GO:0016787	TAIR:AnalysisReference:501730468	IEA	INTERPRO:IPR013094	F		AT1G49650|F14J22.21|F14J22_21	gene	taxon:3702	20090429	TAIR
TAIR	gene:2012135	PUB26		GO:0000151	TAIR:AnalysisReference:501730468	IEA	INTERPRO:IPR003613|INTERPRO:IPR003613	C	PLANT U-BOX 26	AT1G49780|F14J22.1|F14J22_1	gene	taxon:3702	20090429	TAIR
TAIR	gene:2012135	PUB26		GO:0016567	TAIR:AnalysisReference:501730468	IEA	INTERPRO:IPR003613|INTERPRO:IPR003613	P	PLANT U-BOX 26	AT1G49780|F14J22.1|F14J22_1	gene	taxon:3702	20090429	TAIR
TAIR	gene:2012135	PUB26		GO:0004842	TAIR:AnalysisReference:501730468	IEA	INTERPRO:IPR003613|INTERPRO:IPR003613	F	PLANT U-BOX 26	AT1G49780|F14J22.1|F14J22_1	gene	taxon:3702	20090429	TAIR
TAIR	gene:2012135	PUB26		GO:0005488	TAIR:AnalysisReference:501730468	IEA	INTERPRO:IPR016024|INTERPRO:IPR011989	F	PLANT U-BOX 26	AT1G49780|F14J22.1|F14J22_1	gene	taxon:3702	20090429	TAIR
TAIR	gene:2012145	RGE1		GO:0005634	TAIR:AnalysisReference:501730468	IEA	INTERPRO:IPR001092|INTERPRO:IPR001092|INTERPRO:IPR001092|INTERPRO:IPR011598|INTERPRO:IPR011598	C	RETARDED GROWTH OF EMBRYO 1	AT1G49770|ZOU|ZHOUPI|F14J22.2|F14J22_2|RGE1	gene	taxon:3702	20090429	TAIR
TAIR	gene:2012155	AT1G49570.1		GO:0012505	TAIR:AnalysisReference:501730133	IEA	CBS:TargetP	C		AT1G49570|F14J22.19|F14J22_19	gene	taxon:3702	20090515	TAIR
TAIR	gene:2012155	AT1G49570.1		GO:0006979	TAIR:AnalysisReference:501730468	IEA	INTERPRO:IPR010255|INTERPRO:IPR002016|INTERPRO:IPR002016|INTERPRO:IPR002016|INTERPRO:IPR002016|INTERPRO:IPR002016|INTERPRO:IPR002016|INTERPRO:IPR002016|INTERPRO:IPR000823|INTERPRO:IPR000823|INTERPRO:IPR000823|INTERPRO:IPR000823|INTERPRO:IPR000823|INTERPRO:IPR000823|INTERPRO:IPR000823|INTERPRO:IPR000823|INTERPRO:IPR000823|INTERPRO:IPR002016|INTERPRO:IPR002016	P		AT1G49570|F14J22.19|F14J22_19	gene	taxon:3702	20090429	TAIR
TAIR	gene:2012155	AT1G49570.1		GO:0020037	TAIR:AnalysisReference:501730468	IEA	INTERPRO:IPR010255|INTERPRO:IPR002016|INTERPRO:IPR002016|INTERPRO:IPR002016|INTERPRO:IPR002016|INTERPRO:IPR002016|INTERPRO:IPR002016|INTERPRO:IPR002016|INTERPRO:IPR000823|INTERPRO:IPR000823|INTERPRO:IPR000823|INTERPRO:IPR000823|INTERPRO:IPR000823|INTERPRO:IPR000823|INTERPRO:IPR000823|INTERPRO:IPR000823|INTERPRO:IPR000823|INTERPRO:IPR002016|INTERPRO:IPR002016	F		AT1G49570|F14J22.19|F14J22_19	gene	taxon:3702	20090429	TAIR
TAIR	gene:2012155	AT1G49570.1		GO:0004601	TAIR:AnalysisReference:501730468	IEA	INTERPRO:IPR010255|INTERPRO:IPR002016|INTERPRO:IPR002016|INTERPRO:IPR002016|INTERPRO:IPR002016|INTERPRO:IPR002016|INTERPRO:IPR002016|INTERPRO:IPR002016|INTERPRO:IPR000823|INTERPRO:IPR000823|INTERPRO:IPR000823|INTERPRO:IPR000823|INTERPRO:IPR000823|INTERPRO:IPR000823|INTERPRO:IPR000823|INTERPRO:IPR000823|INTERPRO:IPR000823|INTERPRO:IPR002016|INTERPRO:IPR002016	F		AT1G49570|F14J22.19|F14J22_19	gene	taxon:3702	20090429	TAIR
TAIR	gene:2012155	AT1G49570.1		GO:0009055	TAIR:AnalysisReference:501730468	IEA	INTERPRO:IPR000823|INTERPRO:IPR000823|INTERPRO:IPR000823|INTERPRO:IPR000823|INTERPRO:IPR000823|INTERPRO:IPR000823|INTERPRO:IPR000823|INTERPRO:IPR000823|INTERPRO:IPR000823	F		AT1G49570|F14J22.19|F14J22_19	gene	taxon:3702	20090429	TAIR
TAIR	gene:2012165	NQR		GO:0008270	TAIR:AnalysisReference:501730468	IEA	INTERPRO:IPR013149|INTERPRO:IPR002085|INTERPRO:IPR002364	F		AT1G49670|F14J22.10|F14J22_10	gene	taxon:3702	20090429	TAIR
TAIR	gene:2012165	NQR		GO:0005488	TAIR:AnalysisReference:501730468	IEA	INTERPRO:IPR016040|INTERPRO:IPR016040|INTERPRO:IPR016040|INTERPRO:IPR016040	F		AT1G49670|F14J22.10|F14J22_10	gene	taxon:3702	20090429	TAIR
TAIR	gene:2012165	NQR		GO:0016491	TAIR:AnalysisReference:501730468	IEA	INTERPRO:IPR002198|INTERPRO:IPR002198|INTERPRO:IPR002198|INTERPRO:IPR002198|INTERPRO:IPR013149|INTERPRO:IPR002085|INTERPRO:IPR002198|INTERPRO:IPR013154|INTERPRO:IPR002364|INTERPRO:IPR002347|INTERPRO:IPR002347|INTERPRO:IPR002347|INTERPRO:IPR002347|INTERPRO:IPR002347	F		AT1G49670|F14J22.10|F14J22_10	gene	taxon:3702	20090429	TAIR
TAIR	gene:2012165	NQR		GO:0003824	TAIR:AnalysisReference:501730468	IEA	INTERPRO:IPR016040|INTERPRO:IPR016040|INTERPRO:IPR016040|INTERPRO:IPR016040	F		AT1G49670|F14J22.10|F14J22_10	gene	taxon:3702	20090429	TAIR
TAIR	gene:2012170	AT1G49750.1		GO:0005515	TAIR:AnalysisReference:501730468	IEA	INTERPRO:IPR001611|INTERPRO:IPR001611	F		AT1G49750|F14J22.4|F14J22_4	gene	taxon:3702	20090429	TAIR
TAIR	gene:2012175	ATPREP2		GO:0008237	TAIR:AnalysisReference:501730468	IEA	INTERPRO:IPR013578	F	ARABIDOPSIS THALIANA PRESEQUENCE PROTEASE 2	AT1G49630|F14J22.13|F14J22_13	gene	taxon:3702	20090429	TAIR
TAIR	gene:2012175	ATPREP2		GO:0003824	TAIR:AnalysisReference:501730468	IEA	INTERPRO:IPR011249|INTERPRO:IPR011237	F	ARABIDOPSIS THALIANA PRESEQUENCE PROTEASE 2	AT1G49630|F14J22.13|F14J22_13	gene	taxon:3702	20090429	TAIR
TAIR	gene:2012175	ATPREP2		GO:0046872	TAIR:AnalysisReference:501730468	IEA	INTERPRO:IPR011249|INTERPRO:IPR011237	F	ARABIDOPSIS THALIANA PRESEQUENCE PROTEASE 2	AT1G49630|F14J22.13|F14J22_13	gene	taxon:3702	20090429	TAIR
TAIR	gene:2012175	ATPREP2		GO:0004222	TAIR:AnalysisReference:501730468	IEA	INTERPRO:IPR011765|INTERPRO:IPR001431|INTERPRO:IPR007863|INTERPRO:IPR007863	F	ARABIDOPSIS THALIANA PRESEQUENCE PROTEASE 2	AT1G49630|F14J22.13|F14J22_13	gene	taxon:3702	20090429	TAIR
TAIR	gene:2012175	ATPREP2		GO:0008270	TAIR:AnalysisReference:501730468	IEA	INTERPRO:IPR007863|INTERPRO:IPR007863|INTERPRO:IPR013578	F	ARABIDOPSIS THALIANA PRESEQUENCE PROTEASE 2	AT1G49630|F14J22.13|F14J22_13	gene	taxon:3702	20090429	TAIR
TAIR	gene:2012180	AT1G49740.1		GO:0012505	TAIR:AnalysisReference:501730133	IEA	CBS:TargetP	C		AT1G49740|F14J22.5|F14J22_5	gene	taxon:3702	20090515	TAIR
TAIR	gene:2012180	AT1G49740.1		GO:0008081	TAIR:AnalysisReference:501730468	IEA	INTERPRO:IPR017946	F		AT1G49740|F14J22.5|F14J22_5	gene	taxon:3702	20090429	TAIR
TAIR	gene:2012180	AT1G49740.1		GO:0007242	TAIR:AnalysisReference:501730468	IEA	INTERPRO:IPR000909	P		AT1G49740|F14J22.5|F14J22_5	gene	taxon:3702	20090429	TAIR
TAIR	gene:2012180	AT1G49740.1		GO:0006629	TAIR:AnalysisReference:501730468	IEA	INTERPRO:IPR017946|INTERPRO:IPR000909	P		AT1G49740|F14J22.5|F14J22_5	gene	taxon:3702	20090429	TAIR
TAIR	gene:2012180	AT1G49740.1		GO:0004629	TAIR:AnalysisReference:501730468	IEA	INTERPRO:IPR000909	F		AT1G49740|F14J22.5|F14J22_5	gene	taxon:3702	20090429	TAIR
TAIR	gene:2012185	ICK5		GO:0005634	TAIR:AnalysisReference:501730468	IEA	INTERPRO:IPR003175|INTERPRO:IPR003175	C		AT1G49620|KRP7|ICN6|KIP-RELATED PROTEIN 7|F14J22.14|F14J22_14|KIP-RELATED PROTEIN 7	gene	taxon:3702	20090429	TAIR
TAIR	gene:2012190	AT1G49730.1		GO:0006468	TAIR:AnalysisReference:501730468	IEA	INTERPRO:IPR017441|INTERPRO:IPR008271|INTERPRO:IPR000719|INTERPRO:IPR001245|INTERPRO:IPR002290|INTERPRO:IPR017442	P		AT1G49730|F14J22.6|F14J22_6	gene	taxon:3702	20090429	TAIR
TAIR	gene:2012195	AT1G49640.1		GO:0008152	TAIR:AnalysisReference:501730468	IEA	INTERPRO:IPR013094	P		AT1G49640|F14J22.12|F14J22_12	gene	taxon:3702	20090429	TAIR
TAIR	gene:2012195	AT1G49640.1		GO:0016787	TAIR:AnalysisReference:501730468	IEA	INTERPRO:IPR013094	F		AT1G49640|F14J22.12|F14J22_12	gene	taxon:3702	20090429	TAIR
TAIR	gene:2012216	FUT12		GO:0006486	TAIR:AnalysisReference:501730468	IEA	INTERPRO:IPR001503|INTERPRO:IPR001503	P	FUCOSYLTRANSFERASE 12	AT1G49710|ATFUT12|FUCTB|FUCT2|F14J22.8|F14J22_8	gene	taxon:3702	20090429	TAIR
TAIR	gene:2012221	AT1G49590.1		GO:0008270	TAIR:AnalysisReference:501730468	IEA	INTERPRO:IPR000690	F		AT1G49590|F14J22.17|F14J22_17	gene	taxon:3702	20090429	TAIR
TAIR	gene:2012221	AT1G49590.1		GO:0005634	TAIR:AnalysisReference:501730468	IEA	INTERPRO:IPR000690	C		AT1G49590|F14J22.17|F14J22_17	gene	taxon:3702	20090429	TAIR
TAIR	gene:2012221	AT1G49590.1		GO:0003676	TAIR:AnalysisReference:501730468	IEA	INTERPRO:IPR000690	F		AT1G49590|F14J22.17|F14J22_17	gene	taxon:3702	20090429	TAIR
TAIR	gene:2012226	AtCXE5		GO:0008152	TAIR:AnalysisReference:501730468	IEA	INTERPRO:IPR013094	P	Arabidopsis thaliana carboxyesterase 5	AT1G49660|F14J22.11|F14J22_11	gene	taxon:3702	20090429	TAIR
TAIR	gene:2012231	AT1G49580.1		GO:0004672	TAIR:AnalysisReference:501730468	IEA	INTERPRO:IPR017442|INTERPRO:IPR000719|INTERPRO:IPR017441	F		AT1G49580|F14J22.18|F14J22_18	gene	taxon:3702	20090429	TAIR
TAIR	gene:2012231	AT1G49580.1		GO:0005524	TAIR:AnalysisReference:501730468	IEA	INTERPRO:IPR017442|INTERPRO:IPR000719|INTERPRO:IPR017441|INTERPRO:IPR002290	F		AT1G49580|F14J22.18|F14J22_18	gene	taxon:3702	20090429	TAIR
TAIR	gene:2012231	AT1G49580.1		GO:0006468	TAIR:AnalysisReference:501730468	IEA	INTERPRO:IPR008271|INTERPRO:IPR017442|INTERPRO:IPR000719|INTERPRO:IPR017441|INTERPRO:IPR002290	P		AT1G49580|F14J22.18|F14J22_18	gene	taxon:3702	20090429	TAIR
TAIR	gene:2012231	AT1G49580.1		GO:0004674	TAIR:AnalysisReference:501730468	IEA	INTERPRO:IPR008271|INTERPRO:IPR002290	F		AT1G49580|F14J22.18|F14J22_18	gene	taxon:3702	20090429	TAIR
TAIR	gene:2012231	AT1G49580.1		GO:0005509	TAIR:AnalysisReference:501730468	IEA	INTERPRO:IPR011992	F		AT1G49580|F14J22.18|F14J22_18	gene	taxon:3702	20090429	TAIR
TAIR	gene:2012239	AT1G09620.1		GO:0005524	TAIR:AnalysisReference:501730468	IEA	INTERPRO:IPR001412|INTERPRO:IPR009008|INTERPRO:IPR009080|INTERPRO:IPR013155|INTERPRO:IPR004493	F		AT1G09620|F21M12.1|F21M12_1	gene	taxon:3702	20090429	TAIR
TAIR	gene:2012239	AT1G09620.1		GO:0004823	TAIR:AnalysisReference:501730468	IEA	INTERPRO:IPR004493	F		AT1G09620|F21M12.1|F21M12_1	gene	taxon:3702	20090429	TAIR
TAIR	gene:2012239	AT1G09620.1		GO:0006412	TAIR:AnalysisReference:501730468	IEA	INTERPRO:IPR001412|INTERPRO:IPR009008|INTERPRO:IPR009080|INTERPRO:IPR013155|INTERPRO:IPR004493	P		AT1G09620|F21M12.1|F21M12_1	gene	taxon:3702	20090429	TAIR
TAIR	gene:2012239	AT1G09620.1		GO:0004812	TAIR:AnalysisReference:501730468	IEA	INTERPRO:IPR001412|INTERPRO:IPR009008|INTERPRO:IPR009080|INTERPRO:IPR013155	F		AT1G09620|F21M12.1|F21M12_1	gene	taxon:3702	20090429	TAIR
TAIR	gene:2012239	AT1G09620.1		GO:0006418	TAIR:AnalysisReference:501730468	IEA	INTERPRO:IPR001412|INTERPRO:IPR009008|INTERPRO:IPR009080|INTERPRO:IPR013155	P		AT1G09620|F21M12.1|F21M12_1	gene	taxon:3702	20090429	TAIR
TAIR	gene:2012239	AT1G09620.1		GO:0006429	TAIR:AnalysisReference:501730468	IEA	INTERPRO:IPR004493	P		AT1G09620|F21M12.1|F21M12_1	gene	taxon:3702	20090429	TAIR
TAIR	gene:2012239	AT1G09620.1		GO:0000166	TAIR:AnalysisReference:501730468	IEA	INTERPRO:IPR001412|INTERPRO:IPR009008|INTERPRO:IPR009080|INTERPRO:IPR013155|INTERPRO:IPR004493	F		AT1G09620|F21M12.1|F21M12_1	gene	taxon:3702	20090429	TAIR
TAIR	gene:2012244	AT1G09550.1		GO:0012505	TAIR:AnalysisReference:501730133	IEA	CBS:TargetP	C		AT1G09550|F14J9.21|F14J9_21	gene	taxon:3702	20090515	TAIR
TAIR	gene:2012249	AT1G09480.1		GO:0008152	TAIR:AnalysisReference:501730468	IEA	INTERPRO:IPR016040|INTERPRO:IPR016040	P		AT1G09480|F14J9.14|F14J9_14	gene	taxon:3702	20090429	TAIR
TAIR	gene:2012249	AT1G09480.1		GO:0044237	TAIR:AnalysisReference:501730468	IEA	INTERPRO:IPR001509	P		AT1G09480|F14J9.14|F14J9_14	gene	taxon:3702	20090429	TAIR
TAIR	gene:2012254	AT1G09380.1		GO:0012505	TAIR:AnalysisReference:501730133	IEA	CBS:TargetP	C		AT1G09380|F14J9.4|F14J9_4	gene	taxon:3702	20090515	TAIR
TAIR	gene:2012254	AT1G09380.1		GO:0016020	TAIR:AnalysisReference:501730468	IEA	INTERPRO:IPR000620|INTERPRO:IPR000620	C		AT1G09380|F14J9.4|F14J9_4	gene	taxon:3702	20090429	TAIR
TAIR	gene:2012259	GLP5		GO:0045735	TAIR:AnalysisReference:501730468	IEA	INTERPRO:IPR006045	F	GERMIN-LIKE PROTEIN 5	AT1G09560|F14J9.22|F14J9_22	gene	taxon:3702	20090429	TAIR
TAIR	gene:2012259	GLP5		GO:0030145	TAIR:AnalysisReference:501730468	IEA	INTERPRO:IPR001929|INTERPRO:IPR001929|INTERPRO:IPR001929|INTERPRO:IPR001929	F	GERMIN-LIKE PROTEIN 5	AT1G09560|F14J9.22|F14J9_22	gene	taxon:3702	20090429	TAIR
TAIR	gene:2012264	AT1G09490.1		GO:0012505	TAIR:AnalysisReference:501730133	IEA	CBS:TargetP	C		AT1G09490|F14J9.15|F14J9_15	gene	taxon:3702	20090515	TAIR
TAIR	gene:2012264	AT1G09490.1		GO:0008152	TAIR:AnalysisReference:501730468	IEA	INTERPRO:IPR016040|INTERPRO:IPR016040	P		AT1G09490|F14J9.15|F14J9_15	gene	taxon:3702	20090429	TAIR
TAIR	gene:2012264	AT1G09490.1		GO:0044237	TAIR:AnalysisReference:501730468	IEA	INTERPRO:IPR001509	P		AT1G09490|F14J9.15|F14J9_15	gene	taxon:3702	20090429	TAIR
TAIR	gene:2012269	AT1G09390.1		GO:0016788	TAIR:AnalysisReference:501730468	IEA	INTERPRO:IPR001087	F		AT1G09390|F14J9.5|F14J9_5	gene	taxon:3702	20090429	TAIR
TAIR	gene:2012269	AT1G09390.1		GO:0006629	TAIR:AnalysisReference:501730468	IEA	INTERPRO:IPR001087	P		AT1G09390|F14J9.5|F14J9_5	gene	taxon:3702	20090429	TAIR
TAIR	gene:2012274	AT1G09590.1		GO:0006412	TAIR:AnalysisReference:501730468	IEA	INTERPRO:IPR001147|INTERPRO:IPR001147|INTERPRO:IPR018259	P		AT1G09590|F14J9.25	gene	taxon:3702	20090429	TAIR
TAIR	gene:2012274	AT1G09590.1		GO:0003735	TAIR:AnalysisReference:501730468	IEA	INTERPRO:IPR001147|INTERPRO:IPR001147|INTERPRO:IPR018259	F		AT1G09590|F14J9.25	gene	taxon:3702	20090429	TAIR
TAIR	gene:2012279	AT1G09500.1		GO:0012505	TAIR:AnalysisReference:501730133	IEA	CBS:TargetP	C		AT1G09500|F14J9.16|F14J9_16	gene	taxon:3702	20090515	TAIR
TAIR	gene:2012279	AT1G09500.1		GO:0044237	TAIR:AnalysisReference:501730468	IEA	INTERPRO:IPR001509	P		AT1G09500|F14J9.16|F14J9_16	gene	taxon:3702	20090429	TAIR
TAIR	gene:2012279	AT1G09500.1		GO:0008152	TAIR:AnalysisReference:501730468	IEA	INTERPRO:IPR016040|INTERPRO:IPR016040	P		AT1G09500|F14J9.16|F14J9_16	gene	taxon:3702	20090429	TAIR
TAIR	gene:2012284	AT1G09400.1		GO:0005739	TAIR:AnalysisReference:501730133	IEA	CBS:TargetP	C		AT1G09400|F14J9.6|F14J9_6	gene	taxon:3702	20090515	TAIR
TAIR	gene:2012289	AT1G09600.1		GO:0005524	TAIR:AnalysisReference:501730468	IEA	INTERPRO:IPR017441|INTERPRO:IPR000719|INTERPRO:IPR017442|INTERPRO:IPR001245|INTERPRO:IPR002290	F		AT1G09600|F14J9.26|F14J9_26	gene	taxon:3702	20090429	TAIR
TAIR	gene:2012289	AT1G09600.1		GO:0006468	TAIR:AnalysisReference:501730468	IEA	INTERPRO:IPR017441|INTERPRO:IPR008271|INTERPRO:IPR000719|INTERPRO:IPR017442|INTERPRO:IPR001245|INTERPRO:IPR002290	P		AT1G09600|F14J9.26|F14J9_26	gene	taxon:3702	20090429	TAIR
TAIR	gene:2012289	AT1G09600.1		GO:0004672	TAIR:AnalysisReference:501730468	IEA	INTERPRO:IPR017441|INTERPRO:IPR000719|INTERPRO:IPR017442	F		AT1G09600|F14J9.26|F14J9_26	gene	taxon:3702	20090429	TAIR
TAIR	gene:2012289	AT1G09600.1		GO:0004674	TAIR:AnalysisReference:501730468	IEA	INTERPRO:IPR008271|INTERPRO:IPR002290	F		AT1G09600|F14J9.26|F14J9_26	gene	taxon:3702	20090429	TAIR
TAIR	gene:2012289	AT1G09600.1		GO:0004713	TAIR:AnalysisReference:501730468	IEA	INTERPRO:IPR001245	F		AT1G09600|F14J9.26|F14J9_26	gene	taxon:3702	20090429	TAIR
TAIR	gene:2012304	G6PD4		GO:0006006	TAIR:AnalysisReference:501730468	IEA	INTERPRO:IPR001282|INTERPRO:IPR001282|INTERPRO:IPR001282|INTERPRO:IPR001282|INTERPRO:IPR001282|INTERPRO:IPR001282|INTERPRO:IPR001282|INTERPRO:IPR001282|INTERPRO:IPR001282	P	GLUCOSE-6-PHOSPHATE DEHYDROGENASE 4	AT1G09420|F14J9.8|F14J9_8	gene	taxon:3702	20090429	TAIR
TAIR	gene:2012304	G6PD4		GO:0008152	TAIR:AnalysisReference:501730468	IEA	INTERPRO:IPR016040|INTERPRO:IPR016040	P	GLUCOSE-6-PHOSPHATE DEHYDROGENASE 4	AT1G09420|F14J9.8|F14J9_8	gene	taxon:3702	20090429	TAIR
TAIR	gene:2012314	AT1G09510.1		GO:0008152	TAIR:AnalysisReference:501730468	IEA	INTERPRO:IPR016040|INTERPRO:IPR016040	P		AT1G09510|F14J9.17|F14J9_17	gene	taxon:3702	20090429	TAIR
TAIR	gene:2012314	AT1G09510.1		GO:0044237	TAIR:AnalysisReference:501730468	IEA	INTERPRO:IPR001509	P		AT1G09510|F14J9.17|F14J9_17	gene	taxon:3702	20090429	TAIR
TAIR	gene:2012324	AT1G09440.1		GO:0012505	TAIR:AnalysisReference:501730133	IEA	CBS:TargetP	C		AT1G09440|F14J9.10|F14J9_10	gene	taxon:3702	20090515	TAIR
TAIR	gene:2012324	AT1G09440.1		GO:0004674	TAIR:AnalysisReference:501730468	IEA	INTERPRO:IPR008271|INTERPRO:IPR002290	F		AT1G09440|F14J9.10|F14J9_10	gene	taxon:3702	20090429	TAIR
TAIR	gene:2012324	AT1G09440.1		GO:0005524	TAIR:AnalysisReference:501730468	IEA	INTERPRO:IPR017442|INTERPRO:IPR017441|INTERPRO:IPR001245|INTERPRO:IPR002290|INTERPRO:IPR000719	F		AT1G09440|F14J9.10|F14J9_10	gene	taxon:3702	20090429	TAIR
TAIR	gene:2012324	AT1G09440.1		GO:0006468	TAIR:AnalysisReference:501730468	IEA	INTERPRO:IPR017442|INTERPRO:IPR017441|INTERPRO:IPR008271|INTERPRO:IPR001245|INTERPRO:IPR002290|INTERPRO:IPR000719	P		AT1G09440|F14J9.10|F14J9_10	gene	taxon:3702	20090429	TAIR
TAIR	gene:2012324	AT1G09440.1		GO:0004713	TAIR:AnalysisReference:501730468	IEA	INTERPRO:IPR001245	F		AT1G09440|F14J9.10|F14J9_10	gene	taxon:3702	20090429	TAIR
TAIR	gene:2012324	AT1G09440.1		GO:0004672	TAIR:AnalysisReference:501730468	IEA	INTERPRO:IPR017442|INTERPRO:IPR017441|INTERPRO:IPR000719	F		AT1G09440|F14J9.10|F14J9_10	gene	taxon:3702	20090429	TAIR
TAIR	gene:2012329	AT1G09520.1		GO:0009507	TAIR:AnalysisReference:501730133	IEA	CBS:TargetP	C		AT1G09520|F14J9.18|F14J9_18	gene	taxon:3702	20090515	TAIR
TAIR	gene:2012329	AT1G09520.1		GO:0008270	TAIR:AnalysisReference:501730468	IEA	INTERPRO:IPR001965	F		AT1G09520|F14J9.18|F14J9_18	gene	taxon:3702	20090429	TAIR
TAIR	gene:2012329	AT1G09520.1		GO:0005515	TAIR:AnalysisReference:501730468	IEA	INTERPRO:IPR001965	F		AT1G09520|F14J9.18|F14J9_18	gene	taxon:3702	20090429	TAIR
TAIR	gene:2012334	AT1G09580.1		GO:0012505	TAIR:AnalysisReference:501730133	IEA	CBS:TargetP	C		AT1G09580|F14J9.28|F14J9_28	gene	taxon:3702	20090515	TAIR
TAIR	gene:2012334	AT1G09580.1		GO:0006810	TAIR:AnalysisReference:501730468	IEA	INTERPRO:IPR000348	P		AT1G09580|F14J9.28|F14J9_28	gene	taxon:3702	20090429	TAIR
TAIR	gene:2012334	AT1G09580.1		GO:0016021	TAIR:AnalysisReference:501730468	IEA	INTERPRO:IPR000348	C		AT1G09580|F14J9.28|F14J9_28	gene	taxon:3702	20090429	TAIR
TAIR	gene:2012339	AT1G09450.1		GO:0006468	TAIR:AnalysisReference:501730468	IEA	INTERPRO:IPR000719	P		AT1G09450|F14J9.11|F14J9_11	gene	taxon:3702	20090429	TAIR
TAIR	gene:2012339	AT1G09450.1		GO:0004672	TAIR:AnalysisReference:501730468	IEA	INTERPRO:IPR000719	F		AT1G09450|F14J9.11|F14J9_11	gene	taxon:3702	20090429	TAIR
TAIR	gene:2012339	AT1G09450.1		GO:0005524	TAIR:AnalysisReference:501730468	IEA	INTERPRO:IPR000719	F		AT1G09450|F14J9.11|F14J9_11	gene	taxon:3702	20090429	TAIR
TAIR	gene:2012349	AT1G09610.1		GO:0012505	TAIR:AnalysisReference:501730133	IEA	CBS:TargetP	C		AT1G09610|F14J9.29|F14J9_29	gene	taxon:3702	20090515	TAIR
TAIR	gene:2012354	AT1G09460.1		GO:0012505	TAIR:AnalysisReference:501730133	IEA	CBS:TargetP	C		AT1G09460|F14J9.12|F14J9_12	gene	taxon:3702	20090515	TAIR
TAIR	gene:2012359	AT1G09360.1		GO:0004857	TAIR:AnalysisReference:501730468	IEA	INTERPRO:IPR006501|INTERPRO:IPR006501|INTERPRO:IPR006501|INTERPRO:IPR006501	F		AT1G09360|F14J9.2|F14J9_2	gene	taxon:3702	20090429	TAIR
TAIR	gene:2012359	AT1G09360.1		GO:0030599	TAIR:AnalysisReference:501730468	IEA	INTERPRO:IPR006501|INTERPRO:IPR006501|INTERPRO:IPR006501|INTERPRO:IPR006501	F		AT1G09360|F14J9.2|F14J9_2	gene	taxon:3702	20090429	TAIR
TAIR	gene:2012364	AT1G09370.1		GO:0012505	TAIR:AnalysisReference:501730133	IEA	CBS:TargetP	C		AT1G09370|F14J9.3|F14J9_3	gene	taxon:3702	20090515	TAIR
TAIR	gene:2012364	AT1G09370.1		GO:0004857	TAIR:AnalysisReference:501730468	IEA	INTERPRO:IPR006501|INTERPRO:IPR006501|INTERPRO:IPR006501|INTERPRO:IPR006501	F		AT1G09370|F14J9.3|F14J9_3	gene	taxon:3702	20090429	TAIR
TAIR	gene:2012364	AT1G09370.1		GO:0030599	TAIR:AnalysisReference:501730468	IEA	INTERPRO:IPR006501|INTERPRO:IPR006501|INTERPRO:IPR006501|INTERPRO:IPR006501	F		AT1G09370|F14J9.3|F14J9_3	gene	taxon:3702	20090429	TAIR
TAIR	gene:2012432	AT1G68780.1		GO:0012505	TAIR:AnalysisReference:501730133	IEA	CBS:TargetP	C		AT1G68780|F14K14.11|F14K14_11	gene	taxon:3702	20090515	TAIR
TAIR	gene:2012481	UTR3		GO:0012505	TAIR:AnalysisReference:501730133	IEA	CBS:TargetP	C	UDP-GALACTOSE TRANSPORTER 3	AT1G14360|ATUTR3|F14L17.13|F14L17_13	gene	taxon:3702	20090515	TAIR
TAIR	gene:2012486	AT1G14270.1		GO:0016020	TAIR:AnalysisReference:501730468	IEA	INTERPRO:IPR003675	C		AT1G14270|F14L17.3|F14L17_3	gene	taxon:3702	20090429	TAIR
TAIR	gene:2012491	APK2A		GO:0009507	TAIR:AnalysisReference:501730133	IEA	CBS:TargetP	C	PROTEIN KINASE 2A	AT1G14370|F14L17.14|F14L17_14|PROTEIN KINASE 2A	gene	taxon:3702	20090515	TAIR
TAIR	gene:2012491	APK2A		GO:0004672	TAIR:AnalysisReference:501730468	IEA	INTERPRO:IPR017442|INTERPRO:IPR017441|INTERPRO:IPR000719	F	PROTEIN KINASE 2A	AT1G14370|F14L17.14|F14L17_14|PROTEIN KINASE 2A	gene	taxon:3702	20090429	TAIR
TAIR	gene:2012491	APK2A		GO:0005524	TAIR:AnalysisReference:501730468	IEA	INTERPRO:IPR017442|INTERPRO:IPR017441|INTERPRO:IPR000719	F	PROTEIN KINASE 2A	AT1G14370|F14L17.14|F14L17_14|PROTEIN KINASE 2A	gene	taxon:3702	20090429	TAIR
TAIR	gene:2012491	APK2A		GO:0004674	TAIR:AnalysisReference:501730468	IEA	INTERPRO:IPR008271	F	PROTEIN KINASE 2A	AT1G14370|F14L17.14|F14L17_14|PROTEIN KINASE 2A	gene	taxon:3702	20090429	TAIR
TAIR	gene:2012491	APK2A		GO:0006468	TAIR:AnalysisReference:501730468	IEA	INTERPRO:IPR008271|INTERPRO:IPR017442|INTERPRO:IPR017441|INTERPRO:IPR000719	P	PROTEIN KINASE 2A	AT1G14370|F14L17.14|F14L17_14|PROTEIN KINASE 2A	gene	taxon:3702	20090429	TAIR
TAIR	gene:2012496	AT1G14460.1		GO:0003887	TAIR:AnalysisReference:501730468	IEA	INTERPRO:IPR012763	F		AT1G14460|F14L17.24|F14L17_24	gene	taxon:3702	20090429	TAIR
TAIR	gene:2012496	AT1G14460.1		GO:0003677	TAIR:AnalysisReference:501730468	IEA	INTERPRO:IPR008921	F		AT1G14460|F14L17.24|F14L17_24	gene	taxon:3702	20090429	TAIR
TAIR	gene:2012496	AT1G14460.1		GO:0000166	TAIR:AnalysisReference:501730468	IEA	INTERPRO:IPR003593	F		AT1G14460|F14L17.24|F14L17_24	gene	taxon:3702	20090429	TAIR
TAIR	gene:2012496	AT1G14460.1		GO:0017111	TAIR:AnalysisReference:501730468	IEA	INTERPRO:IPR003593	F		AT1G14460|F14L17.24|F14L17_24	gene	taxon:3702	20090429	TAIR
TAIR	gene:2012496	AT1G14460.1		GO:0006260	TAIR:AnalysisReference:501730468	IEA	INTERPRO:IPR008921|INTERPRO:IPR012763	P		AT1G14460|F14L17.24|F14L17_24	gene	taxon:3702	20090429	TAIR
TAIR	gene:2012496	AT1G14460.1		GO:0005524	TAIR:AnalysisReference:501730468	IEA	INTERPRO:IPR003959|INTERPRO:IPR012763	F		AT1G14460|F14L17.24|F14L17_24	gene	taxon:3702	20090429	TAIR
TAIR	gene:2012501	PKS2		GO:0009507	TAIR:AnalysisReference:501730133	IEA	CBS:TargetP	C	PHYTOCHROME KINASE SUBSTRATE 2	AT1G14280|F14L17.4|F14L17_4	gene	taxon:3702	20090515	TAIR
TAIR	gene:2012521	AT1G14390.1		GO:0012505	TAIR:AnalysisReference:501730133	IEA	CBS:TargetP	C		AT1G14390|F14L17.16|F14L17_16	gene	taxon:3702	20090515	TAIR
TAIR	gene:2012521	AT1G14390.1		GO:0005524	TAIR:AnalysisReference:501730468	IEA	INTERPRO:IPR001245|INTERPRO:IPR001245|INTERPRO:IPR002290|INTERPRO:IPR000719	F		AT1G14390|F14L17.16|F14L17_16	gene	taxon:3702	20090429	TAIR
TAIR	gene:2012521	AT1G14390.1		GO:0006468	TAIR:AnalysisReference:501730468	IEA	INTERPRO:IPR001245|INTERPRO:IPR001245|INTERPRO:IPR002290|INTERPRO:IPR000719	P		AT1G14390|F14L17.16|F14L17_16	gene	taxon:3702	20090429	TAIR
TAIR	gene:2012521	AT1G14390.1		GO:0004672	TAIR:AnalysisReference:501730468	IEA	INTERPRO:IPR000719	F		AT1G14390|F14L17.16|F14L17_16	gene	taxon:3702	20090429	TAIR
TAIR	gene:2012521	AT1G14390.1		GO:0005515	TAIR:AnalysisReference:501730468	IEA	INTERPRO:IPR001611|INTERPRO:IPR001611|INTERPRO:IPR001611|INTERPRO:IPR001611|INTERPRO:IPR001611	F		AT1G14390|F14L17.16|F14L17_16	gene	taxon:3702	20090429	TAIR
TAIR	gene:2012521	AT1G14390.1		GO:0004713	TAIR:AnalysisReference:501730468	IEA	INTERPRO:IPR001245|INTERPRO:IPR001245	F		AT1G14390|F14L17.16|F14L17_16	gene	taxon:3702	20090429	TAIR
TAIR	gene:2012521	AT1G14390.1		GO:0004674	TAIR:AnalysisReference:501730468	IEA	INTERPRO:IPR002290	F		AT1G14390|F14L17.16|F14L17_16	gene	taxon:3702	20090429	TAIR
TAIR	gene:2012526	AT1G14300.1		GO:0005488	TAIR:AnalysisReference:501730468	IEA	INTERPRO:IPR016024|INTERPRO:IPR011989	F		AT1G14300|F14L17.6|F14L17_6	gene	taxon:3702	20090429	TAIR
TAIR	gene:2012561	AT59		GO:0012505	TAIR:AnalysisReference:501730133	IEA	CBS:TargetP	C		AT1G14420|F14L17.19|F14L17_19	gene	taxon:3702	20090515	TAIR
TAIR	gene:2012566	AT1G14340.1		GO:0016491	TAIR:AnalysisReference:501730468	IEA	INTERPRO:IPR001395	F		AT1G14340|F14L17.11|F14L17_11	gene	taxon:3702	20090429	TAIR
TAIR	gene:2012566	AT1G14340.1		GO:0000166	TAIR:AnalysisReference:501730468	IEA	INTERPRO:IPR012677	F		AT1G14340|F14L17.11|F14L17_11	gene	taxon:3702	20090429	TAIR
TAIR	gene:2012566	AT1G14340.1		GO:0003676	TAIR:AnalysisReference:501730468	IEA	INTERPRO:IPR000504|INTERPRO:IPR000504|INTERPRO:IPR000504	F		AT1G14340|F14L17.11|F14L17_11	gene	taxon:3702	20090429	TAIR
TAIR	gene:2012566	AT1G14340.1		GO:0055114	TAIR:AnalysisReference:501730468	IEA	INTERPRO:IPR001395	P		AT1G14340|F14L17.11|F14L17_11	gene	taxon:3702	20090429	TAIR
TAIR	gene:2012581	AT1G14430.1		GO:0012505	TAIR:AnalysisReference:501730133	IEA	CBS:TargetP	C		AT1G14430|F14L17.20|F14L17_20	gene	taxon:3702	20090515	TAIR
TAIR	gene:2012601	AtHB31		GO:0003677	TAIR:AnalysisReference:501730468	IEA	INTERPRO:IPR012287	F	ARABIDOPSIS THALIANA HOMEOBOX PROTEIN 31	AT1G14440|F14L17.21|F14L17_21	gene	taxon:3702	20090429	TAIR
TAIR	gene:2012601	AtHB31		GO:0045449	TAIR:AnalysisReference:501730468	IEA	INTERPRO:IPR012287	P	ARABIDOPSIS THALIANA HOMEOBOX PROTEIN 31	AT1G14440|F14L17.21|F14L17_21	gene	taxon:3702	20090429	TAIR
TAIR	gene:2012611	SAC52		GO:0003735	TAIR:AnalysisReference:501730468	IEA	INTERPRO:IPR018255|INTERPRO:IPR016180|INTERPRO:IPR001197|INTERPRO:IPR016180|INTERPRO:IPR001197|INTERPRO:IPR001197	F	SUPPRESSOR OF ACAULIS 52	AT1G14320|F14L17.9|F14L17_9|SAC52	gene	taxon:3702	20090429	TAIR
TAIR	gene:2012616	AT1G14310.1		GO:0016787	TAIR:AnalysisReference:501730468	IEA	INTERPRO:IPR005833|INTERPRO:IPR005833|INTERPRO:IPR005833|INTERPRO:IPR005833	F		AT1G14310|F14L17.7|F14L17_7	gene	taxon:3702	20090429	TAIR
TAIR	gene:2012616	AT1G14310.1		GO:0008967	TAIR:AnalysisReference:501730468	IEA	INTERPRO:IPR006439	F		AT1G14310|F14L17.7|F14L17_7	gene	taxon:3702	20090429	TAIR
TAIR	gene:2012616	AT1G14310.1		GO:0003824	TAIR:AnalysisReference:501730468	IEA	INTERPRO:IPR005834	F		AT1G14310|F14L17.7|F14L17_7	gene	taxon:3702	20090429	TAIR
TAIR	gene:2012616	AT1G14310.1		GO:0008152	TAIR:AnalysisReference:501730468	IEA	INTERPRO:IPR005833|INTERPRO:IPR005833|INTERPRO:IPR005833|INTERPRO:IPR005833|INTERPRO:IPR005834|INTERPRO:IPR006439	P		AT1G14310|F14L17.7|F14L17_7	gene	taxon:3702	20090429	TAIR
TAIR	gene:2012632	AT1G33670.1		GO:0012505	TAIR:AnalysisReference:501730133	IEA	CBS:TargetP	C		AT1G33670|F14M2.19|F14M2_19	gene	taxon:3702	20090515	TAIR
TAIR	gene:2012642	AT1G33770.1		GO:0004672	TAIR:AnalysisReference:501730468	IEA	INTERPRO:IPR017442|INTERPRO:IPR000719|INTERPRO:IPR017441	F		AT1G33770|F14M2.11|F14M2_11	gene	taxon:3702	20090429	TAIR
TAIR	gene:2012642	AT1G33770.1		GO:0004674	TAIR:AnalysisReference:501730468	IEA	INTERPRO:IPR008271|INTERPRO:IPR002290	F		AT1G33770|F14M2.11|F14M2_11	gene	taxon:3702	20090429	TAIR
TAIR	gene:2012642	AT1G33770.1		GO:0005524	TAIR:AnalysisReference:501730468	IEA	INTERPRO:IPR017442|INTERPRO:IPR000719|INTERPRO:IPR017441|INTERPRO:IPR002290	F		AT1G33770|F14M2.11|F14M2_11	gene	taxon:3702	20090429	TAIR
TAIR	gene:2012642	AT1G33770.1		GO:0006468	TAIR:AnalysisReference:501730468	IEA	INTERPRO:IPR008271|INTERPRO:IPR017442|INTERPRO:IPR000719|INTERPRO:IPR017441|INTERPRO:IPR002290	P		AT1G33770|F14M2.11|F14M2_11	gene	taxon:3702	20090429	TAIR
TAIR	gene:2012652	AT1G33760.1		GO:0006355	TAIR:AnalysisReference:501730468	IEA	INTERPRO:IPR001471|INTERPRO:IPR001471|INTERPRO:IPR001471|INTERPRO:IPR001471|INTERPRO:IPR001471|INTERPRO:IPR001471	P		AT1G33760|F14M2.12|F14M2_12	gene	taxon:3702	20090429	TAIR
TAIR	gene:2012667	AT1G33750.1		GO:0000287	TAIR:AnalysisReference:501730468	IEA	INTERPRO:IPR005630	F		AT1G33750|F14M2.13|F14M2_13	gene	taxon:3702	20090429	TAIR
TAIR	gene:2012667	AT1G33750.1		GO:0016829	TAIR:AnalysisReference:501730468	IEA	INTERPRO:IPR001906|INTERPRO:IPR005630	F		AT1G33750|F14M2.13|F14M2_13	gene	taxon:3702	20090429	TAIR
TAIR	gene:2012667	AT1G33750.1		GO:0008152	TAIR:AnalysisReference:501730468	IEA	INTERPRO:IPR001906	P		AT1G33750|F14M2.13|F14M2_13	gene	taxon:3702	20090429	TAIR
TAIR	gene:2012672	CYP76C5		GO:0005506	TAIR:AnalysisReference:501730468	IEA	INTERPRO:IPR001128|INTERPRO:IPR001128|INTERPRO:IPR002401|INTERPRO:IPR002401|INTERPRO:IPR002401|INTERPRO:IPR002401|INTERPRO:IPR002401|INTERPRO:IPR002401|INTERPRO:IPR002401|INTERPRO:IPR001128|INTERPRO:IPR001128	F	CYTOCHROME P450, FAMILY 76, SUBFAMILY C, POLYPEPTIDE 5	AT1G33730|F14M2.14|F14M2_14	gene	taxon:3702	20090429	TAIR
TAIR	gene:2012672	CYP76C5		GO:0009055	TAIR:AnalysisReference:501730468	IEA	INTERPRO:IPR001128|INTERPRO:IPR001128|INTERPRO:IPR001128|INTERPRO:IPR001128	F	CYTOCHROME P450, FAMILY 76, SUBFAMILY C, POLYPEPTIDE 5	AT1G33730|F14M2.14|F14M2_14	gene	taxon:3702	20090429	TAIR
TAIR	gene:2012672	CYP76C5		GO:0004497	TAIR:AnalysisReference:501730468	IEA	INTERPRO:IPR001128|INTERPRO:IPR001128|INTERPRO:IPR002401|INTERPRO:IPR002401|INTERPRO:IPR002401|INTERPRO:IPR002401|INTERPRO:IPR002401|INTERPRO:IPR002401|INTERPRO:IPR002401|INTERPRO:IPR001128|INTERPRO:IPR001128	F	CYTOCHROME P450, FAMILY 76, SUBFAMILY C, POLYPEPTIDE 5	AT1G33730|F14M2.14|F14M2_14	gene	taxon:3702	20090429	TAIR
TAIR	gene:2012672	CYP76C5		GO:0020037	TAIR:AnalysisReference:501730468	IEA	INTERPRO:IPR001128|INTERPRO:IPR001128|INTERPRO:IPR002401|INTERPRO:IPR002401|INTERPRO:IPR002401|INTERPRO:IPR002401|INTERPRO:IPR002401|INTERPRO:IPR002401|INTERPRO:IPR002401|INTERPRO:IPR001128|INTERPRO:IPR001128	F	CYTOCHROME P450, FAMILY 76, SUBFAMILY C, POLYPEPTIDE 5	AT1G33730|F14M2.14|F14M2_14	gene	taxon:3702	20090429	TAIR
TAIR	gene:2012692	CYP76C6		GO:0012505	TAIR:AnalysisReference:501730133	IEA	CBS:TargetP	C	CYTOCHROME P450, FAMILY 76, SUBFAMILY C, POLYPEPTIDE 6	AT1G33720|F14M2.15|F14M2_15	gene	taxon:3702	20090515	TAIR
TAIR	gene:2012692	CYP76C6		GO:0020037	TAIR:AnalysisReference:501730468	IEA	INTERPRO:IPR002401|INTERPRO:IPR002401|INTERPRO:IPR002401|INTERPRO:IPR002401|INTERPRO:IPR002401|INTERPRO:IPR002401|INTERPRO:IPR002401|INTERPRO:IPR002401|INTERPRO:IPR002401|INTERPRO:IPR001128|INTERPRO:IPR001128|INTERPRO:IPR001128|INTERPRO:IPR001128	F	CYTOCHROME P450, FAMILY 76, SUBFAMILY C, POLYPEPTIDE 6	AT1G33720|F14M2.15|F14M2_15	gene	taxon:3702	20090429	TAIR
TAIR	gene:2012692	CYP76C6		GO:0005506	TAIR:AnalysisReference:501730468	IEA	INTERPRO:IPR002401|INTERPRO:IPR002401|INTERPRO:IPR002401|INTERPRO:IPR002401|INTERPRO:IPR002401|INTERPRO:IPR002401|INTERPRO:IPR002401|INTERPRO:IPR002401|INTERPRO:IPR002401|INTERPRO:IPR001128|INTERPRO:IPR001128|INTERPRO:IPR001128|INTERPRO:IPR001128	F	CYTOCHROME P450, FAMILY 76, SUBFAMILY C, POLYPEPTIDE 6	AT1G33720|F14M2.15|F14M2_15	gene	taxon:3702	20090429	TAIR
TAIR	gene:2012692	CYP76C6		GO:0004497	TAIR:AnalysisReference:501730468	IEA	INTERPRO:IPR002401|INTERPRO:IPR002401|INTERPRO:IPR002401|INTERPRO:IPR002401|INTERPRO:IPR002401|INTERPRO:IPR002401|INTERPRO:IPR002401|INTERPRO:IPR002401|INTERPRO:IPR002401|INTERPRO:IPR001128|INTERPRO:IPR001128|INTERPRO:IPR001128|INTERPRO:IPR001128	F	CYTOCHROME P450, FAMILY 76, SUBFAMILY C, POLYPEPTIDE 6	AT1G33720|F14M2.15|F14M2_15	gene	taxon:3702	20090429	TAIR
TAIR	gene:2012692	CYP76C6		GO:0009055	TAIR:AnalysisReference:501730468	IEA	INTERPRO:IPR001128|INTERPRO:IPR001128|INTERPRO:IPR001128|INTERPRO:IPR001128	F	CYTOCHROME P450, FAMILY 76, SUBFAMILY C, POLYPEPTIDE 6	AT1G33720|F14M2.15|F14M2_15	gene	taxon:3702	20090429	TAIR
TAIR	gene:2012707	AT1G33700.1		GO:0006665	TAIR:AnalysisReference:501730468	IEA	INTERPRO:IPR006775	P		AT1G33700|F14M2.16|F14M2_16	gene	taxon:3702	20090429	TAIR
TAIR	gene:2012707	AT1G33700.1		GO:0006680	TAIR:AnalysisReference:501730468	IEA	INTERPRO:IPR014551	P		AT1G33700|F14M2.16|F14M2_16	gene	taxon:3702	20090429	TAIR
TAIR	gene:2012707	AT1G33700.1		GO:0004348	TAIR:AnalysisReference:501730468	IEA	INTERPRO:IPR006775|INTERPRO:IPR014551	F		AT1G33700|F14M2.16|F14M2_16	gene	taxon:3702	20090429	TAIR
TAIR	gene:2012707	AT1G33700.1		GO:0003824	TAIR:AnalysisReference:501730468	IEA	INTERPRO:IPR008928	F		AT1G33700|F14M2.16|F14M2_16	gene	taxon:3702	20090429	TAIR
TAIR	gene:2012712	AT1G33680.1		GO:0003723	TAIR:AnalysisReference:501730468	IEA	INTERPRO:IPR004088|INTERPRO:IPR004088|INTERPRO:IPR018111|INTERPRO:IPR018111|INTERPRO:IPR004087|INTERPRO:IPR004087	F		AT1G33680|F14M2.18|F14M2_18	gene	taxon:3702	20090429	TAIR
TAIR	gene:2012727	AT1G33800.1		GO:0012505	TAIR:AnalysisReference:501730133	IEA	CBS:TargetP	C		AT1G33800|F14M2.8|F14M2_8	gene	taxon:3702	20090515	TAIR
TAIR	gene:2012742	AT1G10350.1		GO:0006457	TAIR:AnalysisReference:501730468	IEA	INTERPRO:IPR008971|INTERPRO:IPR008971|INTERPRO:IPR002939|INTERPRO:IPR003095|INTERPRO:IPR003095|INTERPRO:IPR003095	P		AT1G10350|F14N23.23|F14N23_23	gene	taxon:3702	20090429	TAIR
TAIR	gene:2012742	AT1G10350.1		GO:0051082	TAIR:AnalysisReference:501730468	IEA	INTERPRO:IPR008971|INTERPRO:IPR008971|INTERPRO:IPR002939|INTERPRO:IPR003095|INTERPRO:IPR003095|INTERPRO:IPR003095	F		AT1G10350|F14N23.23|F14N23_23	gene	taxon:3702	20090429	TAIR
TAIR	gene:2012742	AT1G10350.1		GO:0031072	TAIR:AnalysisReference:501730468	IEA	INTERPRO:IPR001623|INTERPRO:IPR001623|INTERPRO:IPR003095|INTERPRO:IPR003095|INTERPRO:IPR003095|INTERPRO:IPR018253|INTERPRO:IPR001623|INTERPRO:IPR001623|INTERPRO:IPR001623	F		AT1G10350|F14N23.23|F14N23_23	gene	taxon:3702	20090429	TAIR
TAIR	gene:2012752	ATNFXL1		GO:0003700	TAIR:AnalysisReference:501730468	IEA	INTERPRO:IPR000967|INTERPRO:IPR000967|INTERPRO:IPR000967|INTERPRO:IPR000967|INTERPRO:IPR000967|INTERPRO:IPR000967|INTERPRO:IPR000967|INTERPRO:IPR000967|INTERPRO:IPR000967|INTERPRO:IPR000967|INTERPRO:IPR000967|INTERPRO:IPR000967|INTERPRO:IPR000967|INTERPRO:IPR000967|INTERPRO:IPR000967|INTERPRO:IPR000967|INTERPRO:IPR000967	F	ARABIDOPSIS THALIANA NF-X-LIKE 1	AT1G10170|F14N23.5|F14N23_5	gene	taxon:3702	20090429	TAIR
TAIR	gene:2012752	ATNFXL1		GO:0008270	TAIR:AnalysisReference:501730468	IEA	INTERPRO:IPR001841|INTERPRO:IPR000967|INTERPRO:IPR000967|INTERPRO:IPR000967|INTERPRO:IPR000967|INTERPRO:IPR000967|INTERPRO:IPR000967|INTERPRO:IPR000967|INTERPRO:IPR000967|INTERPRO:IPR000967|INTERPRO:IPR000967|INTERPRO:IPR000967|INTERPRO:IPR000967|INTERPRO:IPR000967|INTERPRO:IPR000967|INTERPRO:IPR000967|INTERPRO:IPR000967|INTERPRO:IPR000967|INTERPRO:IPR001841|INTERPRO:IPR001965|INTERPRO:IPR001965	F	ARABIDOPSIS THALIANA NF-X-LIKE 1	AT1G10170|F14N23.5|F14N23_5	gene	taxon:3702	20090429	TAIR
TAIR	gene:2012752	ATNFXL1		GO:0005515	TAIR:AnalysisReference:501730468	IEA	INTERPRO:IPR001841|INTERPRO:IPR001841|INTERPRO:IPR001965|INTERPRO:IPR001965	F	ARABIDOPSIS THALIANA NF-X-LIKE 1	AT1G10170|F14N23.5|F14N23_5	gene	taxon:3702	20090429	TAIR
TAIR	gene:2012777	AT1G10300.1		GO:0005525	TAIR:AnalysisReference:501730468	IEA	INTERPRO:IPR010674|INTERPRO:IPR006073|INTERPRO:IPR006073|INTERPRO:IPR006073	F		AT1G10300|F14N23.18|F14N23_18	gene	taxon:3702	20090429	TAIR
TAIR	gene:2012782	AT1G10190.1		GO:0012505	TAIR:AnalysisReference:501730133	IEA	CBS:TargetP	C		AT1G10190|F14N23.7|F14N23_7	gene	taxon:3702	20090515	TAIR
TAIR	gene:2012787	AT1G10390.1		GO:0009507	TAIR:AnalysisReference:501730133	IEA	CBS:TargetP	C		AT1G10390|F14N23.29|F14N23_29	gene	taxon:3702	20090515	TAIR
TAIR	gene:2012787	AT1G10390.1		GO:0005643	TAIR:AnalysisReference:501730468	IEA	INTERPRO:IPR007230|INTERPRO:IPR007230|INTERPRO:IPR007230	C		AT1G10390|F14N23.29|F14N23_29	gene	taxon:3702	20090429	TAIR
TAIR	gene:2012787	AT1G10390.1		GO:0006810	TAIR:AnalysisReference:501730468	IEA	INTERPRO:IPR007230|INTERPRO:IPR007230|INTERPRO:IPR007230	P		AT1G10390|F14N23.29|F14N23_29	gene	taxon:3702	20090429	TAIR
TAIR	gene:2012797	WLIM1		GO:0008270	TAIR:AnalysisReference:501730468	IEA	INTERPRO:IPR001781|INTERPRO:IPR001781|INTERPRO:IPR001781|INTERPRO:IPR001781|INTERPRO:IPR001781|INTERPRO:IPR001781|INTERPRO:IPR001781|INTERPRO:IPR001781|INTERPRO:IPR001781	F		AT1G10200|F14N23.8|F14N23_8	gene	taxon:3702	20090429	TAIR
TAIR	gene:2012802	AT1G10150.1		GO:0005739	TAIR:AnalysisReference:501730133	IEA	CBS:TargetP	C		AT1G10150|F14N23.3|F14N23_3	gene	taxon:3702	20090515	TAIR
TAIR	gene:2012812	AT1G10400.1		GO:0012505	TAIR:AnalysisReference:501730133	IEA	CBS:TargetP	C		AT1G10400|F14N23.30|F14N23_30	gene	taxon:3702	20090515	TAIR
TAIR	gene:2012812	AT1G10400.1		GO:0008152	TAIR:AnalysisReference:501730468	IEA	INTERPRO:IPR002213|INTERPRO:IPR002213|INTERPRO:IPR002213	P		AT1G10400|F14N23.30|F14N23_30	gene	taxon:3702	20090429	TAIR
TAIR	gene:2012822	ASK18		GO:0006511	TAIR:AnalysisReference:501730468	IEA	INTERPRO:IPR016072|INTERPRO:IPR016072|INTERPRO:IPR001232|INTERPRO:IPR016073|INTERPRO:IPR001232	P	ARABIDOPSIS SKP1-LIKE 18	AT1G10230|F14N23.11|F14N23_11	gene	taxon:3702	20090429	TAIR
TAIR	gene:2012827	FRS11		GO:0008270	TAIR:AnalysisReference:501730468	IEA	INTERPRO:IPR007527|INTERPRO:IPR006564|INTERPRO:IPR007527	F	FAR1-related sequence 11	AT1G10240|F14N23.12|F14N23_12	gene	taxon:3702	20090429	TAIR
TAIR	gene:2012842	AT1G10320.1		GO:0003676	TAIR:AnalysisReference:501730468	IEA	INTERPRO:IPR000504|INTERPRO:IPR000571|INTERPRO:IPR000571|INTERPRO:IPR000571|INTERPRO:IPR003954|INTERPRO:IPR000571	F		AT1G10320|F14N23.20|F14N23_20	gene	taxon:3702	20090429	TAIR
TAIR	gene:2012842	AT1G10320.1		GO:0003723	TAIR:AnalysisReference:501730468	IEA	INTERPRO:IPR009145|INTERPRO:IPR009145|INTERPRO:IPR009145|INTERPRO:IPR009145|INTERPRO:IPR009145|INTERPRO:IPR009145|INTERPRO:IPR009145	F		AT1G10320|F14N23.20|F14N23_20	gene	taxon:3702	20090429	TAIR
TAIR	gene:2012842	AT1G10320.1		GO:0005634	TAIR:AnalysisReference:501730468	IEA	INTERPRO:IPR009145|INTERPRO:IPR009145|INTERPRO:IPR009145|INTERPRO:IPR009145|INTERPRO:IPR009145|INTERPRO:IPR009145|INTERPRO:IPR009145	C		AT1G10320|F14N23.20|F14N23_20	gene	taxon:3702	20090429	TAIR
TAIR	gene:2012842	AT1G10320.1		GO:0008270	TAIR:AnalysisReference:501730468	IEA	INTERPRO:IPR000571|INTERPRO:IPR000571|INTERPRO:IPR000571|INTERPRO:IPR000571	F		AT1G10320|F14N23.20|F14N23_20	gene	taxon:3702	20090429	TAIR
TAIR	gene:2012842	AT1G10320.1		GO:0000166	TAIR:AnalysisReference:501730468	IEA	INTERPRO:IPR012677	F		AT1G10320|F14N23.20|F14N23_20	gene	taxon:3702	20090429	TAIR
TAIR	gene:2012847	AT1G10410.1		GO:0009507	TAIR:AnalysisReference:501730133	IEA	CBS:TargetP	C		AT1G10410|F14N23.31|F14N23_31	gene	taxon:3702	20090515	TAIR
TAIR	gene:2012862	AT1G10380.1		GO:0012505	TAIR:AnalysisReference:501730133	IEA	CBS:TargetP	C		AT1G10380|F14N23.27	gene	taxon:3702	20090515	TAIR
TAIR	gene:2012867	GRP23		GO:0005488	TAIR:AnalysisReference:501730468	IEA	INTERPRO:IPR011990	F	GLUTAMINE-RICH PROTEIN23	AT1G10270|F14N23.15|F14N23_15	gene	taxon:3702	20090429	TAIR
TAIR	gene:2012887	AT1G20380.1		GO:0008236	TAIR:AnalysisReference:501730468	IEA	INTERPRO:IPR001375	F		AT1G20380|F14O10.2|F14O10_2	gene	taxon:3702	20090429	TAIR
TAIR	gene:2012887	AT1G20380.1		GO:0006508	TAIR:AnalysisReference:501730468	IEA	INTERPRO:IPR004106|INTERPRO:IPR004106|INTERPRO:IPR001375|INTERPRO:IPR002470|INTERPRO:IPR002470|INTERPRO:IPR002470|INTERPRO:IPR002470|INTERPRO:IPR002470|INTERPRO:IPR002470	P		AT1G20380|F14O10.2|F14O10_2	gene	taxon:3702	20090429	TAIR
TAIR	gene:2012887	AT1G20380.1		GO:0004252	TAIR:AnalysisReference:501730468	IEA	INTERPRO:IPR004106|INTERPRO:IPR004106|INTERPRO:IPR002470|INTERPRO:IPR002470|INTERPRO:IPR002470|INTERPRO:IPR002470|INTERPRO:IPR002470|INTERPRO:IPR002470	F		AT1G20380|F14O10.2|F14O10_2	gene	taxon:3702	20090429	TAIR
TAIR	gene:2012897	AT1G20370.1		GO:0001522	TAIR:AnalysisReference:501730468	IEA	INTERPRO:IPR001406|INTERPRO:IPR001406|INTERPRO:IPR001406|INTERPRO:IPR001406|INTERPRO:IPR001406	P		AT1G20370|F14O10.3|F14O10_3	gene	taxon:3702	20090429	TAIR
TAIR	gene:2012897	AT1G20370.1		GO:0008033	TAIR:AnalysisReference:501730468	IEA	INTERPRO:IPR001406|INTERPRO:IPR001406|INTERPRO:IPR001406|INTERPRO:IPR001406|INTERPRO:IPR001406	P		AT1G20370|F14O10.3|F14O10_3	gene	taxon:3702	20090429	TAIR
TAIR	gene:2012902	AT1G20270.1		GO:0019538	TAIR:AnalysisReference:501730468	IEA	INTERPRO:IPR006620	P		AT1G20270|F14O10.12|F14O10_12	gene	taxon:3702	20090429	TAIR
TAIR	gene:2012902	AT1G20270.1		GO:0005506	TAIR:AnalysisReference:501730468	IEA	INTERPRO:IPR006620	F		AT1G20270|F14O10.12|F14O10_12	gene	taxon:3702	20090429	TAIR
TAIR	gene:2012902	AT1G20270.1		GO:0016491	TAIR:AnalysisReference:501730468	IEA	INTERPRO:IPR005123	F		AT1G20270|F14O10.12|F14O10_12	gene	taxon:3702	20090429	TAIR
TAIR	gene:2012902	AT1G20270.1		GO:0016706	TAIR:AnalysisReference:501730468	IEA	INTERPRO:IPR006620	F		AT1G20270|F14O10.12|F14O10_12	gene	taxon:3702	20090429	TAIR
TAIR	gene:2012912	AT1G20260.1		GO:0016820	TAIR:AnalysisReference:501730468	IEA	INTERPRO:IPR005723|INTERPRO:IPR000194|INTERPRO:IPR000194|INTERPRO:IPR000793	F		AT1G20260|F14O10.13|F14O10_13|VHA-B3	gene	taxon:3702	20090429	TAIR
TAIR	gene:2012912	AT1G20260.1		GO:0046933	TAIR:AnalysisReference:501730468	IEA	INTERPRO:IPR004100	F		AT1G20260|F14O10.13|F14O10_13|VHA-B3	gene	taxon:3702	20090429	TAIR
TAIR	gene:2012912	AT1G20260.1		GO:0046034	TAIR:AnalysisReference:501730468	IEA	INTERPRO:IPR004100	P		AT1G20260|F14O10.13|F14O10_13|VHA-B3	gene	taxon:3702	20090429	TAIR
TAIR	gene:2012912	AT1G20260.1		GO:0015992	TAIR:AnalysisReference:501730468	IEA	INTERPRO:IPR004100	P		AT1G20260|F14O10.13|F14O10_13|VHA-B3	gene	taxon:3702	20090429	TAIR
TAIR	gene:2012912	AT1G20260.1		GO:0046961	TAIR:AnalysisReference:501730468	IEA	INTERPRO:IPR004100	F		AT1G20260|F14O10.13|F14O10_13|VHA-B3	gene	taxon:3702	20090429	TAIR
TAIR	gene:2012912	AT1G20260.1		GO:0015986	TAIR:AnalysisReference:501730468	IEA	INTERPRO:IPR005723|INTERPRO:IPR000194|INTERPRO:IPR000194|INTERPRO:IPR000793	P		AT1G20260|F14O10.13|F14O10_13|VHA-B3	gene	taxon:3702	20090429	TAIR
TAIR	gene:2012917	ATTIM17-1		GO:0008565	TAIR:AnalysisReference:501730468	IEA	INTERPRO:IPR003397	F	ARABIDOPSIS THALIANA  TRANSLOCASE INNER MEMBRANE SUBUNIT 17-1	AT1G20350|F14O10.5|F14O10_5	gene	taxon:3702	20090429	TAIR
TAIR	gene:2012917	ATTIM17-1		GO:0015031	TAIR:AnalysisReference:501730468	IEA	INTERPRO:IPR003397	P	ARABIDOPSIS THALIANA  TRANSLOCASE INNER MEMBRANE SUBUNIT 17-1	AT1G20350|F14O10.5|F14O10_5	gene	taxon:3702	20090429	TAIR
TAIR	gene:2012922	AT1G20240.1		GO:0005739	TAIR:AnalysisReference:501730133	IEA	CBS:TargetP	C		AT1G20240|F14O10.14|F14O10_14	gene	taxon:3702	20090515	TAIR
TAIR	gene:2012927	DRT112		GO:0005507	TAIR:AnalysisReference:501730468	IEA	INTERPRO:IPR002387|INTERPRO:IPR002387|INTERPRO:IPR002387|INTERPRO:IPR000923|INTERPRO:IPR001235|INTERPRO:IPR001235|INTERPRO:IPR001235|INTERPRO:IPR000923|INTERPRO:IPR002387	F	DNA-DAMAGE-REPAIR/TOLERATION PROTEIN 112	AT1G20340|PETE2|PLASTOCYANIN 2|F14O10.6|F14O10_6	gene	taxon:3702	20090429	TAIR
TAIR	gene:2012927	DRT112		GO:0009055	TAIR:AnalysisReference:501730468	IEA	INTERPRO:IPR002387|INTERPRO:IPR002387|INTERPRO:IPR002387|INTERPRO:IPR000923|INTERPRO:IPR001235|INTERPRO:IPR001235|INTERPRO:IPR001235|INTERPRO:IPR000923|INTERPRO:IPR002387	F	DNA-DAMAGE-REPAIR/TOLERATION PROTEIN 112	AT1G20340|PETE2|PLASTOCYANIN 2|F14O10.6|F14O10_6	gene	taxon:3702	20090429	TAIR
TAIR	gene:2012942	AT1G20320.1		GO:0004721	TAIR:AnalysisReference:501730468	IEA	INTERPRO:IPR011947	F		AT1G20320|F14O10.8|F14O10_8	gene	taxon:3702	20090429	TAIR
TAIR	gene:2012942	AT1G20320.1		GO:0005634	TAIR:AnalysisReference:501730468	IEA	INTERPRO:IPR011947	C		AT1G20320|F14O10.8|F14O10_8	gene	taxon:3702	20090429	TAIR
TAIR	gene:2012947	AT1G20310.1		GO:0009507	TAIR:AnalysisReference:501730133	IEA	CBS:TargetP	C		AT1G20310|F14O10.9|F14O10_9	gene	taxon:3702	20090515	TAIR
TAIR	gene:2012980	AT1G71850.1		GO:0004221	TAIR:AnalysisReference:501730468	IEA	INTERPRO:IPR001578	F		AT1G71850|F14O23.23|F14O23_23	gene	taxon:3702	20090429	TAIR
TAIR	gene:2012980	AT1G71850.1		GO:0005622	TAIR:AnalysisReference:501730468	IEA	INTERPRO:IPR001578	C		AT1G71850|F14O23.23|F14O23_23	gene	taxon:3702	20090429	TAIR
TAIR	gene:2012980	AT1G71850.1		GO:0006511	TAIR:AnalysisReference:501730468	IEA	INTERPRO:IPR001578	P		AT1G71850|F14O23.23|F14O23_23	gene	taxon:3702	20090429	TAIR
TAIR	gene:2012985	AT1G71750.1		GO:0004422	TAIR:AnalysisReference:501730468	IEA	INTERPRO:IPR005904	F		AT1G71750|F14O23.13|F14O23_13	gene	taxon:3702	20090429	TAIR
TAIR	gene:2012985	AT1G71750.1		GO:0005737	TAIR:AnalysisReference:501730468	IEA	INTERPRO:IPR005904	C		AT1G71750|F14O23.13|F14O23_13	gene	taxon:3702	20090429	TAIR
TAIR	gene:2012985	AT1G71750.1		GO:0006166	TAIR:AnalysisReference:501730468	IEA	INTERPRO:IPR005904	P		AT1G71750|F14O23.13|F14O23_13	gene	taxon:3702	20090429	TAIR
TAIR	gene:2012985	AT1G71750.1		GO:0009116	TAIR:AnalysisReference:501730468	IEA	INTERPRO:IPR000836	P		AT1G71750|F14O23.13|F14O23_13	gene	taxon:3702	20090429	TAIR
TAIR	gene:2013025	AT1G71790.1		GO:0005737	TAIR:AnalysisReference:501730468	IEA	INTERPRO:IPR001698|INTERPRO:IPR001698|INTERPRO:IPR001698|INTERPRO:IPR001698|INTERPRO:IPR001698|INTERPRO:IPR001698|INTERPRO:IPR001698	C		AT1G71790|F14O23.17|F14O23_17	gene	taxon:3702	20090429	TAIR
TAIR	gene:2013025	AT1G71790.1		GO:0008290	TAIR:AnalysisReference:501730468	IEA	INTERPRO:IPR001698|INTERPRO:IPR001698|INTERPRO:IPR001698|INTERPRO:IPR001698|INTERPRO:IPR001698|INTERPRO:IPR001698|INTERPRO:IPR001698	C		AT1G71790|F14O23.17|F14O23_17	gene	taxon:3702	20090429	TAIR
TAIR	gene:2013025	AT1G71790.1		GO:0030036	TAIR:AnalysisReference:501730468	IEA	INTERPRO:IPR001698|INTERPRO:IPR001698|INTERPRO:IPR001698|INTERPRO:IPR001698|INTERPRO:IPR001698|INTERPRO:IPR001698|INTERPRO:IPR001698	P		AT1G71790|F14O23.17|F14O23_17	gene	taxon:3702	20090429	TAIR
TAIR	gene:2013025	AT1G71790.1		GO:0003779	TAIR:AnalysisReference:501730468	IEA	INTERPRO:IPR001698|INTERPRO:IPR001698|INTERPRO:IPR001698|INTERPRO:IPR001698|INTERPRO:IPR001698|INTERPRO:IPR001698|INTERPRO:IPR001698	F		AT1G71790|F14O23.17|F14O23_17	gene	taxon:3702	20090429	TAIR
TAIR	gene:2013030	AT1G71710.1		GO:0004437	TAIR:AnalysisReference:501730468	IEA	INTERPRO:IPR000300	F		AT1G71710|F14O23.9|F14O23_9	gene	taxon:3702	20090429	TAIR
TAIR	gene:2013040	AT1G71810.1		GO:0005524	TAIR:AnalysisReference:501730468	IEA	INTERPRO:IPR000719	F		AT1G71810|F14O23.19|F14O23_19	gene	taxon:3702	20090429	TAIR
TAIR	gene:2013040	AT1G71810.1		GO:0004672	TAIR:AnalysisReference:501730468	IEA	INTERPRO:IPR000719	F		AT1G71810|F14O23.19|F14O23_19	gene	taxon:3702	20090429	TAIR
TAIR	gene:2013040	AT1G71810.1		GO:0006468	TAIR:AnalysisReference:501730468	IEA	INTERPRO:IPR000719	P		AT1G71810|F14O23.19|F14O23_19	gene	taxon:3702	20090429	TAIR
TAIR	gene:2013050	AT1G71720.1		GO:0009507	TAIR:AnalysisReference:501730133	IEA	CBS:TargetP	C		AT1G71720|F14O23.10|F14O23_10	gene	taxon:3702	20090515	TAIR
TAIR	gene:2013050	AT1G71720.1		GO:0003723	TAIR:AnalysisReference:501730468	IEA	INTERPRO:IPR003029|INTERPRO:IPR003029|INTERPRO:IPR003029|INTERPRO:IPR003029|INTERPRO:IPR003029	F		AT1G71720|F14O23.10|F14O23_10	gene	taxon:3702	20090429	TAIR
TAIR	gene:2013133	AT1G19650.1		GO:0005215	TAIR:AnalysisReference:501730468	IEA	INTERPRO:IPR001071|INTERPRO:IPR001071|INTERPRO:IPR001071	F		AT1G19650|F14P1.2|F14P1_2	gene	taxon:3702	20090429	TAIR
TAIR	gene:2013133	AT1G19650.1		GO:0006810	TAIR:AnalysisReference:501730468	IEA	INTERPRO:IPR001071|INTERPRO:IPR001071|INTERPRO:IPR001071	P		AT1G19650|F14P1.2|F14P1_2	gene	taxon:3702	20090429	TAIR
TAIR	gene:2013158	CYP722A1		GO:0012505	TAIR:AnalysisReference:501730133	IEA	CBS:TargetP	C	CYTOCHROME P450, FAMILY 722, SUBFAMILY A, POLYPEPTIDE 1	AT1G19630|F14P1.4|F14P1_4	gene	taxon:3702	20090515	TAIR
TAIR	gene:2013158	CYP722A1		GO:0004497	TAIR:AnalysisReference:501730468	IEA	INTERPRO:IPR001128|INTERPRO:IPR001128|INTERPRO:IPR001128|INTERPRO:IPR002401|INTERPRO:IPR002401|INTERPRO:IPR002401|INTERPRO:IPR002401|INTERPRO:IPR002401|INTERPRO:IPR002401|INTERPRO:IPR002401|INTERPRO:IPR001128	F	CYTOCHROME P450, FAMILY 722, SUBFAMILY A, POLYPEPTIDE 1	AT1G19630|F14P1.4|F14P1_4	gene	taxon:3702	20090429	TAIR
TAIR	gene:2013158	CYP722A1		GO:0020037	TAIR:AnalysisReference:501730468	IEA	INTERPRO:IPR001128|INTERPRO:IPR001128|INTERPRO:IPR001128|INTERPRO:IPR002401|INTERPRO:IPR002401|INTERPRO:IPR002401|INTERPRO:IPR002401|INTERPRO:IPR002401|INTERPRO:IPR002401|INTERPRO:IPR002401|INTERPRO:IPR001128	F	CYTOCHROME P450, FAMILY 722, SUBFAMILY A, POLYPEPTIDE 1	AT1G19630|F14P1.4|F14P1_4	gene	taxon:3702	20090429	TAIR
TAIR	gene:2013158	CYP722A1		GO:0009055	TAIR:AnalysisReference:501730468	IEA	INTERPRO:IPR001128|INTERPRO:IPR001128|INTERPRO:IPR001128|INTERPRO:IPR001128	F	CYTOCHROME P450, FAMILY 722, SUBFAMILY A, POLYPEPTIDE 1	AT1G19630|F14P1.4|F14P1_4	gene	taxon:3702	20090429	TAIR
TAIR	gene:2013158	CYP722A1		GO:0005506	TAIR:AnalysisReference:501730468	IEA	INTERPRO:IPR001128|INTERPRO:IPR001128|INTERPRO:IPR001128|INTERPRO:IPR002401|INTERPRO:IPR002401|INTERPRO:IPR002401|INTERPRO:IPR002401|INTERPRO:IPR002401|INTERPRO:IPR002401|INTERPRO:IPR002401|INTERPRO:IPR001128	F	CYTOCHROME P450, FAMILY 722, SUBFAMILY A, POLYPEPTIDE 1	AT1G19630|F14P1.4|F14P1_4	gene	taxon:3702	20090429	TAIR
TAIR	gene:2013189	ACC2		GO:0009507	TAIR:AnalysisReference:501730133	IEA	CBS:TargetP	C	ACETYL-COA CARBOXYLASE 2	AT1G36180|F15C21.2|F15C21_2	gene	taxon:3702	20090515	TAIR
TAIR	gene:2013189	ACC2		GO:0006633	TAIR:AnalysisReference:501730468	IEA	INTERPRO:IPR013537	P	ACETYL-COA CARBOXYLASE 2	AT1G36180|F15C21.2|F15C21_2	gene	taxon:3702	20090429	TAIR
TAIR	gene:2013189	ACC2		GO:0008152	TAIR:AnalysisReference:501730468	IEA	INTERPRO:IPR005481|INTERPRO:IPR005479|INTERPRO:IPR005479	P	ACETYL-COA CARBOXYLASE 2	AT1G36180|F15C21.2|F15C21_2	gene	taxon:3702	20090429	TAIR
TAIR	gene:2013214	AT1G36280.1		GO:0009507	TAIR:AnalysisReference:501730133	IEA	CBS:TargetP	C		AT1G36280|F15C21.8|F15C21_8	gene	taxon:3702	20090515	TAIR
TAIR	gene:2013214	AT1G36280.1		GO:0004018	TAIR:AnalysisReference:501730468	IEA	INTERPRO:IPR004769|INTERPRO:IPR013539	F		AT1G36280|F15C21.8|F15C21_8	gene	taxon:3702	20090429	TAIR
TAIR	gene:2013214	AT1G36280.1		GO:0003824	TAIR:AnalysisReference:501730468	IEA	INTERPRO:IPR000362|INTERPRO:IPR008948|INTERPRO:IPR000362|INTERPRO:IPR000362|INTERPRO:IPR000362	F		AT1G36280|F15C21.8|F15C21_8	gene	taxon:3702	20090429	TAIR
TAIR	gene:2013214	AT1G36280.1		GO:0009152	TAIR:AnalysisReference:501730468	IEA	INTERPRO:IPR004769	P		AT1G36280|F15C21.8|F15C21_8	gene	taxon:3702	20090429	TAIR
TAIR	gene:2013214	AT1G36280.1		GO:0006188	TAIR:AnalysisReference:501730468	IEA	INTERPRO:IPR013539	P		AT1G36280|F15C21.8|F15C21_8	gene	taxon:3702	20090429	TAIR
TAIR	gene:2013582	AML5		GO:0000166	TAIR:AnalysisReference:501730468	IEA	INTERPRO:IPR012677|INTERPRO:IPR012677	F	ARABIDOPSIS MEI2-LIKE PROTEIN 5	AT1G29400|F15D2.30|F15D2_30	gene	taxon:3702	20090429	TAIR
TAIR	gene:2013582	AML5		GO:0003676	TAIR:AnalysisReference:501730468	IEA	INTERPRO:IPR000504|INTERPRO:IPR000504|INTERPRO:IPR000504|INTERPRO:IPR000504|INTERPRO:IPR000504|INTERPRO:IPR000504	F	ARABIDOPSIS MEI2-LIKE PROTEIN 5	AT1G29400|F15D2.30|F15D2_30	gene	taxon:3702	20090429	TAIR
TAIR	gene:2013602	AT1G29600.1		GO:0003676	TAIR:AnalysisReference:501730468	IEA	INTERPRO:IPR000571|INTERPRO:IPR000571	F		AT1G29600|F15D2.17|F15D2_17	gene	taxon:3702	20090429	TAIR
TAIR	gene:2013602	AT1G29600.1		GO:0008270	TAIR:AnalysisReference:501730468	IEA	INTERPRO:IPR000571|INTERPRO:IPR000571	F		AT1G29600|F15D2.17|F15D2_17	gene	taxon:3702	20090429	TAIR
TAIR	gene:2013617	AT1G29460.1		GO:0005739	TAIR:AnalysisReference:501730133	IEA	CBS:TargetP	C		AT1G29460|F15D2.35|F15D2_35	gene	taxon:3702	20090515	TAIR
TAIR	gene:2013632	AT1G29630.1		GO:0004518	TAIR:AnalysisReference:501730468	IEA	INTERPRO:IPR006084|INTERPRO:IPR006084|INTERPRO:IPR006084|INTERPRO:IPR006084|INTERPRO:IPR006085|INTERPRO:IPR006085|INTERPRO:IPR006086|INTERPRO:IPR006086|INTERPRO:IPR006084|INTERPRO:IPR006086	F		AT1G29630|F15D2.37|F15D2_37	gene	taxon:3702	20090429	TAIR
TAIR	gene:2013632	AT1G29630.1		GO:0006281	TAIR:AnalysisReference:501730468	IEA	INTERPRO:IPR006084|INTERPRO:IPR006084|INTERPRO:IPR006084|INTERPRO:IPR006084|INTERPRO:IPR006085|INTERPRO:IPR006085|INTERPRO:IPR006086|INTERPRO:IPR006086|INTERPRO:IPR006084|INTERPRO:IPR006086	P		AT1G29630|F15D2.37|F15D2_37	gene	taxon:3702	20090429	TAIR
TAIR	gene:2013657	AT1G29660.1		GO:0006629	TAIR:AnalysisReference:501730468	IEA	INTERPRO:IPR001087	P		AT1G29660|F15D2.21|F15D2_21	gene	taxon:3702	20090429	TAIR
TAIR	gene:2013657	AT1G29660.1		GO:0016788	TAIR:AnalysisReference:501730468	IEA	INTERPRO:IPR001087	F		AT1G29660|F15D2.21|F15D2_21	gene	taxon:3702	20090429	TAIR
TAIR	gene:2013662	AT1G29670.1		GO:0006629	TAIR:AnalysisReference:501730468	IEA	INTERPRO:IPR001087	P		AT1G29670|F15D2.22|F15D2_22	gene	taxon:3702	20090429	TAIR
TAIR	gene:2013662	AT1G29670.1		GO:0016788	TAIR:AnalysisReference:501730468	IEA	INTERPRO:IPR001087	F		AT1G29670|F15D2.22|F15D2_22	gene	taxon:3702	20090429	TAIR
TAIR	gene:2013687	PUB17		GO:0000151	TAIR:AnalysisReference:501730468	IEA	INTERPRO:IPR003613|INTERPRO:IPR003613	C	PLANT U-BOX 17	AT1G29340|ATPUB17|ARABIDOPSIS THALIANA PLANT U-BOX 17|F15D2.34|F15D2_34	gene	taxon:3702	20090429	TAIR
TAIR	gene:2013707	AT1G29520.1		GO:0012505	TAIR:AnalysisReference:501730133	IEA	CBS:TargetP	C		AT1G29520|F15D2.10|F15D2_10	gene	taxon:3702	20090515	TAIR
TAIR	gene:2013727	AT1G29380.1		GO:0012505	TAIR:AnalysisReference:501730133	IEA	CBS:TargetP	C		AT1G29380|F15D2.1|F15D2_1	gene	taxon:3702	20090515	TAIR
TAIR	gene:2013737	AT1G29710.1		GO:0005739	TAIR:AnalysisReference:501730133	IEA	CBS:TargetP	C		AT1G29710|T3M22.4|T3M22_4	gene	taxon:3702	20090515	TAIR
TAIR	gene:2013742	COR314-TM2		GO:0009507	TAIR:AnalysisReference:501730133	IEA	CBS:TargetP	C	COLD REGULATED 314 THYLAKOID MEMBRANE 2	AT1G29390|F15D2.42	gene	taxon:3702	20090515	TAIR
TAIR	gene:2013747	AT1G29550.1		GO:0003723	TAIR:AnalysisReference:501730468	IEA	INTERPRO:IPR001040|INTERPRO:IPR001040|INTERPRO:IPR001040|INTERPRO:IPR001040|INTERPRO:IPR001040	F		AT1G29550|F15D2.13|F15D2_13	gene	taxon:3702	20090429	TAIR
TAIR	gene:2013747	AT1G29550.1		GO:0003743	TAIR:AnalysisReference:501730468	IEA	INTERPRO:IPR001040|INTERPRO:IPR001040|INTERPRO:IPR001040|INTERPRO:IPR001040|INTERPRO:IPR001040	F		AT1G29550|F15D2.13|F15D2_13	gene	taxon:3702	20090429	TAIR
TAIR	gene:2013747	AT1G29550.1		GO:0006413	TAIR:AnalysisReference:501730468	IEA	INTERPRO:IPR001040|INTERPRO:IPR001040|INTERPRO:IPR001040|INTERPRO:IPR001040|INTERPRO:IPR001040	P		AT1G29550|F15D2.13|F15D2_13	gene	taxon:3702	20090429	TAIR
TAIR	gene:2013747	AT1G29550.1		GO:0005737	TAIR:AnalysisReference:501730468	IEA	INTERPRO:IPR001040|INTERPRO:IPR001040|INTERPRO:IPR001040|INTERPRO:IPR001040|INTERPRO:IPR001040	C		AT1G29550|F15D2.13|F15D2_13	gene	taxon:3702	20090429	TAIR
TAIR	gene:2013757	AT1G29560.1		GO:0003676	TAIR:AnalysisReference:501730468	IEA	INTERPRO:IPR000571|INTERPRO:IPR000571|INTERPRO:IPR000571	F		AT1G29560|F15D2.14|F15D2_14	gene	taxon:3702	20090429	TAIR
TAIR	gene:2013757	AT1G29560.1		GO:0008270	TAIR:AnalysisReference:501730468	IEA	INTERPRO:IPR000571|INTERPRO:IPR000571|INTERPRO:IPR000571	F		AT1G29560|F15D2.14|F15D2_14	gene	taxon:3702	20090429	TAIR
TAIR	gene:2013762	AT1G29570.1		GO:0008270	TAIR:AnalysisReference:501730468	IEA	INTERPRO:IPR000571|INTERPRO:IPR000571	F		AT1G29570|F15D2.36|F15D2_36	gene	taxon:3702	20090429	TAIR
TAIR	gene:2013762	AT1G29570.1		GO:0003676	TAIR:AnalysisReference:501730468	IEA	INTERPRO:IPR000571|INTERPRO:IPR000571	F		AT1G29570|F15D2.36|F15D2_36	gene	taxon:3702	20090429	TAIR
TAIR	gene:2013772	AT1G29590.1		GO:0003743	TAIR:AnalysisReference:501730468	IEA	INTERPRO:IPR001040|INTERPRO:IPR001040|INTERPRO:IPR001040|INTERPRO:IPR001040|INTERPRO:IPR001040	F		AT1G29590|F15D2.16|F15D2_16	gene	taxon:3702	20090429	TAIR
TAIR	gene:2013772	AT1G29590.1		GO:0003723	TAIR:AnalysisReference:501730468	IEA	INTERPRO:IPR001040|INTERPRO:IPR001040|INTERPRO:IPR001040|INTERPRO:IPR001040|INTERPRO:IPR001040	F		AT1G29590|F15D2.16|F15D2_16	gene	taxon:3702	20090429	TAIR
TAIR	gene:2013772	AT1G29590.1		GO:0006413	TAIR:AnalysisReference:501730468	IEA	INTERPRO:IPR001040|INTERPRO:IPR001040|INTERPRO:IPR001040|INTERPRO:IPR001040|INTERPRO:IPR001040	P		AT1G29590|F15D2.16|F15D2_16	gene	taxon:3702	20090429	TAIR
TAIR	gene:2013772	AT1G29590.1		GO:0005737	TAIR:AnalysisReference:501730468	IEA	INTERPRO:IPR001040|INTERPRO:IPR001040|INTERPRO:IPR001040|INTERPRO:IPR001040|INTERPRO:IPR001040	C		AT1G29590|F15D2.16|F15D2_16	gene	taxon:3702	20090429	TAIR
TAIR	gene:2013799	VIM4		GO:0005515	TAIR:AnalysisReference:501730468	IEA	INTERPRO:IPR001841|INTERPRO:IPR001841|INTERPRO:IPR001841|INTERPRO:IPR001841|INTERPRO:IPR001965|INTERPRO:IPR001965	F	VARIANT IN METHYLATION 4	AT1G66040|ORTH4|ORTHRUS 4|F15E12.8|F15E12_8	gene	taxon:3702	20090429	TAIR
TAIR	gene:2013799	VIM4		GO:0008270	TAIR:AnalysisReference:501730468	IEA	INTERPRO:IPR001841|INTERPRO:IPR001841|INTERPRO:IPR011011|INTERPRO:IPR001841|INTERPRO:IPR001841|INTERPRO:IPR001965|INTERPRO:IPR001965	F	VARIANT IN METHYLATION 4	AT1G66040|ORTH4|ORTHRUS 4|F15E12.8|F15E12_8	gene	taxon:3702	20090429	TAIR
TAIR	gene:2013804	AT1G66130.1		GO:0005488	TAIR:AnalysisReference:501730468	IEA	INTERPRO:IPR016040|INTERPRO:IPR016040	F		AT1G66130|F15E12.2|F15E12_2	gene	taxon:3702	20090429	TAIR
TAIR	gene:2013804	AT1G66130.1		GO:0008152	TAIR:AnalysisReference:501730468	IEA	INTERPRO:IPR016040|INTERPRO:IPR016040	P		AT1G66130|F15E12.2|F15E12_2	gene	taxon:3702	20090429	TAIR
TAIR	gene:2013804	AT1G66130.1		GO:0016491	TAIR:AnalysisReference:501730468	IEA	INTERPRO:IPR000683	F		AT1G66130|F15E12.2|F15E12_2	gene	taxon:3702	20090429	TAIR
TAIR	gene:2013804	AT1G66130.1		GO:0003824	TAIR:AnalysisReference:501730468	IEA	INTERPRO:IPR016040|INTERPRO:IPR016040	F		AT1G66130|F15E12.2|F15E12_2	gene	taxon:3702	20090429	TAIR
TAIR	gene:2013809	AT1G66020.1		GO:0008152	TAIR:AnalysisReference:501730468	IEA	INTERPRO:IPR001906	P		AT1G66020|F15E12.3|F15E12_3	gene	taxon:3702	20090429	TAIR
TAIR	gene:2013809	AT1G66020.1		GO:0000287	TAIR:AnalysisReference:501730468	IEA	INTERPRO:IPR005630	F		AT1G66020|F15E12.3|F15E12_3	gene	taxon:3702	20090429	TAIR
TAIR	gene:2013809	AT1G66020.1		GO:0016829	TAIR:AnalysisReference:501730468	IEA	INTERPRO:IPR005630|INTERPRO:IPR001906	F		AT1G66020|F15E12.3|F15E12_3	gene	taxon:3702	20090429	TAIR
TAIR	gene:2013819	ZFP4		GO:0005622	TAIR:AnalysisReference:501730468	IEA	INTERPRO:IPR007087|INTERPRO:IPR007087|INTERPRO:IPR007087	C	ZINC FINGER PROTEIN 4	AT1G66140|F15E12.19|F15E12_19	gene	taxon:3702	20090429	TAIR
TAIR	gene:2013834	AT1G66100.1		GO:0012505	TAIR:AnalysisReference:501730133	IEA	CBS:TargetP	C		AT1G66100|F15E12.20|F15E12_20	gene	taxon:3702	20090515	TAIR
TAIR	gene:2013844	MMD1		GO:0008270	TAIR:AnalysisReference:501730468	IEA	INTERPRO:IPR001965|INTERPRO:IPR001965|INTERPRO:IPR011011|INTERPRO:IPR001965	F	MALE MEIOCYTE DEATH 1	AT1G66170|F15E12.11|F15E12_11	gene	taxon:3702	20090429	TAIR
TAIR	gene:2013844	MMD1		GO:0005515	TAIR:AnalysisReference:501730468	IEA	INTERPRO:IPR001965|INTERPRO:IPR001965|INTERPRO:IPR001965	F	MALE MEIOCYTE DEATH 1	AT1G66170|F15E12.11|F15E12_11	gene	taxon:3702	20090429	TAIR
TAIR	gene:2013849	CMPG1		GO:0004842	TAIR:AnalysisReference:501730468	IEA	INTERPRO:IPR003613|INTERPRO:IPR003613	F	CYS, MET, PRO, AND GLY PROTEIN 1	AT1G66160|ATCMPG1|F15E12.6|F15E12_6	gene	taxon:3702	20090429	TAIR
TAIR	gene:2013849	CMPG1		GO:0000151	TAIR:AnalysisReference:501730468	IEA	INTERPRO:IPR003613|INTERPRO:IPR003613	C	CYS, MET, PRO, AND GLY PROTEIN 1	AT1G66160|ATCMPG1|F15E12.6|F15E12_6	gene	taxon:3702	20090429	TAIR
TAIR	gene:2013849	CMPG1		GO:0005488	TAIR:AnalysisReference:501730468	IEA	INTERPRO:IPR016024	F	CYS, MET, PRO, AND GLY PROTEIN 1	AT1G66160|ATCMPG1|F15E12.6|F15E12_6	gene	taxon:3702	20090429	TAIR
TAIR	gene:2013859	AT1G66120.1		GO:0008152	TAIR:AnalysisReference:501730468	IEA	INTERPRO:IPR000873	P		AT1G66120|F15E12.22|F15E12_22	gene	taxon:3702	20090429	TAIR
TAIR	gene:2013859	AT1G66120.1		GO:0003824	TAIR:AnalysisReference:501730468	IEA	INTERPRO:IPR000873	F		AT1G66120|F15E12.22|F15E12_22	gene	taxon:3702	20090429	TAIR
TAIR	gene:2013864	AT1G66180.1		GO:0012505	TAIR:AnalysisReference:501730133	IEA	CBS:TargetP	C		AT1G66180|F15E12.7|F15E12_7	gene	taxon:3702	20090515	TAIR
TAIR	gene:2013864	AT1G66180.1		GO:0006508	TAIR:AnalysisReference:501730468	IEA	INTERPRO:IPR009007|INTERPRO:IPR001461|INTERPRO:IPR001461|INTERPRO:IPR001461|INTERPRO:IPR001461|INTERPRO:IPR001461|INTERPRO:IPR009007	P		AT1G66180|F15E12.7|F15E12_7	gene	taxon:3702	20090429	TAIR
TAIR	gene:2013864	AT1G66180.1		GO:0004190	TAIR:AnalysisReference:501730468	IEA	INTERPRO:IPR009007|INTERPRO:IPR001461|INTERPRO:IPR001461|INTERPRO:IPR001461|INTERPRO:IPR001461|INTERPRO:IPR001461|INTERPRO:IPR009007	F		AT1G66180|F15E12.7|F15E12_7	gene	taxon:3702	20090429	TAIR
TAIR	gene:2013874	AT1G66090.1		GO:0009507	TAIR:AnalysisReference:501730133	IEA	CBS:TargetP	C		AT1G66090|F15E12.17|F15E12_17	gene	taxon:3702	20090515	TAIR
TAIR	gene:2013874	AT1G66090.1		GO:0017111	TAIR:AnalysisReference:501730468	IEA	INTERPRO:IPR003593	F		AT1G66090|F15E12.17|F15E12_17	gene	taxon:3702	20090429	TAIR
TAIR	gene:2013874	AT1G66090.1		GO:0031224	TAIR:AnalysisReference:501730468	IEA	INTERPRO:IPR000157|INTERPRO:IPR000157|INTERPRO:IPR000157|INTERPRO:IPR000157	C		AT1G66090|F15E12.17|F15E12_17	gene	taxon:3702	20090429	TAIR
TAIR	gene:2013874	AT1G66090.1		GO:0004888	TAIR:AnalysisReference:501730468	IEA	INTERPRO:IPR000157|INTERPRO:IPR000157|INTERPRO:IPR000157|INTERPRO:IPR000157	F		AT1G66090|F15E12.17|F15E12_17	gene	taxon:3702	20090429	TAIR
TAIR	gene:2013874	AT1G66090.1		GO:0006915	TAIR:AnalysisReference:501730468	IEA	INTERPRO:IPR002182	P		AT1G66090|F15E12.17|F15E12_17	gene	taxon:3702	20090429	TAIR
TAIR	gene:2013874	AT1G66090.1		GO:0005524	TAIR:AnalysisReference:501730468	IEA	INTERPRO:IPR002182	F		AT1G66090|F15E12.17|F15E12_17	gene	taxon:3702	20090429	TAIR
TAIR	gene:2013874	AT1G66090.1		GO:0007165	TAIR:AnalysisReference:501730468	IEA	INTERPRO:IPR000157|INTERPRO:IPR000157|INTERPRO:IPR000157|INTERPRO:IPR000157	P		AT1G66090|F15E12.17|F15E12_17	gene	taxon:3702	20090429	TAIR
TAIR	gene:2013874	AT1G66090.1		GO:0045087	TAIR:AnalysisReference:501730468	IEA	INTERPRO:IPR000157|INTERPRO:IPR000157|INTERPRO:IPR000157|INTERPRO:IPR000157	P		AT1G66090|F15E12.17|F15E12_17	gene	taxon:3702	20090429	TAIR
TAIR	gene:2013874	AT1G66090.1		GO:0000166	TAIR:AnalysisReference:501730468	IEA	INTERPRO:IPR003593	F		AT1G66090|F15E12.17|F15E12_17	gene	taxon:3702	20090429	TAIR
TAIR	gene:2013889	CYP96A14P		GO:0012505	TAIR:AnalysisReference:501730133	IEA	CBS:TargetP	C	CYTOCHROME P450, FAMILY 96, SUBFAMILY A, POLYPEPTIDE 14 PSEUDOGENE	AT1G66030|F15E12.16|F15E12_16	gene	taxon:3702	20090515	TAIR
TAIR	gene:2013889	CYP96A14P		GO:0004497	TAIR:AnalysisReference:501730468	IEA	INTERPRO:IPR001128	F	CYTOCHROME P450, FAMILY 96, SUBFAMILY A, POLYPEPTIDE 14 PSEUDOGENE	AT1G66030|F15E12.16|F15E12_16	gene	taxon:3702	20090429	TAIR
TAIR	gene:2013889	CYP96A14P		GO:0020037	TAIR:AnalysisReference:501730468	IEA	INTERPRO:IPR001128	F	CYTOCHROME P450, FAMILY 96, SUBFAMILY A, POLYPEPTIDE 14 PSEUDOGENE	AT1G66030|F15E12.16|F15E12_16	gene	taxon:3702	20090429	TAIR
TAIR	gene:2013889	CYP96A14P		GO:0009055	TAIR:AnalysisReference:501730468	IEA	INTERPRO:IPR001128	F	CYTOCHROME P450, FAMILY 96, SUBFAMILY A, POLYPEPTIDE 14 PSEUDOGENE	AT1G66030|F15E12.16|F15E12_16	gene	taxon:3702	20090429	TAIR
TAIR	gene:2013889	CYP96A14P		GO:0005506	TAIR:AnalysisReference:501730468	IEA	INTERPRO:IPR001128	F	CYTOCHROME P450, FAMILY 96, SUBFAMILY A, POLYPEPTIDE 14 PSEUDOGENE	AT1G66030|F15E12.16|F15E12_16	gene	taxon:3702	20090429	TAIR
TAIR	gene:2013909	AT1G70870.1		GO:0006952	TAIR:AnalysisReference:501730468	IEA	INTERPRO:IPR000916	P		AT1G70870|F15H11.29|F15H11_29	gene	taxon:3702	20090429	TAIR
TAIR	gene:2013909	AT1G70870.1		GO:0009607	TAIR:AnalysisReference:501730468	IEA	INTERPRO:IPR000916	P		AT1G70870|F15H11.29|F15H11_29	gene	taxon:3702	20090429	TAIR
TAIR	gene:2013919	AT1G70880.1		GO:0006952	TAIR:AnalysisReference:501730468	IEA	INTERPRO:IPR000916	P		AT1G70880|F15H11.28|F15H11_28	gene	taxon:3702	20090429	TAIR
TAIR	gene:2013919	AT1G70880.1		GO:0009607	TAIR:AnalysisReference:501730468	IEA	INTERPRO:IPR000916	P		AT1G70880|F15H11.28|F15H11_28	gene	taxon:3702	20090429	TAIR
TAIR	gene:2013929	MLP34		GO:0009607	TAIR:AnalysisReference:501730468	IEA	INTERPRO:IPR000916|INTERPRO:IPR000916	P	MLP-LIKE PROTEIN 34	AT1G70850|F15H11.10|F15H11_10	gene	taxon:3702	20090429	TAIR
TAIR	gene:2013929	MLP34		GO:0006952	TAIR:AnalysisReference:501730468	IEA	INTERPRO:IPR000916|INTERPRO:IPR000916	P	MLP-LIKE PROTEIN 34	AT1G70850|F15H11.10|F15H11_10	gene	taxon:3702	20090429	TAIR
TAIR	gene:2013939	AT1G71000.1		GO:0031072	TAIR:AnalysisReference:501730468	IEA	INTERPRO:IPR001623|INTERPRO:IPR001623|INTERPRO:IPR001623|INTERPRO:IPR001623|INTERPRO:IPR001623|INTERPRO:IPR018253	F		AT1G71000|F15H11.19|F15H11_19	gene	taxon:3702	20090429	TAIR
TAIR	gene:2013944	AT1G70910.1		GO:0008270	TAIR:AnalysisReference:501730468	IEA	INTERPRO:IPR001841|INTERPRO:IPR001841	F		AT1G70910|F15H11.25	gene	taxon:3702	20090429	TAIR
TAIR	gene:2013944	AT1G70910.1		GO:0005515	TAIR:AnalysisReference:501730468	IEA	INTERPRO:IPR001841|INTERPRO:IPR001841	F		AT1G70910|F15H11.25	gene	taxon:3702	20090429	TAIR
TAIR	gene:2013949	MLP43		GO:0009607	TAIR:AnalysisReference:501730468	IEA	INTERPRO:IPR000916	P	MLP-LIKE PROTEIN 43	AT1G70890|F15H11.12|F15H11_12	gene	taxon:3702	20090429	TAIR
TAIR	gene:2013949	MLP43		GO:0006952	TAIR:AnalysisReference:501730468	IEA	INTERPRO:IPR000916	P	MLP-LIKE PROTEIN 43	AT1G70890|F15H11.12|F15H11_12	gene	taxon:3702	20090429	TAIR
TAIR	gene:2013969	MLP31		GO:0009607	TAIR:AnalysisReference:501730468	IEA	INTERPRO:IPR000916	P	MLP-LIKE PROTEIN 31	AT1G70840|F15H11.9|F15H11_9	gene	taxon:3702	20090429	TAIR
TAIR	gene:2013969	MLP31		GO:0006952	TAIR:AnalysisReference:501730468	IEA	INTERPRO:IPR000916	P	MLP-LIKE PROTEIN 31	AT1G70840|F15H11.9|F15H11_9	gene	taxon:3702	20090429	TAIR
TAIR	gene:2013979	ATHB18		GO:0009507	TAIR:AnalysisReference:501730133	IEA	CBS:TargetP	C	Arabidopsis thaliana homeobox-leucine zipper protein 18	AT1G70920|F15H11.30	gene	taxon:3702	20090515	TAIR
TAIR	gene:2013979	ATHB18		GO:0045449	TAIR:AnalysisReference:501730468	IEA	INTERPRO:IPR012287	P	Arabidopsis thaliana homeobox-leucine zipper protein 18	AT1G70920|F15H11.30	gene	taxon:3702	20090429	TAIR
TAIR	gene:2013979	ATHB18		GO:0006355	TAIR:AnalysisReference:501730468	IEA	INTERPRO:IPR001356|INTERPRO:IPR003106|INTERPRO:IPR001356|INTERPRO:IPR017970|INTERPRO:IPR001356|INTERPRO:IPR003106	P	Arabidopsis thaliana homeobox-leucine zipper protein 18	AT1G70920|F15H11.30	gene	taxon:3702	20090429	TAIR
TAIR	gene:2013979	ATHB18		GO:0005634	TAIR:AnalysisReference:501730468	IEA	INTERPRO:IPR001356|INTERPRO:IPR003106|INTERPRO:IPR001356|INTERPRO:IPR017970|INTERPRO:IPR001356|INTERPRO:IPR003106	C	Arabidopsis thaliana homeobox-leucine zipper protein 18	AT1G70920|F15H11.30	gene	taxon:3702	20090429	TAIR
TAIR	gene:2013989	AT1G71020.1		GO:0016567	TAIR:AnalysisReference:501730468	IEA	INTERPRO:IPR003613|INTERPRO:IPR003613	P		AT1G71020|F23N20.1|F23N20_1	gene	taxon:3702	20090429	TAIR
TAIR	gene:2013989	AT1G71020.1		GO:0004842	TAIR:AnalysisReference:501730468	IEA	INTERPRO:IPR003613|INTERPRO:IPR003613	F		AT1G71020|F23N20.1|F23N20_1	gene	taxon:3702	20090429	TAIR
TAIR	gene:2013989	AT1G71020.1		GO:0005488	TAIR:AnalysisReference:501730468	IEA	INTERPRO:IPR016024|INTERPRO:IPR011989	F		AT1G71020|F23N20.1|F23N20_1	gene	taxon:3702	20090429	TAIR
TAIR	gene:2013989	AT1G71020.1		GO:0000151	TAIR:AnalysisReference:501730468	IEA	INTERPRO:IPR003613|INTERPRO:IPR003613	C		AT1G71020|F23N20.1|F23N20_1	gene	taxon:3702	20090429	TAIR
TAIR	gene:2013999	MLP28		GO:0006952	TAIR:AnalysisReference:501730468	IEA	INTERPRO:IPR000916|INTERPRO:IPR000916	P	MLP-LIKE PROTEIN 28	AT1G70830|F15H11.8|F15H11_8	gene	taxon:3702	20090429	TAIR
TAIR	gene:2013999	MLP28		GO:0009607	TAIR:AnalysisReference:501730468	IEA	INTERPRO:IPR000916|INTERPRO:IPR000916	P	MLP-LIKE PROTEIN 28	AT1G70830|F15H11.8|F15H11_8	gene	taxon:3702	20090429	TAIR
TAIR	gene:2014004	SYNC3		GO:0006421	TAIR:AnalysisReference:501730468	IEA	INTERPRO:IPR004522	P		AT1G70980|F15H11.17|F15H11_17	gene	taxon:3702	20090429	TAIR
TAIR	gene:2014004	SYNC3		GO:0005737	TAIR:AnalysisReference:501730468	IEA	INTERPRO:IPR004522|INTERPRO:IPR002312|INTERPRO:IPR002312|INTERPRO:IPR002312|INTERPRO:IPR002312|INTERPRO:IPR018150|INTERPRO:IPR018150|INTERPRO:IPR018150|INTERPRO:IPR004364|INTERPRO:IPR004364|INTERPRO:IPR006195	C		AT1G70980|F15H11.17|F15H11_17	gene	taxon:3702	20090429	TAIR
TAIR	gene:2014004	SYNC3		GO:0004816	TAIR:AnalysisReference:501730468	IEA	INTERPRO:IPR004522	F		AT1G70980|F15H11.17|F15H11_17	gene	taxon:3702	20090429	TAIR
TAIR	gene:2014004	SYNC3		GO:0003676	TAIR:AnalysisReference:501730468	IEA	INTERPRO:IPR004365	F		AT1G70980|F15H11.17|F15H11_17	gene	taxon:3702	20090429	TAIR
TAIR	gene:2014004	SYNC3		GO:0005524	TAIR:AnalysisReference:501730468	IEA	INTERPRO:IPR004522|INTERPRO:IPR002312|INTERPRO:IPR002312|INTERPRO:IPR002312|INTERPRO:IPR002312|INTERPRO:IPR000738|INTERPRO:IPR018150|INTERPRO:IPR018150|INTERPRO:IPR018150|INTERPRO:IPR000738|INTERPRO:IPR004364|INTERPRO:IPR004364|INTERPRO:IPR006195	F		AT1G70980|F15H11.17|F15H11_17	gene	taxon:3702	20090429	TAIR
TAIR	gene:2014004	SYNC3		GO:0006418	TAIR:AnalysisReference:501730468	IEA	INTERPRO:IPR000738|INTERPRO:IPR018150|INTERPRO:IPR018150|INTERPRO:IPR018150|INTERPRO:IPR000738|INTERPRO:IPR004364|INTERPRO:IPR004364|INTERPRO:IPR006195	P		AT1G70980|F15H11.17|F15H11_17	gene	taxon:3702	20090429	TAIR
TAIR	gene:2014004	SYNC3		GO:0004812	TAIR:AnalysisReference:501730468	IEA	INTERPRO:IPR000738|INTERPRO:IPR018150|INTERPRO:IPR018150|INTERPRO:IPR018150|INTERPRO:IPR000738|INTERPRO:IPR004364|INTERPRO:IPR004364|INTERPRO:IPR006195	F		AT1G70980|F15H11.17|F15H11_17	gene	taxon:3702	20090429	TAIR
TAIR	gene:2014004	SYNC3		GO:0004815	TAIR:AnalysisReference:501730468	IEA	INTERPRO:IPR002312|INTERPRO:IPR002312|INTERPRO:IPR002312|INTERPRO:IPR002312	F		AT1G70980|F15H11.17|F15H11_17	gene	taxon:3702	20090429	TAIR
TAIR	gene:2014004	SYNC3		GO:0000166	TAIR:AnalysisReference:501730468	IEA	INTERPRO:IPR004522|INTERPRO:IPR002312|INTERPRO:IPR002312|INTERPRO:IPR002312|INTERPRO:IPR002312|INTERPRO:IPR018150|INTERPRO:IPR018150|INTERPRO:IPR018150|INTERPRO:IPR004364|INTERPRO:IPR004364|INTERPRO:IPR006195	F		AT1G70980|F15H11.17|F15H11_17	gene	taxon:3702	20090429	TAIR
TAIR	gene:2014004	SYNC3		GO:0006412	TAIR:AnalysisReference:501730468	IEA	INTERPRO:IPR004522|INTERPRO:IPR002312|INTERPRO:IPR002312|INTERPRO:IPR002312|INTERPRO:IPR002312|INTERPRO:IPR018150|INTERPRO:IPR018150|INTERPRO:IPR018150|INTERPRO:IPR004364|INTERPRO:IPR004364|INTERPRO:IPR006195	P		AT1G70980|F15H11.17|F15H11_17	gene	taxon:3702	20090429	TAIR
TAIR	gene:2014004	SYNC3		GO:0006422	TAIR:AnalysisReference:501730468	IEA	INTERPRO:IPR002312|INTERPRO:IPR002312|INTERPRO:IPR002312|INTERPRO:IPR002312	P		AT1G70980|F15H11.17|F15H11_17	gene	taxon:3702	20090429	TAIR
TAIR	gene:2014024	AT1G70820.1		GO:0016868	TAIR:AnalysisReference:501730468	IEA	INTERPRO:IPR005845|INTERPRO:IPR005844|INTERPRO:IPR005841|INTERPRO:IPR005841|INTERPRO:IPR005841|INTERPRO:IPR005841|INTERPRO:IPR016055|INTERPRO:IPR016055|INTERPRO:IPR016055|INTERPRO:IPR016055|INTERPRO:IPR016055|INTERPRO:IPR016055	F		AT1G70820|F15H11.7|F15H11_7	gene	taxon:3702	20090429	TAIR
TAIR	gene:2014024	AT1G70820.1		GO:0005975	TAIR:AnalysisReference:501730468	IEA	INTERPRO:IPR005845|INTERPRO:IPR005844|INTERPRO:IPR005841|INTERPRO:IPR005841|INTERPRO:IPR005841|INTERPRO:IPR005841|INTERPRO:IPR016055|INTERPRO:IPR016055|INTERPRO:IPR016055|INTERPRO:IPR016055|INTERPRO:IPR016055|INTERPRO:IPR016055	P		AT1G70820|F15H11.7|F15H11_7	gene	taxon:3702	20090429	TAIR
TAIR	gene:2014053	TET11		GO:0012505	TAIR:AnalysisReference:501730133	IEA	CBS:TargetP	C	TETRASPANIN11	AT1G18520|F15H18.1|F15H18_1	gene	taxon:3702	20090515	TAIR
TAIR	gene:2014053	TET11		GO:0016021	TAIR:AnalysisReference:501730468	IEA	INTERPRO:IPR018499	C	TETRASPANIN11	AT1G18520|F15H18.1|F15H18_1	gene	taxon:3702	20090429	TAIR
TAIR	gene:2014068	HIK		GO:0009507	TAIR:AnalysisReference:501730133	IEA	CBS:TargetP	C	HINKEL	AT1G18370|ATNACK1|NACK1|ARABIDOPSIS NPK1-ACTIVATING KINESIN 1|NPK1-ACTIVATING KINESIN 1|F15H18.12|F15H18_12	gene	taxon:3702	20090515	TAIR
TAIR	gene:2014068	HIK		GO:0005524	TAIR:AnalysisReference:501730468	IEA	INTERPRO:IPR001752|INTERPRO:IPR001752|INTERPRO:IPR001752|INTERPRO:IPR001752|INTERPRO:IPR001752|INTERPRO:IPR001752|INTERPRO:IPR001752|INTERPRO:IPR001752|INTERPRO:IPR001752	F	HINKEL	AT1G18370|ATNACK1|NACK1|ARABIDOPSIS NPK1-ACTIVATING KINESIN 1|NPK1-ACTIVATING KINESIN 1|F15H18.12|F15H18_12	gene	taxon:3702	20090429	TAIR
TAIR	gene:2014068	HIK		GO:0005875	TAIR:AnalysisReference:501730468	IEA	INTERPRO:IPR001752|INTERPRO:IPR001752|INTERPRO:IPR001752|INTERPRO:IPR001752|INTERPRO:IPR001752|INTERPRO:IPR001752|INTERPRO:IPR001752|INTERPRO:IPR001752|INTERPRO:IPR001752	C	HINKEL	AT1G18370|ATNACK1|NACK1|ARABIDOPSIS NPK1-ACTIVATING KINESIN 1|NPK1-ACTIVATING KINESIN 1|F15H18.12|F15H18_12	gene	taxon:3702	20090429	TAIR
TAIR	gene:2014068	HIK		GO:0003777	TAIR:AnalysisReference:501730468	IEA	INTERPRO:IPR001752|INTERPRO:IPR001752|INTERPRO:IPR001752|INTERPRO:IPR001752|INTERPRO:IPR001752|INTERPRO:IPR001752|INTERPRO:IPR001752|INTERPRO:IPR001752|INTERPRO:IPR001752	F	HINKEL	AT1G18370|ATNACK1|NACK1|ARABIDOPSIS NPK1-ACTIVATING KINESIN 1|NPK1-ACTIVATING KINESIN 1|F15H18.12|F15H18_12	gene	taxon:3702	20090429	TAIR
TAIR	gene:2014078	AT1G18480.1		GO:0016787	TAIR:AnalysisReference:501730468	IEA	INTERPRO:IPR004843	F		AT1G18480|F15H18.29	gene	taxon:3702	20090429	TAIR
TAIR	gene:2014083	AT1G18360.1		GO:0009507	TAIR:AnalysisReference:501730133	IEA	CBS:TargetP	C		AT1G18360|F15H18.13|F15H18_13	gene	taxon:3702	20090515	TAIR
TAIR	gene:2014088	AT1G18470.1		GO:0012505	TAIR:AnalysisReference:501730133	IEA	CBS:TargetP	C		AT1G18470|F15H18.5|F15H18_5	gene	taxon:3702	20090515	TAIR
TAIR	gene:2014088	AT1G18470.1		GO:0008270	TAIR:AnalysisReference:501730468	IEA	INTERPRO:IPR001841|INTERPRO:IPR001841	F		AT1G18470|F15H18.5|F15H18_5	gene	taxon:3702	20090429	TAIR
TAIR	gene:2014088	AT1G18470.1		GO:0005515	TAIR:AnalysisReference:501730468	IEA	INTERPRO:IPR001841|INTERPRO:IPR001841	F		AT1G18470|F15H18.5|F15H18_5	gene	taxon:3702	20090429	TAIR
TAIR	gene:2014108	AT1G18260.1		GO:0005488	TAIR:AnalysisReference:501730468	IEA	INTERPRO:IPR011990|INTERPRO:IPR011990|INTERPRO:IPR011990	F		AT1G18260|T10O22.22|T10O22_22	gene	taxon:3702	20090429	TAIR
TAIR	gene:2014123	AT1G18340.1		GO:0006355	TAIR:AnalysisReference:501730468	IEA	INTERPRO:IPR004600|INTERPRO:IPR004600	P		AT1G18340|F15H18.15|F15H18_15	gene	taxon:3702	20090429	TAIR
TAIR	gene:2014123	AT1G18340.1		GO:0016251	TAIR:AnalysisReference:501730468	IEA	INTERPRO:IPR004600|INTERPRO:IPR004600	F		AT1G18340|F15H18.15|F15H18_15	gene	taxon:3702	20090429	TAIR
TAIR	gene:2014123	AT1G18340.1		GO:0000439	TAIR:AnalysisReference:501730468	IEA	INTERPRO:IPR004600|INTERPRO:IPR004600	C		AT1G18340|F15H18.15|F15H18_15	gene	taxon:3702	20090429	TAIR
TAIR	gene:2014123	AT1G18340.1		GO:0006281	TAIR:AnalysisReference:501730468	IEA	INTERPRO:IPR004600|INTERPRO:IPR004600	P		AT1G18340|F15H18.15|F15H18_15	gene	taxon:3702	20090429	TAIR
TAIR	gene:2014128	AT1G18410.1		GO:0005524	TAIR:AnalysisReference:501730468	IEA	INTERPRO:IPR001752|INTERPRO:IPR001752|INTERPRO:IPR001752|INTERPRO:IPR001752|INTERPRO:IPR001752|INTERPRO:IPR001752|INTERPRO:IPR001752|INTERPRO:IPR001752	F		AT1G18410|F15H18.10|F15H18_10	gene	taxon:3702	20090429	TAIR
TAIR	gene:2014128	AT1G18410.1		GO:0005875	TAIR:AnalysisReference:501730468	IEA	INTERPRO:IPR001752|INTERPRO:IPR001752|INTERPRO:IPR001752|INTERPRO:IPR001752|INTERPRO:IPR001752|INTERPRO:IPR001752|INTERPRO:IPR001752|INTERPRO:IPR001752	C		AT1G18410|F15H18.10|F15H18_10	gene	taxon:3702	20090429	TAIR
TAIR	gene:2014128	AT1G18410.1		GO:0007018	TAIR:AnalysisReference:501730468	IEA	INTERPRO:IPR001752|INTERPRO:IPR001752|INTERPRO:IPR001752|INTERPRO:IPR001752|INTERPRO:IPR001752|INTERPRO:IPR001752|INTERPRO:IPR001752|INTERPRO:IPR001752	P		AT1G18410|F15H18.10|F15H18_10	gene	taxon:3702	20090429	TAIR
TAIR	gene:2014128	AT1G18410.1		GO:0003777	TAIR:AnalysisReference:501730468	IEA	INTERPRO:IPR001752|INTERPRO:IPR001752|INTERPRO:IPR001752|INTERPRO:IPR001752|INTERPRO:IPR001752|INTERPRO:IPR001752|INTERPRO:IPR001752|INTERPRO:IPR001752	F		AT1G18410|F15H18.10|F15H18_10	gene	taxon:3702	20090429	TAIR
TAIR	gene:2014133	AT1G18440.1		GO:0006412	TAIR:AnalysisReference:501730468	IEA	INTERPRO:IPR001328|INTERPRO:IPR001328|INTERPRO:IPR001328|INTERPRO:IPR001328|INTERPRO:IPR001328|INTERPRO:IPR018171|INTERPRO:IPR018171	P		AT1G18440|F15H18.24|F15H18_24	gene	taxon:3702	20090429	TAIR
TAIR	gene:2014133	AT1G18440.1		GO:0004045	TAIR:AnalysisReference:501730468	IEA	INTERPRO:IPR001328|INTERPRO:IPR001328|INTERPRO:IPR001328|INTERPRO:IPR001328|INTERPRO:IPR001328|INTERPRO:IPR018171|INTERPRO:IPR018171	F		AT1G18440|F15H18.24|F15H18_24	gene	taxon:3702	20090429	TAIR
TAIR	gene:2014138	AT1G18320.1		GO:0015031	TAIR:AnalysisReference:501730468	IEA	INTERPRO:IPR003397	P		AT1G18320|F15H18.28|F15H18_28	gene	taxon:3702	20090429	TAIR
TAIR	gene:2014138	AT1G18320.1		GO:0008565	TAIR:AnalysisReference:501730468	IEA	INTERPRO:IPR003397	F		AT1G18320|F15H18.28|F15H18_28	gene	taxon:3702	20090429	TAIR
TAIR	gene:2014138	AT1G18320.1		GO:0005743	TAIR:AnalysisReference:501730468	IEA	INTERPRO:IPR003397	C		AT1G18320|F15H18.28|F15H18_28	gene	taxon:3702	20090429	TAIR
TAIR	gene:2014143	BEE1		GO:0005634	TAIR:AnalysisReference:501730468	IEA	INTERPRO:IPR001092|INTERPRO:IPR001092|INTERPRO:IPR001092|INTERPRO:IPR011598|INTERPRO:IPR011598	C	BR Enhanced Expression 1	AT1G18400|F15H18.11|F15H18_11	gene	taxon:3702	20090429	TAIR
TAIR	gene:2014148	AT1G18310.1		GO:0016998	TAIR:AnalysisReference:501730468	IEA	INTERPRO:IPR005200	P		AT1G18310|F15H18.17|F15H18_17	gene	taxon:3702	20090429	TAIR
TAIR	gene:2014148	AT1G18310.1		GO:0033903	TAIR:AnalysisReference:501730468	IEA	INTERPRO:IPR005200	F		AT1G18310|F15H18.17|F15H18_17	gene	taxon:3702	20090429	TAIR
TAIR	gene:2014153	AT1G18390.1		GO:0004674	TAIR:AnalysisReference:501730468	IEA	INTERPRO:IPR002290|INTERPRO:IPR008271	F		AT1G18390|F15H18.25|F15H18_25	gene	taxon:3702	20090429	TAIR
TAIR	gene:2014153	AT1G18390.1		GO:0004672	TAIR:AnalysisReference:501730468	IEA	INTERPRO:IPR000719|INTERPRO:IPR017442|INTERPRO:IPR017441	F		AT1G18390|F15H18.25|F15H18_25	gene	taxon:3702	20090429	TAIR
TAIR	gene:2014153	AT1G18390.1		GO:0006468	TAIR:AnalysisReference:501730468	IEA	INTERPRO:IPR001245|INTERPRO:IPR002290|INTERPRO:IPR000719|INTERPRO:IPR017442|INTERPRO:IPR017441|INTERPRO:IPR008271	P		AT1G18390|F15H18.25|F15H18_25	gene	taxon:3702	20090429	TAIR
TAIR	gene:2014153	AT1G18390.1		GO:0005524	TAIR:AnalysisReference:501730468	IEA	INTERPRO:IPR001245|INTERPRO:IPR002290|INTERPRO:IPR000719|INTERPRO:IPR017442|INTERPRO:IPR017441	F		AT1G18390|F15H18.25|F15H18_25	gene	taxon:3702	20090429	TAIR
TAIR	gene:2014153	AT1G18390.1		GO:0004713	TAIR:AnalysisReference:501730468	IEA	INTERPRO:IPR001245	F		AT1G18390|F15H18.25|F15H18_25	gene	taxon:3702	20090429	TAIR
TAIR	gene:2014158	AT1G18460.1		GO:0006629	TAIR:AnalysisReference:501730468	IEA	INTERPRO:IPR006693	P		AT1G18460|F15H18.6|F15H18_6	gene	taxon:3702	20090429	TAIR
TAIR	gene:2014204	AtGH9C2		GO:0012505	TAIR:AnalysisReference:501730133	IEA	CBS:TargetP	C	Arabidopsis thaliana glycosyl hydrolase 9C2	AT1G64390|F15H21.9|F15H21_9	gene	taxon:3702	20090515	TAIR
TAIR	gene:2014204	AtGH9C2		GO:0030246	TAIR:AnalysisReference:501730468	IEA	INTERPRO:IPR008965	F	Arabidopsis thaliana glycosyl hydrolase 9C2	AT1G64390|F15H21.9|F15H21_9	gene	taxon:3702	20090429	TAIR
TAIR	gene:2014204	AtGH9C2		GO:0003824	TAIR:AnalysisReference:501730468	IEA	INTERPRO:IPR012341|INTERPRO:IPR008928	F	Arabidopsis thaliana glycosyl hydrolase 9C2	AT1G64390|F15H21.9|F15H21_9	gene	taxon:3702	20090429	TAIR
TAIR	gene:2014204	AtGH9C2		GO:0005975	TAIR:AnalysisReference:501730468	IEA	INTERPRO:IPR001701|INTERPRO:IPR018221|INTERPRO:IPR018221|INTERPRO:IPR001701	P	Arabidopsis thaliana glycosyl hydrolase 9C2	AT1G64390|F15H21.9|F15H21_9	gene	taxon:3702	20090429	TAIR
TAIR	gene:2014204	AtGH9C2		GO:0004553	TAIR:AnalysisReference:501730468	IEA	INTERPRO:IPR001701|INTERPRO:IPR018221|INTERPRO:IPR018221|INTERPRO:IPR001701	F	Arabidopsis thaliana glycosyl hydrolase 9C2	AT1G64390|F15H21.9|F15H21_9	gene	taxon:3702	20090429	TAIR
TAIR	gene:2014209	SEH1H		GO:0009507	TAIR:AnalysisReference:501730133	IEA	CBS:TargetP	C		AT1G64350|F15H21.21	gene	taxon:3702	20090515	TAIR
TAIR	gene:2014229	AT1G64260.1		GO:0008270	TAIR:AnalysisReference:501730468	IEA	INTERPRO:IPR007527|INTERPRO:IPR006564|INTERPRO:IPR007527	F		AT1G64260|F22C12.28|F22C12_28	gene	taxon:3702	20090429	TAIR
TAIR	gene:2014254	AT1G64300.1		GO:0012505	TAIR:AnalysisReference:501730133	IEA	CBS:TargetP	C		AT1G64300|F15H21.13|F15H21_13	gene	taxon:3702	20090515	TAIR
TAIR	gene:2014254	AT1G64300.1		GO:0006468	TAIR:AnalysisReference:501730468	IEA	INTERPRO:IPR001245|INTERPRO:IPR000719	P		AT1G64300|F15H21.13|F15H21_13	gene	taxon:3702	20090429	TAIR
TAIR	gene:2014264	AT1G64400.1		GO:0003824	TAIR:AnalysisReference:501730468	IEA	INTERPRO:IPR000873	F		AT1G64400|F15H21.7|F15H21_7	gene	taxon:3702	20090429	TAIR
TAIR	gene:2014334	RSH3		GO:0015969	TAIR:AnalysisReference:501730468	IEA	INTERPRO:IPR007685	P	RELA/SPOT HOMOLOG 3	AT1G54130|AT-RSH3|ATRSH3|RELA/SPOT HOMOLOG 3|F15I1.23|F15I1_23	gene	taxon:3702	20090429	TAIR
TAIR	gene:2014349	TAFII21		GO:0003677	TAIR:AnalysisReference:501730468	IEA	INTERPRO:IPR009072|INTERPRO:IPR009072	F	TATA BINDING PROTEIN ASSOCIATED FACTOR 21KDA SUBUNIT	AT1G54140|TAF9|TBP-ASSOCIATED FACTOR 9|F15I1.24|F15I1_24|TATA BINDING PROTEIN ASSOCIATED FACTOR 21KDA SUBUNI	gene	taxon:3702	20090429	TAIR
TAIR	gene:2014349	TAFII21		GO:0005669	TAIR:AnalysisReference:501730468	IEA	INTERPRO:IPR003162|INTERPRO:IPR003162	C	TATA BINDING PROTEIN ASSOCIATED FACTOR 21KDA SUBUNIT	AT1G54140|TAF9|TBP-ASSOCIATED FACTOR 9|F15I1.24|F15I1_24|TATA BINDING PROTEIN ASSOCIATED FACTOR 21KDA SUBUNI	gene	taxon:3702	20090429	TAIR
TAIR	gene:2014349	TAFII21		GO:0006352	TAIR:AnalysisReference:501730468	IEA	INTERPRO:IPR003162|INTERPRO:IPR003162	P	TATA BINDING PROTEIN ASSOCIATED FACTOR 21KDA SUBUNIT	AT1G54140|TAF9|TBP-ASSOCIATED FACTOR 9|F15I1.24|F15I1_24|TATA BINDING PROTEIN ASSOCIATED FACTOR 21KDA SUBUNI	gene	taxon:3702	20090429	TAIR
TAIR	gene:2014354	ATEXO70D2		GO:0006887	TAIR:AnalysisReference:501730468	IEA	INTERPRO:IPR004140|INTERPRO:IPR004140	P	exocyst subunit EXO70 family protein D2	AT1G54090|F15I1.17|F15I1_17	gene	taxon:3702	20090429	TAIR
TAIR	gene:2014354	ATEXO70D2		GO:0000145	TAIR:AnalysisReference:501730468	IEA	INTERPRO:IPR004140|INTERPRO:IPR004140	C	exocyst subunit EXO70 family protein D2	AT1G54090|F15I1.17|F15I1_17	gene	taxon:3702	20090429	TAIR
TAIR	gene:2014364	AT1G54020.1		GO:0006629	TAIR:AnalysisReference:501730468	IEA	INTERPRO:IPR001087	P		AT1G54020|F15I1.10|F15I1_10	gene	taxon:3702	20090429	TAIR
TAIR	gene:2014364	AT1G54020.1		GO:0016788	TAIR:AnalysisReference:501730468	IEA	INTERPRO:IPR001087	F		AT1G54020|F15I1.10|F15I1_10	gene	taxon:3702	20090429	TAIR
TAIR	gene:2014369	AT1G54000.1		GO:0016788	TAIR:AnalysisReference:501730468	IEA	INTERPRO:IPR001087	F		AT1G54000|F15I1.8|F15I1_8	gene	taxon:3702	20090429	TAIR
TAIR	gene:2014369	AT1G54000.1		GO:0006629	TAIR:AnalysisReference:501730468	IEA	INTERPRO:IPR001087	P		AT1G54000|F15I1.8|F15I1_8	gene	taxon:3702	20090429	TAIR
TAIR	gene:2014374	NF-YA5		GO:0005634	TAIR:AnalysisReference:501730468	IEA	INTERPRO:IPR001289|INTERPRO:IPR001289|INTERPRO:IPR001289|INTERPRO:IPR001289|INTERPRO:IPR001289|INTERPRO:IPR001289	C	NUCLEAR FACTOR Y, SUBUNIT A5	AT1G54160|NFYA5|NUCLEAR FACTOR Y A5|F15I1.26|F15I1_26|NFYA5	gene	taxon:3702	20090429	TAIR
TAIR	gene:2014374	NF-YA5		GO:0016602	TAIR:AnalysisReference:501730468	IEA	INTERPRO:IPR018362	C	NUCLEAR FACTOR Y, SUBUNIT A5	AT1G54160|NFYA5|NUCLEAR FACTOR Y A5|F15I1.26|F15I1_26|NFYA5	gene	taxon:3702	20090429	TAIR
TAIR	gene:2014379	ALDH7B4		GO:0016491	TAIR:AnalysisReference:501730468	IEA	INTERPRO:IPR016161|INTERPRO:IPR015590|INTERPRO:IPR016160|INTERPRO:IPR016162|INTERPRO:IPR015590|INTERPRO:IPR016160	F	Aldehyde Dehydrogenase 7B4	AT1G54100|F15I1.19|F15I1_19	gene	taxon:3702	20090429	TAIR
TAIR	gene:2014384	MVP1		GO:0016788	TAIR:AnalysisReference:501730468	IEA	INTERPRO:IPR001087	F	MODIFIED VACUOLE PHENOTYPE 1	AT1G54030|F15I1.11|F15I1_11	gene	taxon:3702	20090429	TAIR
TAIR	gene:2014384	MVP1		GO:0006629	TAIR:AnalysisReference:501730468	IEA	INTERPRO:IPR001087	P	MODIFIED VACUOLE PHENOTYPE 1	AT1G54030|F15I1.11|F15I1_11	gene	taxon:3702	20090429	TAIR
TAIR	gene:2014389	AT1G54010.1		GO:0016788	TAIR:AnalysisReference:501730468	IEA	INTERPRO:IPR001087	F		AT1G54010|F15I1.9|F15I1_9	gene	taxon:3702	20090429	TAIR
TAIR	gene:2014389	AT1G54010.1		GO:0006629	TAIR:AnalysisReference:501730468	IEA	INTERPRO:IPR001087	P		AT1G54010|F15I1.9|F15I1_9	gene	taxon:3702	20090429	TAIR
TAIR	gene:2014404	AT1G54150.1		GO:0012505	TAIR:AnalysisReference:501730133	IEA	CBS:TargetP	C		AT1G54150|F15I1.25|F15I1_25	gene	taxon:3702	20090515	TAIR
TAIR	gene:2014404	AT1G54150.1		GO:0008270	TAIR:AnalysisReference:501730468	IEA	INTERPRO:IPR001841|INTERPRO:IPR001841	F		AT1G54150|F15I1.25|F15I1_25	gene	taxon:3702	20090429	TAIR
TAIR	gene:2014404	AT1G54150.1		GO:0005515	TAIR:AnalysisReference:501730468	IEA	INTERPRO:IPR001841|INTERPRO:IPR001841	F		AT1G54150|F15I1.25|F15I1_25	gene	taxon:3702	20090429	TAIR
TAIR	gene:2014449	GLIP3		GO:0012505	TAIR:AnalysisReference:501730133	IEA	CBS:TargetP	C	GDSL-MOTIF LIPASE 3	AT1G53990|F15I1.7|F15I1_7	gene	taxon:3702	20090515	TAIR
TAIR	gene:2014449	GLIP3		GO:0006629	TAIR:AnalysisReference:501730468	IEA	INTERPRO:IPR008265|INTERPRO:IPR001087	P	GDSL-MOTIF LIPASE 3	AT1G53990|F15I1.7|F15I1_7	gene	taxon:3702	20090429	TAIR
TAIR	gene:2014464	AT1G03230.1		GO:0004190	TAIR:AnalysisReference:501730468	IEA	INTERPRO:IPR009007|INTERPRO:IPR009007|INTERPRO:IPR001461|INTERPRO:IPR009007	F		AT1G03230|F15K9.16|F15K9_16	gene	taxon:3702	20090429	TAIR
TAIR	gene:2014474	AT1G03220.1		GO:0004190	TAIR:AnalysisReference:501730468	IEA	INTERPRO:IPR009007|INTERPRO:IPR009007|INTERPRO:IPR001461|INTERPRO:IPR009007	F		AT1G03220|F15K9.17|F15K9_17	gene	taxon:3702	20090429	TAIR
TAIR	gene:2014484	AT1G03210.1		GO:0012505	TAIR:AnalysisReference:501730133	IEA	CBS:TargetP	C		AT1G03210|F15K9.19|F15K9_19	gene	taxon:3702	20090515	TAIR
TAIR	gene:2014484	AT1G03210.1		GO:0003824	TAIR:AnalysisReference:501730468	IEA	INTERPRO:IPR003719|INTERPRO:IPR003719|INTERPRO:IPR003719|INTERPRO:IPR003719	F		AT1G03210|F15K9.19|F15K9_19	gene	taxon:3702	20090429	TAIR
TAIR	gene:2014484	AT1G03210.1		GO:0009058	TAIR:AnalysisReference:501730468	IEA	INTERPRO:IPR003719|INTERPRO:IPR003719|INTERPRO:IPR003719|INTERPRO:IPR003719	P		AT1G03210|F15K9.19|F15K9_19	gene	taxon:3702	20090429	TAIR
TAIR	gene:2014504	AT1G03300.1		GO:0003723	TAIR:AnalysisReference:501730468	IEA	INTERPRO:IPR008395|INTERPRO:IPR008395	F		AT1G03300|F15K9.10|F15K9_10	gene	taxon:3702	20090429	TAIR
TAIR	gene:2014509	AT1G03370.1		GO:0008270	TAIR:AnalysisReference:501730468	IEA	INTERPRO:IPR001841	F		AT1G03370|F15K9.2|F15K9_2	gene	taxon:3702	20090429	TAIR
TAIR	gene:2014509	AT1G03370.1		GO:0005515	TAIR:AnalysisReference:501730468	IEA	INTERPRO:IPR001841	F		AT1G03370|F15K9.2|F15K9_2	gene	taxon:3702	20090429	TAIR
TAIR	gene:2014514	AT1G03280.1		GO:0012505	TAIR:AnalysisReference:501730133	IEA	CBS:TargetP	C		AT1G03280|F15K9.12|F15K9_12	gene	taxon:3702	20090515	TAIR
TAIR	gene:2014514	AT1G03280.1		GO:0005673	TAIR:AnalysisReference:501730468	IEA	INTERPRO:IPR002853|INTERPRO:IPR002853|INTERPRO:IPR017919	C		AT1G03280|F15K9.12|F15K9_12	gene	taxon:3702	20090429	TAIR
TAIR	gene:2014514	AT1G03280.1		GO:0003702	TAIR:AnalysisReference:501730468	IEA	INTERPRO:IPR002853|INTERPRO:IPR002853|INTERPRO:IPR017919	F		AT1G03280|F15K9.12|F15K9_12	gene	taxon:3702	20090429	TAIR
TAIR	gene:2014514	AT1G03280.1		GO:0006367	TAIR:AnalysisReference:501730468	IEA	INTERPRO:IPR002853|INTERPRO:IPR002853|INTERPRO:IPR017919	P		AT1G03280|F15K9.12|F15K9_12	gene	taxon:3702	20090429	TAIR
TAIR	gene:2014519	AT1G03270.1		GO:0012505	TAIR:AnalysisReference:501730133	IEA	CBS:TargetP	C		AT1G03270|F15K9.13|F15K9_13	gene	taxon:3702	20090515	TAIR
TAIR	gene:2014524	UVH6		GO:0003676	TAIR:AnalysisReference:501730468	IEA	INTERPRO:IPR006555|INTERPRO:IPR002464	F	ULTRAVIOLET HYPERSENSITIVE 6	AT1G03190|ATXPD|ARABIDOPSIS THALIANA XERODERMA PIGMENTOSUM GROUP D	gene	taxon:3702	20090429	TAIR
TAIR	gene:2014524	UVH6		GO:0003677	TAIR:AnalysisReference:501730468	IEA	INTERPRO:IPR010614|INTERPRO:IPR001945|INTERPRO:IPR001945|INTERPRO:IPR001945|INTERPRO:IPR001945|INTERPRO:IPR001945|INTERPRO:IPR001945|INTERPRO:IPR001945|INTERPRO:IPR001945|INTERPRO:IPR001945	F	ULTRAVIOLET HYPERSENSITIVE 6	AT1G03190|ATXPD|ARABIDOPSIS THALIANA XERODERMA PIGMENTOSUM GROUP D	gene	taxon:3702	20090429	TAIR
TAIR	gene:2014524	UVH6		GO:0005524	TAIR:AnalysisReference:501730468	IEA	INTERPRO:IPR010614|INTERPRO:IPR006555|INTERPRO:IPR001945|INTERPRO:IPR001945|INTERPRO:IPR001945|INTERPRO:IPR001945|INTERPRO:IPR001945|INTERPRO:IPR001945|INTERPRO:IPR001945|INTERPRO:IPR001945|INTERPRO:IPR001945|INTERPRO:IPR002464	F	ULTRAVIOLET HYPERSENSITIVE 6	AT1G03190|ATXPD|ARABIDOPSIS THALIANA XERODERMA PIGMENTOSUM GROUP D	gene	taxon:3702	20090429	TAIR
TAIR	gene:2014524	UVH6		GO:0005634	TAIR:AnalysisReference:501730468	IEA	INTERPRO:IPR010643|INTERPRO:IPR006554|INTERPRO:IPR001945|INTERPRO:IPR001945|INTERPRO:IPR001945|INTERPRO:IPR001945|INTERPRO:IPR001945|INTERPRO:IPR001945|INTERPRO:IPR001945|INTERPRO:IPR001945|INTERPRO:IPR001945	C	ULTRAVIOLET HYPERSENSITIVE 6	AT1G03190|ATXPD|ARABIDOPSIS THALIANA XERODERMA PIGMENTOSUM GROUP D	gene	taxon:3702	20090429	TAIR
TAIR	gene:2014524	UVH6		GO:0008026	TAIR:AnalysisReference:501730468	IEA	INTERPRO:IPR006555|INTERPRO:IPR002464	F	ULTRAVIOLET HYPERSENSITIVE 6	AT1G03190|ATXPD|ARABIDOPSIS THALIANA XERODERMA PIGMENTOSUM GROUP D	gene	taxon:3702	20090429	TAIR
TAIR	gene:2014524	UVH6		GO:0016818	TAIR:AnalysisReference:501730468	IEA	INTERPRO:IPR010643|INTERPRO:IPR006554|INTERPRO:IPR006555|INTERPRO:IPR001945|INTERPRO:IPR001945|INTERPRO:IPR001945|INTERPRO:IPR001945|INTERPRO:IPR001945|INTERPRO:IPR001945|INTERPRO:IPR001945|INTERPRO:IPR001945|INTERPRO:IPR001945	F	ULTRAVIOLET HYPERSENSITIVE 6	AT1G03190|ATXPD|ARABIDOPSIS THALIANA XERODERMA PIGMENTOSUM GROUP D	gene	taxon:3702	20090429	TAIR
TAIR	gene:2014524	UVH6		GO:0004003	TAIR:AnalysisReference:501730468	IEA	INTERPRO:IPR010614|INTERPRO:IPR010643|INTERPRO:IPR006554|INTERPRO:IPR001945|INTERPRO:IPR001945|INTERPRO:IPR001945|INTERPRO:IPR001945|INTERPRO:IPR001945|INTERPRO:IPR001945|INTERPRO:IPR001945|INTERPRO:IPR001945|INTERPRO:IPR001945	F	ULTRAVIOLET HYPERSENSITIVE 6	AT1G03190|ATXPD|ARABIDOPSIS THALIANA XERODERMA PIGMENTOSUM GROUP D	gene	taxon:3702	20090429	TAIR
TAIR	gene:2014529	AT1G03260.1		GO:0012505	TAIR:AnalysisReference:501730133	IEA	CBS:TargetP	C		AT1G03260|F15K9.14|F15K9_14	gene	taxon:3702	20090515	TAIR
TAIR	gene:2014534	ATRRP4		GO:0005739	TAIR:AnalysisReference:501730133	IEA	CBS:TargetP	C	ARABIDOPSIS THALIANA RIBOSOMAL RNA PROCESSING 4	AT1G03360|F15K9.4|F15K9_4	gene	taxon:3702	20090515	TAIR
TAIR	gene:2014534	ATRRP4		GO:0003723	TAIR:AnalysisReference:501730468	IEA	INTERPRO:IPR003029	F	ARABIDOPSIS THALIANA RIBOSOMAL RNA PROCESSING 4	AT1G03360|F15K9.4|F15K9_4	gene	taxon:3702	20090429	TAIR
TAIR	gene:2014578	AT1G76400.1		GO:0006486	TAIR:AnalysisReference:501730468	IEA	INTERPRO:IPR007676|INTERPRO:IPR007676	P		AT1G76400|F15M4.10|F15M4_10	gene	taxon:3702	20090429	TAIR
TAIR	gene:2014578	AT1G76400.1		GO:0004579	TAIR:AnalysisReference:501730468	IEA	INTERPRO:IPR007676|INTERPRO:IPR007676	F		AT1G76400|F15M4.10|F15M4_10	gene	taxon:3702	20090429	TAIR
TAIR	gene:2014583	AT1G76390.1		GO:0005488	TAIR:AnalysisReference:501730468	IEA	INTERPRO:IPR016024|INTERPRO:IPR016024|INTERPRO:IPR011989|INTERPRO:IPR011989	F		AT1G76390|F15M4.11|F15M4_11	gene	taxon:3702	20090429	TAIR
TAIR	gene:2014583	AT1G76390.1		GO:0004842	TAIR:AnalysisReference:501730468	IEA	INTERPRO:IPR003613|INTERPRO:IPR003613	F		AT1G76390|F15M4.11|F15M4_11	gene	taxon:3702	20090429	TAIR
TAIR	gene:2014583	AT1G76390.1		GO:0016567	TAIR:AnalysisReference:501730468	IEA	INTERPRO:IPR003613|INTERPRO:IPR003613	P		AT1G76390|F15M4.11|F15M4_11	gene	taxon:3702	20090429	TAIR
TAIR	gene:2014603	AT1G76370.1		GO:0005524	TAIR:AnalysisReference:501730468	IEA	INTERPRO:IPR017442|INTERPRO:IPR000719|INTERPRO:IPR017441	F		AT1G76370|F15M4.13|F15M4_13	gene	taxon:3702	20090429	TAIR
TAIR	gene:2014603	AT1G76370.1		GO:0004674	TAIR:AnalysisReference:501730468	IEA	INTERPRO:IPR008271	F		AT1G76370|F15M4.13|F15M4_13	gene	taxon:3702	20090429	TAIR
TAIR	gene:2014603	AT1G76370.1		GO:0004672	TAIR:AnalysisReference:501730468	IEA	INTERPRO:IPR017442|INTERPRO:IPR000719|INTERPRO:IPR017441	F		AT1G76370|F15M4.13|F15M4_13	gene	taxon:3702	20090429	TAIR
TAIR	gene:2014603	AT1G76370.1		GO:0006468	TAIR:AnalysisReference:501730468	IEA	INTERPRO:IPR008271|INTERPRO:IPR017442|INTERPRO:IPR000719|INTERPRO:IPR017441	P		AT1G76370|F15M4.13|F15M4_13	gene	taxon:3702	20090429	TAIR
TAIR	gene:2014613	AT1G76360.1		GO:0009507	TAIR:AnalysisReference:501730133	IEA	CBS:TargetP	C		AT1G76360|F15M4.14|F15M4_14	gene	taxon:3702	20090515	TAIR
TAIR	gene:2014613	AT1G76360.1		GO:0005524	TAIR:AnalysisReference:501730468	IEA	INTERPRO:IPR017442|INTERPRO:IPR017441|INTERPRO:IPR000719	F		AT1G76360|F15M4.14|F15M4_14	gene	taxon:3702	20090429	TAIR
TAIR	gene:2014613	AT1G76360.1		GO:0004674	TAIR:AnalysisReference:501730468	IEA	INTERPRO:IPR008271	F		AT1G76360|F15M4.14|F15M4_14	gene	taxon:3702	20090429	TAIR
TAIR	gene:2014613	AT1G76360.1		GO:0004672	TAIR:AnalysisReference:501730468	IEA	INTERPRO:IPR017442|INTERPRO:IPR017441|INTERPRO:IPR000719	F		AT1G76360|F15M4.14|F15M4_14	gene	taxon:3702	20090429	TAIR
TAIR	gene:2014613	AT1G76360.1		GO:0006468	TAIR:AnalysisReference:501730468	IEA	INTERPRO:IPR008271|INTERPRO:IPR017442|INTERPRO:IPR017441|INTERPRO:IPR000719	P		AT1G76360|F15M4.14|F15M4_14	gene	taxon:3702	20090429	TAIR
TAIR	gene:2014660	AT1G35560.1		GO:0009507	TAIR:AnalysisReference:501730133	IEA	CBS:TargetP	C		AT1G35560|F15O4.35	gene	taxon:3702	20090515	TAIR
TAIR	gene:2014665	AT1G35510.1		GO:0009507	TAIR:AnalysisReference:501730133	IEA	CBS:TargetP	C		AT1G35510|F15O4.45	gene	taxon:3702	20090515	TAIR
TAIR	gene:2014680	ATPDIL5-2		GO:0045454	TAIR:AnalysisReference:501730468	IEA	INTERPRO:IPR017936|INTERPRO:IPR017937|INTERPRO:IPR006662|INTERPRO:IPR006662|INTERPRO:IPR006662|INTERPRO:IPR013766	P	PDI-LIKE 5-2	AT1G35620|ATPDI8|PDI8|ARABIDOPSIS THALIANA PROTEIN DISULFIDE ISOMERASE 8|PROTEIN DISULFIDE ISOMERASE 8|F15O4.20	gene	taxon:3702	20090429	TAIR
TAIR	gene:2014685	ARF15		GO:0005634	TAIR:AnalysisReference:501730468	IEA	INTERPRO:IPR010525|INTERPRO:IPR011525	C	AUXIN RESPONSE FACTOR 15	AT1G35520|F15O4.42	gene	taxon:3702	20090429	TAIR
TAIR	gene:2014700	AT1G35530.1		GO:0003676	TAIR:AnalysisReference:501730468	IEA	INTERPRO:IPR001650|INTERPRO:IPR001650|INTERPRO:IPR001650	F		AT1G35530|F15O4.40	gene	taxon:3702	20090429	TAIR
TAIR	gene:2014700	AT1G35530.1		GO:0016787	TAIR:AnalysisReference:501730468	IEA	INTERPRO:IPR006935	F		AT1G35530|F15O4.40	gene	taxon:3702	20090429	TAIR
TAIR	gene:2014700	AT1G35530.1		GO:0005524	TAIR:AnalysisReference:501730468	IEA	INTERPRO:IPR006935|INTERPRO:IPR001650|INTERPRO:IPR001650|INTERPRO:IPR001650	F		AT1G35530|F15O4.40	gene	taxon:3702	20090429	TAIR
TAIR	gene:2014700	AT1G35530.1		GO:0004386	TAIR:AnalysisReference:501730468	IEA	INTERPRO:IPR001650|INTERPRO:IPR001650|INTERPRO:IPR001650	F		AT1G35530|F15O4.40	gene	taxon:3702	20090429	TAIR
TAIR	gene:2014700	AT1G35530.1		GO:0003677	TAIR:AnalysisReference:501730468	IEA	INTERPRO:IPR006935	F		AT1G35530|F15O4.40	gene	taxon:3702	20090429	TAIR
TAIR	gene:2014710	AT1G35680.1		GO:0003723	TAIR:AnalysisReference:501730468	IEA	INTERPRO:IPR001787|INTERPRO:IPR001787|INTERPRO:IPR001787|INTERPRO:IPR018258	F		AT1G35680|F15O4.7	gene	taxon:3702	20090429	TAIR
TAIR	gene:2014710	AT1G35680.1		GO:0003735	TAIR:AnalysisReference:501730468	IEA	INTERPRO:IPR001787|INTERPRO:IPR001787|INTERPRO:IPR001787|INTERPRO:IPR018258	F		AT1G35680|F15O4.7	gene	taxon:3702	20090429	TAIR
TAIR	gene:2014720	AT1G35610.1		GO:0008270	TAIR:AnalysisReference:501730468	IEA	INTERPRO:IPR001965|INTERPRO:IPR001965|INTERPRO:IPR001965	F		AT1G35610|F15O4.27	gene	taxon:3702	20090429	TAIR
TAIR	gene:2014720	AT1G35610.1		GO:0005515	TAIR:AnalysisReference:501730468	IEA	INTERPRO:IPR001965|INTERPRO:IPR001965|INTERPRO:IPR001965	F		AT1G35610|F15O4.27	gene	taxon:3702	20090429	TAIR
TAIR	gene:2014725	AT1G35630.1		GO:0012505	TAIR:AnalysisReference:501730133	IEA	CBS:TargetP	C		AT1G35630|F15O4.63|F15O4_63	gene	taxon:3702	20090515	TAIR
TAIR	gene:2014725	AT1G35630.1		GO:0008270	TAIR:AnalysisReference:501730468	IEA	INTERPRO:IPR001841|INTERPRO:IPR001841	F		AT1G35630|F15O4.63|F15O4_63	gene	taxon:3702	20090429	TAIR
TAIR	gene:2014725	AT1G35630.1		GO:0005515	TAIR:AnalysisReference:501730468	IEA	INTERPRO:IPR001841|INTERPRO:IPR001841	F		AT1G35630|F15O4.63|F15O4_63	gene	taxon:3702	20090429	TAIR
TAIR	gene:2014730	ARF14		GO:0005634	TAIR:AnalysisReference:501730468	IEA	INTERPRO:IPR010525|INTERPRO:IPR011525	C	AUXIN RESPONSE FACTOR 14	AT1G35540|F15O4.64|F15O4_64	gene	taxon:3702	20090429	TAIR
TAIR	gene:2014740	AT1G35550.1		GO:0005525	TAIR:AnalysisReference:501730468	IEA	INTERPRO:IPR004160	F		AT1G35550|F15O4.37	gene	taxon:3702	20090429	TAIR
TAIR	gene:2014758	AT1G13800.1		GO:0005739	TAIR:AnalysisReference:501730133	IEA	CBS:TargetP	C		AT1G13800|F16A14.3|F16A14_3	gene	taxon:3702	20090515	TAIR
TAIR	gene:2014828	AT1G13830.1		GO:0012505	TAIR:AnalysisReference:501730133	IEA	CBS:TargetP	C		AT1G13830|F16A14.5|F16A14_5	gene	taxon:3702	20090515	TAIR
TAIR	gene:2014838	AT1G13900.1		GO:0016787	TAIR:AnalysisReference:501730468	IEA	INTERPRO:IPR004843	F		AT1G13900|F16A14.11|F16A14_11	gene	taxon:3702	20090429	TAIR
TAIR	gene:2014838	AT1G13900.1		GO:0003993	TAIR:AnalysisReference:501730468	IEA	INTERPRO:IPR015914|INTERPRO:IPR008963	F		AT1G13900|F16A14.11|F16A14_11	gene	taxon:3702	20090429	TAIR
TAIR	gene:2014838	AT1G13900.1		GO:0046872	TAIR:AnalysisReference:501730468	IEA	INTERPRO:IPR015914|INTERPRO:IPR008963	F		AT1G13900|F16A14.11|F16A14_11	gene	taxon:3702	20090429	TAIR
TAIR	gene:2014853	AT1G13910.1		GO:0012505	TAIR:AnalysisReference:501730133	IEA	CBS:TargetP	C		AT1G13910|F16A14.12|F16A14_12	gene	taxon:3702	20090515	TAIR
TAIR	gene:2014873	AT1G13810.1		GO:0004518	TAIR:AnalysisReference:501730468	IEA	INTERPRO:IPR011604	F		AT1G13810|F16A14.30|F16A14_30	gene	taxon:3702	20090429	TAIR
TAIR	gene:2014873	AT1G13810.1		GO:0003677	TAIR:AnalysisReference:501730468	IEA	INTERPRO:IPR011604|INTERPRO:IPR011335	F		AT1G13810|F16A14.30|F16A14_30	gene	taxon:3702	20090429	TAIR
TAIR	gene:2014878	AT1G13880.1		GO:0003677	TAIR:AnalysisReference:501730468	IEA	INTERPRO:IPR001005	F		AT1G13880|F16A14.9|F16A14_9	gene	taxon:3702	20090429	TAIR
TAIR	gene:2014896	WAK3		GO:0006468	TAIR:AnalysisReference:501730468	IEA	INTERPRO:IPR017442|INTERPRO:IPR017441|INTERPRO:IPR008271|INTERPRO:IPR000719	P	wall associated kinase 3	AT1G21240|F16F4.8|F16F4_8	gene	taxon:3702	20090429	TAIR
TAIR	gene:2014911	WAK2		GO:0005524	TAIR:AnalysisReference:501730468	IEA	INTERPRO:IPR017442|INTERPRO:IPR017441|INTERPRO:IPR000719	F	WALL-ASSOCIATED KINASE 2	AT1G21270|F16F4.5|F16F4_5	gene	taxon:3702	20090429	TAIR
TAIR	gene:2014911	WAK2		GO:0005509	TAIR:AnalysisReference:501730468	IEA	INTERPRO:IPR018097|INTERPRO:IPR001881	F	WALL-ASSOCIATED KINASE 2	AT1G21270|F16F4.5|F16F4_5	gene	taxon:3702	20090429	TAIR
TAIR	gene:2014911	WAK2		GO:0004672	TAIR:AnalysisReference:501730468	IEA	INTERPRO:IPR017442|INTERPRO:IPR017441|INTERPRO:IPR000719	F	WALL-ASSOCIATED KINASE 2	AT1G21270|F16F4.5|F16F4_5	gene	taxon:3702	20090429	TAIR
TAIR	gene:2014911	WAK2		GO:0004674	TAIR:AnalysisReference:501730468	IEA	INTERPRO:IPR008271	F	WALL-ASSOCIATED KINASE 2	AT1G21270|F16F4.5|F16F4_5	gene	taxon:3702	20090429	TAIR
TAIR	gene:2014936	AT1G21320.1		GO:0000166	TAIR:AnalysisReference:501730468	IEA	INTERPRO:IPR012677	F		AT1G21320|F16F4.3|F16F4_3	gene	taxon:3702	20090429	TAIR
TAIR	gene:2014936	AT1G21320.1		GO:0003676	TAIR:AnalysisReference:501730468	IEA	INTERPRO:IPR000504|INTERPRO:IPR000504|INTERPRO:IPR000504	F		AT1G21320|F16F4.3|F16F4_3	gene	taxon:3702	20090429	TAIR
TAIR	gene:2014946	ATEXT3		GO:0012505	TAIR:AnalysisReference:501730133	IEA	CBS:TargetP	C	EXTENSIN 3	AT1G21310|RSH|ROOT-SHOOT-HYPOCOTYL DEFECTIVE|F16F4.4|F16F4_4	gene	taxon:3702	20090515	TAIR
TAIR	gene:2014946	ATEXT3		GO:0009664	TAIR:AnalysisReference:501730468	IEA	INTERPRO:IPR006706|INTERPRO:IPR006706|INTERPRO:IPR006706|INTERPRO:IPR006706|INTERPRO:IPR006706|INTERPRO:IPR006706|INTERPRO:IPR006706	P	EXTENSIN 3	AT1G21310|RSH|ROOT-SHOOT-HYPOCOTYL DEFECTIVE|F16F4.4|F16F4_4	gene	taxon:3702	20090429	TAIR
TAIR	gene:2014951	WAK4		GO:0004674	TAIR:AnalysisReference:501730468	IEA	INTERPRO:IPR008271	F	wall associated kinase 4	AT1G21210|F16F4.10|F16F4_10	gene	taxon:3702	20090429	TAIR
TAIR	gene:2014951	WAK4		GO:0005509	TAIR:AnalysisReference:501730468	IEA	INTERPRO:IPR018097|INTERPRO:IPR001881	F	wall associated kinase 4	AT1G21210|F16F4.10|F16F4_10	gene	taxon:3702	20090429	TAIR
TAIR	gene:2014951	WAK4		GO:0005524	TAIR:AnalysisReference:501730468	IEA	INTERPRO:IPR017442|INTERPRO:IPR017441|INTERPRO:IPR000719	F	wall associated kinase 4	AT1G21210|F16F4.10|F16F4_10	gene	taxon:3702	20090429	TAIR
TAIR	gene:2014951	WAK4		GO:0004672	TAIR:AnalysisReference:501730468	IEA	INTERPRO:IPR017442|INTERPRO:IPR017441|INTERPRO:IPR000719	F	wall associated kinase 4	AT1G21210|F16F4.10|F16F4_10	gene	taxon:3702	20090429	TAIR
TAIR	gene:2014961	WAK5		GO:0006468	TAIR:AnalysisReference:501730468	IEA	INTERPRO:IPR017442|INTERPRO:IPR017441|INTERPRO:IPR008271|INTERPRO:IPR000719	P	WALL ASSOCIATED KINASE 5	AT1G21230|F16F4.9|F16F4_9	gene	taxon:3702	20090429	TAIR
TAIR	gene:2014972	AT1G65080.1		GO:0005488	TAIR:AnalysisReference:501730468	IEA	INTERPRO:IPR011990	F		AT1G65080|F16G16.8|F16G16_8	gene	taxon:3702	20090429	TAIR
TAIR	gene:2014972	AT1G65080.1		GO:0051205	TAIR:AnalysisReference:501730468	IEA	INTERPRO:IPR001708|INTERPRO:IPR001708	P		AT1G65080|F16G16.8|F16G16_8	gene	taxon:3702	20090429	TAIR
TAIR	gene:2014992	AT1G65040.1		GO:0008270	TAIR:AnalysisReference:501730468	IEA	INTERPRO:IPR001841|INTERPRO:IPR001841	F		AT1G65040|F16G16.3|F16G16_3	gene	taxon:3702	20090429	TAIR
TAIR	gene:2014992	AT1G65040.1		GO:0005515	TAIR:AnalysisReference:501730468	IEA	INTERPRO:IPR001841|INTERPRO:IPR001841	F		AT1G65040|F16G16.3|F16G16_3	gene	taxon:3702	20090429	TAIR
TAIR	gene:2015007	AT1G65070.1		GO:0030983	TAIR:AnalysisReference:501730468	IEA	INTERPRO:IPR000432|INTERPRO:IPR007696|INTERPRO:IPR007696|INTERPRO:IPR000432|INTERPRO:IPR000432|INTERPRO:IPR000432	F		AT1G65070|F16G16.7|F16G16_7	gene	taxon:3702	20090429	TAIR
TAIR	gene:2015007	AT1G65070.1		GO:0045005	TAIR:AnalysisReference:501730468	IEA	INTERPRO:IPR005747	P		AT1G65070|F16G16.7|F16G16_7	gene	taxon:3702	20090429	TAIR
TAIR	gene:2015007	AT1G65070.1		GO:0005524	TAIR:AnalysisReference:501730468	IEA	INTERPRO:IPR000432|INTERPRO:IPR005747|INTERPRO:IPR007696|INTERPRO:IPR007696|INTERPRO:IPR000432|INTERPRO:IPR000432|INTERPRO:IPR000432	F		AT1G65070|F16G16.7|F16G16_7	gene	taxon:3702	20090429	TAIR
TAIR	gene:2015007	AT1G65070.1		GO:0006298	TAIR:AnalysisReference:501730468	IEA	INTERPRO:IPR000432|INTERPRO:IPR007696|INTERPRO:IPR007696|INTERPRO:IPR000432|INTERPRO:IPR000432|INTERPRO:IPR000432	P		AT1G65070|F16G16.7|F16G16_7	gene	taxon:3702	20090429	TAIR
TAIR	gene:2015007	AT1G65070.1		GO:0003684	TAIR:AnalysisReference:501730468	IEA	INTERPRO:IPR005747	F		AT1G65070|F16G16.7|F16G16_7	gene	taxon:3702	20090429	TAIR
TAIR	gene:2015020	AT1G22170.1		GO:0009507	TAIR:AnalysisReference:501730133	IEA	CBS:TargetP	C		AT1G22170|F16L1.10|F16L1_10	gene	taxon:3702	20090515	TAIR
TAIR	gene:2015020	AT1G22170.1		GO:0003824	TAIR:AnalysisReference:501730468	IEA	INTERPRO:IPR001345	F		AT1G22170|F16L1.10|F16L1_10	gene	taxon:3702	20090429	TAIR
TAIR	gene:2015020	AT1G22170.1		GO:0016868	TAIR:AnalysisReference:501730468	IEA	INTERPRO:IPR005952|INTERPRO:IPR005952	F		AT1G22170|F16L1.10|F16L1_10	gene	taxon:3702	20090429	TAIR
TAIR	gene:2015020	AT1G22170.1		GO:0006096	TAIR:AnalysisReference:501730468	IEA	INTERPRO:IPR005952|INTERPRO:IPR005952	P		AT1G22170|F16L1.10|F16L1_10	gene	taxon:3702	20090429	TAIR
TAIR	gene:2015020	AT1G22170.1		GO:0008152	TAIR:AnalysisReference:501730468	IEA	INTERPRO:IPR001345	P		AT1G22170|F16L1.10|F16L1_10	gene	taxon:3702	20090429	TAIR
TAIR	gene:2015035	APUM8		GO:0005488	TAIR:AnalysisReference:501730468	IEA	INTERPRO:IPR016024|INTERPRO:IPR011989	F	Arabidopsis Pumilio 8	AT1G22240|F16L1.3|F16L1_3	gene	taxon:3702	20090429	TAIR
TAIR	gene:2015035	APUM8		GO:0003723	TAIR:AnalysisReference:501730468	IEA	INTERPRO:IPR001313|INTERPRO:IPR001313|INTERPRO:IPR001313|INTERPRO:IPR001313|INTERPRO:IPR001313|INTERPRO:IPR001313|INTERPRO:IPR001313|INTERPRO:IPR001313|INTERPRO:IPR001313|INTERPRO:IPR001313|INTERPRO:IPR001313|INTERPRO:IPR001313|INTERPRO:IPR001313|INTERPRO:IPR001313|INTERPRO:IPR001313|INTERPRO:IPR001313|INTERPRO:IPR001313|INTERPRO:IPR001313|INTERPRO:IPR001313|INTERPRO:IPR001313|INTERPRO:IPR001313|INTERPRO:IPR001313|INTERPRO:IPR001313|INTERPRO:IPR001313|INTERPRO:IPR001313	F	Arabidopsis Pumilio 8	AT1G22240|F16L1.3|F16L1_3	gene	taxon:3702	20090429	TAIR
TAIR	gene:2015040	AT1G22230.1		GO:0009507	TAIR:AnalysisReference:501730133	IEA	CBS:TargetP	C		AT1G22230|F16L1.4|F16L1_4	gene	taxon:3702	20090515	TAIR
TAIR	gene:2015050	AT1G22210.1		GO:0005992	TAIR:AnalysisReference:501730468	IEA	INTERPRO:IPR003337|INTERPRO:IPR003337	P		AT1G22210|F16L1.6|F16L1_6	gene	taxon:3702	20090429	TAIR
TAIR	gene:2015050	AT1G22210.1		GO:0008152	TAIR:AnalysisReference:501730468	IEA	INTERPRO:IPR006379	P		AT1G22210|F16L1.6|F16L1_6	gene	taxon:3702	20090429	TAIR
TAIR	gene:2015050	AT1G22210.1		GO:0003824	TAIR:AnalysisReference:501730468	IEA	INTERPRO:IPR003337|INTERPRO:IPR006379|INTERPRO:IPR003337	F		AT1G22210|F16L1.6|F16L1_6	gene	taxon:3702	20090429	TAIR
TAIR	gene:2015060	AT1G22190.1		GO:0006355	TAIR:AnalysisReference:501730468	IEA	INTERPRO:IPR001471|INTERPRO:IPR001471|INTERPRO:IPR001471|INTERPRO:IPR001471|INTERPRO:IPR001471|INTERPRO:IPR001471	P		AT1G22190|F16L1.8|F16L1_8	gene	taxon:3702	20090429	TAIR
TAIR	gene:2015182	AT1G63110.1		GO:0006506	TAIR:AnalysisReference:501730468	IEA	INTERPRO:IPR009600|INTERPRO:IPR009600	P		AT1G63110|F16M19.3|F16M19_3	gene	taxon:3702	20090429	TAIR
TAIR	gene:2015187	AT1G63050.1		GO:0012505	TAIR:AnalysisReference:501730133	IEA	CBS:TargetP	C		AT1G63050|F16M19.14|F16M19_14	gene	taxon:3702	20090515	TAIR
TAIR	gene:2015202	AT1G63060.1		GO:0005739	TAIR:AnalysisReference:501730133	IEA	CBS:TargetP	C		AT1G63060|F16M19.2|F16M19_2	gene	taxon:3702	20090515	TAIR
TAIR	gene:2015207	AT1G63130.1		GO:0005739	TAIR:AnalysisReference:501730133	IEA	CBS:TargetP	C		AT1G63130|F16M19.5|F16M19_5	gene	taxon:3702	20090515	TAIR
TAIR	gene:2015222	AT1G63140.1		GO:0008168	TAIR:AnalysisReference:501730468	IEA	INTERPRO:IPR012967	F		AT1G63140|F16M19.12|F16M19_12	gene	taxon:3702	20090429	TAIR
TAIR	gene:2015222	AT1G63140.1		GO:0008171	TAIR:AnalysisReference:501730468	IEA	INTERPRO:IPR001077	F		AT1G63140|F16M19.12|F16M19_12	gene	taxon:3702	20090429	TAIR
TAIR	gene:2015222	AT1G63140.1		GO:0046983	TAIR:AnalysisReference:501730468	IEA	INTERPRO:IPR012967	F		AT1G63140|F16M19.12|F16M19_12	gene	taxon:3702	20090429	TAIR
TAIR	gene:2015227	AT1G63080.1		GO:0005739	TAIR:AnalysisReference:501730133	IEA	CBS:TargetP	C		AT1G63080|F16M19.17|F16M19_17	gene	taxon:3702	20090515	TAIR
TAIR	gene:2015232	AT1G63160.1		GO:0003677	TAIR:AnalysisReference:501730468	IEA	INTERPRO:IPR008921	F		AT1G63160|F16M19.6|F16M19_6	gene	taxon:3702	20090429	TAIR
TAIR	gene:2015232	AT1G63160.1		GO:0003689	TAIR:AnalysisReference:501730468	IEA	INTERPRO:IPR013748	F		AT1G63160|F16M19.6|F16M19_6	gene	taxon:3702	20090429	TAIR
TAIR	gene:2015232	AT1G63160.1		GO:0000166	TAIR:AnalysisReference:501730468	IEA	INTERPRO:IPR003593	F		AT1G63160|F16M19.6|F16M19_6	gene	taxon:3702	20090429	TAIR
TAIR	gene:2015232	AT1G63160.1		GO:0006260	TAIR:AnalysisReference:501730468	IEA	INTERPRO:IPR008921|INTERPRO:IPR013748	P		AT1G63160|F16M19.6|F16M19_6	gene	taxon:3702	20090429	TAIR
TAIR	gene:2015232	AT1G63160.1		GO:0017111	TAIR:AnalysisReference:501730468	IEA	INTERPRO:IPR003593	F		AT1G63160|F16M19.6|F16M19_6	gene	taxon:3702	20090429	TAIR
TAIR	gene:2015232	AT1G63160.1		GO:0005524	TAIR:AnalysisReference:501730468	IEA	INTERPRO:IPR003959|INTERPRO:IPR013748	F		AT1G63160|F16M19.6|F16M19_6	gene	taxon:3702	20090429	TAIR
TAIR	gene:2015232	AT1G63160.1		GO:0005663	TAIR:AnalysisReference:501730468	IEA	INTERPRO:IPR013748	C		AT1G63160|F16M19.6|F16M19_6	gene	taxon:3702	20090429	TAIR
TAIR	gene:2015247	AT1G63170.1		GO:0005515	TAIR:AnalysisReference:501730468	IEA	INTERPRO:IPR001841|INTERPRO:IPR001841	F		AT1G63170|F16M19.7|F16M19_7	gene	taxon:3702	20090429	TAIR
TAIR	gene:2015247	AT1G63170.1		GO:0008270	TAIR:AnalysisReference:501730468	IEA	INTERPRO:IPR001841|INTERPRO:IPR001841	F		AT1G63170|F16M19.7|F16M19_7	gene	taxon:3702	20090429	TAIR
TAIR	gene:2015281	CYP79C2		GO:0012505	TAIR:AnalysisReference:501730133	IEA	CBS:TargetP	C	CYTOCHROME P450 79C2	AT1G58260|CYP79C3P|F19C14.12|F19C14_12	gene	taxon:3702	20090515	TAIR
TAIR	gene:2015281	CYP79C2		GO:0005506	TAIR:AnalysisReference:501730468	IEA	INTERPRO:IPR002401|INTERPRO:IPR002401|INTERPRO:IPR002401|INTERPRO:IPR002401|INTERPRO:IPR002401|INTERPRO:IPR001128|INTERPRO:IPR001128|INTERPRO:IPR001128|INTERPRO:IPR001128	F	CYTOCHROME P450 79C2	AT1G58260|CYP79C3P|F19C14.12|F19C14_12	gene	taxon:3702	20090429	TAIR
TAIR	gene:2015281	CYP79C2		GO:0020037	TAIR:AnalysisReference:501730468	IEA	INTERPRO:IPR002401|INTERPRO:IPR002401|INTERPRO:IPR002401|INTERPRO:IPR002401|INTERPRO:IPR002401|INTERPRO:IPR001128|INTERPRO:IPR001128|INTERPRO:IPR001128|INTERPRO:IPR001128	F	CYTOCHROME P450 79C2	AT1G58260|CYP79C3P|F19C14.12|F19C14_12	gene	taxon:3702	20090429	TAIR
TAIR	gene:2015281	CYP79C2		GO:0004497	TAIR:AnalysisReference:501730468	IEA	INTERPRO:IPR002401|INTERPRO:IPR002401|INTERPRO:IPR002401|INTERPRO:IPR002401|INTERPRO:IPR002401|INTERPRO:IPR001128|INTERPRO:IPR001128|INTERPRO:IPR001128|INTERPRO:IPR001128	F	CYTOCHROME P450 79C2	AT1G58260|CYP79C3P|F19C14.12|F19C14_12	gene	taxon:3702	20090429	TAIR
TAIR	gene:2015281	CYP79C2		GO:0009055	TAIR:AnalysisReference:501730468	IEA	INTERPRO:IPR001128|INTERPRO:IPR001128|INTERPRO:IPR001128|INTERPRO:IPR001128	F	CYTOCHROME P450 79C2	AT1G58260|CYP79C3P|F19C14.12|F19C14_12	gene	taxon:3702	20090429	TAIR
TAIR	gene:2015317	AT1G47570.1		GO:0008270	TAIR:AnalysisReference:501730468	IEA	INTERPRO:IPR001841|INTERPRO:IPR001841	F		AT1G47570|F16N3.15|F16N3_15	gene	taxon:3702	20090429	TAIR
TAIR	gene:2015317	AT1G47570.1		GO:0005515	TAIR:AnalysisReference:501730468	IEA	INTERPRO:IPR001841|INTERPRO:IPR001841	F		AT1G47570|F16N3.15|F16N3_15	gene	taxon:3702	20090429	TAIR
TAIR	gene:2015322	AT1G47700.1		GO:0012505	TAIR:AnalysisReference:501730133	IEA	CBS:TargetP	C		AT1G47700|F16N3.41|F16N3_41	gene	taxon:3702	20090515	TAIR
TAIR	gene:2015332	AT1G47680.1		GO:0012505	TAIR:AnalysisReference:501730133	IEA	CBS:TargetP	C		AT1G47680|F16N3.39|F16N3_39	gene	taxon:3702	20090515	TAIR
TAIR	gene:2015337	BGLU34		GO:0012505	TAIR:AnalysisReference:501730133	IEA	CBS:TargetP	C	BETA GLUCOSIDASE 34	AT1G47600|TGG4|THIOGLUCOSIDE GLUCOHYDROLASE 4|F16N3.11|F16N3_11	gene	taxon:3702	20090515	TAIR
TAIR	gene:2015347	AT1G47470.1		GO:0012505	TAIR:AnalysisReference:501730133	IEA	CBS:TargetP	C		AT1G47470|F16N3.31|F16N3_31	gene	taxon:3702	20090515	TAIR
TAIR	gene:2015367	AT1G47530.1		GO:0006855	TAIR:AnalysisReference:501730468	IEA	INTERPRO:IPR002528|INTERPRO:IPR002528|INTERPRO:IPR002528|INTERPRO:IPR002528	P		AT1G47530|F16N3.20|F16N3_20	gene	taxon:3702	20090429	TAIR
TAIR	gene:2015367	AT1G47530.1		GO:0015238	TAIR:AnalysisReference:501730468	IEA	INTERPRO:IPR002528|INTERPRO:IPR002528|INTERPRO:IPR002528|INTERPRO:IPR002528	F		AT1G47530|F16N3.20|F16N3_20	gene	taxon:3702	20090429	TAIR
TAIR	gene:2015367	AT1G47530.1		GO:0015297	TAIR:AnalysisReference:501730468	IEA	INTERPRO:IPR002528|INTERPRO:IPR002528|INTERPRO:IPR002528|INTERPRO:IPR002528	F		AT1G47530|F16N3.20|F16N3_20	gene	taxon:3702	20090429	TAIR
TAIR	gene:2015377	AT1G47580.1		GO:0006464	TAIR:AnalysisReference:501730468	IEA	INTERPRO:IPR004143	P		AT1G47580|F16N3.14|F16N3_14	gene	taxon:3702	20090429	TAIR
TAIR	gene:2015377	AT1G47580.1		GO:0003824	TAIR:AnalysisReference:501730468	IEA	INTERPRO:IPR004143	F		AT1G47580|F16N3.14|F16N3_14	gene	taxon:3702	20090429	TAIR
TAIR	gene:2015407	CYP96A8		GO:0012505	TAIR:AnalysisReference:501730133	IEA	CBS:TargetP	C	CYTOCHROME P450, FAMILY 96, SUBFAMILY A, POLYPEPTIDE 8	AT1G47620|F16N3.8|F16N3_8	gene	taxon:3702	20090515	TAIR
TAIR	gene:2015407	CYP96A8		GO:0005506	TAIR:AnalysisReference:501730468	IEA	INTERPRO:IPR001128|INTERPRO:IPR001128|INTERPRO:IPR001128|INTERPRO:IPR001128|INTERPRO:IPR002403|INTERPRO:IPR002403|INTERPRO:IPR002403|INTERPRO:IPR002403|INTERPRO:IPR002403	F	CYTOCHROME P450, FAMILY 96, SUBFAMILY A, POLYPEPTIDE 8	AT1G47620|F16N3.8|F16N3_8	gene	taxon:3702	20090429	TAIR
TAIR	gene:2015407	CYP96A8		GO:0020037	TAIR:AnalysisReference:501730468	IEA	INTERPRO:IPR001128|INTERPRO:IPR001128|INTERPRO:IPR001128|INTERPRO:IPR001128|INTERPRO:IPR002403|INTERPRO:IPR002403|INTERPRO:IPR002403|INTERPRO:IPR002403|INTERPRO:IPR002403	F	CYTOCHROME P450, FAMILY 96, SUBFAMILY A, POLYPEPTIDE 8	AT1G47620|F16N3.8|F16N3_8	gene	taxon:3702	20090429	TAIR
TAIR	gene:2015407	CYP96A8		GO:0009055	TAIR:AnalysisReference:501730468	IEA	INTERPRO:IPR001128|INTERPRO:IPR001128|INTERPRO:IPR001128|INTERPRO:IPR001128	F	CYTOCHROME P450, FAMILY 96, SUBFAMILY A, POLYPEPTIDE 8	AT1G47620|F16N3.8|F16N3_8	gene	taxon:3702	20090429	TAIR
TAIR	gene:2015407	CYP96A8		GO:0004497	TAIR:AnalysisReference:501730468	IEA	INTERPRO:IPR001128|INTERPRO:IPR001128|INTERPRO:IPR001128|INTERPRO:IPR001128|INTERPRO:IPR002403|INTERPRO:IPR002403|INTERPRO:IPR002403|INTERPRO:IPR002403|INTERPRO:IPR002403	F	CYTOCHROME P450, FAMILY 96, SUBFAMILY A, POLYPEPTIDE 8	AT1G47620|F16N3.8|F16N3_8	gene	taxon:3702	20090429	TAIR
TAIR	gene:2015412	AT1G47480.1		GO:0008152	TAIR:AnalysisReference:501730468	IEA	INTERPRO:IPR013094|INTERPRO:IPR002168	P		AT1G47480|F16N3.25|F16N3_25	gene	taxon:3702	20090429	TAIR
TAIR	gene:2015412	AT1G47480.1		GO:0016787	TAIR:AnalysisReference:501730468	IEA	INTERPRO:IPR013094|INTERPRO:IPR002168	F		AT1G47480|F16N3.25|F16N3_25	gene	taxon:3702	20090429	TAIR
TAIR	gene:2015432	AT1G47540.1		GO:0012505	TAIR:AnalysisReference:501730133	IEA	CBS:TargetP	C		AT1G47540|F16N3.19|F16N3_19	gene	taxon:3702	20090515	TAIR
TAIR	gene:2015432	AT1G47540.1		GO:0005576	TAIR:AnalysisReference:501730468	IEA	INTERPRO:IPR002061	C		AT1G47540|F16N3.19|F16N3_19	gene	taxon:3702	20090429	TAIR
TAIR	gene:2015432	AT1G47540.1		GO:0006952	TAIR:AnalysisReference:501730468	IEA	INTERPRO:IPR003614	P		AT1G47540|F16N3.19|F16N3_19	gene	taxon:3702	20090429	TAIR
TAIR	gene:2015432	AT1G47540.1		GO:0008200	TAIR:AnalysisReference:501730468	IEA	INTERPRO:IPR002061	F		AT1G47540|F16N3.19|F16N3_19	gene	taxon:3702	20090429	TAIR
TAIR	gene:2015503	AT1G62950.1		GO:0006468	TAIR:AnalysisReference:501730468	IEA	INTERPRO:IPR017442|INTERPRO:IPR000719	P		AT1G62950|F16P17.10|F16P17_10	gene	taxon:3702	20090429	TAIR
TAIR	gene:2015513	AT1G62880.1		GO:0012505	TAIR:AnalysisReference:501730133	IEA	CBS:TargetP	C		AT1G62880|F16P17.3|F16P17_3	gene	taxon:3702	20090515	TAIR
TAIR	gene:2015513	AT1G62880.1		GO:0007242	TAIR:AnalysisReference:501730468	IEA	INTERPRO:IPR003377	P		AT1G62880|F16P17.3|F16P17_3	gene	taxon:3702	20090429	TAIR
TAIR	gene:2015513	AT1G62880.1		GO:0016020	TAIR:AnalysisReference:501730468	IEA	INTERPRO:IPR003377	C		AT1G62880|F16P17.3|F16P17_3	gene	taxon:3702	20090429	TAIR
TAIR	gene:2015518	AT1G62900.1		GO:0008171	TAIR:AnalysisReference:501730468	IEA	INTERPRO:IPR001077	F		AT1G62900|F16P17.4|F16P17_4	gene	taxon:3702	20090429	TAIR
TAIR	gene:2015528	AT1G62970.1		GO:0031072	TAIR:AnalysisReference:501730468	IEA	INTERPRO:IPR001623|INTERPRO:IPR001623|INTERPRO:IPR001623|INTERPRO:IPR001623|INTERPRO:IPR001623	F		AT1G62970|F16P17.12|F16P17_12	gene	taxon:3702	20090429	TAIR
TAIR	gene:2015538	ATEXPA18		GO:0012505	TAIR:AnalysisReference:501730133	IEA	CBS:TargetP	C	ARABIDOPSIS THALIANA EXPANSIN A18	AT1G62980|EXP18|ATEXP18|ATHEXP ALPHA 1.25|EXPANSIN 18|F16P17.14|F16P17_14	gene	taxon:3702	20090515	TAIR
TAIR	gene:2015538	ATEXPA18		GO:0005576	TAIR:AnalysisReference:501730468	IEA	INTERPRO:IPR007118|INTERPRO:IPR007118|INTERPRO:IPR007118|INTERPRO:IPR007118|INTERPRO:IPR007118|INTERPRO:IPR007118	C	ARABIDOPSIS THALIANA EXPANSIN A18	AT1G62980|EXP18|ATEXP18|ATHEXP ALPHA 1.25|EXPANSIN 18|F16P17.14|F16P17_14	gene	taxon:3702	20090429	TAIR
TAIR	gene:2015625	AT1G16780.1		GO:0009678	TAIR:AnalysisReference:501730468	IEA	INTERPRO:IPR004131|INTERPRO:IPR004131|INTERPRO:IPR004131	F		AT1G16780|F17F16.2|F17F16_2	gene	taxon:3702	20090429	TAIR
TAIR	gene:2015625	AT1G16780.1		GO:0015992	TAIR:AnalysisReference:501730468	IEA	INTERPRO:IPR004131|INTERPRO:IPR004131|INTERPRO:IPR004131	P		AT1G16780|F17F16.2|F17F16_2	gene	taxon:3702	20090429	TAIR
TAIR	gene:2015625	AT1G16780.1		GO:0004427	TAIR:AnalysisReference:501730468	IEA	INTERPRO:IPR004131|INTERPRO:IPR004131|INTERPRO:IPR004131	F		AT1G16780|F17F16.2|F17F16_2	gene	taxon:3702	20090429	TAIR
TAIR	gene:2015695	AT1G31050.1		GO:0005634	TAIR:AnalysisReference:501730468	IEA	INTERPRO:IPR011598	C		AT1G31050|F17F8.3	gene	taxon:3702	20090429	TAIR
TAIR	gene:2015700	AT1G30990.1		GO:0006952	TAIR:AnalysisReference:501730468	IEA	INTERPRO:IPR000916	P		AT1G30990|F17F8.9	gene	taxon:3702	20090429	TAIR
TAIR	gene:2015700	AT1G30990.1		GO:0009607	TAIR:AnalysisReference:501730468	IEA	INTERPRO:IPR000916	P		AT1G30990|F17F8.9	gene	taxon:3702	20090429	TAIR
TAIR	gene:2015720	OSB4		GO:0009507	TAIR:AnalysisReference:501730133	IEA	CBS:TargetP	C	organellar single-stranded DNA binding protein 4	AT1G31010|F17F8.7	gene	taxon:3702	20090515	TAIR
TAIR	gene:2015720	OSB4		GO:0003697	TAIR:AnalysisReference:501730468	IEA	INTERPRO:IPR000424|INTERPRO:IPR000424	F	organellar single-stranded DNA binding protein 4	AT1G31010|F17F8.7	gene	taxon:3702	20090429	TAIR
TAIR	gene:2015725	AT1G30900.1		GO:0005509	TAIR:AnalysisReference:501730468	IEA	INTERPRO:IPR018097|INTERPRO:IPR001881	F		AT1G30900|F17F8.23	gene	taxon:3702	20090429	TAIR
TAIR	gene:2015735	ATO2		GO:0045454	TAIR:AnalysisReference:501730468	IEA	INTERPRO:IPR017936|INTERPRO:IPR006662|INTERPRO:IPR006662|INTERPRO:IPR006662|INTERPRO:IPR013766|INTERPRO:IPR015467	P	Arabidopsis thioredoxin o2	AT1G31020|F17F8.6	gene	taxon:3702	20090429	TAIR
TAIR	gene:2015745	AT1G30910.1		GO:0009507	TAIR:AnalysisReference:501730133	IEA	CBS:TargetP	C		AT1G30910|F17F8.22	gene	taxon:3702	20090515	TAIR
TAIR	gene:2015745	AT1G30910.1		GO:0003824	TAIR:AnalysisReference:501730468	IEA	INTERPRO:IPR005302|INTERPRO:IPR005302	F		AT1G30910|F17F8.22	gene	taxon:3702	20090429	TAIR
TAIR	gene:2015745	AT1G30910.1		GO:0030151	TAIR:AnalysisReference:501730468	IEA	INTERPRO:IPR005302|INTERPRO:IPR005302	F		AT1G30910|F17F8.22	gene	taxon:3702	20090429	TAIR
TAIR	gene:2015745	AT1G30910.1		GO:0030170	TAIR:AnalysisReference:501730468	IEA	INTERPRO:IPR005302|INTERPRO:IPR005302	F		AT1G30910|F17F8.22	gene	taxon:3702	20090429	TAIR
TAIR	gene:2015770	AT1G30960.1		GO:0005525	TAIR:AnalysisReference:501730468	IEA	INTERPRO:IPR002917|INTERPRO:IPR005225|INTERPRO:IPR005662	F		AT1G30960|F17F8.15	gene	taxon:3702	20090429	TAIR
TAIR	gene:2015770	AT1G30960.1		GO:0003723	TAIR:AnalysisReference:501730468	IEA	INTERPRO:IPR004044|INTERPRO:IPR009019|INTERPRO:IPR005662	F		AT1G30960|F17F8.15	gene	taxon:3702	20090429	TAIR
TAIR	gene:2015790	AT1G31070.1		GO:0008152	TAIR:AnalysisReference:501730468	IEA	INTERPRO:IPR002618	P		AT1G31070|F17F8.1	gene	taxon:3702	20090429	TAIR
TAIR	gene:2015790	AT1G31070.1		GO:0016779	TAIR:AnalysisReference:501730468	IEA	INTERPRO:IPR002618	F		AT1G31070|F17F8.1	gene	taxon:3702	20090429	TAIR
TAIR	gene:2015831	AT1G50680.1		GO:0006355	TAIR:AnalysisReference:501730468	IEA	INTERPRO:IPR003340|INTERPRO:IPR001471|INTERPRO:IPR003340|INTERPRO:IPR001471|INTERPRO:IPR001471|INTERPRO:IPR001471|INTERPRO:IPR001471|INTERPRO:IPR001471	P		AT1G50680|F17J6.20|F17J6_20	gene	taxon:3702	20090429	TAIR
TAIR	gene:2015845	CPK33		GO:0005524	TAIR:AnalysisReference:501730468	IEA	INTERPRO:IPR017442|INTERPRO:IPR017441|INTERPRO:IPR002290|INTERPRO:IPR000719	F	CALCIUM-DEPENDENT PROTEIN KINASE 33	AT1G50700|F17J6.22|F17J6_22	gene	taxon:3702	20090429	TAIR
TAIR	gene:2015845	CPK33		GO:0006468	TAIR:AnalysisReference:501730468	IEA	INTERPRO:IPR017442|INTERPRO:IPR017441|INTERPRO:IPR002290|INTERPRO:IPR008271|INTERPRO:IPR000719	P	CALCIUM-DEPENDENT PROTEIN KINASE 33	AT1G50700|F17J6.22|F17J6_22	gene	taxon:3702	20090429	TAIR
TAIR	gene:2015845	CPK33		GO:0004672	TAIR:AnalysisReference:501730468	IEA	INTERPRO:IPR017442|INTERPRO:IPR017441|INTERPRO:IPR000719	F	CALCIUM-DEPENDENT PROTEIN KINASE 33	AT1G50700|F17J6.22|F17J6_22	gene	taxon:3702	20090429	TAIR
TAIR	gene:2015845	CPK33		GO:0004674	TAIR:AnalysisReference:501730468	IEA	INTERPRO:IPR002290|INTERPRO:IPR008271	F	CALCIUM-DEPENDENT PROTEIN KINASE 33	AT1G50700|F17J6.22|F17J6_22	gene	taxon:3702	20090429	TAIR
TAIR	gene:2015845	CPK33		GO:0005509	TAIR:AnalysisReference:501730468	IEA	INTERPRO:IPR011992|INTERPRO:IPR002048|INTERPRO:IPR002048|INTERPRO:IPR002048|INTERPRO:IPR002048	F	CALCIUM-DEPENDENT PROTEIN KINASE 33	AT1G50700|F17J6.22|F17J6_22	gene	taxon:3702	20090429	TAIR
TAIR	gene:2015898	AT1G27270.1		GO:0005634	TAIR:AnalysisReference:501730468	IEA	INTERPRO:IPR003822|INTERPRO:IPR003822|INTERPRO:IPR003822|INTERPRO:IPR003822|INTERPRO:IPR003822|INTERPRO:IPR003822|INTERPRO:IPR003822|INTERPRO:IPR003822	C		AT1G27270|F17L21.5|F17L21_5	gene	taxon:3702	20090429	TAIR
TAIR	gene:2015898	AT1G27270.1		GO:0006355	TAIR:AnalysisReference:501730468	IEA	INTERPRO:IPR003822|INTERPRO:IPR003822|INTERPRO:IPR003822|INTERPRO:IPR003822|INTERPRO:IPR003822|INTERPRO:IPR003822|INTERPRO:IPR003822|INTERPRO:IPR003822	P		AT1G27270|F17L21.5|F17L21_5	gene	taxon:3702	20090429	TAIR
TAIR	gene:2015918	AT1G27280.1		GO:0006355	TAIR:AnalysisReference:501730468	IEA	INTERPRO:IPR003822|INTERPRO:IPR003822|INTERPRO:IPR003822|INTERPRO:IPR003822|INTERPRO:IPR003822|INTERPRO:IPR003822|INTERPRO:IPR003822|INTERPRO:IPR003822|INTERPRO:IPR003822	P		AT1G27280|F17L21.6|F17L21_6	gene	taxon:3702	20090429	TAIR
TAIR	gene:2015918	AT1G27280.1		GO:0005634	TAIR:AnalysisReference:501730468	IEA	INTERPRO:IPR003822|INTERPRO:IPR003822|INTERPRO:IPR003822|INTERPRO:IPR003822|INTERPRO:IPR003822|INTERPRO:IPR003822|INTERPRO:IPR003822|INTERPRO:IPR003822|INTERPRO:IPR003822	C		AT1G27280|F17L21.6|F17L21_6	gene	taxon:3702	20090429	TAIR
TAIR	gene:2015923	AT1G27480.1		GO:0006629	TAIR:AnalysisReference:501730468	IEA	INTERPRO:IPR003386|INTERPRO:IPR003386	P		AT1G27480|F17L21.27|F17L21_27	gene	taxon:3702	20090429	TAIR
TAIR	gene:2015923	AT1G27480.1		GO:0004607	TAIR:AnalysisReference:501730468	IEA	INTERPRO:IPR003386|INTERPRO:IPR003386	F		AT1G27480|F17L21.27|F17L21_27	gene	taxon:3702	20090429	TAIR
TAIR	gene:2015928	AT1G27400.1		GO:0003735	TAIR:AnalysisReference:501730468	IEA	INTERPRO:IPR001063|INTERPRO:IPR005721|INTERPRO:IPR001063|INTERPRO:IPR005721|INTERPRO:IPR001063|INTERPRO:IPR018260	F		AT1G27400|F17L21.19|F17L21_19	gene	taxon:3702	20090429	TAIR
TAIR	gene:2015928	AT1G27400.1		GO:0006412	TAIR:AnalysisReference:501730468	IEA	INTERPRO:IPR001063|INTERPRO:IPR005721|INTERPRO:IPR001063|INTERPRO:IPR005721|INTERPRO:IPR001063|INTERPRO:IPR018260	P		AT1G27400|F17L21.19|F17L21_19	gene	taxon:3702	20090429	TAIR
TAIR	gene:2015958	AT1G27500.1		GO:0005488	TAIR:AnalysisReference:501730468	IEA	INTERPRO:IPR011990|INTERPRO:IPR011990	F		AT1G27500|F17L21.29|F17L21_29	gene	taxon:3702	20090429	TAIR
TAIR	gene:2015978	AT1G27420.1		GO:0009507	TAIR:AnalysisReference:501730133	IEA	CBS:TargetP	C		AT1G27420|F17L21.21|F17L21_21	gene	taxon:3702	20090515	TAIR
TAIR	gene:2015993	AT1G27260.1		GO:0006355	TAIR:AnalysisReference:501730468	IEA	INTERPRO:IPR003822|INTERPRO:IPR003822|INTERPRO:IPR003822|INTERPRO:IPR003822|INTERPRO:IPR003822|INTERPRO:IPR003822|INTERPRO:IPR003822|INTERPRO:IPR003822	P		AT1G27260|F17L21.32	gene	taxon:3702	20090429	TAIR
TAIR	gene:2015993	AT1G27260.1		GO:0005634	TAIR:AnalysisReference:501730468	IEA	INTERPRO:IPR003822|INTERPRO:IPR003822|INTERPRO:IPR003822|INTERPRO:IPR003822|INTERPRO:IPR003822|INTERPRO:IPR003822|INTERPRO:IPR003822|INTERPRO:IPR003822	C		AT1G27260|F17L21.32	gene	taxon:3702	20090429	TAIR
TAIR	gene:2015998	SPL11		GO:0005634	TAIR:AnalysisReference:501730468	IEA	INTERPRO:IPR004333|INTERPRO:IPR004333|INTERPRO:IPR004333|INTERPRO:IPR004333	C	SQUAMOSA PROMOTER-LIKE 11	AT1G27360|F17L21.14|F17L21_14	gene	taxon:3702	20090429	TAIR
TAIR	gene:2016003	GUT2		GO:0012505	TAIR:AnalysisReference:501730133	IEA	CBS:TargetP	C		AT1G27440|IRX10|ATGUT1|F17L21.23|F17L21_23|IRX10	gene	taxon:3702	20090515	TAIR
TAIR	gene:2016003	GUT2		GO:0016020	TAIR:AnalysisReference:501730468	IEA	INTERPRO:IPR004263	C		AT1G27440|IRX10|ATGUT1|F17L21.23|F17L21_23|IRX10	gene	taxon:3702	20090429	TAIR
TAIR	gene:2016013	SPL10		GO:0005634	TAIR:AnalysisReference:501730468	IEA	INTERPRO:IPR004333|INTERPRO:IPR004333|INTERPRO:IPR004333|INTERPRO:IPR004333	C	SQUAMOSA PROMOTER BINDING PROTEIN-LIKE 10	AT1G27370|F17L21.15|F17L21_15	gene	taxon:3702	20090429	TAIR
TAIR	gene:2016038	AT1G71970.1		GO:0009507	TAIR:AnalysisReference:501730133	IEA	CBS:TargetP	C		AT1G71970|F17M19.12|F17M19_12	gene	taxon:3702	20090515	TAIR
TAIR	gene:2016043	AT1G71980.1		GO:0012505	TAIR:AnalysisReference:501730133	IEA	CBS:TargetP	C		AT1G71980|F17M19.13|F17M19_13	gene	taxon:3702	20090515	TAIR
TAIR	gene:2016043	AT1G71980.1		GO:0005515	TAIR:AnalysisReference:501730468	IEA	INTERPRO:IPR001841|INTERPRO:IPR001841	F		AT1G71980|F17M19.13|F17M19_13	gene	taxon:3702	20090429	TAIR
TAIR	gene:2016043	AT1G71980.1		GO:0008270	TAIR:AnalysisReference:501730468	IEA	INTERPRO:IPR001841|INTERPRO:IPR001841	F		AT1G71980|F17M19.13|F17M19_13	gene	taxon:3702	20090429	TAIR
TAIR	gene:2016053	FUT13		GO:0012505	TAIR:AnalysisReference:501730133	IEA	CBS:TargetP	C	FUCOSYLTRANSFERASE 13	AT1G71990|ATFUT13|FUCTC|FT4-M|ATFT4|ARABIDOPSIS FUCOSYLTRANSFERASE 4|F17M19.14|F17M19_14	gene	taxon:3702	20090515	TAIR
TAIR	gene:2016053	FUT13		GO:0016020	TAIR:AnalysisReference:501730468	IEA	INTERPRO:IPR001503|INTERPRO:IPR001503	C	FUCOSYLTRANSFERASE 13	AT1G71990|ATFUT13|FUCTC|FT4-M|ATFT4|ARABIDOPSIS FUCOSYLTRANSFERASE 4|F17M19.14|F17M19_14	gene	taxon:3702	20090429	TAIR
TAIR	gene:2016078	AT1G71950.1		GO:0042802	TAIR:AnalysisReference:501730468	IEA	INTERPRO:IPR010259	F		AT1G71950|F17M19.10|F17M19_10	gene	taxon:3702	20090429	TAIR
TAIR	gene:2016078	AT1G71950.1		GO:0004252	TAIR:AnalysisReference:501730468	IEA	INTERPRO:IPR010259	F		AT1G71950|F17M19.10|F17M19_10	gene	taxon:3702	20090429	TAIR
TAIR	gene:2016078	AT1G71950.1		GO:0043086	TAIR:AnalysisReference:501730468	IEA	INTERPRO:IPR010259	P		AT1G71950|F17M19.10|F17M19_10	gene	taxon:3702	20090429	TAIR
TAIR	gene:2016088	AT1G71960.1		GO:0016020	TAIR:AnalysisReference:501730468	IEA	INTERPRO:IPR000412|INTERPRO:IPR013525	C		AT1G71960|F17M19.11|F17M19_11	gene	taxon:3702	20090429	TAIR
TAIR	gene:2016088	AT1G71960.1		GO:0006810	TAIR:AnalysisReference:501730468	IEA	INTERPRO:IPR000412	P		AT1G71960|F17M19.11|F17M19_11	gene	taxon:3702	20090429	TAIR
TAIR	gene:2016098	AT1G71920.1		GO:0009507	TAIR:AnalysisReference:501730133	IEA	CBS:TargetP	C		AT1G71920|F17M19.7|F17M19_7	gene	taxon:3702	20090515	TAIR
TAIR	gene:2016098	AT1G71920.1		GO:0004400	TAIR:AnalysisReference:501730468	IEA	INTERPRO:IPR005861	F		AT1G71920|F17M19.7|F17M19_7	gene	taxon:3702	20090429	TAIR
TAIR	gene:2016098	AT1G71920.1		GO:0030170	TAIR:AnalysisReference:501730468	IEA	INTERPRO:IPR004839|INTERPRO:IPR015422|INTERPRO:IPR015421	F		AT1G71920|F17M19.7|F17M19_7	gene	taxon:3702	20090429	TAIR
TAIR	gene:2016098	AT1G71920.1		GO:0016769	TAIR:AnalysisReference:501730468	IEA	INTERPRO:IPR004839	F		AT1G71920|F17M19.7|F17M19_7	gene	taxon:3702	20090429	TAIR
TAIR	gene:2016098	AT1G71920.1		GO:0003824	TAIR:AnalysisReference:501730468	IEA	INTERPRO:IPR015422|INTERPRO:IPR015421	F		AT1G71920|F17M19.7|F17M19_7	gene	taxon:3702	20090429	TAIR
TAIR	gene:2016098	AT1G71920.1		GO:0000105	TAIR:AnalysisReference:501730468	IEA	INTERPRO:IPR005861	P		AT1G71920|F17M19.7|F17M19_7	gene	taxon:3702	20090429	TAIR
TAIR	gene:2016098	AT1G71920.1		GO:0009058	TAIR:AnalysisReference:501730468	IEA	INTERPRO:IPR004839	P		AT1G71920|F17M19.7|F17M19_7	gene	taxon:3702	20090429	TAIR
TAIR	gene:2016108	BCA4		GO:0015976	TAIR:AnalysisReference:501730468	IEA	INTERPRO:IPR015892|INTERPRO:IPR001765|INTERPRO:IPR001765|INTERPRO:IPR001765|INTERPRO:IPR001765|INTERPRO:IPR015892|INTERPRO:IPR001765	P	BETA CARBONIC ANHYDRASE 4	AT1G70410|ATBCA4|BETA CARBONIC ANHYDRASE 4|F17O7.5|F17O7_5	gene	taxon:3702	20090429	TAIR
TAIR	gene:2016108	BCA4		GO:0008270	TAIR:AnalysisReference:501730468	IEA	INTERPRO:IPR015892|INTERPRO:IPR001765|INTERPRO:IPR001765|INTERPRO:IPR001765|INTERPRO:IPR001765|INTERPRO:IPR015892|INTERPRO:IPR001765	F	BETA CARBONIC ANHYDRASE 4	AT1G70410|ATBCA4|BETA CARBONIC ANHYDRASE 4|F17O7.5|F17O7_5	gene	taxon:3702	20090429	TAIR
TAIR	gene:2016108	BCA4		GO:0004089	TAIR:AnalysisReference:501730468	IEA	INTERPRO:IPR015892|INTERPRO:IPR001765|INTERPRO:IPR001765|INTERPRO:IPR001765|INTERPRO:IPR001765|INTERPRO:IPR015892|INTERPRO:IPR001765	F	BETA CARBONIC ANHYDRASE 4	AT1G70410|ATBCA4|BETA CARBONIC ANHYDRASE 4|F17O7.5|F17O7_5	gene	taxon:3702	20090429	TAIR
TAIR	gene:2016113	AT1G70270.1		GO:0003677	TAIR:AnalysisReference:501730468	IEA	INTERPRO:IPR000330	F		AT1G70270|F17O7.20|F17O7_20	gene	taxon:3702	20090429	TAIR
TAIR	gene:2016113	AT1G70270.1		GO:0005524	TAIR:AnalysisReference:501730468	IEA	INTERPRO:IPR000330	F		AT1G70270|F17O7.20|F17O7_20	gene	taxon:3702	20090429	TAIR
TAIR	gene:2016118	ENT1,AT		GO:0006810	TAIR:AnalysisReference:501730468	IEA	INTERPRO:IPR002259|INTERPRO:IPR002259|INTERPRO:IPR002259|INTERPRO:IPR002259|INTERPRO:IPR002259	P	EQUILIBRATIVE NUCLEOTIDE TRANSPORTER 1	AT1G70330|ATENT1	gene	taxon:3702	20090429	TAIR
TAIR	gene:2016138	KUP6		GO:0006813	TAIR:AnalysisReference:501730468	IEA	INTERPRO:IPR003855|INTERPRO:IPR018519	P	K+ UPTAKE PERMEASE 6	AT1G70300|F17O7.17|F17O7_17	gene	taxon:3702	20090429	TAIR
TAIR	gene:2016158	SRO3		GO:0005634	TAIR:AnalysisReference:501730468	IEA	INTERPRO:IPR012317	C	SIMILAR TO RCD ONE 3	AT1G70440|F17O7.2|F17O7_2	gene	taxon:3702	20090429	TAIR
TAIR	gene:2016158	SRO3		GO:0003950	TAIR:AnalysisReference:501730468	IEA	INTERPRO:IPR012317	F	SIMILAR TO RCD ONE 3	AT1G70440|F17O7.2|F17O7_2	gene	taxon:3702	20090429	TAIR
TAIR	gene:2016163	AT1G70430.1		GO:0004674	TAIR:AnalysisReference:501730468	IEA	INTERPRO:IPR002290	F		AT1G70430|F17O7.3|F17O7_3	gene	taxon:3702	20090429	TAIR
TAIR	gene:2016163	AT1G70430.1		GO:0004713	TAIR:AnalysisReference:501730468	IEA	INTERPRO:IPR001245	F		AT1G70430|F17O7.3|F17O7_3	gene	taxon:3702	20090429	TAIR
TAIR	gene:2016163	AT1G70430.1		GO:0006468	TAIR:AnalysisReference:501730468	IEA	INTERPRO:IPR017441|INTERPRO:IPR017442|INTERPRO:IPR001245|INTERPRO:IPR002290|INTERPRO:IPR000719	P		AT1G70430|F17O7.3|F17O7_3	gene	taxon:3702	20090429	TAIR
TAIR	gene:2016163	AT1G70430.1		GO:0005524	TAIR:AnalysisReference:501730468	IEA	INTERPRO:IPR017441|INTERPRO:IPR017442|INTERPRO:IPR001245|INTERPRO:IPR002290|INTERPRO:IPR000719	F		AT1G70430|F17O7.3|F17O7_3	gene	taxon:3702	20090429	TAIR
TAIR	gene:2016163	AT1G70430.1		GO:0004672	TAIR:AnalysisReference:501730468	IEA	INTERPRO:IPR017441|INTERPRO:IPR017442|INTERPRO:IPR000719	F		AT1G70430|F17O7.3|F17O7_3	gene	taxon:3702	20090429	TAIR
TAIR	gene:2016178	TPS8		GO:0008152	TAIR:AnalysisReference:501730468	IEA	INTERPRO:IPR006379	P	TREHALOSE -6-PHOSPHATASE SYNTHASE S8	AT1G70290|ATTPS8|ATTPSC|F17O7.18|F17O7_18	gene	taxon:3702	20090429	TAIR
TAIR	gene:2016178	TPS8		GO:0005992	TAIR:AnalysisReference:501730468	IEA	INTERPRO:IPR003337|INTERPRO:IPR003337|INTERPRO:IPR001830	P	TREHALOSE -6-PHOSPHATASE SYNTHASE S8	AT1G70290|ATTPS8|ATTPSC|F17O7.18|F17O7_18	gene	taxon:3702	20090429	TAIR
TAIR	gene:2016193	PG2		GO:0012505	TAIR:AnalysisReference:501730133	IEA	CBS:TargetP	C	POLYGALACTURONASE 2	AT1G70370|F17O7.9|F17O7_9	gene	taxon:3702	20090515	TAIR
TAIR	gene:2016218	AT1G80220.1		GO:0005622	TAIR:AnalysisReference:501730468	IEA	INTERPRO:IPR015880	C		AT1G80220|F18B13.34|F18B13_34	gene	taxon:3702	20090429	TAIR
TAIR	gene:2016218	AT1G80220.1		GO:0008270	TAIR:AnalysisReference:501730468	IEA	INTERPRO:IPR015880	F		AT1G80220|F18B13.34|F18B13_34	gene	taxon:3702	20090429	TAIR
TAIR	gene:2016228	AT1G80130.1		GO:0005488	TAIR:AnalysisReference:501730468	IEA	INTERPRO:IPR011990	F		AT1G80130|F18B13.21|F18B13_21	gene	taxon:3702	20090429	TAIR
TAIR	gene:2016233	AT1G80030.1		GO:0031072	TAIR:AnalysisReference:501730468	IEA	INTERPRO:IPR001305|INTERPRO:IPR001305|INTERPRO:IPR001623|INTERPRO:IPR001623|INTERPRO:IPR001623|INTERPRO:IPR001305|INTERPRO:IPR001623|INTERPRO:IPR001305|INTERPRO:IPR003095|INTERPRO:IPR003095|INTERPRO:IPR003095|INTERPRO:IPR003095|INTERPRO:IPR003095|INTERPRO:IPR003095|INTERPRO:IPR003095|INTERPRO:IPR003095|INTERPRO:IPR001623|INTERPRO:IPR018253	F		AT1G80030|F18B13.12|F18B13_12	gene	taxon:3702	20090429	TAIR
TAIR	gene:2016233	AT1G80030.1		GO:0009408	TAIR:AnalysisReference:501730468	IEA	INTERPRO:IPR012724	P		AT1G80030|F18B13.12|F18B13_12	gene	taxon:3702	20090429	TAIR
TAIR	gene:2016233	AT1G80030.1		GO:0006457	TAIR:AnalysisReference:501730468	IEA	INTERPRO:IPR001305|INTERPRO:IPR001305|INTERPRO:IPR001305|INTERPRO:IPR012724|INTERPRO:IPR008971|INTERPRO:IPR008971|INTERPRO:IPR002939|INTERPRO:IPR001305|INTERPRO:IPR003095|INTERPRO:IPR003095|INTERPRO:IPR003095|INTERPRO:IPR003095|INTERPRO:IPR003095|INTERPRO:IPR003095|INTERPRO:IPR003095|INTERPRO:IPR003095	P		AT1G80030|F18B13.12|F18B13_12	gene	taxon:3702	20090429	TAIR
TAIR	gene:2016233	AT1G80030.1		GO:0005524	TAIR:AnalysisReference:501730468	IEA	INTERPRO:IPR012724	F		AT1G80030|F18B13.12|F18B13_12	gene	taxon:3702	20090429	TAIR
TAIR	gene:2016233	AT1G80030.1		GO:0051082	TAIR:AnalysisReference:501730468	IEA	INTERPRO:IPR001305|INTERPRO:IPR001305|INTERPRO:IPR001305|INTERPRO:IPR012724|INTERPRO:IPR008971|INTERPRO:IPR008971|INTERPRO:IPR002939|INTERPRO:IPR001305|INTERPRO:IPR003095|INTERPRO:IPR003095|INTERPRO:IPR003095|INTERPRO:IPR003095|INTERPRO:IPR003095|INTERPRO:IPR003095|INTERPRO:IPR003095|INTERPRO:IPR003095	F		AT1G80030|F18B13.12|F18B13_12	gene	taxon:3702	20090429	TAIR
TAIR	gene:2016238	AT1G80140.1		GO:0012505	TAIR:AnalysisReference:501730133	IEA	CBS:TargetP	C		AT1G80140|F18B13.22|F18B13_22	gene	taxon:3702	20090515	TAIR
TAIR	gene:2016238	AT1G80140.1		GO:0004650	TAIR:AnalysisReference:501730468	IEA	INTERPRO:IPR000743	F		AT1G80140|F18B13.22|F18B13_22	gene	taxon:3702	20090429	TAIR
TAIR	gene:2016238	AT1G80140.1		GO:0005975	TAIR:AnalysisReference:501730468	IEA	INTERPRO:IPR000743	P		AT1G80140|F18B13.22|F18B13_22	gene	taxon:3702	20090429	TAIR
TAIR	gene:2016243	AT1G80060.1		GO:0006464	TAIR:AnalysisReference:501730468	IEA	INTERPRO:IPR000626	P		AT1G80060|F18B13.35|F18B13_35	gene	taxon:3702	20090429	TAIR
TAIR	gene:2016278	AT1G80210.1		GO:0012505	TAIR:AnalysisReference:501730133	IEA	CBS:TargetP	C		AT1G80210|F18B13.28|F18B13_28	gene	taxon:3702	20090515	TAIR
TAIR	gene:2016283	AT1G80230.1		GO:0004129	TAIR:AnalysisReference:501730468	IEA	INTERPRO:IPR002124|INTERPRO:IPR002124|INTERPRO:IPR002124|INTERPRO:IPR002124	F		AT1G80230|F18B13.29|F18B13_29	gene	taxon:3702	20090429	TAIR
TAIR	gene:2016288	SUS2		GO:0000398	TAIR:AnalysisReference:501730468	IEA	INTERPRO:IPR012591|INTERPRO:IPR012592	P	ABNORMAL SUSPENSOR 2	AT1G80070|EMB33|EMB177|EMB14|EMBRYO DEFECTIVE 33|EMBRYO DEFECTIVE 177|EMBRYO DEFECTIVE 14|F18B13.15|F18B13_15	gene	taxon:3702	20090429	TAIR
TAIR	gene:2016303	AT1G80040.1		GO:0009507	TAIR:AnalysisReference:501730133	IEA	CBS:TargetP	C		AT1G80040|F18B13.13|F18B13_13	gene	taxon:3702	20090515	TAIR
TAIR	gene:2016313	AT1G80170.1		GO:0004650	TAIR:AnalysisReference:501730468	IEA	INTERPRO:IPR000743|INTERPRO:IPR000743	F		AT1G80170|F18B13.25|F18B13_25	gene	taxon:3702	20090429	TAIR
TAIR	gene:2016313	AT1G80170.1		GO:0005975	TAIR:AnalysisReference:501730468	IEA	INTERPRO:IPR000743|INTERPRO:IPR000743	P		AT1G80170|F18B13.25|F18B13_25	gene	taxon:3702	20090429	TAIR
TAIR	gene:2016328	AT1G80200.1		GO:0012505	TAIR:AnalysisReference:501730133	IEA	CBS:TargetP	C		AT1G80200|F18B13.33|F18B13_33	gene	taxon:3702	20090515	TAIR
TAIR	gene:2016376	AT1G19390.1		GO:0012505	TAIR:AnalysisReference:501730133	IEA	CBS:TargetP	C		AT1G19390|F18O14.11|F18O14_11	gene	taxon:3702	20090515	TAIR
TAIR	gene:2016376	AT1G19390.1		GO:0006468	TAIR:AnalysisReference:501730468	IEA	INTERPRO:IPR008271|INTERPRO:IPR017442|INTERPRO:IPR000719|INTERPRO:IPR017441	P		AT1G19390|F18O14.11|F18O14_11	gene	taxon:3702	20090429	TAIR
TAIR	gene:2016376	AT1G19390.1		GO:0016021	TAIR:AnalysisReference:501730468	IEA	INTERPRO:IPR013695	C		AT1G19390|F18O14.11|F18O14_11	gene	taxon:3702	20090429	TAIR
TAIR	gene:2016396	KCS4		GO:0008415	TAIR:AnalysisReference:501730468	IEA	INTERPRO:IPR012328	F	3-KETOACYL-COA SYNTHASE 4	AT1G19440|F18O14.21|F18O14_21	gene	taxon:3702	20090429	TAIR
TAIR	gene:2016396	KCS4		GO:0016747	TAIR:AnalysisReference:501730468	IEA	INTERPRO:IPR012392|INTERPRO:IPR013601	F	3-KETOACYL-COA SYNTHASE 4	AT1G19440|F18O14.21|F18O14_21	gene	taxon:3702	20090429	TAIR
TAIR	gene:2016396	KCS4		GO:0016020	TAIR:AnalysisReference:501730468	IEA	INTERPRO:IPR012392|INTERPRO:IPR013601	C	3-KETOACYL-COA SYNTHASE 4	AT1G19440|F18O14.21|F18O14_21	gene	taxon:3702	20090429	TAIR
TAIR	gene:2016396	KCS4		GO:0003824	TAIR:AnalysisReference:501730468	IEA	INTERPRO:IPR016039|INTERPRO:IPR016038|INTERPRO:IPR016038	F	3-KETOACYL-COA SYNTHASE 4	AT1G19440|F18O14.21|F18O14_21	gene	taxon:3702	20090429	TAIR
TAIR	gene:2016406	AT1G19450.1		GO:0055085	TAIR:AnalysisReference:501730468	IEA	INTERPRO:IPR003663|INTERPRO:IPR003663|INTERPRO:IPR003663|INTERPRO:IPR003663|INTERPRO:IPR003663|INTERPRO:IPR003663	P		AT1G19450|F18O14.22|F18O14_22	gene	taxon:3702	20090429	TAIR
TAIR	gene:2016406	AT1G19450.1		GO:0006810	TAIR:AnalysisReference:501730468	IEA	INTERPRO:IPR005829|INTERPRO:IPR005828|INTERPRO:IPR005829	P		AT1G19450|F18O14.22|F18O14_22	gene	taxon:3702	20090429	TAIR
TAIR	gene:2016416	ATRL5		GO:0003677	TAIR:AnalysisReference:501730468	IEA	INTERPRO:IPR001005	F	ARABIDOPSIS RAD-LIKE 5	AT1G19510|RSM4|RADIALIS-LIKE SANT/MYB 4|F18O14.26|F18O14_26	gene	taxon:3702	20090429	TAIR
TAIR	gene:2016421	AT1G19490.1		GO:0009507	TAIR:AnalysisReference:501730133	IEA	CBS:TargetP	C		AT1G19490|F18O14.41	gene	taxon:3702	20090515	TAIR
TAIR	gene:2016421	AT1G19490.1		GO:0005634	TAIR:AnalysisReference:501730468	IEA	INTERPRO:IPR011616	C		AT1G19490|F18O14.41	gene	taxon:3702	20090429	TAIR
TAIR	gene:2016421	AT1G19490.1		GO:0006355	TAIR:AnalysisReference:501730468	IEA	INTERPRO:IPR011616|INTERPRO:IPR004827|INTERPRO:IPR004827	P		AT1G19490|F18O14.41	gene	taxon:3702	20090429	TAIR
TAIR	gene:2016436	AT1G19310.1		GO:0005515	TAIR:AnalysisReference:501730468	IEA	INTERPRO:IPR001841|INTERPRO:IPR001841	F		AT1G19310|F18O14.3|F18O14_3	gene	taxon:3702	20090429	TAIR
TAIR	gene:2016436	AT1G19310.1		GO:0008270	TAIR:AnalysisReference:501730468	IEA	INTERPRO:IPR001841|INTERPRO:IPR001841	F		AT1G19310|F18O14.3|F18O14_3	gene	taxon:3702	20090429	TAIR
TAIR	gene:2016441	AT1G19320.1		GO:0012505	TAIR:AnalysisReference:501730133	IEA	CBS:TargetP	C		AT1G19320|F18O14.4|F18O14_4	gene	taxon:3702	20090515	TAIR
TAIR	gene:2016456	AT1G19480.1		GO:0009507	TAIR:AnalysisReference:501730133	IEA	CBS:TargetP	C		AT1G19480|F18O14.25|F18O14_25	gene	taxon:3702	20090515	TAIR
TAIR	gene:2016456	AT1G19480.1		GO:0003824	TAIR:AnalysisReference:501730468	IEA	INTERPRO:IPR011257	F		AT1G19480|F18O14.25|F18O14_25	gene	taxon:3702	20090429	TAIR
TAIR	gene:2016456	AT1G19480.1		GO:0006281	TAIR:AnalysisReference:501730468	IEA	INTERPRO:IPR011257	P		AT1G19480|F18O14.25|F18O14_25	gene	taxon:3702	20090429	TAIR
TAIR	gene:2016456	AT1G19480.1		GO:0006284	TAIR:AnalysisReference:501730468	IEA	INTERPRO:IPR003265|INTERPRO:IPR003265	P		AT1G19480|F18O14.25|F18O14_25	gene	taxon:3702	20090429	TAIR
TAIR	gene:2016461	AT1G19340.1		GO:0003676	TAIR:AnalysisReference:501730468	IEA	INTERPRO:IPR002052	F		AT1G19340|F18O14.6|F18O14_6	gene	taxon:3702	20090429	TAIR
TAIR	gene:2016461	AT1G19340.1		GO:0032259	TAIR:AnalysisReference:501730468	IEA	INTERPRO:IPR002052	P		AT1G19340|F18O14.6|F18O14_6	gene	taxon:3702	20090429	TAIR
TAIR	gene:2016461	AT1G19340.1		GO:0008168	TAIR:AnalysisReference:501730468	IEA	INTERPRO:IPR002052|INTERPRO:IPR007757|INTERPRO:IPR007757	F		AT1G19340|F18O14.6|F18O14_6	gene	taxon:3702	20090429	TAIR
TAIR	gene:2016461	AT1G19340.1		GO:0006139	TAIR:AnalysisReference:501730468	IEA	INTERPRO:IPR007757|INTERPRO:IPR007757	P		AT1G19340|F18O14.6|F18O14_6	gene	taxon:3702	20090429	TAIR
TAIR	gene:2016466	AT1G19500.1		GO:0012505	TAIR:AnalysisReference:501730133	IEA	CBS:TargetP	C		AT1G19500|F18O14.44	gene	taxon:3702	20090515	TAIR
TAIR	gene:2016481	AT1G19540.1		GO:0003824	TAIR:AnalysisReference:501730468	IEA	INTERPRO:IPR016040|INTERPRO:IPR016040	F		AT1G19540|F18O14.30|F18O14_30	gene	taxon:3702	20090429	TAIR
TAIR	gene:2016481	AT1G19540.1		GO:0005488	TAIR:AnalysisReference:501730468	IEA	INTERPRO:IPR016040|INTERPRO:IPR016040	F		AT1G19540|F18O14.30|F18O14_30	gene	taxon:3702	20090429	TAIR
TAIR	gene:2016481	AT1G19540.1		GO:0008152	TAIR:AnalysisReference:501730468	IEA	INTERPRO:IPR016040|INTERPRO:IPR016040	P		AT1G19540|F18O14.30|F18O14_30	gene	taxon:3702	20090429	TAIR
TAIR	gene:2016481	AT1G19540.1		GO:0006808	TAIR:AnalysisReference:501730468	IEA	INTERPRO:IPR008030	P		AT1G19540|F18O14.30|F18O14_30	gene	taxon:3702	20090429	TAIR
TAIR	gene:2016481	AT1G19540.1		GO:0016564	TAIR:AnalysisReference:501730468	IEA	INTERPRO:IPR008030	F		AT1G19540|F18O14.30|F18O14_30	gene	taxon:3702	20090429	TAIR
TAIR	gene:2016486	AT1G19360.1		GO:0005783	TAIR:AnalysisReference:501730468	IEA	INTERPRO:IPR003388	C		AT1G19360|F18O14.8|F18O14_8	gene	taxon:3702	20090429	TAIR
TAIR	gene:2016589	ZW9		GO:0012505	TAIR:AnalysisReference:501730133	IEA	CBS:TargetP	C		AT1G58270|F19C14.11|F19C14_11	gene	taxon:3702	20090515	TAIR
TAIR	gene:2016609	ZW18		GO:0005739	TAIR:AnalysisReference:501730133	IEA	CBS:TargetP	C		AT1G58350|F19C14.4|F19C14_4	gene	taxon:3702	20090515	TAIR
TAIR	gene:2016614	ZF14		GO:0015297	TAIR:AnalysisReference:501730468	IEA	INTERPRO:IPR002528|INTERPRO:IPR002528|INTERPRO:IPR002528|INTERPRO:IPR002528	F		AT1G58340|F19C14.5|F19C14_5	gene	taxon:3702	20090429	TAIR
TAIR	gene:2016614	ZF14		GO:0015238	TAIR:AnalysisReference:501730468	IEA	INTERPRO:IPR002528|INTERPRO:IPR002528|INTERPRO:IPR002528|INTERPRO:IPR002528	F		AT1G58340|F19C14.5|F19C14_5	gene	taxon:3702	20090429	TAIR
TAIR	gene:2017526	AT1G51830.1		GO:0006468	TAIR:AnalysisReference:501730468	IEA	INTERPRO:IPR008271|INTERPRO:IPR017442|INTERPRO:IPR000719|INTERPRO:IPR017441	P		AT1G51830|T14L22.4|T14L22_4	gene	taxon:3702	20090429	TAIR
TAIR	gene:2017541	AT1G51720.1		GO:0005488	TAIR:AnalysisReference:501730468	IEA	INTERPRO:IPR016040|INTERPRO:IPR016040	F		AT1G51720|F19C24.7|F19C24_7	gene	taxon:3702	20090429	TAIR
TAIR	gene:2017541	AT1G51720.1		GO:0016491	TAIR:AnalysisReference:501730468	IEA	INTERPRO:IPR006095|INTERPRO:IPR006097|INTERPRO:IPR006096|INTERPRO:IPR006095|INTERPRO:IPR006095|INTERPRO:IPR006095|INTERPRO:IPR006095	F		AT1G51720|F19C24.7|F19C24_7	gene	taxon:3702	20090429	TAIR
TAIR	gene:2017541	AT1G51720.1		GO:0008152	TAIR:AnalysisReference:501730468	IEA	INTERPRO:IPR016040|INTERPRO:IPR016040	P		AT1G51720|F19C24.7|F19C24_7	gene	taxon:3702	20090429	TAIR
TAIR	gene:2017541	AT1G51720.1		GO:0006520	TAIR:AnalysisReference:501730468	IEA	INTERPRO:IPR006095|INTERPRO:IPR006097|INTERPRO:IPR006096|INTERPRO:IPR006095|INTERPRO:IPR006095|INTERPRO:IPR006095|INTERPRO:IPR006095	P		AT1G51720|F19C24.7|F19C24_7	gene	taxon:3702	20090429	TAIR
TAIR	gene:2017541	AT1G51720.1		GO:0003824	TAIR:AnalysisReference:501730468	IEA	INTERPRO:IPR016040|INTERPRO:IPR016040	F		AT1G51720|F19C24.7|F19C24_7	gene	taxon:3702	20090429	TAIR
TAIR	gene:2017546	AT1G51620.1		GO:0006468	TAIR:AnalysisReference:501730468	IEA	INTERPRO:IPR017442|INTERPRO:IPR000719	P		AT1G51620|F19C24.15|F19C24_15	gene	taxon:3702	20090429	TAIR
TAIR	gene:2017546	AT1G51620.1		GO:0005524	TAIR:AnalysisReference:501730468	IEA	INTERPRO:IPR017442|INTERPRO:IPR000719	F		AT1G51620|F19C24.15|F19C24_15	gene	taxon:3702	20090429	TAIR
TAIR	gene:2017546	AT1G51620.1		GO:0004672	TAIR:AnalysisReference:501730468	IEA	INTERPRO:IPR017442|INTERPRO:IPR000719	F		AT1G51620|F19C24.15|F19C24_15	gene	taxon:3702	20090429	TAIR
TAIR	gene:2017556	AT1G51800.1		GO:0012505	TAIR:AnalysisReference:501730133	IEA	CBS:TargetP	C		AT1G51800|F19C24.3|F19C24_3	gene	taxon:3702	20090515	TAIR
TAIR	gene:2017556	AT1G51800.1		GO:0006468	TAIR:AnalysisReference:501730468	IEA	INTERPRO:IPR008271|INTERPRO:IPR017442|INTERPRO:IPR000719|INTERPRO:IPR017441	P		AT1G51800|F19C24.3|F19C24_3	gene	taxon:3702	20090429	TAIR
TAIR	gene:2017571	AT1G51790.1		GO:0012505	TAIR:AnalysisReference:501730133	IEA	CBS:TargetP	C		AT1G51790|F19C24.24|F19C24_24	gene	taxon:3702	20090515	TAIR
TAIR	gene:2017571	AT1G51790.1		GO:0006468	TAIR:AnalysisReference:501730468	IEA	INTERPRO:IPR000719|INTERPRO:IPR017442|INTERPRO:IPR001245|INTERPRO:IPR002290	P		AT1G51790|F19C24.24|F19C24_24	gene	taxon:3702	20090429	TAIR
TAIR	gene:2017576	ILL5		GO:0012505	TAIR:AnalysisReference:501730133	IEA	CBS:TargetP	C	IAA-LEUCINE RESISTANT (ILR)-LIKE GENE 5	AT1G51780|F19C24.29|F19C24_29	gene	taxon:3702	20090515	TAIR
TAIR	gene:2017586	ATB ALPHA		GO:0000159	TAIR:AnalysisReference:501730468	IEA	INTERPRO:IPR000009|INTERPRO:IPR000009|INTERPRO:IPR000009|INTERPRO:IPR000009|INTERPRO:IPR000009|INTERPRO:IPR000009|INTERPRO:IPR000009|INTERPRO:IPR000009|INTERPRO:IPR000009|INTERPRO:IPR000009|INTERPRO:IPR000009|INTERPRO:IPR000009|INTERPRO:IPR000009	C	PROTEIN PHOSPHATASE 2A 55 KDA REGULATORY SUBUNIT B ALPHA ISOFORM	AT1G51690	gene	taxon:3702	20090429	TAIR
TAIR	gene:2017586	ATB ALPHA		GO:0008601	TAIR:AnalysisReference:501730468	IEA	INTERPRO:IPR000009|INTERPRO:IPR000009|INTERPRO:IPR000009|INTERPRO:IPR000009|INTERPRO:IPR000009|INTERPRO:IPR000009|INTERPRO:IPR000009|INTERPRO:IPR000009|INTERPRO:IPR000009|INTERPRO:IPR000009|INTERPRO:IPR000009|INTERPRO:IPR000009|INTERPRO:IPR000009	F	PROTEIN PHOSPHATASE 2A 55 KDA REGULATORY SUBUNIT B ALPHA ISOFORM	AT1G51690	gene	taxon:3702	20090429	TAIR
TAIR	gene:2017586	ATB ALPHA		GO:0007165	TAIR:AnalysisReference:501730468	IEA	INTERPRO:IPR000009|INTERPRO:IPR000009|INTERPRO:IPR000009|INTERPRO:IPR000009|INTERPRO:IPR000009|INTERPRO:IPR000009|INTERPRO:IPR000009|INTERPRO:IPR000009|INTERPRO:IPR000009|INTERPRO:IPR000009|INTERPRO:IPR000009|INTERPRO:IPR000009|INTERPRO:IPR000009	P	PROTEIN PHOSPHATASE 2A 55 KDA REGULATORY SUBUNIT B ALPHA ISOFORM	AT1G51690	gene	taxon:3702	20090429	TAIR
TAIR	gene:2017631	SYP81		GO:0016020	TAIR:AnalysisReference:501730468	IEA	INTERPRO:IPR006012|INTERPRO:IPR010989	C	SYNTAXIN OF PLANTS 81	AT1G51740|ATUFE1|ATSYP81|UFE1|ARABIDOPSIS THALIANA ORTHOLOG OF YEAST UFE1 (UNKNOWN FUNCTION-ESSENTIAL 1)|ORTHOLOG OF YEAST UFE1 (UNKNOWN FUNCTION-ESSENTIAL 1)|F19C24.5|F19C24_5	gene	taxon:3702	20090429	TAIR
[truncated: 25,816,093 more chars]
