# Supplementary material for: GOAL: A software tool for assessing biological significance of genes groups
Source: BMC Bioinformatics. 2010 May 6;11:229. doi: 10.1186/1471-2105-11-229 (PMC2873542; doi:10.1186/1471-2105-11-229)
Supplement: Additional file 1 — GOAL jar file and GOAL user manual (GOAL-1.0.zip). [file 1471-2105-11-229-S1.ZIP › GOAL-1.0/Deployment/Data/goSynonyms/goa_human.csv]

Gene Name	Ensembl Gene	UniGene	EntrezGene	RefseqRNA	RefSeqpeptide	Affymetrix	GenBank Accession	CCDS
ALG12	ENSG00000182858	Hs.526711	79087	NM_024105	NP_077010.1	[U133_X3P] 218444_3p_at [HG_U133A] 218444_at [HG_U133A_2] 218444_at [HG_U133_Plus_2] 218444_at [HG_U95B] 54946_at [U133_X3P] g13129113_3p_at [U133_X3P] g13129113_3p_s_at [U133_X3P] g13129113_3p_x_at	NM_024105 AF318343 BC098562 BC001729 AJ303120 AJ290427 AK126604 CR456369 AF258571 BF307187 BX354635 AL542340 BM561980 BX333174 BI518087 BM918960 BG678326 BX354998 CD252521 BX354634 BX336922 BM924620 BE883509 BX353669 BX332861 BG122513 BX386643 BX333173 BX	CCDS14081.1
PDSS2	ENSG00000164494	Hs.486095	57107	NM_020381	NP_065114.2		NM_020381 BC039906 AL832290 AK225629 BC029491 BG177085 AB210839 AJ420575 BI465307 BM017975 BG286542 BQ898038 BE617435 BG619659 BQ220380 BU197370 CA430975 BF574026 CB985515 CD630097 BG401578 CD630100 BG704066 BI551760 CN429068 CD357223 CD630102 CD630093 CD	CCDS5059.1
PDSS1	ENSG00000148459	Hs.558468	23590	NM_014317	NP_055132.2	[HG_U133A] 209027_s_at [HG_U133A_2] 209027_s_at [HG_U133_Plus_2] 209027_s_at [HG_Focus] 209028_s_at [HG_U133A] 209028_s_at [HG_U133A_2] 209028_s_at [HG_U133_Plus_2] 209028_s_at [HG_Focus] 220865_s_at [HG_U133A] 220865_s_at [HG_U133A_2] 220865_s_at [HG_U13	AB209763 AK096048 BC049211 NM_014317 AK223414 AK024802 AB210838 CR591586 CR609440 AF118395 BC063635 BX404180 BM806663 BI756998 AL582288 BF982221 AL560834 AL558274 BX454084 CB996378 BG252364 BQ212558 BI916825 DR763621 DR155397 BI255737 BI761095 CX788936 BG	CCDS31168.1
ERCC1	ENSG00000012061|ENSG00000107438	Hs.435981	2067	NM_001983 NM_202001 NM_020992	NP_001974.1 NP_973730.1 NP_066272.1		AK092039 BM913463 BU538962 BU558106 NM_202001 BM912366 BC052813 BM913893 BE882422 BE796555 BM917656 BM556010 BI550630 NM_001983 M28650 M13194 AF001925 BQ950441 BC008930 BQ278774 BG254926 AL551495 CR590512 BE799888 BU538994 BG338981 BU957764 BF685745 AL580	CCDS12662.1 CCDS12663.1 CCDS7441.1
RAD50	ENSG00000113522	Hs.655835	10111	NM_005732 NM_133482	NP_005723.2 NP_597816.1	[HC_G110] 1533_at [HG_U95A] 1533_at [HG_U95Av2] 1533_at [HG_U133_Plus_2] 1563389_at [HG_Focus] 208393_s_at [HG_U133A] 208393_s_at [HG_U133A_2] 208393_s_at [HG_U133_Plus_2] 208393_s_at [HG_U133A] 209349_at [HG_U133A_2] 209349_at [HG_U133_Plus_2] 209349_at	U63139 NM_005732 NM_133482 AF057299 AF057300 BC108282 BC073850 AK290597 BC062603 BF968172 BE882629 BM905379 BM451750 BG570177 BM800144 BQ073073 BG034369 BG106651 BQ879904 BF794207 DQ655924 BU155100 AU122773 BQ686027 BF792420 BU180163 BE788103 CA454737 BU1	CCDS34233.1 CCDS34234.1
MRE11A	ENSG00000020922	Hs.192649	4361	NM_005590 NM_005591	NP_005581.2 NP_005582.1	[HG_Focus] 205395_s_at [HG_U133A] 205395_s_at [HG_U133A_2] 205395_s_at [HG_U133_Plus_2] 205395_s_at [HG_U133B] 242456_at [HG_U133_Plus_2] 242456_at [HG_U95A] 32869_at [HG_U95Av2] 32869_at [HG_U95A] 32870_g_at [HG_U95Av2] 32870_g_at [HG_U95A] 39233_at [HG_	NM_005590 NM_005591 AK095388 BC063458 AF022778 U37359 AF073362 BC017823 CR600174 BC005241 BM800639 BX363604 BQ213743 BQ721713 BG531605 BX363605 AL542543 BQ877980 BE737709 BQ423332 BQ890553 BU539374 BF574168 BG535141 CF594205 BQ232454 BF693804 BI260475 CD6	CCDS8298.1 CCDS8299.1
LCT	ENSG00000115850	Hs.551506	3938	NM_002299	NP_002290.2	[HG_Focus] 206945_at [HG_U133A] 206945_at [HG_U133A_2] 206945_at [HG_U133_Plus_2] 206945_at [HG_U95A] 32917_at [HG_U95Av2] 32917_at [U133_X3P] g4504966_3p_at [HuGeneFL] X07994_at	NM_002299 X07994 CF596598 BX642122 DA930295 AW951427 DB118030 DB160866 AA912938 AI742930 AA837849 AA837868 DB118106 CD614529 CD614531 CD614523 CD614527 CD614524 CD614528 CD614530 CD614532 CD614525 AA428424 CD614526 BP417857 T29672 AA377108 AI742934	CCDS2178.1
PIGZ	ENSG00000119227	Hs.518403	80235	NM_025163	NP_079439.2	[HG_U133A] 220041_at [HG_U133A_2] 220041_at [HG_U133_Plus_2] 220041_at [U133_X3P] g13376764_3p_at	NM_025163 AK022830 BC044640 BC018804 CR601084 BG760692 BG763440 BX411293 BG769975 BG767520 AL537470 BG770568 CD251411 AL537471 BG763689 BI757996 BG760211 BX431209 AU127569 DA736224 CA313131 BG742845 AV646646 BX464725 BE077398 EL736020 BP263233 DC346992 DB	CCDS3324.1
PIGV	ENSG00000060642	Hs.259605	55650	NM_017837	NP_060307.2		AK056539 NM_017837 BC013568 AK000484 AK225521 CR609465 AK097053 CR625962 CR599392 BX462667 BM918442 BX357689 BX357688 BU146855 BM560014 BX401025 BM459640 BX401026 BI457165 BG771798 BG831593 BF531024 BG831582 BX335760 CD557968 BG386893 BX392535 CD251053 CD	CCDS287.1
ALG3		Hs.478481	10195				CR601384 CR625277 NM_005787 BC004313 BC002839 CR620912 CR603947 AK289361 Y09022 CR592328 BC021062 CR596636 CR594345 CR616285 CR619480 CR593059 CR620598 BU539479 BM544940 CR611890 BU528913 BE562387 BE906118 BQ069417 BX394865 BQ053899 CA454319 BX339648 BM48
ALG8	ENSG00000159063	Hs.503368	79053	NM_001007027.2 NM_024079	NP_001007028.1 NP_076984.2	[HG_U133A] 203545_at [HG_U133A_2] 203545_at [HG_U133_Plus_2] 203545_at [HG_U95A] 32051_at [HG_U95Av2] 32051_at [HG_U95C] 61092_at [U133_X3P] g13129069_3p_at	NM_001007027 BC017892 AK075184 CR620133 NM_024079 BC001133 AK098614 AJ224875 CR623474 CR621003 AK075194 CR607665 CR595136 CR599637 CR618228 CF597002 BM804130 AL515942 AL520278 BM553191 AL548208 BX397647 AL572852 BM924807 AL515943 BQ670317 AL560186 AL52027	CCDS8258.1
ALG2	ENSG00000119523	Hs.40919	85365	NM_033087	NP_149078.1	[HG_U133B] 225621_at [HG_U133_Plus_2] 225621_at [HG_U133B] 228166_at [HG_U133_Plus_2] 228166_at [HG_U133B] 228166_at [HG_U133_Plus_2] 228166_at [HG_U95B] 44054_at [HG_U95B] 45175_at [HG_U95B] 45175_at [HG_U95B] 59299_at [HG_U95E] 76713_r_at [U133_X3P] Hs.	NM_033087 AK075189 BC017876 AK075172 AB161356 AK027417 AK074704 AY358697 BC015126 CF994409 BQ641538 BG249198 BG183951 BI549967 BI520917 BG574531 BI520003 BF382074 BF208636 DA727752 BG529952 BG105737 CX165530 BF213836 BG402367 CX752210 DA831810 BG499898 BU	CCDS6739.1
GNAT1	ENSG00000114349	Hs.517978	2779	NM_000172 NM_144499	NP_000163.2 NP_653082.1	[HG_U133A] 207514_s_at [HG_U133A_2] 207514_s_at [HG_U133_Plus_2] 207514_s_at [HG_Focus] 214286_at [HG_U133A] 214286_at [HG_U133A_2] 214286_at [HG_U133_Plus_2] 214286_at [HG_U95A] 34073_s_at [HG_U95Av2] 34073_s_at [HG_U95A] 34074_s_at [HG_U95Av2] 34074_s_a	NM_144499 X15088 NM_000172 BC095505 AF493908 W28895 CB565937 W23174 W22688 W27914 W22046 W28950 W21939 W22824 CD636906 CD636907 CD636905 CD636908 EL953672 W23192 W22669 W22552 BM706878 BM706864 AW967085 BU732906 EL953085 BQ637740 W22570 EL949403 BQ639248	CCDS2812.1
FASN	ENSG00000169710	Hs.83190	2194	NM_004104	NP_004095.4		NM_004104 BC063242 U29344 AB209988 AY451392 BC014631 BC007305 BC021544 BC007267 BC007909 S80437 BC014634 CA488684 BM464312 BU502519 BG284594 BU957066 BM928643 BM557398 BM450620 BM904017 BQ896775 BI093712 BM904154 BQ645642 BQ648770 BM560946 BQ434030 BU1682	CCDS11801.1
ALDH1L1	ENSG00000160691	Hs.434435	10840	NM_003029 NM_183001	NP_003020.2 NP_892113.3		AK124908 CR749807 NM_012190 AK222694 AB209299 AK222535 AF052732 AL133015 BC027241 BM547932 BG287828 BX331810 BG287392 BG261244 BG292026 BI763868 BQ882944 BI762475 BX390138 BF340129 BE865689 BG260070 CA313462 BG188430 EB386855 BU731255 CB853202 BI829048 BX	CCDS1076.1 CCDS30881.1
ALDH1L2	ENSG00000136010	Hs.42572	160428	NM_001034173	NP_001029345.1		CR627287 CR749561 BX537599 BC103934 NM_001034173 BC103935 AK095827 AK094088 CR590204 BQ897582 BF695304 EB385970 BU171321 BX375409 BQ447069 BU627435 CA418450 BX375410 CA430910 BQ778061 CN483502 CN483843 CN411382 DA235156 AL134563 DB278589 DB239962 DA227439	CCDS31891.1
AASDH	ENSG00000157426	Hs.104347	132949	NM_181806	NP_861522.2		BX640635 NM_181806 AY314787 AY422212 AF516672 BC142709 BX648853 BC141824 CD512758 BQ946965 CD516374 BU601969 BU193952 BX437689 EB386335 BG681142 BE967631 BG753477 DN995664 DR763134 CN359828 DB470811 BM787517 CA389656 DB539285 AW967496 AW979059 BU681512 CA	CCDS3504.1
NDUFAB1	ENSG00000004779|ENSG00000104812	Hs.189716	4706	NM_005003 NM_002103	NP_004994.1 NP_002094.2		BQ646109 CB995287 BM808601 BI116901 BI550295 BG285452 BX338399 BF973123 BU860156 CB995391 BQ948791 BG821214 BU596404 CB992158 BE795372 CB992157 BG338794 BG705944 CB991185 BF205699 BF968098 BU189692 BU533005 BU597704 CB994516 CB990872 BQ925184 BE615651 CB9	CCDS10614.1 CCDS12747.1
CARS	ENSG00000165629	Hs.274873	833	NM_001001973 NM_005174	NP_001001973.1 NP_005165.1	[HG_U133A] 202402_s_at [HG_U133A_2] 202402_s_at [HG_U133_Plus_2] 202402_s_at [HG_Focus] 212971_at [HG_U133A] 212971_at [HG_U133A_2] 212971_at [HG_U133_Plus_2] 212971_at [HG_U133B] 240983_s_at [HG_U133_Plus_2] 240983_s_at [HG_U95A] 40408_at [HG_U95Av2] 404	NM_001014438 AK096313 NM_001014437 BX647906 AK093033 NM_139273 NM_001751 BC002880 AK222614 CR598668 AF288207 AF288206 L06845 BT009913 AK289432 BM564338 BM469742 CD558650 BE791628 BM549303 BE730809 AL579180 BM911182 BM917083 BG325937 BF204827 BQ069336 BE79	CCDS31142.1 CCDS7081.1
METTL1	ENSG00000037897	Hs.42957	4234	NM_005371 NM_023033	NP_005362.2 NP_075422.2	[HG_Focus] 204027_s_at [HG_U133A] 204027_s_at [HG_U133A_2] 204027_s_at [HG_U133_Plus_2] 204027_s_at [HG_U95A] 36001_at [HG_U95Av2] 36001_at [U133_X3P] g13186321_3p_a_at [HuGeneFL] X96698_at [HuGeneFL] X96698_at	NM_005371 NM_023033 BM811217 BC000550 Y18643 X96698 CR595086 BU188787 BI670196 AK223202 BE785178 BE746200 BE747180 BE894158 BE793236 BM466327 BG110054 BU150918 BG286702 BG390919 BF981658 CD049427 BQ651940 AL576618 BI114486 BG420288 BQ678084 BF204489 BQ440	CCDS8955.1 CCDS8956.1
SEPSECS	ENSG00000109618	Hs.253305	51091	NM_016955 NM_153825.1	NP_058651.1 NP_722547.1		BX648976 AJ238617 NM_153825 BC117202 BC126213 AK292476 BC023539 AJ277541 AF282065 NM_016955 AF146396 AL517785 BM908126 CD105653 BF308259 BQ440637 BU930200 BF217766 BG427785 BG776977 BI259818 BG200682 AI373672 BG107870 BC012188 CX869801 BG568998 BU625638 D	CCDS3432.1
FDXACB1
EIF2A	ENSG00000144895	Hs.655782	83939	NM_032025.3	NP_114414.2	[HG_U133B] 223015_at [HG_U133_Plus_2] 223015_at [HG_U133B] 223015_at [HG_U133_Plus_2] 223015_at [HG_U95A] 31665_s_at [HG_U95Av2] 31665_s_at [HG_U95C] 48872_at [HG_U95E] 76340_r_at [U133_X3P] g13182760_3p_at	NM_032025 AF212241 AL833101 AF497978 BC011885 AK027356 BX647951 CR598149 AF172818 AF109358 CR601134 CR608205 BM471162 CD252122 BM806354 BG612768 BE896133 AL518925 CR607540 BF795302 AL518924 BX438473 BX336639 BX423544 BM478585 BQ067915 BX463165 BX364806 BM
YARS	ENSG00000134684	Hs.213264	8565	NM_003680	NP_003671.1		AK125213 NM_003680 AK026535 BC016689 CR622576 BC001933 BC004151 AK223608 CR626320 U89436 BM917347 BM917493 BQ050186 BM464999 BE900845 BM469688 U40714 BE791926 BG250264 AL581598 BM464882 BM912385 BM542626 BX462370 AL581618 BX440782 BE729458 BM464853 BM9170	CCDS368.1
AARS	ENSG00000090861	Hs.315137	16	NM_001605	NP_001596.2	[U133_X3P] 1553947_3p_at [HG_U133_Plus_2] 1553947_at [HG_Focus] 201000_at [HG_U133A] 201000_at [HG_U133A_2] 201000_at [HG_U133_Plus_2] 201000_at [HG_U95A] 36185_at [HG_U95Av2] 36185_at [HuGeneFL] D32050_at [U133_X3P] g4501840_3p_at	AK222824 NM_001605 D32050 BC011451 AK225116 BQ939616 BQ059977 BQ883265 BI257785 BM913696 BM464986 BM804483 BG176817 BF036571 BQ057450 BE545505 BM471475 BQ066132 BM477254 BM467317 BM908829 BQ711107 BM908642 BX423229 BQ717466 BM458736 BQ054782 BM545230 BG33	CCDS32474.1
EEFSEC	ENSG00000132394	Hs.477498	60678	NM_021937	NP_068756.2	[HG_U133B] 227540_at [HG_U133_Plus_2] 227540_at [HG_U95B] 54510_at [HG_U95D] 82225_at [U133_X3P] Hs.6522.0.S1_3p_at	NM_021937 BC007933 AF268872 CR596126 BF304128 BF303846 BQ063850 BM806546 BG474534 BI160296 BQ049623 BX329003 BM810459 BM458817 BU162028 BU540536 BG032820 BG196245 BM561460 BQ670633 BG421557 BQ421202 BG674721 BQ225437 BQ879371 CX163455 AL563322 BI253497 BX	CCDS33849.1
MARS		Hs.632707	4141				AK122956 BC065187 D84224 BC011849 BC002384 BC011639 NM_004990 BC006328 BC015011 AK290857 X94754 AK222767 BT007338 AK092986 Z49216 BF307184 BI114698 BE250253 CR626104 BE892086 BM476782 BX415893 BF307117 BM804632 BX379153 BM464351 BQ051088 BG336541 AL524725
SCYE1	ENSG00000164022|ENSG00000166794	Hs.591680	9255	NM_004757 NM_000942	NP_004748.2 NP_000933.1		AK095951 NM_004757 BC014051 CR624995 CR604744 BM922352 BQ067303 BG341830 BM924701 BM904714 CR602436 U10117 BM920244 BQ049907 BQ072974 BM911854 AL569500 CD299112 AL562755 BI820250 AL560687 BU528285 CF619252 BF672753 BM803952 BQ929498 CA487163 BG112952 BF98	CCDS3674.1 CCDS10191.1
NSUN2	ENSG00000037474	Hs.481526	54888	NM_017755	NP_060225.4		AB255451 AK055456 NM_017755 BC001041 AK291144 AK000310 AK023994 BM912012 CR619211 BE868620 BM912948 BQ070212 AL571068 BE902975 BM474830 BG121451 BX354629 BQ050366 BU527453 BX339835 BQ278784 BX339836 BQ651604 BQ706297 BF982358 BU556628 BQ439060 CD358765 BX	CCDS3869.1
FARS2	ENSG00000145982|ENSG00000165689	Hs.484547	10667	NM_006567 NM_001039707.1 NM_001039708.1 NM_006643	NP_006558.1 NP_001034796.1 NP_001034797.1 NP_006634.3		AK001146 NM_006567 BC021112 BC020239 AK223423 AF097441 CR542279 BQ277907 AF161438 BM906166 BE730806 BM919602 CR599212 CR623404 CR608064 CR607114 CR594172 CR591198 AL523994 AL530356 CR626764 BX361651 AL529628 AL536987 AL514552 BQ430823 BU193742 BE792999 AL	CCDS4494.1 CCDS6999.1
XPO5	ENSG00000124571	Hs.203206	57510	NM_020750.1	NP_065801.1	[HG_Focus] 207515_s_at [HG_U133A] 207515_s_at [HG_U133A_2] 207515_s_at [HG_U133_Plus_2] 207515_s_at [HG_Focus] 207515_s_at [HG_U133A] 207515_s_at [HG_U133A_2] 207515_s_at [HG_U133_Plus_2] 207515_s_at [HG_U133A] 209317_at [HG_U133A_2] 209317_at [HG_U133_Pl	AB033117 AF298880 NM_020750 AL834207 BC062635 AK291452 AK127513 AF271159 AK056619 AK022718 AK024301 BC009969 AK001195 BC000129 AL137467 AK023431 BC008347 AK025864 BM553254 BG329197 BG473418 BM473797 BM912314 BM799882 BM912005 AL563260 AL528825 BQ069528 BQ
TRNT1	ENSG00000072756	Hs.567495	51095	NM_182916	NP_886552.2	[HG_U133_Plus_2] 1552625_a_at [HG_U133_Plus_2] 1552625_a_at [HG_Focus] 218142_s_at [HG_U133A] 218142_s_at [HG_U133A_2] 218142_s_at [HG_U133_Plus_2] 218142_s_at [HG_U133B] 222533_at [HG_U133_Plus_2] 222533_at [HG_U133B] 222754_at [HG_U133_Plus_2] 222754_at	NM_182916 AL834397 AK124137 BM923482 AK290411 CR622655 AB063105 AF151805 BG715142 AL563730 AL529743 AL529742 BM919416 BX402402 BM469181 AL530384 BM926783 BX336657 BX402401 BX440001 BC005184 BX336658 BG111467 CF619083 BX440003 BX387514 BF964957 BI603277 BQ	CCDS2561.1
ATPBD3	ENSG00000142544	Hs.148425	90353	NM_145232	NP_660275.1		BM911354 BM556862 AK291173 BM556842 BM913707 BM556780 BQ049021 BM911026 BC009037 NM_145232 BM923795 BX342224 CD515538 BX440723 BF697561 BF206243 BX331464 BF338689 BE409635 BX380318 CR597220 BX380317 BG434926 CA424069 CK823002 BX341664 DR000973 CK823036 BQ	CCDS12824.1
PSTK	ENSG00000179988	Hs.281004	118672	NM_153336	NP_699167.1		AL833506 AK123289 AK094271 AK127173 BC035344 NM_153336 CB961442 BM919837 CD358148 CD110187 BQ901185 BG201429 BQ223179 BG721021 BE870114 BX427833 CR618124 CB960052 BF667302 CB997667 CX167045 BG496463 BX117705 BI760439 CV029646 CK001878 CN422676 BG182689 BX	CCDS7633.1
SSB	ENSG00000138385	Hs.632535	6741	NM_003142	NP_003133.1		AK124811 X69804 BC020818 NM_003142 CR609037 BE379685 BC001289 J04205 CR599289 X13697 CR598451 CR617465 CR618345 CR620968 CR613978 CR606482 CR608623 M20328 BM561850 CR625880 BU178002 BT009862 X14684 BG291533 BG531319 BX416636 AL515505 BM549391 CR608625 AL5	CCDS2237.1
XPOT	ENSG00000169469|ENSG00000184575	Hs.85951	11260	NM_003125 NM_007235	NP_003116.2 NP_009166.2		NM_007235 BC020569 AK292884 Y16414 AF039022 CR613510 BC000950 BF667438 BM548426 BM806204 BM548191 BM454918 BM466465 BG388383 BM474586 BQ051179 BM928267 BG107100 BG188817 BG167504 BQ433963 BG257188 BF345009 BE732943 BE878747 BF797238 BG743612 BG260699 BG25	CCDS30863.1 CCDS31852.1
TRMU	ENSG00000100416	Hs.439524	55687	NM_018006	NP_060476.2		NM_018006 AY062123 DQ309999 CR617888 BC066593 AB178028 CR601817 CR604463 AK290712 BC012076 BC027991 BC080631 CR456445 BM918872 BM922966 BM545798 BX363941 BX363942 BX342230 BM906124 BX376161 BI768408 BQ668962 BQ943079 BQ719327 BQ893343 BU526815 BQ216840 BU	CCDS14075.1
RPL35A	ENSG00000182899	Hs.529631	6165	NM_000996	NP_000987.2		AK021571 BM808236 BM013761 BF208183 BQ719231 CR621442 CD049625 BQ934579 CD048990 BU517269 CD050683 BU532204 BG112469 BU852637 CD390007 CD390192 BM562786 CD386783 CD247826 BF697456 CD386891 BG495572 CD050549 CD387197 BE300095 BI838758 BU566294 BX354014 BU1	CCDS33930.1
HNF4A	ENSG00000101076	Hs.116462	3172	NM_000457 NM_001030003.1 NM_001030004.1 NM_175914.3 NM_178849.1 NM_178850	NP_000448.3 NP_001025174.1 NP_001025175.1 NP_787110.2 NP_849180.1 NP_849181.1		NM_000457 NM_178849 AK096973 AK055783 Z49825 X87870 X87871 X87872 NM_178850 X76930 NM_175914 AY680697 AY680696 NM_001030003 AY680698 NM_001030004 BG248666 BG567908 BI764073 AV658689 CB163637 CB137655 CB146629 CB135730 CB161598 AW814751 CB135785 CB130085 A	CCDS13330.1 CCDS13331.1
ACBD6	ENSG00000135847	Hs.200051	84320	NM_032360	NP_115736.1	[HG_U133B] 225317_at [HG_U133_Plus_2] 225317_at [HG_U95B] 53977_at [U133_X3P] Hs.63220.0.A1_3p_at	CR626583 CR602338 CR596110 CR597133 CR616957 CR617242 CR596874 BM467012 BE314642 BM918067 BM808015 BF981974 BF794264 BM927379 BC006505 NM_032360 BM452460 BM477206 AY606133 AL530547 BU149107 AL582758 BM908572 BQ717797 AL563114 BE741517 BQ956489 BQ881600 AL	CCDS1339.1
ACBD5	ENSG00000107897	Hs.530597	91452	NM_001042473.1 NM_145698	NP_001035938.1 NP_663736.1		NM_145698 NM_001042473 AB082527 AL133064 AF505653 BC030555 BC011364 AK057469 BC025309 BM462085 BM462041 BF981149 BQ064917 BM468457 BU187831 CB997519 CD110218 BF966419 BG111825 BG564140 BF105284 CD110074 CB990808 CB992850 BM720928 DA571093 CB993813 CR99675	CCDS7154.1
ACBD4	ENSG00000181513	Hs.110298	79777	NM_024722.1	NP_078998.1		BC022000 BC041143 AK023384 NM_024722 BC029164 AB073387 AK075104 BQ053023 BX364192 BU145853 BE741244 BG122630 BQ923021 BQ670811 BF982393 BQ880147 BQ230721 BX372399 BQ671088 BQ218743 BU181377 BI834331 BX441433 BI756094 BI771108 BQ878143 CF993790 BQ891701 CD
ACBD7	ENSG00000176244	Hs.644598	414149	NM_001039844	NP_001034933.1	[HG_U133A] 219975_x_at [HG_U133A_2] 219975_x_at [HG_U133_Plus_2] 219975_x_at [HG_U133A] 219975_x_at [HG_U133A_2] 219975_x_at [HG_U133_Plus_2] 219975_x_at	NM_001039844 BM459775 BI603196 BU521702 BE781655 CK005543 DA247277 DA252478 DA291416 DN993382 DC335333 DA164912 DA391450 DB171849 DA194144 DA253592 DB111917 DA261610 DA144767 DA484667 DC325318 DA148852 CN263562 DA170820 DA139924 DA138900 DA129518 DC389542	CCDS31153.1
ALDH6A1	ENSG00000119711	Hs.293970	4329	NM_005589	NP_005580.1	[HG_U133A] 204290_s_at [HG_U133A_2] 204290_s_at [HG_U133_Plus_2] 204290_s_at [HG_U133A] 204290_s_at [HG_U133A_2] 204290_s_at [HG_U133_Plus_2] 204290_s_at [HG_U133A] 221588_x_at [HG_U133A_2] 221588_x_at [HG_U133_Plus_2] 221588_x_at [U133_X3P] 221590_3p_s_a	NM_005589 BC032371 AK222687 BC004909 AF148505 AJ249994 AF159889 AK223244 CR613362 BM807934 M93405 BM548246 BM548124 BM474732 BM558219 BM905952 BF685519 AL557999 AL579924 BI519940 BG618405 BX416628 BI489698 BX395069 BI459602 BF698718 BG825132 BE778440 CD17	CCDS9826.1
SOAT2	ENSG00000167780	Hs.656544	8435	NM_003578	NP_003569.1	[HG_Focus] 210677_at [HG_U133A] 210677_at [HG_U133A_2] 210677_at [HG_U133_Plus_2] 210677_at [HG_U95A] 32882_at [HG_U95Av2] 32882_at [U133_X3P] g3746534_3p_at	NM_003578 AF059203 BC096091 BC096092 BC096090 AF099031 BP243663 CU453279 BP240376 BX279599 R10272 R10273 H75438 AU099137 N76642	CCDS8847.1
HADHA	ENSG00000108591	Hs.516032	3030	NM_001388	NP_001379.1	[HG_U133A] 208629_s_at [HG_U133A_2] 208629_s_at [HG_U133_Plus_2] 208629_s_at [HG_U133A] 208630_at [HG_U133A_2] 208630_at [HG_U133_Plus_2] 208630_at [HG_Focus] 208631_s_at [HG_U133A] 208631_s_at [HG_U133A_2] 208631_s_at [HG_U133_Plus_2] 208631_s_at [HG_Foc	NM_000182 BC009235 D16480 AK124989 U04627 BQ644936 BQ065128 BM468739 BQ050028 BQ052547 BQ056489 BM542924 BM810383 BM472520 BQ277949 BE788903 AL570414 BQ057354 AL569572 BM913043 BM551156 BX448130 BQ055057 BX421873 BM461653 BM912621 BQ071503 BQ421165 BM4601	CCDS11191.1
ACADS	ENSG00000122971	Hs.507076	35	NM_000017	NP_000008.1	[HG_U133A] 202366_at [HG_U133A_2] 202366_at [HG_U133_Plus_2] 202366_at [HG_U95A] 39408_at [HG_U95Av2] 39408_at [U133_X3P] g4557232_3p_at [HuGeneFL] Z80345_rna1_s_at	BC025963 NM_000017 M26393 CR608104 CR606773 CR613518 CR615642 CR607224 CR600438 CR604877 CR596637 CR613358 BM548296 BM473658 BM907049 BM911019 BQ723140 BM906697 AL579910 BX394285 BX398616 BX379531 AL557983 BX401626 AL562351 BX362020 BM925520 BX356023 BX37	CCDS9207.1
SOAT1	ENSG00000057252|ENSG00000136153	Hs.496383	6646	NM_003101 NM_005358	NP_003092.4 NP_005349.3		L21934 AL833625 NM_003101 BC028940 AK026611 AK290659 CR597057 BM563881 BI257724 BX403664 BE739571 BX456398 AI375148 BG674469 AL527403 BX427444 BQ683714 BF967774 BG105756 BF967124 BF969972 BQ928375 CA488622 BX411659 BI601209 BF791907 BF968277 DA727798 BX39	CCDS1330.1 CCDS9454.1
ACBD3	ENSG00000182827	Hs.520207	64746	NM_022735	NP_073572.2		AB043587 NM_022735 BC045533 BC060792 BC034563 AK025520 BC039575 CR590509 BM542177 CF993937 BM804990 BG254119 AL558223 AL546667 BF797451 BX328057 BX329137 BG028747 CD556802 BQ223172 BI871756 BG571164 BM801531 BU153320 AL563414 CF594090 BF666339 BG496109 BI	CCDS1551.1
DBI		Hs.78888	1622				BQ278412 BI160311 BU539922 CF596236 BQ923900 BU594620 CB956797 BM014889 BE731970 BG529155 BI252138 BF675023 BG336723 BI827930 BG030210 BU543246 BU933722 BF680751 BG424399 BU603439 BI829637 BU861281 BU532174 BU955093 BF673228 CB853245 BU953751 AI557240 BF6
PECI		Hs.15250	10455				AB209917 AF257175 NM_206836 BC034702 AK057175 BC025287 NM_006117 BC016781 BC002668 AL136642 AK222617 CR606157 BC017474 BC033841 AK075108 AF069301 AF153612 AF244138 CR625949 CR603691 CR607639 CR592924 CR616873 AK223003 BG034749 BF978752 BE790885 BU600325 A
ACOT7	ENSG00000097021	Hs.126137	11332	NM_007274 NM_181864 NM_181865 NM_181866	NP_009205.3 NP_863654.1 NP_863655.1 NP_863656.1	[HG_Focus] 208002_s_at [HG_U133A] 208002_s_at [HG_U133A_2] 208002_s_at [HG_U133_Plus_2] 208002_s_at [HG_U133A] 215728_s_at [HG_U133A_2] 215728_s_at [HG_U133_Plus_2] 215728_s_at [HG_U95A] 37945_at [HG_U95Av2] 37945_at [HG_U95D] 75352_s_at [U133_X3P] g68577	BC017365 NM_007274 AK057168 CR599443 CR614606 CR606054 NM_181864 AB074417 BQ072377 BM547086 CR593786 CR611815 BQ073400 BM910799 BM807520 NM_181865 AK290097 AK292202 CR595220 NM_181866 D88894 CR594456 CR615031 AK291583 CR604226 CR597165 CF995185 AB074418 C	CCDS30573.1 CCDS65.1 CCDS66.1 CCDS67.1
SLC7A2	ENSG00000003989	Hs.448520	6542	NM_001008539 NM_003046	NP_001008539.2 NP_003037.3		NM_003046 NM_001008539 AL832016 U76368 BC069648 BC104905 BC113661 D29990 AL512749 BM474809 BE786034 BI087048 BU186626 CD516900 BG533494 CD359908 BQ430209 BP380995 DA828177 BE865462 BI258150 BE540408 CX754754 DA830258 BF107593 BF672732 BE619107 BE547377 DA	CCDS34852.1 CCDS6002.1
SLC25A2	ENSG00000120329	Hs.97647	83884	NM_031947	NP_114153.1	[HG_U133B] 224166_at [HG_U133_Plus_2] 224166_at [HG_U95B] 57269_at [U133_X3P] g13445627_3p_at	NM_031947 AF378119 AY208943 AF332005 BC100936 BC100937 BC100935 BC069458 AI200784 AA398593 AI208615 DB452017 AA719056 BX118364 DB517547 AA393441	CCDS4258.1
SLC25A15	ENSG00000102743	Hs.646645	10166	NM_014252	NP_055067.1	[HG_U133B] 222705_s_at [HG_U133_Plus_2] 222705_s_at [HG_U95C] 62682_at [U133_X3P] g12803730_3p_a_at	NM_014252 AF177333 BC002702 AL538057 BM560182 BQ062125 BQ060013 BQ642838 BM542295 BG772040 BF675506 BI918456 BU849659 BU192723 BI827925 BI550021 CF595665 BI461478 BE787948 BG468288 BI545683 BE384292 BI771261 DN998015 BE780122 BM691018 AW243308 BG391603 BM	CCDS9373.1
SLC25A26	ENSG00000144741	Hs.379386	115286	NM_173471	NP_775742.3	[HG_U133A] 211596_s_at [HG_U133A_2] 211596_s_at [HG_U133_Plus_2] 211596_s_at [HG_U133B] 225862_at [HG_U133_Plus_2] 225862_at [HG_U133B] 225862_at [HG_U133_Plus_2] 225862_at [HG_U95A] 34800_at [HG_U95Av2] 34800_at [HG_U95A] 39195_s_at [HG_U95Av2] 39195_s_a	NM_173471 AK092495 CR621283 CR616539 CR592739 BI825086 AK096876 AJ580932 CR606146 BX336962 BU178003 BQ422145 BX358128 BX358127 BQ422152 BX336963 AK291873 AL574346 BX403258 BI545764 BX396642 BX365941 BE733913 BU147211 AL522536 BI768803 BU183874 BE538250 BX	CCDS2905.1
SDHD		Hs.356270	6392				BF240727 BG110207 BC015188 BC015992 BC005263 BC071755 BC022350 BC009574 BC012603 BC070307 BC071756 NM_003002 AB006202 BG495911 AK075360 CR617068 BG431857 BG495870 BI092104 BG391660 BG528507 BM548216 BG614219 BU854338 AL582686 BG614216 BM560482 AL561498 CD
SDHA	ENSG00000073578	Hs.379186	6389	NM_004168	NP_004159.2		BC045555 BC053586 BC044220 AK123503 XR_015496 BQ054090 BC020552 BC019918 CR749689 AL359941 BC067863 BX426117 CR594650 AL523760 BQ066942 BX442363 BC014604 AL515674 AL523554 BE617573 BF982944 BI913003 BG034872 BX383209 BF967946 AL516495 BE899180 BU856954 BF	CCDS3853.1
SDHC	ENSG00000079616|ENSG00000143252	Hs.444472	6391	NM_007317 NM_001035511.1 NM_001035512.1 NM_001035513.1 NM_003001	NP_015556.1 NP_001030588.1 NP_001030590.1 NP_002992.1		NM_003001 NM_001035512 NM_001035513 NM_001035511 BQ899032 BC020808 BM905198 U57877 BC033626 BC066329 BC012735 AK131051 D49737 BM546124 CR613513 CR597554 CR614683 CR602016 CR594901 CR608606 BM805992 BM799912 BM470395 CR606805 CR594069 CR618151 AL545686 BM9	CCDS10653.1 CCDS1230.1
MYH14	ENSG00000105357	Hs.467142	79784	NM_001077186.1 NM_024729.3	NP_001070654.1 NP_079005.3	[HG_U133A] 217545_at [HG_U133A_2] 217545_at [HG_U133_Plus_2] 217545_at [HG_U133A] 217660_at [HG_U133A_2] 217660_at [HG_U133_Plus_2] 217660_at [HG_U133A] 219946_x_at [HG_U133A_2] 219946_x_at [HG_U133_Plus_2] 219946_x_at [HG_U133B] 226988_s_at [HG_U133_Plus	NM_001077186 NM_024729 AY165122 AB111886 BC129803 AY203926 AK125082 BC018933 CR936653 AK023943 BC000676 AK091982 BC007877 BC004396 BG248242 BQ936475 BQ279255 BF348144 BU857533 CA487215 BE867755 BQ686907 BQ892711 BQ218367 BG248284 BQ687950 BU543194 BQ68755
MYH3	ENSG00000103342|ENSG00000109063	Hs.440895	4621	NM_002094.2 NM_002470	NP_002085.1 NP_002461.2	[HG_Focus] 204631_at [HG_U133A] 204631_at [HG_U133A_2] 204631_at [HG_U133_Plus_2] 204631_at [HG_Focus] 204631_at [HG_U133A] 204631_at [HG_U133A_2] 204631_at [HG_U133_Plus_2] 204631_at [HG_U95A] 39101_at [HG_U95Av2] 39101_at [HG_U95E] 87636_at [U133_X3P] g	NM_017534 NM_001100112 BX510904 NM_002472 NM_005963 NM_002470 X13988 M36769 AF111783 NM_017533 Z38133 AF111782 NM_003802 AF111784 AF111785 BC126409 BC114545 X51592 X13100 X15696 X51593 AY517555 X03740 BC093082 BC022376 BF574003 BF790674 CF552418 CF552257	CCDS11157.1
MYH6
MYH9	ENSG00000100345	Hs.474751	4627	NM_002473	NP_002464.1	[HG_Focus] 211926_s_at [HG_U133A] 211926_s_at [HG_U133A_2] 211926_s_at [HG_U133_Plus_2] 211926_s_at [HG_U95A] 39738_at [HG_U95Av2] 39738_at [HG_U95E] 72983_at [U133_X3P] Hs.146550.0.A2_3p_a_at [HuGeneFL] M31013_at	NM_002473 AB191263 CR456526 AK131080 M31013 BC049849 M81105 AK291609 M69180 BC131741 AK025393 BF972118 BC011915 BM917303 BC113067 BQ953282 BG335835 BM542477 BG104877 BC111387 BM802769 BQ433505 BM914381 BE728206 BI084013 AY562498 BM455520 CF455809 BG387550	CCDS13927.1
MYO1E	ENSG00000100577	Hs.654506	4643	NM_001513 NM_145870 NM_145871	NP_001504.2 NP_665877.1 NP_665878.1		BC098392 NM_004998 U14391 AK291688 BQ709158 BQ059774 BC067835 BE786865 BI226213 BE733680 BI088950 BQ063512 BM476795 BG168027 BQ060662 BQ056340 BE545503 BM800979 BQ061381 BQ054624 BQ062123 BQ059018 BU185186 BQ059313 BQ063759 BQ063457 BQ063755 BQ062366 BQ06	CCDS9858.1 CCDS9859.1 CCDS9860.1
MYO9B	ENSG00000099331	Hs.123198	4650	NM_004145.2	NP_004136.2	[HG_Focus] 214780_s_at [HG_U133A] 214780_s_at [HG_U133A_2] 214780_s_at [HG_U133_Plus_2] 214780_s_at [HG_U133A] 217297_s_at [HG_U133A_2] 217297_s_at [HG_U133_Plus_2] 217297_s_at [HG_U95A] 33816_at [HG_U95Av2] 33816_at [HG_U95A] 40539_at [HG_U95Av2] 40539_a	AB209997 NM_004145 BC018108 AK002201 BM460381 BQ677175 AF143684 BQ213928 BU169224 BM478981 CR598001 BM908641 AL561006 BM458746 BM458472 BG421463 BU527936 CD359257 BM478943 BQ055675 BQ061979 BF797448 AY927576 AL582312 BE880409 BM460394 BQ423754 BU185720 BU
MYH13
MYH2
MYO5A	ENSG00000197535	Hs.21213	4644	NM_000259.2	NP_000250.2		NM_000259 AB290180 AB209505 U90942 Y07759 AB209487 AK124898 Z22957 AK057146 AK090859 CR598019 S74799 BM542478 BG324631 BX342901 AI590401 BQ948987 BG258484 BQ719668 BU181522 BQ431393 BG388263 BE882505 CD245114 BI857508 BQ428290 CD244595 BG497406 BF692392 B
MYO7A	ENSG00000137474	Hs.370421	4647				U39226 U55208 NM_000260 AB209629 U55209 U34227 BC030215 BC023212 CD515388 BE780659 CF619077 BU165467 BM048711 BI819772 AL042982 BI835786 CB994789 CX788820 CB994803 BG396645 W28664 CB994538 BF525441 AI670800 BI524883 BM707199 BQ695126 BU730631 AW960060 AA5
MYL7	ENSG00000106631	Hs.75636	58498	NM_021223	NP_067046.1		BI836837 BI833937 CD387260 BI767515 BE968602 AW955300 BQ445851 BI835699 BG387765 CV029496 BI832682 BC027915 BI836269 BM468740 CN308820 NM_021223 BX102944 BP318217 BP318091 M94547 BE393057 BP259819 BP257718 DA561595 BI835473 AJ708090 AJ708488 AJ708006 AJ70	CCDS5478.1
MYH10	ENSG00000174156	Hs.16355	4628	NM_000847	NP_000838.3	[HG_U133A] 212372_at [HG_U133A_2] 212372_at [HG_U133_Plus_2] 212372_at [HG_U133A] 213067_at [HG_U133A_2] 213067_at [HG_U133_Plus_2] 213067_at [HG_U95A] 32838_at [HG_U95Av2] 32838_at [HG_U95A] 39466_s_at [HG_U95Av2] 39466_s_at [HG_U95A] 40900_at [HG_U95Av2	AB210026 NM_005964 M69181 BC117691 BC117690 AK026977 BC000280 BM478414 BE782727 BM544923 BI091577 BM466931 BM803410 BF035172 BM803186 BM460351 BM451399 BX458673 BQ070381 BG394795 BG680038 BE781069 BU501469 BE799557 S67247 CR602815 AL557879 BU168021 BE8900	CCDS4947.1
MYH7	ENSG00000092054	Hs.278432	4625	NM_000257	NP_000248.2		NM_000257 M58018 NM_002471 EF560725 BC112171 BC112173 BC132667 D00943 AB209708 AY518538 X51591 DQ248310 X03741 M17712 X06976 M21665 M21664 BQ930627 BQ940542 BQ899324 BQ953944 CF552590 CF552760 BM919800 CF552876 BQ948943 BQ949605 CF552695 CF552752 CF552861	CCDS9601.1
MYH4
STX2	ENSG00000090269|ENSG00000111450	Hs.437585	2054	NM_013252 NM_001980 NM_194356	NP_037384.1 NP_001971.2 NP_919337.1	[HG_U133A] 213434_at [HG_U133A_2] 213434_at [HG_U133_Plus_2] 213434_at [HG_U95A] 34052_at [HG_U95Av2] 34052_at [HG_U95A] 41864_at [HG_U95Av2] 41864_at [HG_U95C] 62422_at [U133_X3P] Hs.13431.0.S1_3p_at	NM_194356 BC047496 NM_001980 CR613802 AF052181 BX438518 BU507885 BM460547 BM806537 BX460528 BG034937 BG023938 BG169289 BG568051 BX433976 BX435022 BX372654 CD300217 BX348204 BU150830 BF969040 BI829101 BX409774 W27965 BM721413 CA775942 BU740483 CN313656 BX3	CCDS5870.1 CCDS9269.1 CCDS9270.1
CAPN10	ENSG00000132639|ENSG00000142330	Hs.112218	11132	NM_003081 NM_130811 NM_021251 NM_023083.2 NM_023085 NM_023089	NP_003072.2 NP_570824.1 NP_067074.1 NP_075571.1 NP_075573.2 NP_075577.1		AK128552 NM_023083 AF089088 BC004260 BC007553 AK074807 AB058748 NM_023085 AK290256 AF089091 AK027330 BM564496 NM_023089 AF089095 BF025700 AL526618 AL526645 BQ063895 BM927087 BQ672190 BQ670585 BQ057475 BQ065930 NM_021251 BQ064306 BQ059353 BM477401 BQ065040	CCDS13109.1 CCDS13110.1 CCDS2538.1 CCDS33419.1 CCDS33420.1
GABARAPL2	ENSG00000034713|ENSG00000122707	Hs.461379	11345	NM_007285 NM_021111	NP_009216.1 NP_066934.1		BC040312 BM478462 CD522957 BI906140 BQ067884 BM544477 BQ884272 BI550678 BM477980 NM_007285 AB030710 BQ068053 BF966873 BM465863 BG709622 BF575801 BC029601 BF966960 AF077046 CR624907 AL518655 BI603793 BC014594 CR621062 AL551070 BC005985 AF087848 AL518654 BG	CCDS10921.1 CCDS6597.1
STX1A	ENSG00000106089	Hs.647024	6804	NM_004603	NP_004594.1	[HG_Focus] 204729_s_at [HG_U133A] 204729_s_at [HG_U133A_2] 204729_s_at [HG_U133_Plus_2] 204729_s_at [HG_U95A] 37184_at [HG_U95Av2] 37184_at [U133_X3P] g4759181_3p_a_at [U133_X3P] g8923713_3p_a_at [HuGeneFL] L37792_at	BC064644 NM_004603 L37792 D37932 BC003011 BC000444 U12918 BM805876 CD243291 BX418032 BQ067997 BE616867 BQ067735 BX418034 BQ225315 BM921328 BI823344 BX461153 BQ719536 BE799709 BQ723547 BX460215 BQ228131 BU848697 BU145428 BX418033 BQ959397 BQ674406 BU191633	CCDS34655.1
SNAPIN	ENSG00000143553	Hs.32018	23557	NM_012437	NP_036569.1		BQ947794 BE791273 BQ066401 BI117540 BG774350 BQ070694 BM909038 BQ066436 BQ893197 BE561991 BQ060037 BQ062828 AK024555 BI255950 BQ061926 BM469955 BC000761 BQ939415 BQ066670 NM_012437 BC004494 BI114786 BI258031 BG292041 BQ945671 BF971620 BM048068 BE795796 BF	CCDS1049.1
RBPJ	ENSG00000162694|ENSG00000168214	Hs.479396	3516	NM_001033025 NM_001439 NM_005349 NM_015874.3 NM_203283 NM_203284	NP_001028197.1 NP_001430.1 NP_005340.2 NP_056958.3 NP_976028.1 NP_976029.1		NM_203284 NM_005349 NM_015874 NM_203283 BC064976 CR597051 CR612633 CR598925 BC053531 BC020780 CR620986 BC053568 CR624016 L07872 CR625719 CR603040 CR623063 BM805058 BM807453 BM926656 BE881980 BM560796 BX344562 BM928544 BX344563 BM928378 AL555798 AL532999 A	CCDS775.1 CCDS33969.1 CCDS3436.1 CCDS3437.1
RAD51	ENSG00000051180	Hs.631709	5888	NM_002875 NM_133487.2	NP_002866.2 NP_597994.2		NM_002875 D14134 NM_133487 D13804 CR594665 CR622784 CR619182 AK131299 CR606487 AK291969 BC001459 BQ070384 BM557367 CD387378 BM810067 AL530290 BM804639 AL563755 BG338607 BQ224221 BM808716 BF684891 BM910438 AL524788 BM555611 BM558629 CR536559 BT019705 BE262	CCDS10062.1
BCKDK	ENSG00000103507	Hs.513520	10295	NM_005881	NP_005872.1		BG115993 CR612524 NM_005881 AF026548 AK130145 CR622376 CR619582 CR610444 CR619862 BC007363 CR603431 CR596415 CR619975 CR608547 BC009872 CR600084 CR610635 CR593551 CR598553 CR626330 CR590567 CR607075 CR619065 CR613328 BG283747 BM548272 BU158162 BM911845 BM	CCDS10705.1
KCNH5	ENSG00000140015	Hs.27043	27133	NM_139318 NM_172375.1 NM_172376.1	NP_647479.2 NP_758963.1 NP_758964.1	[HG_U133_Plus_2] 1555074_a_at [HG_U133_Plus_2] 1555304_a_at [HG_U133B] 242502_at [HG_U133_Plus_2] 242502_at [HG_U95B] 47008_at [U133_X3P] Hs.27043.0.A1_3p_at [U133_X3P] Hs2.27043.3.S1_3p_s_at	BC073979 NM_139318 AF472412 NM_172375 AF418206 AF493798 NM_172376 BC043409 U69185 BU147537 DA046828 BQ439615 DR002315 CD636893 CD636892 EL736760 CD636891 CD636894 DB035579 BX281706 AW628656 F05455 F05456 Z38438 F01716	CCDS9756.1
CASS4
KCNH3	ENSG00000135519	Hs.64064	23416	NM_012284	NP_036416.1	[HG_Focus] 202556_s_at [HG_U133A] 202556_s_at [HG_U133A_2] 202556_s_at [HG_U133_Plus_2] 202556_s_at [HG_U133B] 223726_at [HG_U133_Plus_2] 223726_at [HG_U95A] 33898_at [HG_U95Av2] 33898_at [HG_U95C] 53681_at [U133_X3P] g5453693_3p_a_at [U133_X3P] g5804783_	NM_012284 AB033108 AB022696 BC033141 U69184 BM452074 CD106245 BU187340 BE795800 BE778330 BQ045257 AL134774 BF589083 AW249035 R38427 AW248597 BG060031 AW249298 AI627894 BE266788 AW082228 BX095172 CR739484 R73353 AI017220 BE646495 DB473748 AI174255 AW248878	CCDS8786.1
KCNH4	ENSG00000089558	Hs.304081	23415	NM_012285	NP_036417.1	[HG_Focus] 220802_at [HG_U133A] 220802_at [HG_U133A_2] 220802_at [HG_U133_Plus_2] 220802_at [HG_U95C] 52979_at [HG_U95D] 72062_at [U133_X3P] g6912445_3p_at	AB022698 NM_012285 BM013212 BG758764 BM549668 BQ447844 BE702920 AI932262 AW897993 BX283895 AW084816 T48999 AI423683 AI873041 BX091763	CCDS11420.1
CNTLN
KCNH8	ENSG00000183960	Hs.475656	131096	NM_144633	NP_653234.2	[HG_U133_Plus_2] 1552742_at [HG_U95C] 52022_at [U133_X3P] Hs2.144549.1.S1_3p_at	AY053503 NM_144633 AB209053 CD637003 CD637007 CD637021 CD637047 CD637031 DR000486 CD637011 CD637028 CD637013 AV699324 AV688249 CD637010 DC343564 CD637009 CD637043 CD637045 CD637044 CD637017 CD637020 CD637004 CD637029 CD637050 CD637046 CD637030 CD637015 CD	CCDS2632.1
PDK4	ENSG00000004799	Hs.8364	5166	NM_002612	NP_002603.1	[HG_Focus] 205960_at [HG_U133A] 205960_at [HG_U133A_2] 205960_at [HG_U133_Plus_2] 205960_at [HG_U133B] 225207_at [HG_U133_Plus_2] 225207_at [HG_U95A] 36739_at [HG_U95Av2] 36739_at [HG_U95C] 48647_at [U133_X3P] g4505692_3p_at [U133_X3P] Hs.8364.0.A1_3p_at	NM_002612 BC040239 AK096428 AL832708 AF334710 U54617 AK223328 BF670604 CF552287 CD103197 BG539720 BG703830 AL578424 CR590426 BG436473 BF693580 AL556070 BF576480 BQ718345 BF793135 BF791630 BG703757 BF970816 BQ722496 BF670329 BF695372 BF791018 CB985593 BU19	CCDS5643.1
PDK3		Hs.658190	5165				CR606226 BM541922 L42452 NM_005391 BC015948 CR626205 CB990648 AL582126 AL525707 AL525762 AL560719 BQ883776 BU955997 BU163780 BX370602 BI549903 BI560480 BX350578 AL548315 BF968515 DA046788 CX782810 DN999113 CB054944 AU309668 BI549725 AV752741 BX090714 BU61
PDK2	ENSG00000005882	Hs.256667	5164	NM_002611	NP_002602.2	[HG_U133_Plus_2] 1555819_s_at [HG_U133_Plus_2] 1555819_s_at [HG_U133_Plus_2] 1559996_s_at [HG_Focus] 202590_s_at [HG_U133A] 202590_s_at [HG_U133A_2] 202590_s_at [HG_U133_Plus_2] 202590_s_at [HG_U133A] 213724_s_at [HG_U133A_2] 213724_s_at [HG_U133_Plus_2]	AK055119 NM_002611 BC040478 BC063137 BC005811 AK290522 L42451 BM809950 BQ674608 BQ652987 BM807376 BM548599 BX334067 CD247447 BQ052052 BX353690 BM543598 BQ071206 BQ649013 AL525190 BG426802 BQ894978 BG340400 BI758692 BQ672109 BI821867 BQ901189 AL525191 CA48	CCDS11559.1
KCNH1	ENSG00000143473	Hs.662282	3756	NM_002238 NM_172362	NP_002229.1 NP_758872.1	[HG_Focus] 207635_s_at [HG_U133A] 207635_s_at [HG_U133A_2] 207635_s_at [HG_U133_Plus_2] 207635_s_at [HG_U95A] 33087_s_at [HG_U95Av2] 33087_s_at [HG_U95A] 33088_at [HG_U95Av2] 33088_at [U133_X3P] g4504830_3p_a_at	NM_172362 NM_002238 AJ001366 AF078742 BC113709 AF078741 DB021985 BF949480 AA435647 AA393900	CCDS1496.1 CCDS31015.1
KCNH2	ENSG00000055118	Hs.647099	3757	NM_000238 NM_172056.1 NM_172057	NP_000229.1 NP_742053.1 NP_742054.1	[HG_U133A] 205262_at [HG_U133A_2] 205262_at [HG_U133_Plus_2] 205262_at [HG_U95A] 38858_at [HG_U95Av2] 38858_at [U133_X3P] g4557728_3p_at [HuGeneFL] U04270_at	DQ525913 NM_000238 AF363636 NM_172057 NM_172056 BC001914 AJ512214 BT007336 AJ609614 CR616390 BC004311 BC127673 BE262445 AY927580 AY927502 BI198920 BM547060 BQ717869 BF347563 BQ068930 BX442673 AL528136 AL561937 BX354800 AL520970 BE312366 BQ434363 BQ068861	CCDS5910.1 CCDS5911.1
PDK1	ENSG00000107521	Hs.470633	5163	NM_000195 NM_182639	NP_000186.2 NP_872577.1		NM_002610 BC039158 AK056110 L42450 CR594556 DQ234350 BM917374 BQ217668 AL572701 BQ049669 BM809134 BQ050786 AL547948 BG255400 BQ429216 CF552411 BF969145 BE894985 AU118504 BG034478 BQ441659 BQ425693 BE544241 DA735078 CX786545 AU120479 AI026814 DA738289 BG74	CCDS7475.1 CCDS7476.1
PDE8A	ENSG00000073417	Hs.9333	5151	NM_002605 NM_173454 NM_173456 NM_173457	NP_002596.1 NP_775656.1	[HG_U133_Plus_2] 1552931_a_at [HG_U133A] 212521_s_at [HG_U133A_2] 212521_s_at [HG_U133_Plus_2] 212521_s_at [HG_U133A] 212522_at [HG_U133A_2] 212522_at [HG_U133_Plus_2] 212522_at [HG_U133B] 239874_at [HG_U133_Plus_2] 239874_at [HG_U95A] 37676_at [HG_U95Av2	BC060762 NM_002605 BC036190 BC075822 NM_173454 AK074280 AF056490 AF388183 AF388184 AF332653 BC048317 BC037260 BC013825 AL109778 AL109687 BC017164 BE788721 BG289935 BM453103 CF597443 BQ652583 BG290885 BG260885 BQ644149 BE568200 BG260966 BQ718482 BQ222534 B	CCDS10336.1 CCDS10337.1 CCDS10338.1
PDE8B	ENSG00000113231	Hs.584830	8622	NM_001029851 NM_001029852 NM_001029853 NM_001029854 NM_003719	NP_001025022.1 NP_001025023.1 NP_001025024.1 NP_001025025.1 NP_003710.1	[HG_U133_Plus_2] 1554789_a_at [HG_U133A] 213228_at [HG_U133A_2] 213228_at [HG_U133_Plus_2] 213228_at [HG_U133B] 235115_at [HG_U133_Plus_2] 235115_at [HG_U95A] 37249_at [HG_U95Av2] 37249_at [HG_U95C] 61880_at [U133_X3P] Hs.120306.0.A1_3p_at [U133_X3P] Hs.7	NM_003719 AF079529 BC043209 NM_001029853 NM_001029854 AY129948 NM_001029852 NM_001029851 AY129949 AL831924 BC035144 AB085824 AB085827 AB085826 AB085825 BC047627 AK023913 AK002074 BG706658 AY423729 BQ721035 BI260459 DA572367 AU141620 BI259390 BI550137 CB98	CCDS34190.1 CCDS34191.1 CCDS34192.1 CCDS34193.1 CCDS4037.1
TTL	ENSG00000114999	Hs.358997	150465	NM_153712	NP_714923.1		BX649144 NM_153712 BX538316 BX647135 AK126378 BC036331 AK126549 AK026673 BC036819 CR599730 CR626151 BQ221691 CR626853 BC046913 BI752748 BG027715 BM926887 BX363249 BM471754 BM554587 BM927014 BQ708317 BQ068579 AL525232 AL539673 BX395412 BM905714 BI752747 AL	CCDS2096.1
GAK		Hs.369607	2580				NM_005255 AK127351 D88435 BC085005 AK131464 AB208854 AK126735 AK097714 BC063606 AK092587 BC008668 CR613787 CR619409 BC000816 BU553507 BC001290 BQ068836 BT007015 BX376939 BE621834 BM470164 BQ674307 BX376938 CF456006 BQ668672 BQ053754 BQ675312 BU171703 BQ67
MFN1	ENSG00000171109	Hs.478383	55669	NM_033540	NP_284941.2		NM_033540 CR627379 BC040557 AB043589 AB043588 AF329637 U95822 AF054986 BC020661 BM467723 BM452385 BQ049672 BF790034 BG768741 BG164981 CD557145 BU508804 BU533007 BU150424 BQ922217 BX454422 AU124238 BU933304 BQ428225 BU182892 BQ433426 BI094164 BI093180 BF02	CCDS3228.1
CHD2	ENSG00000173575	Hs.220864	1106	NM_001042572.2 NM_001271	NP_001036037.1 NP_001262.3	[HG_U133_Plus_2] 1554015_a_at [HG_Focus] 203461_at [HG_U133A] 203461_at [HG_U133A_2] 203461_at [HG_U133_Plus_2] 203461_at [HG_U95A] 35700_at [HG_U95Av2] 35700_at [HG_U95E] 72230_g_at [U133_X3P] g4557448_3p_at [U133_X3P] Hs2.36787.2.A1_3p_s_at	NM_001271 AF006514 AK292850 AL831836 BC040578 BC007347 NM_001042572 BC020810 BX537626 AK024092 BQ071364 AK095933 BT007050 BQ221281 BM924433 BG282974 BQ651715 BU557801 AL563455 BX437720 BM802682 BQ887296 BC107885 BQ947321 BM546229 BX437721 CB987737 BQ07033	CCDS10374.1
SHPK
GBP2	ENSG00000162645	Hs.386567	2634	NM_004120	NP_004111.2	[HG_Focus] 202748_at [HG_U133A] 202748_at [HG_U133A_2] 202748_at [HG_U133_Plus_2] 202748_at [HG_U133B] 242907_at [HG_U133_Plus_2] 242907_at [HG_U95A] 32700_at [HG_U95Av2] 32700_at [HG_U95D] 81887_at [HG_U95E] 83245_at [U133_X3P] g6996011_3p_at [U133_X3P]	NM_004120 BC073163 AK226018 AK057968 M55543 CR457062 BC022272 CR599314 CF780917 BU536061 AL513942 AL542691 BM920531 BX417061 BG250191 BX381633 BX381634 AL513941 BX422903 BX422904 BQ721748 CR977940 CT005205 CR987637 CR994230 CR984340 BE868045 BI761754 BE89	CCDS719.1
ACVR2B	ENSG00000114739	Hs.174273	93	NM_001106	NP_001097.2	[HG_U133_Plus_2] 1559548_at [HG_Focus] 220028_at [HG_U133A] 220028_at [HG_U133A_2] 220028_at [HG_U133_Plus_2] 220028_at [HG_U133B] 236126_at [HG_U133_Plus_2] 236126_at [HG_U95A] 39314_at [HG_U95Av2] 39314_at [HG_U95B] 46395_at [HG_U95D] 83180_at [U133_X3P	NM_001106 BC096245 X77533 BC099642 BC096244 BC096243 BE733986 BF666746 CF265205 BE732193 BM681447 CD653002 CX783888 CN283937 CA449586 CN283003 DR004747 BX090446 BF033013 BG678312 BF592947 CN257880 AV752763 BM727806 AA167719 CN287214 CV348419 BM676874 BP35	CCDS2679.1
GALK1	ENSG00000108479	Hs.407966	2584	NM_000154	NP_000145.1	[HG_Focus] 204374_s_at [HG_U133A] 204374_s_at [HG_U133A_2] 204374_s_at [HG_U133_Plus_2] 204374_s_at [HG_Focus] 204990_s_at [HG_U133A] 204990_s_at [HG_U133A_2] 204990_s_at [HG_U133_Plus_2] 204990_s_at [HG_U133B] 229458_s_at [HG_U133_Plus_2] 229458_s_at [HG	BC001166 NM_000154 AK130064 U26401 BM471434 BT007005 BU146665 BQ928444 BE798350 BG474668 CD250418 CR983479 BQ668733 BQ675809 CD515161 BF245345 BM020238 AI034392 BG396363 BI755454 BM463363 BI194340 BM019658 AU143161 BI827634 BG540420 BG474736 BX376059 BI82	CCDS11728.1
PAPOLG	ENSG00000115421	Hs.387471	64895	NM_022894	NP_075045.2		AB209304 NM_022894 BX647824 BC111701 BC113747 AF312211 BC068493 BC028593 AK024249 AK023034 AY029162 AJ308101 AK023544 BC016738 BC110906 AK021867 BI094191 BF241312 AI338419 BF669838 BF242931 CD300191 BQ229755 BF239029 CB959697 AU119633 BG611117 DA736189 BG	CCDS1863.1
MSH3	ENSG00000113318	Hs.280987	4437	NM_002439	NP_002430.2	[HC_G110] 1719_at [HG_U95A] 1719_at [HG_U95Av2] 1719_at [U133_X3P] 205887_3p_x_at [HG_U133A] 205887_x_at [HG_U133A_2] 205887_x_at [HG_U133_Plus_2] 205887_x_at [HG_Focus] 210947_s_at [HG_U133A] 210947_s_at [HG_U133A_2] 210947_s_at [HG_U133_Plus_2] 210947_s	NM_002439 U61981 BC130434 BC130436 J04810 AK289856 BC098436 BC011817 BC004177 BC017273 BE782296 BQ719404 BU172337 BI553493 BG188773 CK000914 BG188772 BE250162 BG202122 CR992891 CX786323 DA664446 CN266655 BE514508 AU139133 CA429363 BX106338 BE296056 BX4816	CCDS34195.1
RHOD	ENSG00000173156	Hs.15114	29984	NM_014578	NP_055393.1	[HG_U133A] 209885_at [HG_U133A_2] 209885_at [HG_U133_Plus_2] 209885_at [HG_Focus] 31846_at [HG_U133A] 31846_at [HG_U133A_2] 31846_at [HG_U133_Plus_2] 31846_at [HG_U95A] 31846_at [HG_U95Av2] 31846_at [HuGeneFL] D85815_at [U133_X3P] g12654980_3p_s_at	NM_014578 BC001338 CR619606 BU501430 CR621680 CR611537 AL556061 BF685472 AL549689 BE737483 BQ936663 BG674788 BG680790 AL578415 AL573790 BQ962529 AL578095 AL555646 AW003733 BF685556 BE548483 CB853597 BG679698 CF126943 BF684890 CN479735 BF111345 BM981905 AI	CCDS8155.1
PLK1	ENSG00000166851	Hs.592049	5347	NM_005030	NP_005021.2		AB209179 NM_005030 BC002369 U01038 BC003002 BC014846 X73458 L19559 X75932 BQ220173 BM913105 BM542475 BM557611 BM915996 BM914904 BU157133 BQ056594 BQ645628 BM466713 BM474682 BG477450 BM804589 BM913882 BM424257 BQ644235 BM911246 BM916496 BM916050 BM467043 B	CCDS10616.1
PAK1	ENSG00000149269	Hs.435714	5058	NM_002576	NP_002567.3	[HC_G110] 1557_at [HG_U95A] 1557_at [HG_U95Av2] 1557_at [HC_G110] 1558_g_at [HG_U95A] 1558_g_at [HG_U95Av2] 1558_g_at [HG_U133_Plus_2] 1565772_at [HG_U133_Plus_2] 1565772_at [HG_Focus] 209615_s_at [HG_U133A] 209615_s_at [HG_U133A_2] 209615_s_at [HG_U133_P	NM_002576 AK055228 BC109299 BC109298 U24152 AK293098 AF071884 U51120 BQ067028 BE542886 BE745620 BM554948 BM468537 BG468455 BM925590 BE264629 BG459847 BE548279 CD109183 BG218850 BG184614 BG203547 BG215737 BG210405 BM451179 BG205100 BG680536 BG205641 BG2172	CCDS8250.1
NCL		Hs.79110	4691				AK128584 NM_005381 AK122805 AK091742 AK095897 AK000221 AK127608 AK000250 BC006516 BC006494 BC002343 AK001314 CR595829 BM810029 BM908689 CR603186 BM466136 BQ213637 BG290899 BM457591 BQ050104 BG163458 CR609096 BQ643511 BE889910 BG260720 BM466847 BM805118 BG
NME4	ENSG00000103200	Hs.9235	4833	NM_005009	NP_005000.1		CR592051 BM909196 BF973396 CB960701 BU845748 BM457108 BM451038 BQ072257 BM906792 AL535314 BX332322 CR595773 AL523860 BF686716 AL523859 NM_005009 BC004880 BM554098 BM920633 CB993386 BM558774 BI870989 BG832350 BG478602 BU553088 BU931904 BG831306 BC017067 BQ	CCDS10408.1
LEMD3	ENSG00000174106	Hs.505905	23592	NM_014319	NP_055134.2		NM_014319 AF112299 AL137533 AK024954 BG114683 BG286439 BM561643 BX374762 BX327418 BX327417 BG104522 BE782473 BX383256 BU164555 DA736137 BX436609 BG532617 CD250784 BF983534 CN301048 DA832010 DB533447 BE884905 BM970311 BU686355 DA734760 BG679803 CN297766 BG	CCDS8972.1
RTCD1	ENSG00000137996	Hs.552835	8634	NM_003729	NP_003720.1		AL080219 BC012604 BM477628 Y11651 NM_003729 BM455885 CR595281 CR595704 CR620930 AK292366 CR606775 BM469811 BX386412 BM479120 BM449985 BQ067752 AL564902 BM921413 BE901813 BQ962653 BG178926 BG032538 BX386413 BX374505 BG674714 AL568376 AL559690 AL532858 CD29	CCDS768.1
HYOU1	ENSG00000149428	Hs.277704	10525	NM_006389	NP_006380.1	[HG_Focus] 200825_s_at [HG_U133A] 200825_s_at [HG_U133A_2] 200825_s_at [HG_U133_Plus_2] 200825_s_at [HG_U95A] 33863_at [HG_U95Av2] 33863_at [U133_X3P] g13699861_3p_a_at [HuGeneFL] U65785_at	NM_006389 AK127324 U65785 AK222756 DQ350134 DQ372932 BC072436 CR601394 BC017726 CR749610 BC004560 BQ643879 BQ215635 BG328381 W18185 BQ072684 BM459460 BU191905 BM476317 BE902028 BI195334 BM473302 BF968122 BM467515 BF205645 BM927738 BX456682 BQ644915 CA4874	CCDS8408.1
TUBG2	ENSG00000037042	Hs.700625	27175	NM_016437	NP_057521.1		BC051890 BC052283 NM_016437 AF225971 BC108739 AK022324 CR611337 CR623455 CR605839 CR615504 AK225134 BC009670 CR602914 CR623937 BM467621 BM547431 BQ067273 BM924314 BE963502 BG420109 BM564522 BM470506 BX416187 BM917664 BM460763 BX333020 AL563753 BX463521 AL	CCDS32658.1
CTPS2	ENSG00000047230	Hs.227049	56474	NM_019857 NM_175859	NP_062831.3 NP_787055.1	[HG_Focus] 219080_s_at [HG_U133A] 219080_s_at [HG_U133A_2] 219080_s_at [HG_U133_Plus_2] 219080_s_at [HG_U133B] 222819_at [HG_U133_Plus_2] 222819_at [HG_U95B] 45362_g_at [HG_U95C] 62475_at [HG_U95C] 64894_at [U133_X3P] g9789918_3p_s_at [U133_X3P] Hs.58553.	AK125332 BC034986 NM_175859 NM_019857 AK024070 AK125348 AK025654 BX647712 AK023549 AF226667 BC006256 BG827750 BX403038 BF237822 BE791631 BM453535 BG250797 BU186859 BE868398 AL537633 BG287939 AL519186 BU175808 CD518543 BG827601 BX431219 BU190502 AL519187 B	CCDS14175.1
ARF6	ENSG00000165527	Hs.525330	382	NM_001663	NP_001654.1		NM_001663 BC030291 AL117621 BM923275 BC008918 BC002952 CR619019 BM811446 AF047432 BU957023 BQ066843 BU540887 BM810986 BG767711 M57763 BF689748 BM912497 BM557144 BG325984 BX352879 BM541735 BU543843 BM458210 BM909827 AL550109 CF595782 BM453149 BE796119 BX39	CCDS9695.1
RBM44
AKT2	ENSG00000105221|ENSG00000134249	Hs.631535	208	NM_001626 NM_021794	NP_001617.1 NP_068566.2		NM_001626 AK122839 AK054771 AK098099 AK055779 BC063421 M77198 BC022779 M95936 BC120994 CR592991 BC120995 BC040028 BQ218128 BC032709 BM541791 BE910453 BE612407 BQ068352 AL573324 BG115249 BX422688 BX335608 BI117496 BU856927 AL535520 BM474912 BG830725 BX3360	CCDS12552.1 CCDS907.1
CDC7		Hs.533573	8317				AB209337 AF015592 AB003698 NM_003503 BC111044 BC110527 BC110526 AF005209 BM463748 BG171248 BG116838 BF793010 CD523327 BF691066 BG170872 BX409823 CX780892 BF241240 AU117631 BI462237 BF696442 AL044123 DR155457 BX419687 CD642993 BF241698 BQ221549 BU567384 BG
KIF3A	ENSG00000131437	Hs.43670	11127	NM_007054	NP_008985.3		NM_007054 BC045542 AB209780 CR621012 AM177178 AF041853 BM470725 BC020890 CR622880 BC032599 BC039592 BQ720271 BM477806 AL524239 BX324375 BG186738 AL558784 AL580526 CX163432 CR975573 BG541811 BI599041 BI561509 BX350397 BI545288 BI561517 BE563966 BF570660 BI	CCDS34235.1
PDXK	ENSG00000160209	Hs.284491	8566	NM_003681	NP_003672.1		NM_003681 AL161960 BC063541 AL137632 AL122067 AK027018 AK056502 AK094630 AL109793 BC008008 BC021550 BC041020 AL355713 AK024977 AK225206 CR618585 BM912424 BM459070 BC000123 BC003651 BM799734 BM551081 BM549353 BU535612 AL355712 BM554751 BC005825 CB989293 BQ	CCDS13699.1
AK1	ENSG00000106992	Hs.175473	203	NM_000476	NP_000467.1	[HG_Focus] 202587_s_at [HG_U133A] 202587_s_at [HG_U133A_2] 202587_s_at [HG_U133_Plus_2] 202587_s_at [HG_U133A] 202588_at [HG_U133A_2] 202588_at [HG_U133_Plus_2] 202588_at [HG_U95A] 36997_at [HG_U95Av2] 36997_at [U133_X3P] g12654562_3p_a_at [U133_X3P] g126	NM_000476 BF347016 BE797967 BF037611 BM544739 BU170156 AL523932 BM914613 BQ669757 BM564634 BM921947 BM914567 BE881725 BQ675604 BF683295 CD300358 BE612574 BU598089 BQ896451 BQ897901 BU558023 CD171840 BQ430300 BQ962253 BQ669179 BG032292 CD580504 BC100022 BE	CCDS6881.1
RAB7L1	ENSG00000117280	Hs.115325	8934	NM_003929	NP_003920.1		NM_003929 D84488 BX647960 BC002585 BU534200 BU553378 BF028201 BQ051135 BG337815 BM457945 BM551879 AL531102 BE545469 BQ068649 BQ680823 BM462766 AK223514 BU854895 BE744536 BG757213 BM051080 BU161137 BM561547 BE733431 BQ437177 BG748117 EB387689 BQ432172 BX45	CCDS1459.1
RAB32	ENSG00000118508	Hs.287714	10981	NM_006834	NP_006825.1		BM546299 BC015061 NM_006834 BG286718 U59878 BG751880 U71127 BF668408 CB991711 BF979957 BU188425 BG484713 BF979571 CB991443 CB995788 CB997814 BE276076 CN302658 CA424795 BU944029 BG700263 BG773509 CF130281 CF126384 BI868920 BG778860 BX110835 BG574824 BQ1863	CCDS5210.1
SYN3	ENSG00000185666	Hs.658998	8224	NM_003490 NM_133633.1	NP_003481.2 NP_598344.1	[HG_Focus] 206322_at [HG_U133A] 206322_at [HG_U133A_2] 206322_at [HG_U133_Plus_2] 206322_at [HG_U133A] 215762_at [HG_U133A_2] 215762_at [HG_U133_Plus_2] 215762_at [HG_U95A] 34900_at [HG_U95Av2] 34900_at [HG_U95E] 83209_at [U133_X3P] g4507332_3p_at [U133_X	NM_003490 NM_133633 AB209684 AF046873 BC117460 CR456589 BC075066 BC075065 BX418279 EW712334 EW712319 BI820909 BX440125 EW712310 BX096706 EW712315 BI546497 EW712329 EW712351 EW712312 BG703843 AW162606 EW712311 DB075628 AW003942 DC380413 DA865053 BX465065 D	CCDS13908.1
PANK4	ENSG00000157881	Hs.26156	55229	NM_018216	NP_060686.1	[HG_U133A] 218771_at [HG_U133A_2] 218771_at [HG_U133_Plus_2] 218771_at [HG_U95B] 43960_at [U133_X3P] g8922664_3p_at	AL442072 BC043496 AK001644 NM_018216 CR605034 AK223546 BM805128 BU151580 BM548423 BU529005 BQ720519 BG248259 BM477054 BM466489 BQ430723 BX446352 BE746717 BQ216443 BM926857 BU838860 BE299976 BX445929 AL529909 BQ883456 AL561333 AL529908 BM456587 AL582580 BU	CCDS42.1
PANK3	ENSG00000120137	Hs.591729	79646	NM_024594	NP_078870.1		NM_024594 AK022961 BC013705 AK223285 BM456766 BU902464 BG387681 BF796814 BI838942 BG619644 BU856214 BQ228960 CX783493 AL698164 BI822532 BG426055 BF697661 BF208279 BF130844 BF240948 AU133123 BU599680 BU624253 BU633227 BM015008 AW373881 AW373918 BE564830 CN	CCDS4368.1
RAB27B	ENSG00000041353	Hs.25318	5874	NM_004163	NP_004154.2		AF131784 AF329499 NM_004163 BC027474 BQ436321 U57093 BQ723291 BQ716712 BF245714 BF218405 BF243879 BE878236 BF216086 BG195281 BM985425 BM977490 BU618369 DR423564 BF246274 BU742011 BG707146 BM725116 DT217301 BF245563 BF216957 BQ020683 CB565911 BG284004 AF49	CCDS11958.1
ATM	ENSG00000149311	Hs.367437	472	NM_000051 NM_138292	NP_000042.3 NP_612149.1		NM_000051 U33841 NM_138292 U26455 AB209133 X91196 CR749436 BX640631 U67093 AK093586 BC007023 BM920815 BM800438 BG426713 BQ723233 BF668264 BG105238 BE535419 BG105298 BU165893 BQ881327 BF576699 BQ722775 BU501514 BM451149 CV814626 BE974106 AL706720 BG288159	CCDS31669.1 CCDS31670.1
TPR	ENSG00000047410	Hs.279640	7175	NM_003292.2	NP_003283.2	[HG_U133_Plus_2] 1557227_s_at [HG_Focus] 201730_s_at [HG_U133A] 201730_s_at [HG_U133A_2] 201730_s_at [HG_U133_Plus_2] 201730_s_at [HG_U133A] 201731_s_at [HG_U133A_2] 201731_s_at [HG_U133_Plus_2] 201731_s_at [HG_U133A] 215220_s_at [HG_U133A_2] 215220_s_at	NM_003292 X66397 U69668 BC094764 BC016514 BC025177 BU587216 BM466738 BM463016 AL536642 BG392054 BE620709 BM465135 AL536643 BE898166 BF794399 CD359648 BG181022 BQ959441 BQ721482 BE622908 BG121149 BU568857 BE564564 CR987497 BE972775 CD513463 BF107589 BU1652
UBE2C	ENSG00000155465|ENSG00000175063	Hs.93002	11065	NM_003982 NM_007019 NM_181799 NM_181800 NM_181801 NM_181802 NM_181803	NP_003973.2 NP_008950.1 NP_861515.1 NP_861516.1 NP_861517.1 NP_861518.1 NP_861519.1		BC032677 NM_181802 BC028161 BI197109 BG032880 BM480115 BG033608 BM919067 BQ227806 BQ218554 BQ071705 BU506804 BQ648852 BQ955110 BI160185 BE895506 BQ436683 BF974975 BQ676468 BI091040 NM_181801 BU553135 BG329119 BU600475 CD388956 BI196956 BE797203 BG109868 B	CCDS9574.1 CCDS13370.1 CCDS13371.1 CCDS13372.1 CCDS13373.1 CCDS1
SLC27A2	ENSG00000156222	Hs.11729	11001	NM_004213 NM_201651	NP_004204.3 NP_964014.1	[HG_U133A] 205768_s_at [HG_U133A_2] 205768_s_at [HG_U133_Plus_2] 205768_s_at [HG_Focus] 205769_at [HG_U133A] 205769_at [HG_U133A_2] 205769_at [HG_U133_Plus_2] 205769_at [HG_U95A] 37485_at [HG_U95Av2] 37485_at [U133_X3P] g4503652_3p_at	AK290262 AK223145 D88308 AF096290 NM_003645 BC057770 AK222859 AK123905 CR602275 AL573635 AL575313 AL543105 AL575443 BM923408 AL552005 AL543139 AL575172 BX377590 AL513704 AL549383 AL551843 AL575439 AL576063 AL551498 AL552895 BG564244 AL513703 AL570774 BQ95	CCDS10334.1 CCDS10335.1
TGFBR1	ENSG00000128268	Hs.494622	7046	NM_001098270.1 NM_002409	NP_001091740.1 NP_002400.3		NM_004612 BC071181 BX648917 AK002171 BC038347 AL117597 AJ420419 L11695 CR607288 AK129793 BM455094 BC056247 BM476760 AL528160 BM472996 AL528159 BG163380 BQ720536 BQ068332 CD557106 BX391585 BU161826 BG539642 BU600873 BG677949 CD108075 CX164521 BF572188 CF24	CCDS13994.1
VCP	ENSG00000165280	Hs.529782	7415	NM_004629 NM_007126	NP_004620.1 NP_009057.1		BC110913 NM_007126 BC122550 BC096751 AF100752 BC121794 CR606334 BC007562 AL137377 BM478426 BM909342 BQ055058 CF619372 BM911068 AF313486 BE737459 BM541276 BM469788 BI752330 BF689314 BQ212799 BF315182 BM800390 BM479955 BM462953 BQ072058 BF526537 AL579126 AL	CCDS6573.1 CCDS6574.1
AURKA	ENSG00000087586	Hs.250822	6790	NM_003600 NM_198433 NM_198434 NM_198435 NM_198436 NM_198437 NR_001587.1	NP_003591.2 NP_940835.1 NP_940836.1 NP_940837.1 NP_940838.1 NP_940839.1		NM_198433 NM_003600 AF011468 NM_198434 NM_198436 BC027464 NM_198435 BC001280 NM_198437 BC002499 CR611278 BC006423 CR621289 CR616247 BI547367 BG112283 AF008551 BM455942 BM801959 BX447877 AL516767 AL518528 BX425271 BG027828 BI253020 BU163922 BM556917 BM9102	CCDS13451.1
RECQL	ENSG00000004700	Hs.235069	5965	NM_002907 NM_032941	NP_002898.2 NP_116559.1	[HG_U133A] 205091_x_at [HG_U133A_2] 205091_x_at [HG_U133_Plus_2] 205091_x_at [HG_U133A] 205091_x_at [HG_U133A_2] 205091_x_at [HG_U133_Plus_2] 205091_x_at [HG_U133A] 210568_s_at [HG_U133A_2] 210568_s_at [HG_U133_Plus_2] 210568_s_at [U133_X3P] 212917_3p_x_a	L36140 NM_002907 AK291627 AY157499 D37984 NM_032941 BC001052 BT007119 BG530720 BM467595 AL548268 CD557633 BQ647346 BG118947 BE870195 BG177944 BE542133 BX391033 BQ215072 AU117557 BU190089 BG388765 BG542269 BX371570 BF344325 BQ952333 BQ436743 CA489724 BQ882	CCDS31756.1
PIK3CD	ENSG00000102468	Hs.518451	5293	NM_000621	NP_000612.1	[HG_U133A] 201561_s_at [HG_U133A_2] 201561_s_at [HG_U133_Plus_2] 201561_s_at [HG_Focus] 203879_at [HG_U133A] 203879_at [HG_U133A_2] 203879_at [HG_U133_Plus_2] 203879_at [HG_U133A] 211230_s_at [HG_U133A_2] 211230_s_at [HG_U133_Plus_2] 211230_s_at [HG_U95A]	NM_005026 U86453 BC150297 AB208835 DQ263596 DQ263595 DQ263594 BC132919 BC132921 Y10055 U57843 BC030263 BM466963 BG763019 BG395398 BQ053439 BQ052158 BM454223 BQ059472 BM455643 BM917771 BQ050479 BM927390 BG758931 BE892546 BQ061774 BM905504 BQ684103 BG769348	CCDS9405.1
MYH1
MYO5C	ENSG00000128833	Hs.487036	55930	NM_018728.2	NP_061198.2		NM_018728 AF272390 AK131493 BC064841 BG282720 BQ880536 AF150230 CD514648 AF161352 BG495388 CA489061 CX755570 AL697849 CN428053 CN428056 CB321862 BX096587 AA195002 AW752713 AA194815 EB386346 CN428054 EL737005 BM978870 BM832639 BX482532 CN428055 DA530250 BM
FASTK	ENSG00000164896	Hs.647094	10922	NM_006712 NM_033015	NP_006703.1 NP_148936.2		CR611266 NM_006712 CR596093 CR620199 BC011770 AK223132 X86779 BC006386 CR595036 CR597531 CR623465 AB209783 CR590845 AK292232 BC000377 CR623848 BM926554 CR596954 NM_033015 BC039026 BG121248 BU163771 BM543532 AL534924 CR617191 BM547737 BM908716 BX422322 BX4	CCDS5918.1 CCDS5919.1
OPLAH	ENSG00000178814	Hs.305882	26873	NM_017570.2	NP_060040.1	[HG_U133A] 222025_s_at [HG_U133A_2] 222025_s_at [HG_U133_Plus_2] 222025_s_at [HG_U95A] 34969_s_at [HG_U95Av2] 34969_s_at [HG_U95D] 74666_s_at [HG_U95D] 74668_r_at [HG_U95D] 74668_r_at [U133_X3P] Hs.305882.0.S1_3p_s_at [U133_X3P] Hs.305882.0.S1_3p_s_at	BC150206 BC142672 NM_017570 AB122018 BC036944 AL096750 AF217994 BC041576 BQ931277 CD557646 BQ070575 BG420061 BU541741 BU502783 BU543623 BU543959 AL527088 BU542808 BQ936306 AL527050 BU541354 BF338720 BG674825 BM043883 BE732908 BM043502 AL040368 BE278103 BE
MYO1F	ENSG00000142347	Hs.465818	4542	NM_012335.2	NP_036467.2	[HG_U133A] 213733_at [HG_U133A_2] 213733_at [HG_U133_Plus_2] 213733_at [HG_U95A] 35132_at [HG_U95Av2] 35132_at [HG_U95D] 75129_at [U133_X3P] Hs.121555.0.S1_3p_at [HuGeneFL] X98411_at	AK131106 AB210037 BC028071 NM_012335 AJ310570 X98411 CR601457 CR607653 BQ052953 BM922336 BQ894253 BQ214767 AL576965 BM919722 BQ881039 BG178077 AL554166 BU146392 BQ710685 BQ712231 BX341000 CT000720 BX350261 BQ710600 BX349044 BX341001 BQ231408 BG024419 CR98
MYO15A	ENSG00000091536	Hs.462390	51168	NM_016239.3	NP_057323.3	[HG_Focus] 220288_at [HG_U133A] 220288_at [HG_U133A_2] 220288_at [HG_U133_Plus_2] 220288_at [HG_U95C] 59129_at [HG_U95C] 64557_at [U133_X3P] g7705900_3p_at [U133_X3P] g7705900_3p_x_at	NM_016239 AF144094 BI831508 BG772546 BI831306 CD514010 BX096719 DC354009 DA126404 DA336815 DA191880 DC397624 DC321988 DB043857 DC403358 DC374578 DC349836 DA110132 DC332537 DC395217 DA408097 DC366089 DC383661 DB474742 DB451687 DC306983 DA214417 DB144966 DB
KIFC2	ENSG00000167702	Hs.528713	90990	NM_145754	NP_665697.1	[HG_Focus] 207644_at [HG_U133A] 207644_at [HG_U133A_2] 207644_at [HG_U133_Plus_2] 207644_at [HG_Focus] 207644_at [HG_U133A] 207644_at [HG_U133A_2] 207644_at [HG_U133_Plus_2] 207644_at [HG_U133B] 226791_at [HG_U133_Plus_2] 226791_at [HG_U133B] 226792_s_at	BC017311 NM_145754 AK055045 AY007121 BC015171 U69186 BQ882459 BQ423583 BG326118 BE880572 BM451991 BQ880640 AL536247 CD244664 BU857391 BX442225 BG676531 BQ721298 BX452191 BI597561 BI762772 CN402074 BI820669 BX090646 BE562910 BE798067 BU634360 AW081350 BG77	CCDS6427.1
RBKS
KIT	ENSG00000157404	Hs.479754	3815	NM_000222 NM_001093772.1	NP_000213.1 NP_001087241.1	[HC_G110] 1888_s_at [HG_U95A] 1888_s_at [HG_U95Av2] 1888_s_at [HG_Focus] 205051_s_at [HG_U133A] 205051_s_at [HG_U133A_2] 205051_s_at [HG_U133_Plus_2] 205051_s_at [U133_X3P] g4557694_3p_a_at [HuGeneFL] X06182_s_at	NM_000222 BC071593 NM_001093772 X06182 BQ068339 BG260010 BF966487 CX782466 CX788942 CB956755 CX165653 DA829947 CX782391 BG928718 BM701694 CB053658 BG928667 BX095010 DN993363 BQ183000 BM971784 BM713257 AW949528 BM666556 AA143045 CN414752 AL048483 BP381000	CCDS3496.1
MKI67	ENSG00000148773	Hs.80976	4288	NM_002417	NP_002408.3		NM_002417 X65550 X65551 CR607300 AJ567756 BG026158 BG035172 BM473744 BG389077 BM455229 BM806835 BM455791 BM452654 BM800545 BG389162 BF795017 BM476598 BM480243 BM803036 AL578817 BM552538 BM453117 BM474441 BQ073239 BG106198 BM459184 AL527673 BG171876 BF9684	CCDS7659.1
RBM5
KIF3C	ENSG00000084731	Hs.21611	3797	NM_002254	NP_002245.4		NM_002254 BX571741 AF035621 BC130423 BC132783 BC042486 BC092406 AF018164 BC018932 BM926284 BE901582 BF304818 BF972497 BE778068 BE889020 BF686715 BM460726 BM548659 BF690110 BM474396 BM558849 BQ050647 AL581211 BG111543 BI549916 BF529152 BE730352 AL559629 BQ	CCDS1719.1
STK25	ENSG00000115694	Hs.516807	10494	NM_006374	NP_006365.2		CR936874 AK125895 BC091505 BC015793 NM_006374 BC007852 CR614826 D63780 CR623111 BF341512 X99325 AK092161 AK291808 BM803559 AK291947 BM558137 BM465852 BM560277 BT019961 BI911368 BG829489 BU845050 BF568814 BI197288 BQ277938 BF237755 BM809918 AL518854 BQ9324	CCDS2549.1
PIM3	ENSG00000198355	Hs.530381	415116	NM_001001852	NP_001001852.1	[HG_U133B] 224739_at [HG_U133_Plus_2] 224739_at [HG_U95B] 43391_at [HG_U95B] 46746_s_at [HG_U95C] 49065_at [U133_X3P] Hs.5326.2.A1_3p_at	NM_001001852 AB114795 BC141855 BC052239 BM913912 BQ055304 AK292005 BM924960 BM563328 BQ071224 BC064477 BM909137 BM805867 BQ673521 BQ055709 BM810508 BQ060737 BQ892545 BQ276508 BM924984 BI836008 AL525433 AL526610 AL532591 AL563685 BM546382 BC017083 BE778706	CCDS33678.1
RFK	ENSG00000135002	Hs.37558	55312	NM_018339	NP_060809.2	[HG_U133A] 203224_at [HG_U133A_2] 203224_at [HG_U133_Plus_2] 203224_at [HG_U133A] 203225_s_at [HG_U133A_2] 203225_s_at [HG_U133_Plus_2] 203225_s_at [HG_U95A] 35709_at [HG_U95Av2] 35709_at [U133_X3P] g8922898_3p_a_at [U133_X3P] Hs.37558.0.S2_3p_at	NM_018339 BC007069 CR618476 CR603745 AK002011 AF038172 BQ876552 BG701631 BG616049 BU902845 BM800684 BX442976 BM468446 BX439925 BQ051195 BX442977 BX463414 BX407089 CR615561 AL530830 BX439922 BQ888306 BI758323 BG178170 BX433428 BF979572 BX407233 BU145745 BG	CCDS35044.1
SIK1
PRKCG	ENSG00000126583	Hs.631564	5582	NM_002739	NP_002730.1	[HG_Focus] 206270_at [HG_U133A] 206270_at [HG_U133A_2] 206270_at [HG_U133_Plus_2] 206270_at [HG_U133B] 236195_x_at [HG_U133_Plus_2] 236195_x_at [HC_G110] 363_at [HG_U95A] 363_at [HG_U95Av2] 363_at [HG_U95B] 48335_at [U133_X3P] g13384593_3p_at [U133_X3P] H	NM_002739 BC047876 AF345987 AB209671 Z15114 BM548187 BM547211 M13977 BM806035 BM926293 BI757265 BM805552 DC343554 EL734626 DC343341 BI490011 DC321402 DC344097 AL133962 DC319291 BI820113 DA126256 DC318157 DC317878 DC309522 DA387153 DC318124 DC341615 DC3090	CCDS12867.1
TK2	ENSG00000166548	Hs.512619	7084	NM_004614	NP_004605.3		NM_004614 U80628 AF521891 BC142970 Y10498 CR617510 BF303950 U77088 BC040667 AK026041 AK026021 BM562155 BX363264 BQ050968 BM560714 AL578061 BU838468 CD243246 AL583655 BX390774 BQ718597 BI552243 BC134344 BQ942713 BU164798 BQ219941 CF619460 BI759097 BI829326	CCDS10805.1
RALB	ENSG00000144118	Hs.469820	5899	NM_002881	NP_002872.1	[HG_Focus] 202100_at [HG_U133A] 202100_at [HG_U133A_2] 202100_at [HG_U133_Plus_2] 202100_at [HG_U133A] 202101_s_at [HG_U133A_2] 202101_s_at [HG_U133_Plus_2] 202101_s_at [HC_G110] 228_at [HG_U95A] 228_at [HG_U95Av2] 228_at [HG_U95A] 32776_at [HG_U95Av2] 32	AK127675 NM_002881 BC018163 CR601386 BM844431 M35416 BM904702 BX458975 BG680018 BX394884 BX385250 BX394885 BM805246 BX356825 BX385251 AL542135 BM904682 BX426908 BX336920 BX336921 BM453315 CR606313 AL542134 BI601637 BX385295 BX399513 BI771187 BX439561 BX35	CCDS2131.1
PIK3C2B	ENSG00000133056	Hs.497487	5287	NM_002646	NP_002637.2	[HG_Focus] 204484_at [HG_U133A] 204484_at [HG_U133A_2] 204484_at [HG_U133_Plus_2] 204484_at [HG_U95A] 41715_at [HG_U95Av2] 41715_at [U133_X3P] g11136637_3p_at	Y11312 NM_002646 BC132876 AB210006 Y13892 BC094741 CR749201 CR608190 BQ222682 BE543051 BI601627 AL539599 BQ223607 BX433207 CB960034 BG258746 CF593539 BG291695 AU140372 CR975523 CF994687 AV763929 CN309068 BF964684 BM678774 BE825975 BU840209 AU128101 BQ3692	CCDS1446.1
GUK1	ENSG00000143774	Hs.376933	2987	NM_000858	NP_000849.1		AK124677 AK125698 AL832986 BQ061612 BG323306 BC069001 BU931816 BQ882200 BM909330 BU155537 BU838104 BM809444 CD252533 BU168936 BQ945187 BF686137 BM805562 BQ900331 BM810486 BG336089 BQ056163 BM908849 BU184810 BU838766 BM915172 BC006249 NM_000858 BM921330 BQ	CCDS1568.1
A6NKZ8
A6NIZ1
TUBAL3	ENSG00000178462	Hs.163079	79861	NM_024803	NP_079079.1	[HG_U133A] 220310_at [HG_U133A_2] 220310_at [HG_U133_Plus_2] 220310_at [HG_U133A] 220310_at [HG_U133A_2] 220310_at [HG_U133_Plus_2] 220310_at [U133_X3P] g13376180_3p_at	AK025318 NM_024803 BC099716 BC105634 BC098247 BX097071 BG434122 CB109674 DC345194 DC344939 DA429076 DA426656 DB314255 DA890426 DC344872 BE934260 AW004763 R05375 C00237	CCDS7066.1
ARL5C
A6NFN3
RBMY1E	ENSG00000206046	Hs.536001	378950	NM_001006118 NM_001006120	NP_001006118.2 NP_001006120.2 NP_001007527.1		NM_001006121 NM_001006118 BM559353 BI462515 BQ212524 DB034761 DB048457 DB041542 DB058669 BX282035 DB460120 DB446524 CB107177 DB460741	CCDS35480.1 CCDS35481.1
A6NDJ8
RBMY1B
PALM3
A6NCM1
ATPGD1
RAB19	ENSG00000146955	Hs.583545	401409	NM_001008749	NP_001008749.1		NM_001008749 DN996121 DN996068 BF327818 DY655767 DY655777 DY655768 DY655778 CV328387 DN831457 DN831458 AF091033	CCDS34762.1
KIAA0564
DHX15	ENSG00000109606	Hs.696074	1665	NM_001358	NP_001349.2	[HG_U133A] 201385_at [HG_U133A_2] 201385_at [HG_U133_Plus_2] 201385_at [HG_Focus] 201386_s_at [HG_U133A] 201386_s_at [HG_U133A_2] 201386_s_at [HG_U133_Plus_2] 201386_s_at [HG_U95A] 35306_at [HG_U95Av2] 35306_at [U133_X3P] g4557516_3p_at [U133_X3P] g962445	AB001636 NM_001358 BC035974 AF279891 CR605943 BM457424 BM470597 BM460000 BM467223 BM454961 CR617314 BG329156 AL530263 BM451796 BM457050 BM558770 BM473859 AL582232 AL560899 AL530262 BG678231 BQ431407 BG113940 BQ431134 BG342029 BI116746 BQ723226 BG292527 BQ	CCDS33966.1
PDPK1	ENSG00000140992	Hs.459691	5170	NM_002613 NM_031268	NP_002604.1 NP_112558.2		NM_002613 NM_031268 BC033494 AK095507 BC040324 AJ785968 AK093687 BC012103 AK222581 AK131060 AF017995 Y15056 AB209835 CR536517 BQ048848 BC006339 BC012540 BG386334 BU521461 BQ072440 BM468763 AF111845 BM561891 BI911098 BM928596 BG029141 BM564865 BF308733 BX3	CCDS10472.1 CCDS10473.1
DDX3Y	ENSG00000175198	Hs.99120	8653	NM_000282	NP_000273.2		NM_004660 AF000984 BC034942 AF000985 BM564328 BM804518 BM807304 BM563869 BQ897970 BG335541 BQ718381 BQ716865 CD251965 CD298818 CR981580 BG261351 BG741202 CD557228 CD047818 CB986859 BG255707 CD358766 BF673736 CD244264 CD654500 CD358163 CR997528 CX783434 AU	CCDS9496.2
POLR2D	ENSG00000159110	Hs.705491	5433	NM_000874 NM_207584 NM_207585	NP_000865.2 NP_997467.1 NP_997468.1		BC017205 NM_004805 U85510 CR597179 BM548373 BM922529 CD358180 AL532451 BM547520 BG167345 AL564392 BQ052744 BQ218961 BM919962 BX439354 BC002958 BC010427 BU165927 BG685468 CR590602 BI825731 BU535752 BM554236 AL559535 BG025214 BG165686 BF688512 BM907496 BQ92	CCDS13621.1 CCDS13622.1
MSH4	ENSG00000057468	Hs.216639	4438	NM_002440	NP_002431.2	[HG_Focus] 210533_at [HG_U133A] 210533_at [HG_U133A_2] 210533_at [HG_U133_Plus_2] 210533_at [HG_U95A] 31714_at [HG_U95Av2] 31714_at [U133_X3P] g4336727_3p_at	BC033030 NM_002440 U89293 AF104243 BG037183 BI460509 DR432859 DR432434 DR432440 DR432854 BF980010 BX115943 DR432575 DR433190 DR433011 DR432632 DR432573 DR433018 DR433191 DR432631 CV024566 BI560598 CB858032 DB077677 BG216974 AA868028 BG205338 BG194091 BG19	CCDS670.1
ABCC5	ENSG00000114770	Hs.368563	10057	NM_001023587 NM_005688.2	NP_001018881.1 NP_005679.2		AF146074 NM_005688 AF104942 U83661 AB209454 AB019002 AB209103 AB005659 BC142670 AY196484 BX649032 BX647245 AK090667 AY754874 NM_001023587 BC142719 AY754875 BC050744 CR590924 CR619835 AY754876 AL359600 U66687 BM919289 AL524916 AL569811 BM541578 AL524917 BG	CCDS33898.1
ABCC4	ENSG00000125257	Hs.508423	10257	NM_005845	NP_005836.1		NM_005845 AY081219 BX647118 AF071202 AY207008 AF541977 NM_001105515 AF071203 AK290317 BC041560 AB208973 AY133679 AY133678 AY133680 AF339763 BQ069612 BG403647 BM462073 BM556442 BM553694 BE739433 BG025276 BU186494 BX436419 BG288393 BE885514 BX404835 BP38296	CCDS9474.1
ABCC3	ENSG00000108846	Hs.463421	8714	NM_003786	NP_003777.2		AF085692 AF085691 NM_003786 AF085690 AB010887 AF083552 AB208954 AF104943 Y17151 AF009670 U66674 BC046126 BC058907 BC050370 U83659 BX649137 BC104952 BM048099 CF618937 BM924812 BG387194 BG823723 BG328294 BG468366 BG824598 BU540427 BX328159 BQ936868 BG386362	CCDS32681.1
NVL	ENSG00000206503	Hs.497867	4931	NM_002116	NP_002107.3	[HG_U133_Plus_2] 1561530_at [HG_Focus] 207877_s_at [HG_U133A] 207877_s_at [HG_U133A_2] 207877_s_at [HG_U133_Plus_2] 207877_s_at [HG_U95A] 40285_at [HG_U95Av2] 40285_at [U133_X3P] g4505482_3p_a_at	NM_002533 U68140 NM_206840 U78772 BC012105 AL567518 AL538827 BX442733 BG708601 BX350260 BQ930348 BX389801 BQ883523 BQ949149 BX382573 BG284621 BX389802 BU182097 CD250250 CA488893 BQ919152 BX382574 BX454709 CV809748 BF216481 BQ218516 BU170621 AU131479 BQ894	CCDS34373.1
RAD51L1	ENSG00000182185	Hs.172587	5890	NM_002877.4 NM_133509 NM_133510.2	NP_002868.1 NP_598193.2 NP_598194.1		BX248766 BC030219 NM_133509 NM_002877 U92074 U84138 AK130466 BX161515 NM_133510 BX248061 Y15571 BM541390 BM923413 BM458044 BX325719 CR536560 BM906517 BX363599 BF312867 BI768407 BX385056 BU633138 BX355329 AW130643 BX325720 BI768345 BX385057 BE393590 DN9989	CCDS9789.1
MAPK13	ENSG00000156711	Hs.178695	5603	NM_002754	NP_002745.1		AB209586 NM_002754 AF004709 BC001641 BC000433 BC004428 CR603684 CR595896 AF092535 BC085196 AK222922 AF015256 Y10488 U93232 BQ920043 AF100546 AL574069 BT007221 CR536490 CR541687 BM453081 BM908007 BM548075 AL572172 AL547083 BM923984 AL550092 BU148568 BE7946	CCDS4818.1
KIF2A	ENSG00000170345	Hs.558351	3796	NM_005252	NP_005243.1		BC047544 NM_001098511 NM_004520 Y08319 BC031828 AY317140 AK057153 EF560716 EF560728 CR601526 BQ067793 BM464140 AL567301 BQ217596 BF338380 BM460375 BM542488 BF028595 BG256553 AL538419 BU191533 BX360359 BX414998 BM012482 BX360360 BX437432 BF205254 BF970802	CCDS9841.1
PEX1	ENSG00000127980	Hs.164682	5189	NM_000466	NP_000457.1	[HG_Focus] 204873_at [HG_U133A] 204873_at [HG_U133A_2] 204873_at [HG_U133_Plus_2] 204873_at [U133_X3P] 215023_3p_s_at [HG_U133A] 215023_s_at [HG_U133A_2] 215023_s_at [HG_U133_Plus_2] 215023_s_at [HG_U95A] 38365_at [HG_U95Av2] 38365_at [HG_U95A] 38366_g_at	NM_000466 AB008112 AF026086 BC035575 AF030356 AK292955 AB052094 AB052093 AB052092 AB052091 AB052090 CB987373 CR598710 BM805482 AL530330 BG287285 AL530329 BX353670 BG171713 BX451512 AL046043 BM013554 CF594319 AL566636 BU154290 BG402462 BG171638 BG539572 BX	CCDS5627.1
DIRAS2	ENSG00000165023	Hs.165636	54769	NM_017594	NP_060064.2	[HG_U133A] 219619_at [HG_U133A_2] 219619_at [HG_U133_Plus_2] 219619_at [HG_U95C] 62275_at [HG_U95C] 62704_at [U133_X3P] g8922160_3p_at	NM_017594 AK124628 AL137308 AB076889 AK122986 BC008065 BM921649 EB387252 BG702913 BI552244 CK300867 BM671331 CR744573 BG699614 CD628345 CK005336 DA224693 BI547693 DA323435 AW964608 CN365099 BM679220 DA225051 BM172422 DA409824 DA218937 DA224141 DA225572 DA	CCDS6687.1
STK38	ENSG00000112079|ENSG00000157005	Hs.409578	11329	NM_007271 NM_001048	NP_009202.1 NP_001039.1		BC095413 NM_007271 BC012085 AK095337 Z35102 BU508090 BG110187 BM480393 BG258009 BM453122 BM543341 BM541888 BG292192 BG824460 BI914216 BQ424703 BQ941401 BQ879522 BQ428186 BQ959615 CD244917 BQ441856 BQ430236 CD107801 BU170989 BU179031 AF034189 AU121423 CB99	CCDS4822.1 CCDS3288.1
TUBB1	ENSG00000101162	Hs.592143	81027	NM_030773	NP_110400.1		NM_030773 AJ292757 BC033679 BG537584 BX114569 BI821931 DN998735 CV030649 BU580873 BU580413 BP339504 DA687730 CD632716 CD632712 CD632711 CD632718 CD632717 CD632714 CD632713 H72611 AL601565 CB127625 CR740215 N63244 H57678 N90464 H81045 N66926 T99531 AI29217	CCDS13475.1
RAB14	ENSG00000119396	Hs.371563	51552	NM_016322	NP_057406.2		AL162081 NM_016322 AK023524 AK090889 AF052113 AL110256 CR606162 AK000447 BG704163 BI553859 BG703749 BX352174 BQ057303 BM549903 BX364912 BX402484 BM918940 BX402483 BX461323 AL564190 BF346981 BX364913 BM918071 AL551268 BM807069 BQ058294 BM905726 BE870256 BC	CCDS6827.1
PIK3C2A	ENSG00000011405|ENSG00000178394	Hs.175343	5286	NM_002645 NM_000524	NP_002636.1 NP_000515.2		NM_002645 BX648778 BC113658 Y13367 CR627335 AL832699 BC040952 BC031681 AL049998 BC035982 BM478758 BM546817 BG622927 BG401872 BM803748 BM461728 BG250259 BQ723761 BU161011 BG168857 XR_015762 BG619992 BQ223843 BQ960006 BF382320 DA737648 CD300076 BE544977 BI5	CCDS7824.1 CCDS34168.1
TARSL2	ENSG00000185418	Hs.657163	123283	NM_152334	NP_689547.2		NM_152334 AL833188 AK056653 BC132671 AK057734 BC035827 BC069811 BC069346 BC074887 BM905445 BI255004 CF272335 BU619513 CN270887 EB385703 BX102842 AW955745 AL698165 AV730755 DT217683 CF886954 DA415601 BQ021139 BQ448557 CD703147 DN993910 AW878312 BU677165 BQ	CCDS10394.1
HFM1	ENSG00000162669	Hs.454818	164045	NM_001017975 NM_198550	NP_001017975.3		AB204867 NM_001017975 BC130525 BX649037 AB074274 BQ435691 BQ435865 BC062793 BX111797 AU253772 DR002518 DB449851 DB515146 DB292015 DA108037 DB289750 DA190998 DB299960 DB261203 DC400043 DB095546 DB339438 DC403690 DB058367 DT932601 DA798057 DB351648 DC321139	CCDS30769.1 CCDS733.1
TUBB2B	ENSG00000137285	Hs.300701	347733	NM_178012	NP_821080.1		CR625172 CR595489 NM_178012 BC063610 CR593815 CR593818 CR596224 CR595993 CR600540 CR620929 CR611377 CR624334 CR613809 CR605068 CR605196 CR612034 CR608366 CR594462 CR618007 CR596723 CR625173 CR590104 CR600959 CR617426 CR605390 CR605791 CR595718 BC001352 CR	CCDS4485.1
GTPBP6		Hs.437145	8225				AK097872 AK074528 BM543251 BC014636 BF348154 BG168742 BM806770 BM453602 AL582296 BE379100 BQ056296 BE379119 BQ673512 AL543852 BQ643036 BQ226523 BI084711 BG330511 BU522047 AK026462 BF214958 BG281479 BQ918464 BG747230 BI160314 BI085242 BU689312 BG822711 BF5
PIP5K1B	ENSG00000107242	Hs.534371	8395	NM_003558	NP_003549.1	[HG_Focus] 205632_s_at [HG_U133A] 205632_s_at [HG_U133A_2] 205632_s_at [HG_U133_Plus_2] 205632_s_at [HG_U133A] 217477_at [HG_U133A_2] 217477_at [HG_U133_Plus_2] 217477_at [HG_U133B] 241948_at [HG_U133_Plus_2] 241948_at [HG_U95A] 37253_at [HG_U95Av2] 37253	BC030587 NM_003558 AK292734 U78581 U78579 U78580 BM926175 BM808993 BM924096 CD242620 BI464140 BI464153 BG536697 BI460438 CF552669 BI548087 CD357993 CX870351 AL601383 BG699032 BU568015 BI829949 BI463375 CB988216 BI464330 BI462865 BX116007 BG723195 AL600978	CCDS6624.1
MUSK	ENSG00000030304|ENSG00000152822	Hs.521653	4593	NM_005592.1 NM_000838	NP_005583.1 NP_000829.1		NM_005592 AF006464 BC109098 BC109099 BG209775 AI800924 BG825304 AA456980 AW378446 AA448972 DA182433 DB030855 DA334836 AI341265 DB452199 AI341122 BX106537 BE146709 BE146719 AI302067 AA449698 Z25436	CCDS5209.1
SETD1A	ENSG00000099381	Hs.297483	9739	NM_014712	NP_055527.1		NM_014712 AB002337 BC027450 BQ073607 BM457290 BC035795 BQ881324 BU527099 BM556532 BU845167 BQ923219 BU944676 BU181062 BE891656 BE727774 BU521555 BQ420749 BE741362 BG759065 CF454785 BG680461 CD360042 BE728737 BE882526 CR994913 BG754578 BG478047 BG575372 BM	CCDS32435.1
SLTM	ENSG00000137776	Hs.512932	79811	NM_001013843.1 NM_024755	NP_001013865.1 NP_079031.2		NM_024755 NM_001013843 AK055195 AK291423 AK023275 BC014944 BC046119 BC040120 AK131242 AL834297 BM472978 CR613449 AK000867 BM013303 BE562357 BM471745 BQ717519 CF993817 BE729699 BC108656 BX403959 BF028428 CF455815 BQ423292 BM455336 CR612238 BF529187 AL53548	CCDS10168.2
A1L167
GTPBP10	ENSG00000105793	Hs.258576	85865	NM_001042717.1 NM_033107	NP_001036182.1 NP_149098.2		CR933597 BC068532 NM_012129 AL136770 BC036754 NM_033107 NM_001042717 AL080161 AK125553 AK095561 AK093649 AF351613 BC107714 BC021573 BC004923 CR605742 DQ655994 BM464072 BG828877 CR614815 BX332381 BX342561 BM465551 BX332382 CR621162 DQ655993 BF382093 BQ0508	CCDS5617.1
RBM46	ENSG00000151962	Hs.133095	166863	NM_144979	NP_659416.1		AK125877 BC028588 NM_144979 BI459760 CD244186 BI460825 BF980344 BU569215 BU854576 BI462693 BG722217 CR738996 BX109509 CV024316 DB067674 DB085048 DB072069 DB088314 DB079127 AA927777 AA934358 DB094790 AA927771 BF223063 AI024943 AA931126 DB462564 DB460469 DB	CCDS3790.1
KIF4B	ENSG00000090889	Hs.567824	285643	NM_001099293.1 NM_012310	NP_001092763.1 NP_036442.3		NM_001099293 AL583104 BG111874 AI917287 DB060480 DB094835 DB072048 DB076316 DB083049 DB065349 AW504594 AL044084 DW441527 AA404315	CCDS14401.1
KATNA1	ENSG00000173473|ENSG00000186625	Hs.450175	11104	NM_003074 NM_007044	NP_003065.2 NP_008975.1	[HG_Focus] 201049_s_at [HG_U133A] 201049_s_at [HG_U133A_2] 201049_s_at [HG_U133_Plus_2] 201049_s_at [HG_Focus] 201049_s_at [HG_U133A] 201049_s_at [HG_U133A_2] 201049_s_at [HG_U133_Plus_2] 201049_s_at [HG_Focus] 201049_s_at [HG_U133A] 201049_s_at [HG_U133A	AK292090 CR600129 CR601101 CR590166 AF056022 BC050428 NM_007044 BG390353 BG119162 BM926138 CD252573 BG505586 AL525872 BX427503 AL543528 AL525829 BI490768 AL543501 BX390395 BG740296 BG740360 BE886730 BI462301 BX406191 BQ421451 BG742430 CF264674 CD359441 AL	CCDS2758.1 CCDS5217.1
KIF12	ENSG00000136883	Hs.28149	113220	NM_138424	NP_612433.1		CR617868 BC036824 BC010626 NM_138424 BM548518 CD358781 AL564083 BI762123 AL531520 BG170464 BX452373 BE618636 BI488664 BX433315 BE618091 BI829900 CV023058 BI765793 BM825473 BU079013 DB264514 BF348875 AW937335 BU732639 H58985 BU078740 AW937269 AI963343 AI62	CCDS6801.1
PGK1	ENSG00000102144	Hs.701989	5230	NM_000291	NP_000282.1		NM_000291 AB062432 BC113568 BC104837 BC103752 CR621547 CR611898 CR621871 V00572 CR591158 CR617423 CR601327 CR590364 CR590879 CR623053 CR624213 CR610216 CR596706 CR614274 CR616934 CR611469 CR606362 BC023234 CR596685 CR606423 CR619774 CR598309 CR623282 CR61	CCDS14438.1
MYO1C	ENSG00000197879	Hs.286226	4641	NM_001080779.1 NM_001080950.1 NM_033375	NP_001074248.1 NP_001074419.1 NP_203693.3	[U133_X3P] 214656_3p_x_at [HG_U133A] 214656_x_at [HG_U133A_2] 214656_x_at [HG_U133_Plus_2] 214656_x_at [HG_U133B] 225080_at [HG_U133_Plus_2] 225080_at [U133_X3P] 32811_3p_at [HG_U133A] 32811_at [HG_U133A_2] 32811_at [HG_U133_Plus_2] 32811_at [HG_U95A] 328	NM_001080779 NM_033375 NM_001080950 BC068013 AB210015 BC044891 AK292910 AK172742 CR625927 BM911195 BM471320 BQ277852 BG421502 BQ423005 BG323915 AL583040 BG323900 AL583041 BM467579 BG760928 BG165183 BQ932026 BM912003 BQ278105 BQ897088 BG385783 BG179986 BE8	CCDS11003.1
DAZ3
PLK4	ENSG00000142731	Hs.172052	10733	NM_014264	NP_055079.3		NM_014264 AB006972 BC036023 Y13115 BF794900 BF970082 BM903951 AU130274 BF243227 BF245698 BF215170 AL705839 BQ440730 CD558072 BE972446 BU166217 CX167257 BG290478 CB961510 CD643996 CN306028 BI829311 CN306024 BI463704 DR002168 BU633758 BI462343 CN306029 CV81	CCDS3735.1
SPAG1	ENSG00000104450	Hs.591866	6674	NM_003114 NM_172218	NP_003105.2 NP_757367.1		NM_003114 AF311312 NM_172218 AK057482 BM479815 BM557203 BX456239 BQ438670 BF217942 BU852180 CN478700 BX117722 CB321799 BI549794 DB636331 DB677842 DB636323 DB677834 BX480304 BM981630 DB636300 DB677811 DR001177 BI754009 CK004058 BU674622 CB160555 DN919475 D	CCDS34930.1
DDX39	ENSG00000123136	Hs.311609	10212	NM_005804	NP_005795.2		CR592759 NM_005804 BQ062653 U90426 BC001009 CR606167 CR599681 BM455184 CR599572 BM541917 CR590674 CR609572 BQ067784 BC032128 CR600064 CR597385 BQ423103 BQ422294 BM456860 BQ222310 BM473254 AL567817 BQ054751 CB992074 BM924730 BE791656 BM916027 BG341339 BG76	CCDS12308.1
IRGM		Hs.519680	345611				BC038539
UBA6	ENSG00000033178	Hs.212774	55236	NM_018227	NP_060697.4		NM_018227 AL832015 AL832458 AY359880 BC126484 BC126486 AK126301 AB014773 EF623993 AK001670 AK094164 AK094969 AK027020 BC031637 BM454567 CF994474 CR624797 BX384286 BM460152 BM450224 BX442060 BQ719109 BM454600 BX384287 BI856600 BM454564 BQ277203 BE883104 CF	CCDS3516.1
H1FNT	ENSG00000187166	Hs.155833	341567	NM_181788	NP_861453.1	[HG_U133B] 236876_at [HG_U133_Plus_2] 236876_at [HG_U133B] 238373_at [HG_U133_Plus_2] 238373_at [HG_U133B] 238374_at [HG_U133_Plus_2] 238374_at [HG_U95D] 80231_at [HG_U95E] 83581_f_at [HG_U95E] 83584_r_at [HG_U95E] 87271_at [U133_X3P] Hs.155833.0.A1_3p_at	AY302593 NM_181788 BC119787 BC118635 AB121028 AI807042 BF431650 AI139782 AI651646 BI825819 DB479103 AI376515 DB452740 DB459579 DB525031 BX099901 AI808336 DB442539 BX329969 DB518184 DB547777 AI203474 BX335317 DB507392 BX335316 AW085128 AW665295 CR741795 AI	CCDS8762.1
C10orf140	ENSG00000180592	Hs.350848	387640				NM_207371 AK131456 AK127130 AL834446 AB234866 AK055656 BC142633 BQ070598 BF203390 BE250228 CN346418 CN346419 CN346417 DA248969 DA504776 DA723288 DB320086 DB340038 DA528813 DA914280 DB069562 DC376324 DB306258 DA799501 BE504679 DA232884 AA453442 BE645265 XM
GRK7	ENSG00000114124	Hs.680654	131890	NM_139209	NP_631948.1	[HG_U133_Plus_2] 1552929_at [U133_X3P] Hs2.351818.1.S2_3p_x_at [U133_X3P] Hs2.351818.1.S2_3p_x_at	AF282269 AF439409 NM_139209	CCDS3120.1
TUBB2A		Hs.654543	7280				BM470828 CR610063 CR622390 CR592533 BC001194 CR622339 NM_001069 CR622337 CR595717 CR598040 CR610781 BC018780 CR626259 CR613474 CR590919 CR603230 CR615252 CR613984 X79535 CR618382 CR611807 CR602239 CR616836 CR613025 CR611682 CR601941 CR617869 CR610953 CR59
HISPPD1	ENSG00000145725|ENSG00000196559	Hs.212046	23262	NM_015216 NM_207428	NP_056031.2 NP_997311.1		AB007893 NM_015216 BC024591 AK025159 CR597259 BM478298 BU517062 BM457422 BM479072 BM467990 BQ212541 BM802944 BM479657 BM468670 BG028494 BM801176 BP383364 BG257073 BE892786 BE543219 BM472403 AL563275 BQ431078 BX391603 BQ227058 AL521757 BE887580 BM462359 BF	CCDS34207.1 CCDS7899.1
HNRPDL	ENSG00000152795	Hs.527105	9987	NM_005463 NM_031372	NP_112740.1		NM_031372 D89678 AB017019 CR615922 BC011714 BC018961 BC071944 AK057480 BC007392 CR605042 CR593853 CR600214 CR614067 D89092 BM471967 CR616930 CR594812 CR614785 CR407623 BG113411 CR606578 CR604391 CR611909 CR615355 CR590310 AY453824 BQ070036 CR622342 BF9796	CCDS3593.1
ARF5	ENSG00000004059|ENSG00000085662	Hs.653202	381	NM_001662 NM_001628	NP_001653.1 NP_001619.1		BM906964 BI752050 BQ642748 BM918550 BQ279236 BQ073052 BQ058828 BG419067 BM547502 BG386342 BM563630 BM810079 BM554403 CD579515 CR624513 BQ276442 CD579517 BC033104 CD579530 BF530622 BG332968 BQ052021 BQ052239 BG753739 BM563786 CR598890 BF683176 CR592093 AL5	CCDS34745.1 CCDS5831.1
IGF2BP3	ENSG00000124875|ENSG00000136231	Hs.700696	10643	NM_002993 NM_006547	NP_002984.1 NP_006538.2		U97188 AF117108 NM_006547 U76705 BX640800 BC065269 BX648488 BE868524 CB997274 BG531972 BG576431 BM806294 BM459197 CF594206 BG435192 BF034031 BI090231 BF241103 BQ437571 BE881835 BF697335 AU117945 BF664818 CB996361 CX164395 AU142785 BQ425715 BX390241 CB9958	CCDS3560.1 CCDS5382.1
MAST3	ENSG00000099308	Hs.466184	23031	NM_015016.1	NP_055831.1		NM_015016 AB011133 BQ072873 BM463652 BU149350 BF346384 BF684640 BG106606 BG257232 BF690462 BQ890421 BQ876631 BI758669 CT000442 EB387058 BF346524 BX108363 BF689544 BE261265 BI827497 BG765138 BG767919 BQ775218 CF135998 CA308743 BX109029 CN314816 CF135976 BG
MAST4	ENSG00000069020|ENSG00000196567	Hs.595458	375449	NM_015183.1 NM_198828.2	NP_055998.1 NP_942123.1	[HG_U133A] 210958_s_at [HG_U133A_2] 210958_s_at [HG_U133_Plus_2] 210958_s_at [HG_U133B] 225613_at [HG_U133_Plus_2] 225613_at [HG_U95A] 40015_at [HG_U95Av2] 40015_at [HG_U133A] 40016_g_at [HG_U133A_2] 40016_g_at [HG_U133_Plus_2] 40016_g_at [HG_U95A] 40016_	AY830839 NM_015183 AB002301 BX648980 BX648796 AK131421 BC018692 AK057601 BQ069360 BM461018 NM_198828 BC033215 BE791164 BE515326 BM918133 BG287014 BQ071702 BC068073 BC080587 BC003646 BQ068419 BQ276288 BE267294 BI117428 CA454517 BG682073 BG538386 BF337036 B
TUBA1B	ENSG00000123416	Hs.524390	10376	NM_006082	NP_006073.2		BM553973 BQ646445 BU535750 BM467420 BM909069 BQ680239 BI870997 BM551281 BU588969 BU534067 BM465384 BE613038 BE562944 BF690372 BM450802 BF569327 BG035809 BM810820 AL568998 BG113282 AL515906 BM475387 BG031526 AL581250 BE614536 BE614193 AL517783 AL565820 AL5	CCDS31792.1
TUBA8		Hs.137400	51807				CR620426 CR621131 AJ245922 NM_018943 BC104845 BX537702 AK056947 CR456600 BC074827 BX423049 BX461655 BX453799 BX407403 BX430195 BX463588 DA892869 BX449532 DN991979 BX410302 BM511724 BM730071 DA113036 CK823932 BP257264 BP318134 BP371521 BP348249 BP213375 BP
BTAF1	ENSG00000095564|ENSG00000170965	Hs.500526	9044	NM_003972 NM_021796	NP_003963.1 NP_068568.1	[HG_U133A] 209430_at [HG_U133A_2] 209430_at [HG_U133_Plus_2] 209430_at [HG_U95A] 40641_at [HG_U95Av2] 40641_at [HG_U95B] 49303_i_at [HG_U95B] 49305_r_at [HG_U95C] 61311_at [HG_U95C] 61312_g_at [U133_X3P] Hs.180930.0.S2_3p_at	NM_003972 AJ001017 AF038362 BC112201 AB208843 BC029930 BC030273 CR621419 BC047009 BQ717421 BM462882 BM926358 AL568638 CB960921 AL540893 BX432992 BE895093 BQ921362 DA737803 BF244200 DA900890 BG117615 DR158406 CD242468 BG427122 BU182606 W26401 BI089446 BG56	CCDS7419.1 CCDS14642.1
TPK1	ENSG00000196511	Hs.660232	27010	NM_022445	NP_071890.2	[HG_Focus] 221218_s_at [HG_U133A] 221218_s_at [HG_U133A_2] 221218_s_at [HG_U133_Plus_2] 221218_s_at [HG_U133B] 223686_at [HG_U133_Plus_2] 223686_at [HG_U95B] 54420_at [U133_X3P] g12248914_3p_a_at	NM_022445 AF297710 AY206415 BC068460 AB028138 NM_001042482 AK128661 AK289652 AL540780 BX378264 BX446289 AL542746 BX327770 BG249938 CB990644 BG202680 BG773554 CB959920 BE615372 BE615736 CD511474 BI561082 DN998879 BI464215 BI770816 BU621541 EL736872 BI46373	CCDS5888.1
MAK	ENSG00000111837	Hs.446125	4117	NM_005906	NP_005897.1		NM_005906 BC039825 BC033002 AF505623 AK097831 CD104558 BQ891839 W29117 CD299900 BQ186981 DR007210 BX105286 BF508943 BG718521 BM978645 BX645973 EL733781 BX955062 BM702638 BQ639003 BQ639064 BI832042 BP244885 BP351687 BP246863 BP249273 BP371002 AA059465 AA05	CCDS4516.1
HK2	ENSG00000159399	Hs.406266	3099	NM_000189	NP_000180.2		AF086198 AW975638 AA906074 BE047209 W47121 AA284233 W47237 AI278414 BX118715 AI381718	CCDS1956.1
PARS2	ENSG00000116580|ENSG00000162396	Hs.380169	25973	NM_001037533.1 NM_032292 NM_152268	NP_001032622.1 NP_115668.4 NP_689481.2	[HG_U133B] 227348_at [HG_U133_Plus_2] 227348_at [HG_U133B] 228522_at [HG_U133_Plus_2] 228522_at [HG_U133B] 228522_at [HG_U133_Plus_2] 228522_at [HG_U95B] 57691_at [HG_U95D] 91344_f_at [HG_U95D] 91344_f_at [U133_X3P] Hs.13036.0.S1_3p_at [U133_X3P] Hs.29092	BC011758 NM_152268 BC007956 CR603986 AK025585 AL117473 AK289679 BG337809 BG420862 BG469980 BX390997 BF342423 BX401825 BQ923564 BQ883270 BQ931648 BQ711041 BM451210 BM450984 BQ935346 BE269729 CR987869 BE888055 BX110932 CN311794 CB306752 CN311795 BU629913 BM	CCDS1121.1 CCDS597.1
RAB11A	ENSG00000103769|ENSG00000170248	Hs.321541	8766	NM_004663 NM_013374	NP_004654.1 NP_037506.2		BC013348 NM_004663 CR606451 AF000231 BF790786 BM924784 BE894914 BF964872 AL532592 AL545791 BG122995 BM804199 CD300330 BF242891 BQ682169 BM546929 BM477874 BX403958 BI550703 BM478147 BM465175 BQ051354 AL532637 BF969925 BM905389 AL545825 BM475586 BG290922 BG	CCDS10212.1 CCDS2660.1
SGK1
CPS1	ENSG00000104267	Hs.149252	1373	NM_000067	NP_000058.1	[HG_Focus] 204920_at [HG_U133A] 204920_at [HG_U133A_2] 204920_at [HG_U133_Plus_2] 204920_at [HG_U133A] 217564_s_at [HG_U133A_2] 217564_s_at [HG_U133_Plus_2] 217564_s_at [HG_U95A] 34884_at [HG_U95Av2] 34884_at [HuGeneFL] D90282_at [U133_X3P] g5020419_3p_at	NM_001875 AF154830 AB208800 D90282 BX537776 AK289749 AB180938 AB180936 AB180934 Y15793 AY317138 AB180935 BX640601 AB180937 AB180933 BC058010 BQ436681 BQ051338 BG618426 BG533520 BU186321 BG563285 BE544915 BG564336 BE971350 BG618166 BG569284 BQ436821 BE9714	CCDS6239.1
PRKAR2B	ENSG00000005249	Hs.433068	5577	NM_002736	NP_002727.2		BC075800 NM_002736 AK128639 M31158 AK291441 CB996369 BC014355 AL581443 AL576973 BX379950 BU175068 BX355908 BX444917 CR604245 AL554174 BQ719032 BX366355 AA744536 CD171795 BM473595 BU173475 BX360542 AL559918 BX350256 BF968424 BX444918 BU182360 BF031271 CF59	CCDS5740.1
PRKAR1B	ENSG00000188191	Hs.520851	5575	NM_002735	NP_002726.1	[HC_G110] 1091_at [HG_U95A] 1091_at [HG_U95Av2] 1091_at [HG_U133A] 212555_at [HG_U133A_2] 212555_at [HG_U133_Plus_2] 212555_at [HG_U133A] 212559_at [HG_U133A_2] 212559_at [HG_U133_Plus_2] 212559_at [U133_X3P] 238183_3p_at [HG_U133B] 238183_at [HG_U133_Plu	AL833563 M65066 BC013368 AK124153 NM_002735 BC036828 BC026734 BM473224 AK289464 AK098822 BQ717487 BM456704 BM047673 BI522770 BM545135 BG291069 BX352931 BG387110 BQ067119 BF528072 BM927320 BI821144 BM925684 BM546203 BM546303 BM805196 BQ073085 BM920178 BM92	CCDS34579.1
MAT2A	ENSG00000168906	Hs.516157	4144	NM_005911	NP_005902.1		NM_005911 BC001854 BC001686 CR596873 BM542008 AK291126 CR595364 X68836 DQ083239 BM471437 BX424809 BX440323 BM456810 BQ055720 BG433821 BQ055329 BE872988 BF204774 BX395551 BE886862 BI115157 BF034932 BQ071434 BX446739 BX384935 BX448505 BQ069217 BQ226087 BX44	CCDS1977.1
MAPK4	ENSG00000141639	Hs.433728	5596	NM_002747.3	NP_002738.2	[HG_U133A] 204707_s_at [HG_U133A_2] 204707_s_at [HG_U133_Plus_2] 204707_s_at [HG_U133B] 230732_s_at [HG_U133_Plus_2] 230732_s_at [HG_U95B] 47954_at [HC_G110] 997_at [HG_U95A] 997_at [U133_X3P] g6715608_3p_a_at [U133_X3P] Hs.269222.0.A1_3p_a_at [U133_X3P]	BC050299 NM_002747 BC040493 X59727 BX648603 BC117216 BI598639 BQ212934 BG539700 BI602845 CX751372 CF453525 BF508577 DB551852 CN355963 DB533690 BF115223 DB636545 DB678056 AV707392 BM687944 CN355965 BG621692 DR002006 BM728822 BM272416 BQ187101 BI012549 AV70
ARAF	ENSG00000078061	Hs.446641	369	NM_001654	NP_001645.1	[HG_U133_Plus_2] 1553264_a_at [HG_U133_Plus_2] 1553264_a_at [HC_G110] 1706_at [HG_U95A] 1706_at [HG_U95Av2] 1706_at [HC_G110] 1707_g_at [HG_U95A] 1707_g_at [HG_U95Av2] 1707_g_at [HG_Focus] 201895_at [HG_U133A] 201895_at [HG_U133A_2] 201895_at [HG_U133_Plu	X04790 NM_001654 BC002466 BC007514 BT019864 AK130043 BM907867 BM923664 AF052136 M13829 BI084130 BM562219 AL542736 BM923245 BG033027 BM919286 BQ068031 BM906467 BX386657 BX386656 BG123004 BG023843 BM921981 BE620558 BF528397 BM922000 AL577600 BM923943 BQ6684	CCDS35232.1
RRAS		Hs.515536	6237				BF965156 CF780592 BQ932209 BM545944 BU168400 BE885687 BQ938597 BQ064590 BC016318 NM_006270 BE908900 BI522310 BI194058 BC016286 BG028428 BQ691647 BE397417 BQ218515 BI161128 BQ959178 BM050829 BF973806 BU181691 BF344614 BE616055 BX360539 BQ227918 BE615949 BF
RAP2A	ENSG00000125249	Hs.508480	5911	NM_021033	NP_066361.1		BC041333 NM_021033 BC070031 AK094586 AF205602 AK090533 BC047495 BM471594 BM808903 BM920591 BM542834 BQ889785 BM454536 BC022356 BX370514 BU164083 BG249672 BQ229300 BQ422966 BI551228 BX384390 BG212090 BF794939 DA731903 CF994055 BG575084 CF594297 CD110291 BF	CCDS9485.1
SLFN14		Hs.591193	342618				XM_496207 BU663443 BU658532 DN831918 DN831919
RBMY1D
ACSM4	ENSG00000215009	Hs.450804	341392	NM_001080454.1	NP_001073923.1		NM_001080454 BQ223543 CD654968 DY654673 DY654855 DY654674 DY654856 DY654954 DY654953 DB512709 DR007970 DN831811 DY654734 DN831810 DR007969 DY654733
HNRPA1L3
SGK110
SGK069
WEE2		Hs.657927	494551				NM_001105558 AK131218 BG402079 BX111716 BM790836 DB342708 AI668585 DB104102 AI820770 H14611 DW009710 CR735637 H14905
RAB40AL
POLA1	ENSG00000101868	Hs.567319	5422	NM_016937	NP_058633.2	[HG_Focus] 204835_at [HG_U133A] 204835_at [HG_U133A_2] 204835_at [HG_U133_Plus_2] 204835_at [HC_G110] 786_at [HG_U95A] 786_at [HG_U95Av2] 786_at [U133_X3P] g8393994_3p_at [HuGeneFL] X06745_at	NM_016937 X06745 BX648513 CR625340 CB999470 BQ882043 AL570197 BE748923 AL543898 BQ883339 BU508486 BF210579 CT004913 BM475170 BE388196 CD000139 AU121118 AU132112 BX117096 DN602045 BX327138 CN364591 BG622401 CB134498 AI677650 AI610591 AW590684 AW674983 CB12	CCDS14214.1
FGR	ENSG00000000938	Hs.1422	2268	NM_001042729.1 NM_001042747.1 NM_005248	NP_001036194.1 NP_001036212.1 NP_005239.1	[HC_G110] 1780_at [HG_U95A] 1780_at [HG_U95Av2] 1780_at [HG_U133A] 208438_s_at [HG_U133A_2] 208438_s_at [HG_U133_Plus_2] 208438_s_at [U133_X3P] g4885234_3p_a_at [HuGeneFL] M19722_at	NM_001042747 NM_005248 NM_001042729 AK130188 BC064382 CR604589 BM906949 CR600467 BM455234 BM544961 BX396702 BG745955 BE561757 AL572849 BQ052951 BM454242 AL542227 BM921640 AL542228 BM921569 AL548206 BM921585 BQ706168 BX327803 BG177423 BQ711423 BM561907 BQ7	CCDS305.1
HNRNPA1	ENSG00000135486	Hs.655424	3178	NM_002136.2 NM_031157.2 NR_002944.2 NR_003277.1	NP_002127.1 NP_112420.1		BF214507 CR624883 BM801250 BM810754 BM904421 BU502770 BQ223953 BQ216398 BM472248 BQ647632 BM543078 BM474171 BM541965 BM478691 BG395094 BM810007 BG025359 BM477346 BM910847 BM804191 BM465069 BU541669 BM541697 BM914124 BM542625 BM553316 BG482451 BI114747 BQ6
PDGFRB	ENSG00000113721	Hs.509067	5159	NM_002609	NP_002600.1	[HC_G110] 1771_s_at [HG_U95A] 1771_s_at [HG_U95Av2] 1771_s_at [HG_Focus] 202273_at [HG_U133A] 202273_at [HG_U133A_2] 202273_at [HG_U133_Plus_2] 202273_at [HG_U95A] 36993_at [HG_U95Av2] 36993_at [HG_U95D] 74696_r_at [U133_X3P] g4505682_3p_at [U133_X3P] g45	BC032224 NM_002609 J03278 M21616 AK293093 AB209657 CR612121 CR593034 CD558750 BU168263 BM546097 AL563011 BM546285 BM547372 BM917707 AL527923 AL561921 BQ709453 AL520856 BQ711004 BM914419 BQ942850 CD518518 BQ719599 BE260565 AI346188 BF207359 BQ673600 BU9309	CCDS4303.1
GNAO1	ENSG00000087258	Hs.695994	2775	NM_020988 NM_138736	NP_066268.1 NP_620073.1		CR936770 BX647214 AL512686 BC030027 NM_020988 AK056008 BX419758 CB565949 BQ069504 NM_138736 AF493895 AF493894 BX420133 BF529393 BX460102 BC012202 BX441120 BQ963023 BG912906 BX395262 BQ890623 BX452180 AL534713 BF527736 AL565628 CD557377 BF530609 BU195520 B	CCDS10756.1 CCDS10757.1
SNRPA	ENSG00000077312	Hs.466775	6626	NM_004596	NP_004587.1	[HG_Focus] 201770_at [HG_U133A] 201770_at [HG_U133A_2] 201770_at [HG_U133_Plus_2] 201770_at [HG_U95A] 40842_at [HG_U95Av2] 40842_at [U133_X3P] g4759155_3p_at [HuGeneFL] M60784_s_at	NM_004596 BC000405 BM803674 CR606390 CR597793 CR602490 CR597355 CR620163 BM903638 CR614230 CR611065 CR607723 CR612581 BQ711539 CR604415 CR614107 CR595370 CR617901 CR591403 CR593045 CR620634 CR597345 X06347 BC008290 AL563678 CR613649 CA488491 BE734932 BM80	CCDS12565.1
ROS1	ENSG00000047936	Hs.1041	6098	NM_002944	NP_002935.2	[HG_Focus] 207569_at [HG_U133A] 207569_at [HG_U133A_2] 207569_at [HG_U133_Plus_2] 207569_at [HC_G110] 593_s_at [HG_U95A] 593_s_at [HG_U95Av2] 593_s_at [U133_X3P] g4506578_3p_at [HuGeneFL] M34353_s_at	M34353 NM_002944 M13880 BG460242 BP293481 BP204713 CB118390 DA335857 AA913573 AI280391 BX093867 W24195 W24201 N79051	CCDS5116.1
GNAI3	ENSG00000065135|ENSG00000169598	Hs.73799	2773	NM_006496 NM_004402	NP_006487.1 NP_004393.1	[HG_U133A] 201179_s_at [HG_U133A_2] 201179_s_at [HG_U133_Plus_2] 201179_s_at [HG_Focus] 201180_s_at [HG_U133A] 201180_s_at [HG_U133A_2] 201180_s_at [HG_U133_Plus_2] 201180_s_at [HG_U133A] 201181_at [HG_U133A_2] 201181_at [HG_U133_Plus_2] 201181_at [HG_U95	NM_006496 M27543 BC025285 CR590664 J03198 J03005 AK130069 BM471212 BI093018 J03238 BQ050960 BE543752 BE895485 BU598125 AL538230 BQ220361 CR608095 AL571681 AL576061 AL568113 AL546289 BM808915 BT019974 BT019973 AF493907 BM471892 BP380454 BM466610 BI227000 B	CCDS802.1 CCDS52.1
HCK	ENSG00000101336	Hs.655210	3055	NM_002110	NP_002101.2	[HC_G110] 2045_s_at [HG_U95A] 2045_s_at [HG_U95Av2] 2045_s_at [HC_G110] 2045_s_at [HG_U95A] 2045_s_at [HG_U95Av2] 2045_s_at [HG_Focus] 208018_s_at [HG_U133A] 208018_s_at [HG_U133A_2] 208018_s_at [HG_U133_Plus_2] 208018_s_at [HG_U95A] 40742_at [HG_U95Av2]	AK290928 AK225819 NM_002110 AK026432 CR594271 BC094847 BC014435 BC108930 BC108931 BC114463 BC113854 AK289896 BQ067552 BQ054818 BC073748 BQ056298 BM921097 AL569756 BQ062291 AL543079 BX460657 BX417909 BE745984 BQ706242 BX390248 BG756533 BX329035 DB100864 BI	CCDS33460.1
SNRNP70
MET	ENSG00000105976	Hs.132966	4233	NM_000245.2	NP_000236.2		NM_000245 BC130420 AB209898 J02958 X54559 BX648782 BC027979 BQ050560 BQ215819 BG492363 BG167660 BG114165 BG167683 BG036376 BG687662 BC016592 BG678529 BF695365 CF995623 BQ232629 BU193609 BU172879 BF213640 BG401526 BQ009103 BF382640 BM982296 BX111981 AL7102
SNRPB2	ENSG00000125870	Hs.280378	6629	NM_003092 NM_198220	NP_003083.1 NP_937863.1		AK095316 CR605849 CR606972 CR595063 NM_003092 NM_198220 BU588321 BM467665 BM545702 BM906628 BM464797 BC018022 BG529758 BX337376 BG501450 BF339754 BX444346 BC022311 BM470619 BX401172 CR620323 BX444345 BX337377 BE889949 BX354598 BC036737 BM903941 M15841 CR6	CCDS13123.1
ASNS	ENSG00000070669	Hs.489207	440	NM_001673 NM_133436 NM_183356	NP_001664.2 NP_597680.1 NP_899199.1	[HG_Focus] 205047_s_at [HG_U133A] 205047_s_at [HG_U133A_2] 205047_s_at [HG_U133_Plus_2] 205047_s_at [HG_U95A] 36671_at [HG_U95Av2] 36671_at [U133_X3P] g4502258_3p_a_at [HuGeneFL] M27396_s_at	NM_133436 NM_183356 AK000379 BC008723 NM_001673 M27396 BC014621 BM455484 CR600992 M15798 CR603522 BT007113 CR607694 BE781589 BM542827 BQ050442 BM456580 BM907922 BG179409 BG176924 BM464571 BM548559 BM480302 BF797368 BQ058804 BF337660 BM799834 BG025998 BG17	CCDS5652.1
SRPR	ENSG00000182934	Hs.591936	6734	NM_003139	NP_003130.2	[HG_U133A] 200917_s_at [HG_U133A_2] 200917_s_at [HG_U133_Plus_2] 200917_s_at [HG_Focus] 200918_s_at [HG_U133A] 200918_s_at [HG_U133A_2] 200918_s_at [HG_U133_Plus_2] 200918_s_at [HG_U133B] 223386_at [HG_U133_Plus_2] 223386_at [HG_U133B] 223386_at [HG_U133_	BC013583 BC001162 BC008077 NM_003139 BC009110 X06272 AK130382 CR457025 BM805589 BU158346 BF984022 BF032603 BM909787 BE616152 BM550749 BM917278 BG113737 BX420765 BQ053647 BX403614 BX384467 BF794870 BE785313 BM904288 AL583671 BU588581 BX362883 BX384468 BX42	CCDS31717.1
HSP90AB1	ENSG00000096384|ENSG00000158711	Hs.509736	3326	NM_007355 NM_001973 NM_021795	NP_031381.2 NP_001964.2 NP_068567.1		AY359878 BC012807 BC016753 NM_007355 BC004928 BC014485 BC068474 BX649079 M16660 AL136543 BC009206 AF275719 AK025370 BM542074 AK290734 BF694749 CR612013 BM563970 BM542741 BM910703 BQ065416 BQ060860 BM478638 BG329317 BM457560 BF307197 BM455720 BI114616 BM45	CCDS4909.1 CCDS1456.1 CCDS1457.1
PFKM		Hs.75160	5213				AK126020 AK126229 U24183 M26066 NM_000289 BC000534 BC012799 BC013298 BC021203 Y00698 BC007798 CR541698 BM809585 BQ879543 BM541286 BX386538 BG392823 AL517587 BX379684 J05533 BX379685 BM804439 BE792492 BX402799 BQ058750 AL517588 AL534236 BG250497 BM476363 B
ABCB1	ENSG00000085563	Hs.489033	5243	NM_000927	NP_000918.2	[HC_G110] 1575_at [HG_U95A] 1575_at [HG_U95Av2] 1575_at [HC_G110] 1576_g_at [HG_U95A] 1576_g_at [HG_U95Av2] 1576_g_at [HC_G110] 1682_s_at [HG_U95A] 1682_s_at [HG_U95Av2] 1682_s_at [HG_U133A] 209993_at [HG_U133A_2] 209993_at [HG_U133_Plus_2] 209993_at [HG_	NM_000927 BC130424 AK290159 M14758 AF016535 AB208970 CR595422 BF304387 AL520322 BM904842 BF969667 BQ720763 BQ882401 AL520321 BG105127 BQ717101 BF969062 BF313560 AV709991 W22853 DR000893 AI765301 BG428280 DA833614 BX509020 BG428958 DA415620 BX503992 BX1150	CCDS5608.1
RHOC	ENSG00000155366	Hs.502659	389	NM_001042678.1 NM_001042679.1 NM_175744	NP_001036143.1 NP_001036144.1 NP_786886.1	[HC_G110] 1395_at [HG_U95A] 1395_at [HG_U95Av2] 1395_at [HC_G110] 1395_at [HG_U95A] 1395_at [HG_U95Av2] 1395_at [HC_G110] 1395_at [HG_U95A] 1395_at [HG_U95Av2] 1395_at [HG_Focus] 200885_at [HG_U133A] 200885_at [HG_U133A_2] 200885_at [HG_U133_Plus_2] 20088	AK094474 NM_175744 NM_001042678 BM809720 BM916045 NM_001042679 BM807709 BM549500 BM916588 BM471003 BM543654 BM807700 BM807867 BM544264 CD518816 BM544586 BM912951 BF343324 BM910982 BM918164 BU508140 BG118035 BC007245 BC009177 BF571532 BM452171 BM542877 BM8	CCDS854.1
HSPA1A	ENSG00000215328	Hs.520028	3303		NP_005336.2		BC018740 CR603812 AK225699 CR624878 CR595673 CR606872 CR621778 CR618761 AK291295 CR599258 CR608110 AB209818 CR626292 NM_005345 CR598680 CR605652 AK225692 BC009322 BC002453 CR609187 CR593858 CR620700 CR591386 CR609094 CR606370 CR605852 AK097113 AK096017 CR
IGF1R	ENSG00000140443	Hs.643120	3480	NM_000875	NP_000866.1		CK300639 BM991044 CN370248 BQ185364 AI935177 BM264223 BU581483 AI916305 AI796999 AA417779 BE220112 DB361921 BF434082 DB382016 AA789051 BU948856 CA946988 H10453 AI971190 BE222492 AI658710 AW612405 AI652107 BE328099 BU948608 BE677810 BU069026 CA946716 BQ417	CCDS10378.1
RET	ENSG00000165731	Hs.350321	5979	NM_020630.4 NM_020975	NP_065681.1 NP_066124.1		NM_020975 NM_020630 BC004257 AK291807 BC003072 BX333160 AL562269 AL514642 BX376396 BX332519 BQ070075 BX332520 AL523813 BQ068473 BX395256 BQ279180 X15262 BX387508 BF310396 CA489570 BX387509 BX451803 BX353742 BF316589 BX353743 BF311041 BF314314 BU858188 BF3	CCDS7200.1
LYN	ENSG00000147507|ENSG00000170296	Hs.699154	4067	NM_002350 NM_007278	NP_002341.1 NP_009209.1		BC059394 BC068551 NM_002350 M16038 AK290494 BC126458 BC126456 BC075002 BC075001 M79321 AK130135 BE561347 BM802812 BG285917 BF686382 BX393771 BM909567 CB996356 BX354453 AL520258 AL520257 BQ063502 BQ066753 BQ066019 BQ055093 BQ060119 BQ058222 BQ062336 BQ0664	CCDS6162.1 CCDS11092.1
YES1	ENSG00000176105	Hs.194148	7525	NM_005433	NP_005424.1		NM_005433 BC048960 M15990 BC031080 BG289848 BF793664 BX405792 BX405791 BG166282 BM806670 BG026275 BI548150 BQ932574 BG119717 BG165530 BF965874 BF969916 BQ893014 BE786109 BG168091 BG741295 BQ439982 BF211957 BF132962 BU507289 AU133140 DA830111 BF215039 DR76	CCDS11824.1
HNRNPC	ENSG00000092199|ENSG00000179172	Hs.449114	3183	NM_001077442.1 NM_031314.2 NM_001013631 NM_001077443.1 NM_004500.3	NP_001070910.1 NP_112604.2 NP_001013653.1 NP_001070911.1 NP_004491.2		BC103758 BC066932 CR624598 CR596572 BX247992 CR590841 CR590393 CR601755 CR590113 M16342 CR614454 CR603438 CR595706 CR609927 CR604464 BQ059659 CR622118 CR615906 CR621771 CR619785 CR622865 BC108658 CR607578 CR622833 BQ213000 BX161480 BM922821 BI870999 BQ219	CCDS30591.1
HSP90AA1	ENSG00000080824	Hs.523560	3320	NM_001017963 NM_005348	NP_001017963.2 NP_005339.3		BC017233 CR611827 X15183 CR594716 CR611873 CR589993 CR593964 CR604052 AF028832 BC023006 BC121062 AK291607 AK291115 CR599002 BC007989 CR615580 CR610614 CD519553 M30627 CR605488 BG388282 BM464756 BE727384 BF686119 BF686286 BU169322 BG391002 BQ276391 CR60705	CCDS32160.1 CCDS9967.1
EPRS	ENSG00000136628	Hs.497788	2058	NM_004446	NP_004437.2		NM_004446 CR933648 BC126275 X54326 AY493416 BC105983 BC034797 BC058921 X07466 CR622328 BC067841 CR591253 BC046156 AL571300 BQ278487 BM911367 BG325924 AL545681 BQ421236 BG388219 BQ219436 BQ434124 BE971290 BM806750 BM456000 BM459247 BE782714 BM564603 BM8000	CCDS31027.1
TUBB	ENSG00000137379|ENSG00000183311|ENSG00000196230	Hs.636480	203068	NR_003598.1 NM_178014	NP_821133.1		AK098772 BC007605 NM_178014 BC013374 BC021909 AB062393 BC019924 BY795061 CR623734 BC062532 BM800156 CR603884 BC103746 BG106530 BC020946 CR596206 CR595288 BC002347 BC070326 AF070600 AF070593 AF070561 CR607420 BC001938 BC005838 CR610916 CR609662 CR607126 CR	CCDS4687.1
CSF1R	ENSG00000182578	Hs.654394	1436	NM_005211	NP_005202.2	[HG_U95Av2] 160022_at [HC_G110] 1864_at [HG_U95A] 1864_at [HC_G110] 1864_at [HG_U95A] 1864_at [HG_Focus] 203104_at [HG_U133A] 203104_at [HG_U133A_2] 203104_at [HG_U133_Plus_2] 203104_at [U133_X3P] 212431_3p_at [HG_U133A] 212431_at [HG_U133A_2] 212431_at [	X03663 NM_005211 BC047521 BX648599 AB208819 BC129939 CD252516 BU957105 BM562441 BF570268 BM562096 CR613133 AL548331 AL548298 BG745924 AL573354 BQ673475 BQ718213 BQ721259 AL548995 BX371699 BI766023 BQ710007 BG435824 BI518443 BG704027 BG702370 BI759420 BX10	CCDS4302.1
FES	ENSG00000182511	Hs.7636	2242	NM_002005	NP_001996.1	[HC_G110] 1976_s_at [HG_U95A] 1976_s_at [HG_U95Av2] 1976_s_at [HG_Focus] 205418_at [HG_U133A] 205418_at [HG_U133A_2] 205418_at [HG_U133_Plus_2] 205418_at [HG_Focus] 205418_at [HG_U133A] 205418_at [HG_U133A_2] 205418_at [HG_U133_Plus_2] 205418_at [U133_X3P	BC035357 X52192 NM_002005 CR624741 AY513656 AY513657 AY513654 AY513655 CR593957 BU190300 BM543870 BM922603 BM922880 BM456755 BU191340 BX359009 BX356088 BX327963 BX359010 BQ679512 BX371859 BQ708270 BX381726 BQ712558 BX356089 AL542976 BU156855 BU160929 AL56	CCDS10365.1
PGK2	ENSG00000170950	Hs.367727	5232	NM_138733	NP_620061.2	[HG_U133A] 217009_at [HG_U133A_2] 217009_at [HG_U133_Plus_2] 217009_at [U133_X3P] Hs.78771.2.S1_3p_at [HuGeneFL] X05246_at	BC038843 NM_138733 BM563802 BI831468 BI464092 CD300101 CD358467 CD171670 BI825781 BI827535 BI827588 BU568460 BI832204 BI831364 BG717359 BI831239 BG718080 BX641875 AL042647 EL733751 BI832139 DB034117 DB033219 DB033604 DB035806 BP327851 BP371673 DB038744 DB	CCDS4930.1
PYGL	ENSG00000100504	Hs.282417	5836	NM_002863	NP_002854.3	[HG_Focus] 202990_at [HG_U133A] 202990_at [HG_U133A_2] 202990_at [HG_U133_Plus_2] 202990_at [HG_U133B] 237974_at [HG_U133_Plus_2] 237974_at [HG_U95A] 37215_at [HG_U95Av2] 37215_at [HG_U95E] 86329_r_at [U133_X3P] g4506352_3p_at [U133_X3P] g4506352_3p_at [U	BC110791 BC009895 NM_002863 M14636 BC095850 AK225904 BC082229 CR593967 CR600182 Y15233 AF066858 AF046785 CR594898 BC065011 M36807 BU507868 BM467793 BX376550 BM476749 BU541299 BM463918 BG282785 BE886408 BX376549 BM549618 BI094023 BX417331 BE887204 BM552550	CCDS32080.1
CKM	ENSG00000100300|ENSG00000104879	Hs.334347	1158	NM_000714 NM_007311 NM_001824	NP_000705.2 NP_009295.2 NP_001815.2	[HG_Focus] 204810_s_at [HG_U133A] 204810_s_at [HG_U133A_2] 204810_s_at [HG_U133_Plus_2] 204810_s_at [HG_Focus] 204810_s_at [HG_U133A] 204810_s_at [HG_U133A_2] 204810_s_at [HG_U133_Plus_2] 204810_s_at [HG_U95A] 32486_at [HG_U95Av2] 32486_at [HG_U95A] 32486	NM_001824 BC007462 M14780 AK129878 BF670657 BF790770 BT006793 BF790092 BF671612 BM450483 BF671253 BF790314 BQ960378 CF552932 BF791044 BF694409 BQ922516 BQ941643 BF672738 BF670751 BP264841 BF576701 CF552868 BF670665 BF790859 BF790462 BF673021 CD612926 BF78	CCDS14046.1 CCDS33661.1 CCDS12659.1
ATP5B		Hs.406510	506				BG177099 NM_001686 BC016512 CR600201 AK291085 CR624993 CR595274 CR616381 CR607778 CR626584 CR623794 CR621900 CR607664 CR594107 CR590902 CR621144 CR619766 CR605250 CR625069 CR595794 CR615631 CR619791 CR609220 CR590194 CR605483 CR624353 CR623765 CR611259 CR
CDC2	ENSG00000170312	Hs.334562	983	NM_001786.2 NM_033379	NP_001777.1 NP_203698.1		CR933728 BC107750 CR603310 AK027271 CR597955 NM_001786 BU561353 AL524035 BC014563 BG335402 BF685170 BM475406 X05360 Y00272 BM472551 AK291939 BI118028 BG033634 BG257878 AL524036 BG179076 AL520473 BG118093 BQ215901 CF618783 BG420755 BG289702 BU538964 NM_033	CCDS7260.1
FYN	ENSG00000010810	Hs.390567	2534	NM_002037 NM_153047 NM_153048	NP_002028.1 NP_694592.1 NP_694593.1		BX537571 AK124011 AK097134 NM_002037 M14333 M14676 AK056699 NM_153047 BC032496 NM_153048 AK090692 S74774 BM464001 CD579520 BM808334 BG024885 BM920742 CD579526 BU501552 BE299678 BM549013 AL563049 BQ923581 BG751204 AL528051 BQ958293 CD513909 BF341802 BE2997	CCDS5094.1 CCDS5095.1 CCDS5096.1
LCK	ENSG00000182866	Hs.470627	3932	NM_001042771.1 NM_005356	NP_001036236.1 NP_005347.3	[HC_G110] 1266_s_at [HG_U95A] 1266_s_at [HG_U95Av2] 1266_s_at [HG_U133A] 204890_s_at [HG_U133A_2] 204890_s_at [HG_U133_Plus_2] 204890_s_at [U133_X3P] 204891_3p_s_at [HG_Focus] 204891_s_at [HG_U133A] 204891_s_at [HG_U133A_2] 204891_s_at [HG_U133_Plus_2] 20	BC013200 NM_005356 NM_001042771 X05027 M36881 X13529 AK098027 U07236 AJ865079 AF228313 CR594236 BF797993 BM545575 BM543942 BG342110 BM477949 AL579287 AL580270 BQ052443 AL557199 BM918144 BM917288 BQ065480 AL558447 BF129162 BX437616 BM919471 BG177017 BQ7081	CCDS359.1
INSR	ENSG00000171105	Hs.465744	3643	NM_000208 NM_001079817.1	NP_000199.2 NP_001073285.1		NM_000208 NM_001079817 X02160 M10051 BC117172 AB208861 BC047591 AK025527 AL365454 BM805039 BQ277655 BM805051 BQ707531 BU556565 BU845019 BG104647 BQ716464 BU849926 CF552613 BF674045 CD652598 AI738814 BF970784 BG401290 CB989589 BI917671 BU943408 BX644643 BU	CCDS12176.1
PRKCB
PCCB		Hs.63788	5096				AB209009 AL831978 AF217984 CD014122 CD014044 CD014040 AK225733 NM_000532 X73424 BC013768 BC053661 S67325 AK225215 CR624803 CR618864 AK130359 CR621266 CR607835 CD014041 CR614392 BQ067858 CD014042 CR603056 CD014039 CR609162 CD014043 CD014123 CD358868 BM4727
PCCA		Hs.80741	5095				AL122056 NM_000282 AF385926 AK225288 BC000140 X14608 AK225299 AK027256 AK055982 AF339804 BM906251 BM918460 CR620827 BX447909 BX447910 AL580947 BF203805 S79219 BG190784 BU173115 BG180448 BG459902 BG208705 BF677399 BG200492 BI522855 BG748837 BG201365 BG2093
ATP1A1	ENSG00000163399	Hs.371889	476	NM_000701 NM_001001586.1	NP_000692.2 NP_001001586.1		NM_000701 BC003077 BC050359 NM_001001586 U16798 J03007 BM806678 CR622871 BG766710 BF206522 BC001330 BF315204 BM910760 BF690238 BF304300 BU838463 BQ681292 BQ676895 BM908896 BM547406 BM561183 BQ668580 BG479423 BG334948 BG033714 BQ931326 BM477096 BM474685 BM	CCDS887.1
GNAI2	ENSG00000114353	Hs.77269	2771	NM_002070	NP_002061.1	[HG_Focus] 201040_at [HG_U133A] 201040_at [HG_U133A_2] 201040_at [HG_U133_Plus_2] 201040_at [HG_U95A] 37307_at [HG_U95Av2] 37307_at [HG_U95A] 37307_at [HG_U95Av2] 37307_at [U133_X3P] g4504040_3p_at [U133_X3P] g4504040_3p_x_at [HuGeneFL] X04828_at	AK126708 AK131062 AK096595 NM_002070 AK055574 BC016995 AK096299 BC012138 CR599468 BC014627 CR593068 CR618994 CR603761 CR604433 CR610539 X04828 BM913305 CR606737 J03004 BF972116 BM810284 BM477888 BQ681167 BI603556 BM544820 BM926111 BM554074 BG476764 BQ8895	CCDS2813.1
NTRK1	ENSG00000198400	Hs.406293	4914	NM_001007792 NM_001012331 NM_002529	NP_001007793.1 NP_001012331.1 NP_002520.2		CR936794 M23102 NM_002529 BC062580 NM_001012331 NM_001007792 AK126428 CR625585 AK290759 X03541 BQ717315 AL530281 AL563691 BX340145 BG120028 BX340144 BX389843 AL557329 BX350284 BQ716999 DA569409 BI758018 CN418518 DB507100 BG110843 CR980375 BM685020 BM93198	CCDS1161.1 CCDS30890.1 CCDS30891.1
ERBB2	ENSG00000141736	Hs.446352	2064	NM_001005862.1 NM_004448	NP_001005862.1 NP_004439.2	[HC_G110] 1802_s_at [HG_U95A] 1802_s_at [HG_U95Av2] 1802_s_at [HC_G110] 1802_s_at [HG_U95A] 1802_s_at [HG_U95Av2] 1802_s_at [HC_G110] 1901_s_at [HG_U95A] 1901_s_at [HG_U95Av2] 1901_s_at [U133_X3P] 210930_3p_s_at [HG_U133A] 210930_s_at [HG_U133A_2] 210930_	NM_001005862 NM_004448 BC080193 M11730 X03363 BC110392 CR592336 BM466993 AF177761 BM802792 BX402418 BM907440 BF984645 BQ880920 BM562913 BQ647343 BX402419 CD515356 CA489084 CA489332 BU150809 BX327826 BQ918031 CD558559 AL552065 CR591377 BQ883973 CA487981 CA	CCDS32642.1
TUBB4	ENSG00000104833|ENSG00000118705	Hs.110837	10382	NM_006087 NM_002951	NP_006078.2 NP_002942.2		NM_006087 BC013683 AK075307 BC006570 AK095202 BQ057482 BG388360 AL567012 BX461657 BE781244 AL535344 BM541857 AL532609 BX420124 AL540211 BX444382 BM468553 AL535345 AL568286 AL537816 BX423326 BU180051 BQ675927 BQ684231 AL532656 BX461545 BQ681008 CD579177 BQ	CCDS12168.1 CCDS13291.1
TK1	ENSG00000167900	Hs.515122	7083	NM_003258	NP_003249.2		BM458046 BF683703 NM_003258 CR615052 BQ073694 BC006484 K02581 BC007872 CR594239 CR622637 CR611771 CR621570 CR598673 CR611623 CR620254 CR615808 CR625563 CR591037 CR596456 CR599432 CR590511 CR617552 CR598176 CR603401 CR600464 CR607869 CR624049 CR591908 BQ05	CCDS11754.1
RAF1	ENSG00000132155	Hs.159130	5894	NM_002880	NP_002871.1	[HC_G110] 1917_at [HG_U95A] 1917_at [HG_U95Av2] 1917_at [HC_G110] 1917_at [HG_U95A] 1917_at [HG_U95Av2] 1917_at [HG_Focus] 201244_s_at [HG_U133A] 201244_s_at [HG_U133A_2] 201244_s_at [HG_U133_Plus_2] 201244_s_at [HG_U133A] 218071_s_at [HG_U133A_2] 218071_	NM_002880 BC018119 AK226028 BX648063 X03484 AK124449 AK055589 BM920503 CR598160 BM921602 BM562109 AL527676 BI091055 BM558447 BM920181 BQ073450 BX416221 BF571853 BG421729 BX443354 AL517434 BX421764 AL527677 BQ051187 BX421765 BM562649 BQ928960 CD243368 BM47	CCDS2612.1
KRAS	ENSG00000133703	Hs.505033	3845	NM_004985 NM_033360	NP_004976.2 NP_203524.1		NM_033360 NM_004985 BC010502 CR625034 BC029545 AK292510 BC013572 BQ072329 BX340115 CB960491 BM463055 AL553212 BQ228262 AL576273 BG256472 BG258021 AA812162 BE869335 BG164573 BQ897667 BG179148 BG259466 BM457867 BX326439 CD245555 CD246070 BX347534 BX389116 A	CCDS8702.1 CCDS8703.1
HRAS		Hs.37003	3265				BG714207 BQ650835 BQ055992 BC006499 NM_176795 NM_005343 BG419155 CB565907 BM808879 BE730339 BQ672126 BF690075 BQ674260 BU856272 BM801600 CD517978 BQ645558 BM801632 BQ212741 CT002384 BU599322 BU601448 BE887542 BE886838 BQ021455 BG334581 BM995684 BP264805 B
NRAS	ENSG00000019991	Hs.486502	4893	NM_000601 NM_001010931.1 NM_001010932.1 NM_001010933.1 NM_001010934.1	NP_000592.3 NP_001010931.1 NP_001010932.1 NP_001010933.1 NP_001010934.1	[HC_G110] 1539_at [HG_U95A] 1539_at [HG_U95Av2] 1539_at [HG_U133A] 202647_s_at [HG_U133A_2] 202647_s_at [HG_U133_Plus_2] 202647_s_at [U133_X3P] g6006027_3p_a_at [HuGeneFL] X02751_at	X02751 NM_002524 BC005219 CR598435 CR595772 CR615916 CR596134 BM546255 BX416060 BM473479 BM476745 AL523408 AL523407 AL517977 AL583394 BM469906 BF794381 BE884314 BX421385 BG388501 BQ220843 BE893863 BX464387 BQ225325 BU177671 BX443570 BE866938 BE884920 BF21	CCDS5597.1
OAS1	ENSG00000168384|ENSG00000206225|ENSG00000206291	Hs.524760	4938	NM_033554	NP_291032.2		NM_016816 AK225384 CR621070 CR626748 NM_001032409 AY730627 CR603997 NM_002534 AY730628 CR613331 AJ629455 X04371 BC000562 BC071981 D00068 BC061587 X02874 CR590221 AK291003 BF973437 BQ921779 BM903728 BM559883 AK223006 BM919312 BM471120 BM920261 BT006785 AL5	CCDS4764.1
ASS1	ENSG00000107290	Hs.160786	445	NM_015046	NP_055861.3		AK027126 CR595936 NM_000050 AK125730 NM_054012 BF312436 BC009243 BF308994 BQ067770 X01630 CR607007 BC021676 BC013224 CR606338 CR619067 AK293114 CR605897 CR625815 CR598119 CR612736 CR598476 CR606149 CR620347 CR616967 CR601739 CR597457 CR616527 CR605717 CR6	CCDS6947.1
MOS	ENSG00000172680	Hs.533432	4342	NM_005372	NP_005363.1	[HG_U95A] 1174_at [HG_U95Av2] 1174_at [HG_Focus] 221367_at [HG_U133A] 221367_at [HG_U133A_2] 221367_at [HG_U133_Plus_2] 221367_at [U133_X3P] g4885488_3p_at	NM_005372 BC069569 BC106738 BC106737 BC069590 EL736250	CCDS6164.1
EGFR	ENSG00000120903|ENSG00000146648	Hs.488293	1956	NM_000742 NM_005228 NM_201282 NM_201283.1 NM_201284	NP_000733.2 NP_005219.2 NP_958439.1 NP_958440.1 NP_958441.1		NM_005228 X00588 BC070081 AB209442 AK290352 BC094761 AK225422 DQ088980 AY550966 NM_201284 AF125253 K03193 X00663 NM_201282 AY698023 U95089 NM_201283 U48722 BC118665 AY698024 BF347824 BC128419 BG287839 CB997578 BE742045 BG571775 BF530662 BE747584 BE272152	CCDS6059.1 CCDS5514.1 CCDS5515.1 CCDS5516.1
ABL1	ENSG00000097007	Hs.431048	25	NM_005157 NM_007313	NP_005148.2 NP_009297.2		NM_007313 AB209642 AB209456 X16416 NM_005157 M14752 BC117451 AK095344 X51945 BC107069 BC107070 BM912979 CR614023 BM914661 BM555278 BM554636 BM912128 CR598308 BM808534 BQ049996 BM913410 BM809179 AL562849 CA487574 AF533988 BM557157 BM808610 BQ071861 BU52673	CCDS35165.1 CCDS35166.1
GLUD1	ENSG00000148672	Hs.500409	2746	NM_005271	NP_005262.1		AB209406 BC112946 NM_005271 M20867 J03248 AK122685 X07674 M37154 X07769 AK094782 BC040132 AK222818 BM451350 BM471632 BQ723306 BM925980 BM542790 BM466205 BM460646 BU564411 BF125583 BG423791 BM557074 AL523522 BX457649 AL551924 BM471930 BX361363 BU154218 BM8	CCDS7382.1
CHEK2	ENSG00000124766|ENSG00000183765	Hs.291363	11200	NM_003107 NM_001005735 NM_007194 NM_145862	NP_003098.1 NP_001005735.1 NP_009125.1 NP_665861.1		AF217975 CR623156 NM_001005735 CR602347 CR596630 NM_007194 AK290754 CR456418 AK289360 CR618816 CR595769 CR619314 CR620861 CR615398 NM_145862 AY551297 CR617629 AY551305 BC004207 AF086904 BM473012 AJ131197 AF096279 AF174135 CR622982 AY551298 AY551299 AY5513	CCDS4547.1 CCDS13843.1 CCDS13844.1 CCDS33629.1
ATP2B4	ENSG00000145362	Hs.343522	493	NM_001148 NM_020977.2	NP_001139.3 NP_066187.2		BX537444 NM_001001396 NM_001684 CR936708 CR749393 BX537745 BX647701 M83363 M25874 BC150293 AK292458 AW888226 AK026443 BI838984 CR614539 AL533139 CR622884 AL533138 BM554281 BG674054 BM914447 BE748898 BQ720295 BE549103 CD515773 W28589 BF793325 BG324088 BQ71	CCDS3702.1
EIF4B	ENSG00000063046	Hs.648394	1975	NM_001417.4	NP_001408.2		NM_001417 BC073139 BC001097 CR627377 CR596288 CR601603 BC073154 AK222528 BC007745 BC098437 BC064029 CR626190 CR593511 CR595589 CR593935 CR456958 AB076839 BM457582 BC047302 CR623214 BG111384 BQ433653 BY795069 BG390341 BI223885 BM808858 BG025347 BC013994 BM
JAK1		Hs.207538	3716				BX538267 NM_002227 AB209057 AK128734 M64174 BC132729 AB219242 AK126239 BX647675 BU506640 BC111401 BC062431 BC009079 BC035370 BU508085 BM464600 BM455276 BG393629 BM551536 BQ049880 BM564550 BQ050291 BF795419 BC023604 CF994598 BE546286 AI223335 BG170852 BG12
RPS6KB1	ENSG00000108443	Hs.463642	6198	NM_003161	NP_003152.1		NM_003161 AK091503 BC036033 M60724 AK026730 BC053365 M60725 AK097658 BC030763 BM802717 BX448650 BF795947 CR604237 BX427561 BX442725 BQ719717 BU154525 BX400447 BG291164 BX400448 BX331593 AU128713 BU160729 CX782324 BX385792 BE881968 BX445865 BI253884 BF6948	CCDS11621.1
WARS	ENSG00000140105	Hs.497599	7453	NM_004184 NM_173701 NM_213645 NM_213646	NP_004175.2 NP_776049.1 NP_998810.1 NP_998811.1	[HG_U133A] 200628_s_at [HG_U133A_2] 200628_s_at [HG_U133_Plus_2] 200628_s_at [HG_Focus] 200629_at [HG_U133A] 200629_at [HG_U133A_2] 200629_at [HG_U133_Plus_2] 200629_at [HG_U95A] 38121_at [HG_U95Av2] 38121_at [U133_X3P] g340367_3p_a_at [U133_X3P] g7710155	NM_004184 BC017489 NM_213646 CR623856 CR604691 CR598767 CR592442 NM_173701 X59892 CR626840 CR599251 X62570 BX248006 CR594500 CR593984 NM_213645 CR608018 AK025487 CR623966 CR611480 AK056100 AK124668 CR590717 CR616378 CR602143 BC095453 CR596121 AK130698 M61	CCDS9960.1 CCDS9961.1
TUBG1	ENSG00000131462	Hs.279669	7283	NM_001070	NP_001061.2		NM_001070 BC000619 BQ055083 CR592407 CR592317 CR609289 CR625410 CR590773 CR599618 CR597415 M61764 CR604804 CR602961 CR604046 CR626772 CR607198 CR603755 CR598475 CR620017 CD014070 BT019931 CR407642 BM803915 BE791317 BM801847 BQ224948 AL524009 BM454233 BG03	CCDS11433.1
SFPQ	ENSG00000116560	Hs.355934	6421	NM_005066	NP_005057.1		AK095702 NM_005066 X70944 BC027717 AL831889 BC051192 BC004534 X16850 AL833670 BF673926 BC027708 BF970853 BX537811 BG492650 CB994851 BQ941029 BM922431 BE781979 BM465545 BE732326 BQ880466 BG336339 BG260095 BM918175 BF663095 BM553734 BM479452 BU168466 BM4797	CCDS388.1
XPA		Hs.654364	7507				AK021661 CR624117 NM_000380 BC014965 D14533 CR601727 BQ879392 AL573331 AL548961 BM907020 BM468458 BU145666 AL531628 CB988169 AL531629 CX163043 CA454341 BG187563 BG760044 BG202561 AL571156 BT019518 AL545429 BG459669 BG186679 BQ772342 CX162963 AI634902 BI60
EEF2	ENSG00000100288|ENSG00000167658	Hs.515070	1938	NM_005198 NM_001961	NP_005189.2 NP_001952.1	[HG_Focus] 200094_s_at [HG_U133A] 200094_s_at [HG_U133A_2] 200094_s_at [HG_U133B] 200094_s_at [HG_U133_Plus_2] 200094_s_at [U133_X3P] 200094_s_at [HG_Focus] 204102_s_at [HG_U133A] 204102_s_at [HG_U133A_2] 204102_s_at [HG_U133_Plus_2] 204102_s_at [HG_U95A]	NM_001961 Z11692 X51466 BC126259 AY942181 BC024689 BC006547 BG025618 BU860009 M19997 BM912517 BQ056136 BM803346 BU931148 BG261431 CR608809 BU186000 BG251404 BG331367 BQ423133 BM455699 BF984558 BQ072124 BU930926 BQ054856 BI197032 BY795081 BQ278684 BE868243	CCDS14099.1 CCDS12117.1
ATP1A3	ENSG00000105409|ENSG00000197839	Hs.515427	478	NM_152296 NM_020978	NP_689509.1 NP_066188.1		BC013763 NM_152296 BC009282 BC009394 BC015566 AK223569 AK122693 AK094628 CR609841 CR596494 AK054736 BM546555 AL832884 BU956743 BM478468 CR593240 BI198243 AL530680 AL530679 BI757506 BM799732 CR602384 AL563442 AL529451 AL538608 BG394054 AL526943 AL582430 AL	CCDS12594.1 CCDS782.1
CFTR	ENSG00000001626|ENSG00000168495	Hs.489786	1080	NM_000492 NM_001722	NP_000483.3 NP_001713.2		NM_000492 M28668 AI688703 AI761358 AI813766 AI890417 BX506811 AI380125 AW377315 AW182487 BG386556 AI934593 BX497617 AI829360 BE672442 AW377304 AW752894 AW375342 AW377383 AW377339 AW377372 AW377266 AI357827 AW377334 AW377220 AW377268 BM972363 AW377285 CB85	CCDS5773.1 CCDS34858.1
MYH8
XRCC5		Hs.388739	7520				BX647578 NM_021141 M30938 J04977 X57500 AK096408 BC095442 BC019027 AK290740 AK222603 AK026166 AK023296 BM463944 BG291121 BM914066 CD244285 BG388836 BQ229079 BM456010 BG106532 BQ232224 BG114955 BF203528 BE778708 BQ422629 BQ439462 BQ229550 BM804596 AL544608
SRC	ENSG00000049323|ENSG00000197122	Hs.195659	6714	NM_000627 NM_206943 NM_005417 NM_198291	NP_000618.2 NP_996826.1 NP_005408.1 NP_938033.1		NM_005417 NM_198291 BC051270 BC011566 AK024281 BM810909 BM928433 BM916803 BQ898381 BG248314 BM561307 BM911426 BM555782 BG403055 BG767702 BQ941942 CD579295 BU174405 BU163495 BF684984 BG283579 BE732984 BG286771 BG831690 BQ423338 BQ924865 BG490706 CX757032 D	CCDS33177.1 CCDS33178.1 CCDS13294.1
SKIL	ENSG00000136603	Hs.581632	6498	NM_005414	NP_005405.1		Z19588 NM_005414 BC059386 X15217 X15219 U70730 BM468181 CD243237 CB990661 CB993904 BP224355 BU597803 AU132165 BU193167 CD657379 CB990169 CN290737 AL710135 CN290738 CA420191 BU615392 CA430626 CA418219 BQ002740 BU608676 BE150517 DB122805 EL594206 AW977953 E	CCDS33890.1
SKI	ENSG00000157933	Hs.705384	6497	NM_003036	NP_003027.1		NM_003036 X15218 BM545353 BQ893069 BM476865 BG396910 BG476022 BU183604 BU189280 BI821553 BF527873 CV803086 BQ231690 BU182699 BF700583 AI524012 BI916548 BI758314 CF135887 CN272086 AI762295 CN272081 BF058601 AW191059 CD672209 BF970410 AL134997 AI819231 BX09	CCDS39.1
CKMT1A	ENSG00000166998|ENSG00000168775	Hs.654988	548596	NM_001015001 NM_020990	NP_001015001.1 NP_066270.1		BT006628 BM923431 AL543872 BQ722088 BG206342 BG680747 BX642316 CA453611 BG742874 CU442803 AL554443 BM792559 CD695014 DC316496 DA243762 DC427580 DC305783 DC304813 DC344775 DA098294 BX642315 DC427577 AW337331 BQ439231 AA554203 AW938334 AI565380 AA642260 BQ3	CCDS32217.1 CCDS10097.1
RFC1	ENSG00000035928	Hs.507475	5981	NM_002913	NP_002904.3		NM_002913 BC051786 BC051751 BC035297 BX648140 AF040250 AK291612 BI559882 X69821 BM457339 BC010387 BM466953 BF797518 BM463204 BM904229 BM480145 BM800478 BE867693 BE867104 BM559251 BI822854 BU845877 BG674375 BG036344 BX365859 BM802476 BQ717210 BF697265 BQ92	CCDS3450.1
RFC2	ENSG00000049541	Hs.647062	5982	NM_002914 NM_181471	NP_002905.2 NP_852136.1	[U133_X3P] 1053_3p_at [HC_G110] 1053_at [HG_Focus] 1053_at [HG_U133A] 1053_at [HG_U133A_2] 1053_at [HG_U133_Plus_2] 1053_at [HG_U95A] 1053_at [HG_U95Av2] 1053_at [U133_X3P] 203696_3p_s_at [HG_U133A] 203696_s_at [HG_U133A_2] 203696_s_at [HG_U133_Plus_2] 20	NM_181471 CR626780 CR590546 NM_002914 BF303951 CR610195 CR616761 BC002813 BE730453 BQ057062 BU175838 BM909077 BF688782 BF973211 BM914204 BG424846 BE796931 BG335278 BM916916 BM467423 BG424675 BM474182 BM460038 BM554739 BE274920 BQ063659 BQ052195 BM542026 B	CCDS5567.1 CCDS5568.1
RFC4	ENSG00000163918	Hs.518475	5984	NM_002916 NM_181573	NP_002907.1 NP_853551.1		NM_002916 BU929048 NM_181573 BC017452 BC024022 CR594581 CR625223 CR616552 BM913916 BU600581 BF209678 BT006987 CR536561 CR608475 BM450175 AL539929 BM800308 BM472871 BX423922 AL526230 BX424457 BF966555 AL578677 BX442957 AL526272 BM542286 AL556410 BF207203 B	CCDS3283.1
GRK5	ENSG00000198873	Hs.524625	2869	NM_005308	NP_005299.1		AK097099 NM_005308 L15388 BC064506 BC114448 AF370369 BC018116 BC127602 BM563509 BQ058425 BQ058855 BM562122 BM927442 BQ071329 BQ071328 BQ071766 BF568334 BQ063841 BF569124 BQ061150 BE887909 BM049553 BG329502 BQ065277 BQ057613 BQ056240 BQ071007 BQ071614 BQ06	CCDS7612.1
HSPA4	ENSG00000139610	Hs.90093	3308	NM_001971	NP_001962.3	[HC_G110] 1480_at [HG_U95A] 1480_at [HG_U95Av2] 1480_at [HG_U133A] 208814_at [HG_U133A_2] 208814_at [HG_U133_Plus_2] 208814_at [HG_U133A] 208815_x_at [HG_U133A_2] 208815_x_at [HG_U133_Plus_2] 208815_x_at [HG_U133A] 211015_s_at [HG_U133A_2] 211015_s_at [HG	NM_002154 BC126124 BC126122 AB023420 BC110861 AB209151 L12723 X67643 BM450079 CR601827 AB074275 BM462984 AK057015 BM551000 BF688465 BU163936 BM478202 BU857513 BM458653 BM919187 BE777841 BM449840 BU194189 BX421357 BM453031 BE548612 BE379367 BM552324 BQ7213	CCDS8812.1
HSPA1L	ENSG00000206274|ENSG00000206383	Hs.690634	3305				NM_005527 BC034483 AK223386 D85730 AK022206 BF339079 CD244454 CD251867 DA647291 BG717447 AI677706 AU121536 BM670632 BG179570 BG721966 CV022972 BG724393 AI199231 BQ185905 DC395392 AI656913 DC396036 DC395838 AI955159 CA443193 CA443330 DB039934 DC397737 DC39
RYK	ENSG00000115474|ENSG00000163785	Hs.654562	6259	NM_002242 NM_001005861.2 NM_002958.3	NP_002233.2 NP_001005861.1 NP_002949.2		AB209405 S59184 NM_001005861 NM_002958 X69970 X96588 BC021700 BQ678244 BQ644710 BQ067311 BU169060 BF983087 BF690934 BQ067310 BE743466 BU594677 BM545844 BF305635 BF307286 BM450529 BG762507 BG028457 BQ944990 BG677163 BQ434679 CF272241 BF691196 BG260940 BF13	CCDS2498.1
MCM7	ENSG00000166508	Hs.438720	4176	NM_005916 NM_182776	NP_005907.3 NP_877577.1	[HG_Focus] 201405_s_at [HG_U133A] 201405_s_at [HG_U133A_2] 201405_s_at [HG_U133_Plus_2] 201405_s_at [HG_U133A] 208795_s_at [HG_U133A_2] 208795_s_at [HG_U133_Plus_2] 208795_s_at [HG_U133A] 208795_s_at [HG_U133A_2] 208795_s_at [HG_U133_Plus_2] 208795_s_at [	NM_182776 AK055379 NM_005916 AK226175 D55716 BC013375 D28480 AK096959 X74796 CR605715 BI114626 CR603902 BQ051949 CR604613 CR617217 BC009398 BM917466 BQ644012 BQ055031 BQ073832 CR611015 BG469367 CD385071 BQ224559 AY007130 BM908629 CD514865 BM476429 BM56414	CCDS5683.1 CCDS5684.1
MCM5	ENSG00000100297	Hs.517582	4174	NM_006739	NP_006730.2		NM_006739 BC003656 D83986 AK223323 BC000142 CR615349 AK130620 X74795 CR601762 CR611599 CR591959 AK291136 AK122853 CR617289 CR456517 BG115846 CR612297 BM545998 CR592264 BM906649 BG259098 BQ213930 BQ277987 BX446933 BF689493 BM917136 BQ887166 BF981104 BM8026	CCDS13915.1
MCM4	ENSG00000104738	Hs.460184	4173	NM_005914 NM_182746	NP_005905.2 NP_877423.1	[HG_U133A] 212141_at [HG_U133A_2] 212141_at [HG_U133_Plus_2] 212141_at [HG_U133A] 212142_at [HG_U133A_2] 212142_at [HG_U133_Plus_2] 212142_at [HG_U133A] 222036_s_at [HG_U133A_2] 222036_s_at [HG_U133_Plus_2] 222036_s_at [HG_U133A] 222037_at [HG_U133A_2] 22	NM_005914 NM_182746 X74794 AK022899 BC031061 CR606514 CR598188 BM917338 BM466753 BI458739 BM476283 BQ222284 BM802681 BF569146 BG754783 BM809535 BM479183 BX363316 BM912980 BM473840 BG282715 BM473839 BM560344 BG327879 BM560863 BQ063723 BQ054767 BM917541 BG4	CCDS6143.1
TTK	ENSG00000112742	Hs.169840	7272	NM_003318	NP_003309.2	[HG_Focus] 204822_at [HG_U133A] 204822_at [HG_U133A_2] 204822_at [HG_U133_Plus_2] 204822_at [HC_G110] 572_at [HG_U95A] 572_at [HG_U95Av2] 572_at [HG_U95D] 74593_at [U133_X3P] g4507718_3p_at [HuGeneFL] M86699_at	NM_003318 BC000633 BC032858 AK292460 AK095599 CR624652 BX447327 BG391717 BX447410 BM905869 BM469623 BU508578 BX414642 X70500 BG722770 BX415805 BQ929926 AU133100 AU124386 BX361758 AA744546 BE546063 AU132784 BI462468 BQ420892 BU852315 BI462972 BF965658 AU11	CCDS4993.1
ABCD1	ENSG00000101986	Hs.159546	215	NM_000033	NP_000024.2		BC025358 BC015541 NM_000033 Z21876 CR599919 BQ227029 BQ225821 BQ226458 BM906141 CR590818 BX378511 BX378512 BX382184 BQ051707 BX379102 BM557079 BX379103 BQ432185 BM459113 BX382183 BM922805 BQ948729 BQ690213 BQ946953 CD358242 BQ276247 BG765424 BU157692 BU17	CCDS14728.1
PRKACB	ENSG00000142875	Hs.487325	5567	NM_002731 NM_182948 NM_207578	NP_002722.1 NP_891993.1 NP_997461.1		BX537705 AB209189 BC035058 NM_002731 NM_182948 BX641026 CR936631 M34181 AK091420 BC016285 BX647515 NM_207578 CR619935 BF572329 BM478483 BM925890 CR608646 BM807394 BG393129 BM802572 BM550459 BQ230651 BQ721404 BM905428 BX404713 BX335182 BM454631 BF337047 BX	CCDS691.1 CCDS692.1 CCDS693.1
HNRNPA2B1	ENSG00000122566	Hs.487774	3181	NM_002137 NM_031243.2	NP_002128.1 NP_112533.1		NM_031243 NM_002137 BX538099 M29064 AK129839 M29065 AK289429 BM550758 AK026373 BM454878 BG030979 BM928199 BM799954 BM564586 BM554060 BM457164 BU169894 BM009352 BM479070 CB991601 BG023910 BM423351 CA453697 BM423851 BF662861 BG686563 BF686587 AL557399 BM905	CCDS5397.1
PRKACG	ENSG00000165059	Hs.158029	5568	NM_002732	NP_002723.2	[HG_Focus] 207228_at [HG_U133A] 207228_at [HG_U133A_2] 207228_at [HG_U133_Plus_2] 207228_at [HG_U95A] 36359_at [HG_U95Av2] 36359_at [U133_X3P] g4506058_3p_at [HuGeneFL] M34182_at	BC039888 NM_002732 BI827997 BG705102 CV030953 BI830096 AI024862 AA912811 AW086441	CCDS6625.1
FGFR3	ENSG00000068078	Hs.1420	2261	NM_000142 NM_022965	NP_000133.1 NP_075254.1	[HG_Focus] 204379_s_at [HG_U133A] 204379_s_at [HG_U133A_2] 204379_s_at [HG_U133_Plus_2] 204379_s_at [HG_U133A] 204380_s_at [HG_U133A_2] 204380_s_at [HG_U133_Plus_2] 204380_s_at [HG_U95A] 31805_at [HG_U95Av2] 31805_at [U133_X3P] g13112046_3p_a_at [HuGeneFL	AB209441 NM_000142 M64347 NM_022965 M58051 AF245114 BC121175 BC128610 BC153824 BG291951 BX371493 BM473203 BX377171 BQ933617 BQ441778 BG679985 BF525389 BG740982 BF982561 CX164388 BG679350 CN315106 AI057095 CN315102 BM969149 BQ574240 DB454730 DB535462 AW074	CCDS3353.1 CCDS3354.1
FGFR4	ENSG00000160867	Hs.165950	2264	NM_002011 NM_022963 NM_213647	NP_002002.3 NP_075252.2 NP_998812.1	[HC_G110] 1291_s_at [HG_U95A] 1291_s_at [HG_U95Av2] 1291_s_at [HC_G110] 1291_s_at [HG_U95A] 1291_s_at [HG_U95Av2] 1291_s_at [HG_U133_Plus_2] 1554961_at [HG_U133_Plus_2] 1554962_a_at [HG_Focus] 204579_at [HG_U133A] 204579_at [HG_U133A_2] 204579_at [HG_U133	AB209631 BC011847 NM_213647 AK225909 NM_002011 L03840 X57205 NM_022963 AK225280 AF202063 AF359246 BF303945 BQ650936 BQ645701 BQ923573 BE304951 BM921932 BM472150 BM803172 BQ654279 BQ883509 BQ708634 BF309312 BF309228 BG177750 BQ690497 BQ708852 BG177791 BU83	CCDS4410.1 CCDS4411.1
NME2
UBA1	ENSG00000130985	Hs.533273	7317	NM_003334 NM_153280	NP_003325.2 NP_695012.1	[HC_G110] 1268_at [HG_U95A] 1268_at [HG_U95Av2] 1268_at [HG_Focus] 200964_at [HG_U133A] 200964_at [HG_U133A_2] 200964_at [HG_U133_Plus_2] 200964_at [U133_X3P] g4507762_3p_at [HuGeneFL] M58028_at	BC009900 NM_003334 M58028 BC013041 NM_153280 X56976 BC020261 X52897 AK131341 BQ050067 CR596473 CR600825 CR621823 BM542029 BU501268 BQ073498 BQ072369 BQ224340 BM465682 BM917456 BG339392 BU175134 BM467914 BE515069 BM471497 BG323846 BM478965 BG388570 BE88466	CCDS14275.1
PAICS	ENSG00000128050	Hs.518774	10606	NM_001079524.1 NM_001079525.1 NM_006452.3	NP_001072992.1 NP_001072993.1 NP_006443.1		NM_006452 NM_001079525 NM_001079524 BC010273 CR749824 CR596825 BM455018 AK054760 CR593248 BC019255 CR626713 CR612955 X53793 CR600656 BM466762 AK001163 BG104610 BT006988 BE746091 BM811185 BX377442 BM465443 BM551071 BM924597 BF346058 BM918650 AL515737 BM471
GART	ENSG00000159131	Hs.473648	2618	NM_000819 NM_175085	NP_000810.1 NP_780294.1		BC068438 BX648124 AK292560 AB208785 BC107712 NM_000819 X54199 AK292897 BC038958 NM_175085 D32051 BE897690 CR622715 CR593828 BC101565 BC093641 BF797459 BG257103 BF973172 BM480342 BM478955 BM904314 BU198643 BM451654 BM804441 BM462573 BQ048909 M32082 BG32637	CCDS13627.1 CCDS13628.1
ERBB3	ENSG00000065361	Hs.118681	2065	NM_001982	NP_001973.2		NM_001982 M34309 BC082992 M29366 AK291681 AK125028 AK124710 BC002706 BC041579 BE872569 BG823497 BM472219 NM_001005915 CF455677 BM557485 S61953 CR621450 AL554815 BF527184 BU191342 BT007226 AL577547 BE896876 BU168960 BQ682671 BG565685 BG746953 BU180087 BE74	CCDS31833.1
CKB		Hs.173724	1152				BC040666 BF341561 BG826154 BQ057560 BI600487 BG394297 BC019281 BC010002 BQ898800 NM_001823 AK290101 BC001190 BC019259 BC008323 BQ067771 BC004914 CR620989 CR593337 BU502561 CR604286 CR618341 CR614187 CR602332 L47647 CR595016 CR614656 CR604715 CR602935 CR62
HARS	ENSG00000170445	Hs.528050	3035	NM_002109	NP_002100.2	[HG_Focus] 202042_at [HG_U133A] 202042_at [HG_U133A_2] 202042_at [HG_U133_Plus_2] 202042_at [HG_U133A] 219809_at [HG_U133A_2] 219809_at [HG_U133_Plus_2] 219809_at [HG_U133A] 219809_at [HG_U133A_2] 219809_at [HG_U133_Plus_2] 219809_at [HG_U133B] 223833_at	AK000498 NM_002109 AK094406 BC011807 BC080514 AK225776 CR596101 CR595110 CR607453 CR608398 CR609422 BM909387 AY995220 BG325631 BM563935 BM917605 BX401046 BU536980 AL571339 BM806068 BF684861 BG328290 BU508137 BF797504 BE888356 BF026275 BM803510 BQ063564 BE	CCDS4237.1
PABPC1	ENSG00000070756	Hs.387804	26986	NM_002568	NP_002559.2		NM_002568 Y00345 BC015958 AK130523 BC023520 BC023217 BF185537 AK057080 BM454549 BG165652 Z48501 BM457552 BQ277201 BI223946 BM548816 BM466089 BG699395 BM806897 CF618821 BQ430501 BM542754 BM917446 BQ227343 BG249345 BM911591 BE541335 BG118936 BQ054765 BI4605	CCDS6289.1
PRPS2	ENSG00000101911	Hs.654581	5634	NM_001039091.1 NM_002765	NP_001034180.1 NP_002756.1		NM_001039091 BC040483 NM_002765 BC110875 BC030019 Y00971 BC119662 BC119663 BM563647 AL581658 AL560163 BQ422609 BX442986 BM554458 BX358581 BM800801 BE622412 BM803798 BG260748 BQ219334 BM560319 BM800223 BE896780 BE890882 BX349370 BQ937780 BQ229580 BX329350	CCDS14150.1
CDK4	ENSG00000135446	Hs.95577	1019	NM_000075	NP_000066.1		BM467999 NM_000075 BM455619 BC005864 M14505 CR602927 CR622282 BC003644 BC010153 Z48970 CR609991 BQ065325 CR597992 BM469216 CR598582 CR590586 BQ057897 BF303920 CR616342 U79269 BM562931 CR594194 CR591116 CR608247 BM551041 BE790675 BM802801 BM916754 BM460703	CCDS8953.1
PSKH1	ENSG00000159792	Hs.513683	5681	NM_006742	NP_006733.1	[HG_U133A] 213141_at [HG_U133A_2] 213141_at [HG_U133_Plus_2] 213141_at [HG_U133A] 213141_at [HG_U133A_2] 213141_at [HG_U133_Plus_2] 213141_at [HG_Focus] 214377_s_at [HG_U133A] 214377_s_at [HG_U133A_2] 214377_s_at [HG_U133_Plus_2] 214377_s_at [HG_U95A] 323	BC062616 NM_006742 AJ272212 BC037560 BC021584 CR619744 BQ073519 AL562797 BQ673636 BQ072961 BQ222417 AL527037 BU932116 BE902568 BQ709982 BQ927437 BU856073 BU527201 BU848773 BI762611 BU845833 BQ924724 CB998031 BG750582 BG742657 BG769288 CO401161 BG820457 BF	CCDS10851.1
MTHFD1	ENSG00000183729	Hs.652308	4522	NM_005285	NP_005276.2		BC050420 BC009806 J04031 NM_005956 CR601328 CR613709 AK095514 AK097323 CR614604 BM917596 BC001014 CR619741 BM467488 BM553414 BQ054928 BG255708 BX416615 BQ050119 BX439205 BM473508 BM479050 BU553921 BM478393 BM477177 BM806713 BG324427 BF684926 BE729492 BM91	CCDS6151.1
PC	ENSG00000173599	Hs.89890	5091	NM_000920 NM_001040716.1 NM_022172	NP_000911.2 NP_001035806.1 NP_071504.2		NM_001040716 BC011617 S72370 NM_000920 U30891 NM_022172 U04641 CR618813 BM552585 BQ919077 BM545412 AL563136 BM803341 BG031607 CR620429 BF340408 BE799589 AL528368 BG330684 AL559012 AL556323 CA454263 BQ941119 BQ720171 CD244370 BQ881271 BQ228612 BQ438885 AL5	CCDS8152.1
TOP2A		Hs.156346	7153				NM_001067 J04088 BC013429 BM472093 BU556595 CR625760 BM465541 BG114905 AK024080 BI260076 BM802577 BM473617 BM804164 AL561834 BU157820 BG402850 BG105116 AL519920 BQ422435 BM451783 BE734795 BM464642 BG403665 BQ219667 BG287692 BM557780 BM466639 BM559052 BE88
TOP1	ENSG00000103150|ENSG00000198900	Hs.472737	7150	NM_012213.2 NM_003286	NP_036345.2 NP_003277.1		BX403046 BX391490 CR604483 AL559809 BQ950231 BM541278 BX389156 BG621298 CR599447 AL528796 BQ438538 BG435421 BF342838 BE879804 CF127017 BU625720 BF695154 BG573426 AI264174 BM687907 EL955281 AW951215 CN309140 BP237262 BM681338 BF109124 AA587119 AI635519 BF2	CCDS13312.1
FGFR1	ENSG00000077782	Hs.264887	2260	NM_015850.3 NM_023105.2 NM_023106.2 NM_023110 NM_023111.2	NP_056934.2 NP_075593.1 NP_075594.1 NP_075598.2 NP_075599.1		NM_023110 NM_015850 NM_023111 NM_023105 NM_023106 BC018128 AK222718 X66945 BC015035 M60485 M34186 M34185 M34641 M37722 M63887 BC091494 AK292470 NM_023107 NM_023108 AK291754 X51803 X52833 X57121 X57120 X57119 X57122 M34187 Y00665 AK223126 AK130555 M34188 B	CCDS6107.1
ABCC1		Hs.705367	4363				NM_004996 NM_019898 NM_019862 NM_019900 NM_019899 CR749835 X78338 L05628 AB209120 BX648866 BC001636 AK097871 AJ003198 BM012268 BX329241 BM799798 BX385610 BE910376 BM804020 BQ068562 BF568879 BQ227858 BF568150 BI192859 CA488409 BQ880132 BX389976 BX389975 BF
GUCY1A2	ENSG00000152402	Hs.654555	2977	NM_000855	NP_000846.1	[HG_Focus] 206927_s_at [HG_U133A] 206927_s_at [HG_U133A_2] 206927_s_at [HG_U133_Plus_2] 206927_s_at [HG_U133B] 230665_at [HG_U133_Plus_2] 230665_at [HG_U95A] 32301_at [HG_U95Av2] 32301_at [HG_U95A] 32302_g_at [HG_U95Av2] 32302_g_at [HG_U95B] 47872_at [U13	Z50053 NM_000855 X63282 BC130488 BC130484 BU185177 BG204607 AU133670 DA942131 AW874355 AA490638 BQ339920 AA456652 AA456659 BX279862 AU154906 BF957519 BX641588 W21127	CCDS8335.1
CSTF2	ENSG00000137225	Hs.132370	1478	NM_007058.2	NP_008989.1		AK095684 NM_001325 BC017712 CR594312 CR617742 CR593825 M85085 CR603621 BC033135 CR614161 CR598613 BT009778 BM471431 BQ067099 BU959943 BE299734 BM465365 BX364414 BM471015 BX380436 BX384742 BX341914 BG824330 BX325355 BX384743 BQ050489 BX364415 BM915506 BX32
KIF5B	ENSG00000170759	Hs.644646	3799	NM_004521	NP_004512.1	[HG_Focus] 201991_s_at [HG_U133A] 201991_s_at [HG_U133A_2] 201991_s_at [HG_U133_Plus_2] 201991_s_at [HG_U133A] 201992_s_at [HG_U133A_2] 201992_s_at [HG_U133_Plus_2] 201992_s_at [HG_U133B] 224662_at [HG_U133_Plus_2] 224662_at [HG_U95A] 34732_at [HG_U95Av2]	NM_004521 X65873 BC126281 BC126279 AK289413 BM462377 BC010885 BC065267 BC111042 BC080604 BG031630 BM904532 BF663412 BG035069 BE895527 BM799708 BM458918 BE783641 BM455728 BM550763 BE383979 BM806371 BF308337 BM469887 BM905165 CD299855 BE868925 BG547810 BG02	CCDS7171.1
ACSL1	ENSG00000151726	Hs.406678	2180	NM_001995	NP_001986.2		NM_001995 D10040 BC026290 AK292798 AK096117 BC050073 CR597120 CR598751 CR614171 BG288710 CF596705 BG698071 BX344418 DQ083029 BI517737 BX365464 BF344079 BG698871 BM451699 BI760310 BG698187 BQ929431 AL567979 BM468914 BG566665 AL580407 CD517744 CD245517 BG25	CCDS3839.1
CIITA		Hs.701991	4261				NM_000246 X74301 U18288 AY699071 AY084054 BQ213574 BM917401 BM922800 AY084055 BG744079 U31931 BM476434 BM455681 BM468873 BU146303 BG177369 BQ221200 BQ229229 BI767990 AI220116 AI221405 AA767221 BE270806 BE513397 BE513400 AI701043 BF751070 DB205054 AA811329
GBP1	ENSG00000117228	Hs.62661	2633	NM_002053	NP_002044.1		AB208912 M55542 NM_002053 BC002666 AK291783 AY920436 BT006847 CR591787 BX423735 BX396816 BQ894938 BX396815 CB994701 BU899246 CR985747 BX463095 BG535507 BQ942375 BG696672 CR979280 BQ711324 CD110262 DA915669 BG548444 BU167704 CF243185 AU138982 CF264687 BG53	CCDS718.1
GRK4	ENSG00000125388	Hs.32959	2868	NM_001004056.1 NM_001004057 NM_182982	NP_001004056.1 NP_001004057.1 NP_892027.2	[HG_Focus] 208365_s_at [HG_U133A] 208365_s_at [HG_U133A_2] 208365_s_at [HG_U133_Plus_2] 208365_s_at [HG_U133A] 210600_s_at [HG_U133A_2] 210600_s_at [HG_U133_Plus_2] 210600_s_at [HG_U95A] 39662_s_at [HG_U95Av2] 39662_s_at [HG_U95A] 39662_s_at [HG_U95Av2] 3	AK292390 BC027597 NM_182982 NM_001004056 BC063678 NM_001004057 BC117320 BC039732 U33054 AK223581 U33055 U33056 X97881 X97880 X98118 X97879 AK055721 BM928228 BQ068267 AI422096 BU860370 DA620983 BF343069 AV703455 CR736093 AV704469 N95025 DB523047 CK725053 D	CCDS33946.1 CCDS33947.1
GK	ENSG00000198814	Hs.1466	2710	NM_000167 NM_203391	NP_000158.1 NP_976325.1		BC042421 BC071595 NM_203391 NM_000167 BX647604 L13943 BC037549 BM803144 X69886 X68285 BI766032 BM906503 BC018009 AL550917 AL525322 BI759229 BG108307 CD522021 BX327275 BG675536 BI906839 BF698479 AL546207 BG400692 BI489571 CD521781 AL546208 BI559952 BF66964	CCDS14225.1 CCDS35224.1
FGFR2	ENSG00000014919|ENSG00000066468	Hs.533683	2263	NM_004376 NM_078470 NM_000141 NM_022970	NP_004367.2 NP_510870.1 NP_000132.1 NP_075259.2		NM_022970 NM_000141 M87770 BC037338 BC039243 X52832 Z71929 M87771 M80634 M97193 AB030075 AK026508 AB030073 AB030077 AB030074 AB030076 AB030078 X56191 AB084153 M87772 U11814 BG428365 BG286712 BQ879891 BQ219388 BX451511 BG675189 BQ438964 BX460830 CB999435 B	CCDS7481.1 CCDS7482.1 CCDS31298.1 CCDS7620.1
EPHA1	ENSG00000165376	Hs.89839	2041	NM_020384	NP_065117.1		M18391 NM_005232 AK290351 BC130291 Z27409 AA203510 AA843957 CD653381 BG290477 CX783742 BI489574 CX757568 DA737864 AA843802 BX093189 CN289902 DR003495 AA843803 BX496012 CN289898 CN289897 AU131228 AI091085 CA449806 BM741169 AI003549 AI807276 CN289903 CB3220	CCDS14524.1
TAF1	ENSG00000147133	Hs.158560	6872	NM_004606 NM_138923	NP_004597.2 NP_620278.1	[HC_G110] 112_g_at [HG_U95A] 112_g_at [HG_U95Av2] 112_g_at [HC_G110] 112_g_at [HG_U95A] 112_g_at [HG_U95Av2] 112_g_at [HG_Focus] 216711_s_at [HG_U133A] 216711_s_at [HG_U133A_2] 216711_s_at [HG_U133_Plus_2] 216711_s_at [HG_U133B] 227205_at [HG_U133_Plus_2]	NM_004606 NM_138923 D90359 X07024 AB209316 AJ549248 AJ555149 AJ555148 AJ549250 AJ549249 AJ549246 AM711893 AM711895 AM711892 AM711894 AJ549245 AJ549247 M73444 BU570272 BF345911 BM800253 BM463339 BQ962632 BX437483 BX437497 BG166333 BQ950158 BU183982 CD10899	CCDS14412.1 CCDS35325.1
NT5E	ENSG00000135318	Hs.153952	4907	NM_002526	NP_002517.1		BC065937 NM_002526 X55740 AK075008 AK075083 DQ186653 CR591295 BM555870 BM557114 BM561130 BM912532 BM926263 BX343948 CA487511 BX385710 AL553737 AL526055 BC015940 CA487257 BG179732 CD515692 AL526110 BX451343 BG611920 BU189160 CD106304 BX385709 BX391824 AL52	CCDS5002.1
ABCB4	ENSG00000005471	Hs.654403	5244	NM_000443 NM_018849 NM_018850	NP_000434.1 NP_061337.1 NP_061338.1	[HG_U133_Plus_2] 1570505_at [HC_G110] 1576_g_at [HG_U95A] 1576_g_at [HG_U95Av2] 1576_g_at [HG_Focus] 207819_s_at [HG_U133A] 207819_s_at [HG_U133A_2] 207819_s_at [HG_U133_Plus_2] 207819_s_at [HG_Focus] 209994_s_at [HG_U133A] 209994_s_at [HG_U133A_2] 209994	BC042531 NM_018849 NM_000443 M23234 NM_018850 Z35284 X06181 BM918731 BC020618 BX325244 BQ066882 BX325245 BQ722704 BF796582 BF971067 CD245608 BX392299 BF671299 BG618391 AL041031 CN429004 BG772586 BG773034 AL041030 BU077090 BM040907 BU076757 BQ324988 T81754	CCDS5605.1 CCDS5606.1 CCDS5607.1
CDC2L1
PRPS1L1	ENSG00000153287	Hs.169284	221823	NM_175886.2		[HG_U133A] 215486_at [HG_U133A_2] 215486_at [HG_U133_Plus_2] 215486_at [HG_U95A] 31485_at [HG_U95Av2] 31485_at [U133_X3P] Hs.169284.0.S1_3p_at [HuGeneFL] M57423_f_at	NM_175886 M57423 BC005309 BC062797 BI830385 BE972248 BQ428750 BI561282 BX281962 DB445854 DB510884 AW072461
PIM1	ENSG00000137193	Hs.81170	5292	NM_002648	NP_002639.1		DQ022562 NM_002648 BC020224 M54915 CR591847 M24779 M16750 BM917265 BM465329 BM917021 BM476561 BF983421 BM550186 BM803384 AL528149 AL528148 AL579043 BX446462 BM807214 BU860616 AL556936 BX354613 BU844976 AL530783 BQ954255 BG106787 BI489646 BQ647774 BQ648167	CCDS4830.1
BCR	ENSG00000130203	Hs.517461	613	NM_000041	NP_000032.1		NM_004327 NM_021574 X02596 Y00661 BC066122 AB209991 AK024483 AK122842 AK128501 BF347614 AF174606 BC063619 BC041705 BC083493 CD245822 CR623143 X06418 BC053641 BC031568 BQ434051 BG286872 BM454840 BX363985 BM454609 BU185165 CB960199 BX363986 BG913713 BE77830	CCDS12647.1
RALA	ENSG00000006451	Hs.6906	5898	NM_005402	NP_005393.2	[HG_U95A] 1876_at [HG_U95Av2] 1876_at [HG_U95A] 1877_g_at [HG_U95Av2] 1877_g_at [HG_U95A] 1877_g_at [HG_U95Av2] 1877_g_at [HG_Focus] 214435_x_at [HG_U133A] 214435_x_at [HG_U133A_2] 214435_x_at [HG_U133_Plus_2] 214435_x_at [HG_Focus] 214435_x_at [HG_U133A]	NM_005402 BC039858 AK026850 BM799519 CR600160 BE614602 BM550259 BM470654 BF642801 BM560822 BG166516 BM905424 BM806998 AL528106 BG678104 AL519680 BU187835 BG028324 AL528107 AL519681 BF213893 BF248015 BF642800 BG169640 BG622678 AL522512 BE778363 BE782068 BG	CCDS5460.1
PYGM	ENSG00000068976	Hs.154084	5837	NM_005609	NP_005600.1	[HG_Focus] 205577_at [HG_U133A] 205577_at [HG_U133A_2] 205577_at [HG_U133_Plus_2] 205577_at [HG_U95A] 40057_at [HG_U95Av2] 40057_at [U133_X3P] g5032008_3p_at [HuGeneFL] M32598_at	NM_005609 BC126392 BC130514 AK056607 AF066859 AK057547 BC029305 BM544072 BM562179 BX393923 BI818303 BF671134 BF671645 BU189906 BQ689227 BF670784 BQ685577 BU145226 BI759873 BI756229 X03031 DB100813 CX753141 CF454304 DN995801 BM728956 DB636783 DB678294 DB50	CCDS8079.1
HSPA8	ENSG00000109971	Hs.702021	3312	NM_006597 NM_153201.1	NP_006588.1 NP_694881.1		NM_006597 BC016179 AK129885 BC016660 BC019816 CR597390 AK096100 CR617847 AB073886 AF352832 AK222785 BC007276 AK292067 NM_153201 AK222628 BG821062 BG334457 BF983342 CR618452 CR598455 CR614382 CR598352 CR619085 BM917332 BG619178 AB034951 CR605894 BM466307 B	CCDS8440.1
HSPA5	ENSG00000044574|ENSG00000197561	Hs.605502	3309	NM_005347 NM_001972	NP_005338.1 NP_001963.1		NM_005347 BC020235 X87949 BC112963 AJ271729 AF216292 AF188611 BG775930 BE870534 BQ067371 AK129617 BF792328 AL569021 AL569348 BX459347 BG252442 BF966603 BM467001 BQ278097 AL541667 AL542280 BM802371 BM928327 BM564402 AL542505 BE876430 BX459349 AL542474 BG39	CCDS6863.1 CCDS12045.1
HSPD1	ENSG00000144381	Hs.595053	3329	NM_002156 NM_199440	NP_002147.2 NP_955472.1		BC047350 XR_016534 XR_018107 BC002676 BC003030 BC067082 BC073746 M22382 M34664 CR619688 CR593187 BQ057364 BQ896810 BQ055207 BF575803 BM471613 BM904526 BU507898 CF780886 AL557150 BE784215 BM458421 CR621020 BF791765 AL557181 BM466996 BM550357 BM802852 BX439	CCDS33357.1
PKR1
HNRNPH1
HNRNPH3
AKT1	ENSG00000142208	Hs.525622	207	NM_001014431 NM_001014432 NM_005163	NP_001014431.1 NP_001014432.1 NP_005154.2	[HC_G110] 1564_at [HG_U95A] 1564_at [HG_U95Av2] 1564_at [HG_Focus] 207163_s_at [HG_U133A] 207163_s_at [HG_U133A_2] 207163_s_at [HG_U133_Plus_2] 207163_s_at [U133_X3P] g4885060_3p_a_at [HuGeneFL] M63167_at	AK122894 BX648205 NM_005163 NM_001014432 BC084538 NM_001014431 BC000479 M63167 BC001737 BQ928733 BM928414 BM925049 X61037 CR611982 BG326005 BM908479 BM464875 CD558542 BM810841 BM913066 BQ679878 AL571228 BE902297 BM915692 BG748350 BF304156 AL545564 BQ07337	CCDS9994.1
TIA1		Hs.516075	7072				AB209211 NM_022173 NM_022037 M77142 AK093744 CR597363 CR607569 BG772133 AL568048 BQ072754 BM801053 AL539789 BX458457 AL538275 BX414698 DA731437 BQ898071 BG257151 BG257075 BX457218 BG288982 AL520242 BG111685 BG168926 BX353700 BU165553 BQ924447 BU189670 BX4
RDBP	ENSG00000204356|ENSG00000206268|ENSG00000206357	Hs.423935	7936	NM_002904	NP_002895.3		NM_002904 CR606109 BC050617 BC025235 L03411 BM454921 CR599173 CR592359 CR625999 CR626781 X16105 BI911227 BM455912 BM909874 BG178047 BM926645 BM923514 AL574933 BG391978 AL551177 BU179831 BF037815 BM544240 AL527835 BE883960 BQ059291 BM458980 BM559880 BF5688	CCDS4730.1
ACTR1B	ENSG00000115073	Hs.98791	10120	NM_005735	NP_005726.1		BC010090 BC004374 BC006372 X82207 NM_005735 BC025274 BM926224 BM911321 CR611704 BG329809 BM450711 BX355063 BE745486 BX355064 BM562899 BQ072851 BU179847 BU556824 BX385736 BQ684324 AL520522 BI551546 BQ679849 BX421349 BX365607 BQ223847 BM479339 BU848843 BU85	CCDS2033.1
PRKCI	ENSG00000163558	Hs.478199	5584	NM_002740	NP_002731.4		NM_002740 BC042405 BC022016 L33881 L18964 BF797933 BM472985 BE733355 BM806398 BE783051 BM473125 BG257888 BG261079 AV752374 BU509388 BG113881 CD243416 BU158368 BU187127 BU182454 BF210743 BE866033 BG429371 AL705862 BF670258 BG259295 BG749124 BI870327 CX7820	CCDS3212.1
MAP3K8		Hs.432453	1326				AB209539 NM_005204 D14497 AK290320 BC104833 BC113566 CR542284 CR619928 AL549208 AL547407 AL547554 AL548996 BX402531 AL549209 BQ899756 AL540477 BX350115 CD515146 BX327886 CF594092 BF107049 BI917411 CF593388 BU934131 CF994198 CF994605 BI909733 CA426041 CB98
IARS	ENSG00000196305	Hs.445403	3376	NM_002161 NM_013417	NP_002152.2 NP_038203.2		NM_013417 U04953 D28473 NM_002161 BX647071 BX648567 BX537429 BX647430 BX647236 BX537417 AK293014 BX538109 BC065552 AB209234 AK127087 AK123909 AF113680 BC008318 AK057920 BM457101 BE778852 CD513092 BU507910 BG171849 BM456572 BM810283 BE868766 BG259431 BM907	CCDS6694.1
GARS	ENSG00000106105	Hs.404321	2617	NM_002047.2	NP_002038.2	[HG_Focus] 208693_s_at [HG_U133A] 208693_s_at [HG_U133A_2] 208693_s_at [HG_U133_Plus_2] 208693_s_at [HG_U95A] 36581_at [HG_U95Av2] 36581_at [HG_U95A] 36582_g_at [HG_U95Av2] 36582_g_at [HG_U95D] 75082_s_at [HG_U95E] 80525_s_at [U133_X3P] g577711_3p_a_at [H	NM_002047 AK074524 U09510 CR610689 U09587 BC007722 BC000065 D30658 BC007755 BM467266 CR594947 BM542459 BM455261 BM564047 BG114156 BX324338 BM802613 BM464602 BE797364 BF309014 BG023956 BM467216 BU179398 BM462966 BQ889780 BM464966 BM541655 BM909746 BM461413
CSK		Hs.77793	1445				BC106073 AK127672 NM_004383 X60114 CR620625 X59932 BC104847 BC104875 AK290531 BM917611 AK223626 AY007162 BQ053769 BM911382 BQ059080 CR541960 BM455734 BQ642951 BM564258 BM916273 BM922455 BG323431 BQ070489 BM545028 BM564230 BM552996 BM564164 BM915565 BG5050
UBA7	ENSG00000182179	Hs.16695	7318	NM_003335	NP_003326.2	[HC_G110] 1294_at [HG_Focus] 1294_at [HG_U133A] 1294_at [HG_U133A_2] 1294_at [HG_U133_Plus_2] 1294_at [HG_U95A] 1294_at [HG_U95Av2] 1294_at [HC_G110] 1294_at [HG_Focus] 1294_at [HG_U133A] 1294_at [HG_U133A_2] 1294_at [HG_U133_Plus_2] 1294_at [HG_U95A] 129	NM_003335 L13852 BC006378 BT007026 BQ222983 BM926356 BM545990 AL547533 BG389439 BX443954 BQ706570 BQ073643 BQ072849 BM544280 AL547566 BM550116 AL561636 AL553718 BX418770 AL576663 AL582977 BQ712668 AL560149 BQ897725 AL570214 BQ214509 BX346418 BX409957 BX40	CCDS2805.1
EIF2S3	ENSG00000130741	Hs.539684	1968	NM_001415	NP_001406.1		NM_001415 BC019906 BQ071457 AK290397 BC011945 AK222577 L19161 BI552602 BI833609 BE871732 BQ223557 BQ433765 BM919235 BQ229078 CD522260 BQ223544 BG106552 BM804449 BM465010 BG574168 BM458717 BQ213586 AL513986 BM458432 BE746184 BM478819 BM464567 BM457504 BF79	CCDS14210.1
RFC3	ENSG00000124391|ENSG00000133119	Hs.115474	5983	NM_013278.3 NM_002915 NM_181558.2	NP_037410.1 NP_002906.1 NP_853536.2		AK128459 NM_002915 CR598980 BC000149 AK222572 L07541 NM_181558 BU589268 BG257052 BG505623 BX465139 BX386128 BM455343 BX386129 BT019668 BX462126 BG284536 BM559499 AL574880 BG284608 BE779910 BE782045 BE562017 BG287568 BG106685 BF794744 BU195324 BX371684 BE8	CCDS9352.1
RFC5	ENSG00000111445	Hs.506989	5985	NM_007370 NM_181578.1	NP_031396.1 NP_853556.1		NM_181578 AK094575 NM_007370 BC001866 BC020440 AB208992 BC013961 AK291107 AK290685 BQ069409 L07540 BM465357 BQ228673 BF217761 BM904897 BM463996 AL562548 BG386327 AL525471 AL574377 BM923289 BM475899 BG164236 CR407651 BX346311 BE250399 BQ423712 BM470463 BX3	CCDS9185.1
WEE1	ENSG00000166483	Hs.249441	7465	NM_003390	NP_003381.1		BX641032 NM_003390 BC070052 BC051831 X62048 AK122837 U10564 BQ425807 CB997308 CD522975 BX459953 BM800614 BM804398 BM456015 BE782586 BQ219683 BU521025 BG530899 BM807015 BM905983 CA487773 BG390488 BU160877 BG742591 BG611243 BG105243 BU156563 BQ718504 BU1671	CCDS7800.1
PEBP1	ENSG00000152795	Hs.433863	5037	NM_005463 NM_031372	NP_112740.1		BU508583 BU527161 BM006200 BE969671 BG288748 BU960714 BU167022 BU954607 BU534931 BG400049 BU595940 BU622182 BX367937 BU954875 BU619047 BU618364 BX429988 BF792738 CA420030 BX429989 AI557018 BX347286 BX429960 BX325885 BI256967 BX326000 AV703294 CK003861 BX4	CCDS3593.1
CMPK1
GNA11	ENSG00000171711|ENSG00000177257	Hs.654784	2767	NM_004942	NP_004933.1	[HG_U133A] 213766_x_at [HG_U133A_2] 213766_x_at [HG_U133_Plus_2] 213766_x_at [HG_U133A] 213944_x_at [HG_U133A_2] 213944_x_at [HG_U133_Plus_2] 213944_x_at [HG_U133A] 214679_x_at [HG_U133A_2] 214679_x_at [HG_U133_Plus_2] 214679_x_at [HG_U95A] 41476_at [HG_U	AL110227 BC063426 BC111027 BC001528 BQ049715 BC051315 BM452249 BQ669876 BE263106 CD517733 BQ673756 BQ675433 CF272489 BQ673120 BE792352 BQ959377 BU189153 BU195665 BQ668573 BG420679 BQ882612 BU528318 BU146453 BQ671220 BM461754 BX451645 AL538359 BG683226 BQ8	CCDS5971.1
CNGA1	ENSG00000198515	Hs.1323	1259	NM_000087.2	NP_000078.2		S42457 NM_000087 M84741 AK292021 BI825732 BX109510 X64802 BX500913 BM664585 BX509701 BM668529 BM685924 CV573204 BQ637979 AI380866 DA451921 CN366905 CV571091 W93472 DA942851 BX954638 W26690 BM696079 AL711805 BM685731 DA852649 DA628184 AL711841 W84526 DN992
OAS2	ENSG00000111335	Hs.414332	4939	NM_002535.2 NM_016817	NP_002526.2 NP_058197.2		NM_002535 NM_016817 M87284 BC049215 M87434 AK292796 AK292906 NM_001032731 BC010625 BC069052 BC023637 BC053870 CR592869 CR623050 BM478715 BM466100 BX444261 BM470925 BQ049833 BM471377 BQ065080 BM927608 BX359263 BQ063465 BM909558 BM927515 BG340136 BG393345 B	CCDS31906.1
TYK2	ENSG00000105397	Hs.75516	7297	NM_003331	NP_003322.2	[HG_Focus] 205546_s_at [HG_U133A] 205546_s_at [HG_U133A_2] 205546_s_at [HG_U133_Plus_2] 205546_s_at [HC_G110] 993_at [HG_U95A] 993_at [HG_U95Av2] 993_at [U133_X3P] g4507748_3p_a_at [HuGeneFL] X54637_at	NM_003331 BC014243 X54637 AK222672 BQ050021 BQ717800 BQ057401 BM910201 BQ063547 BQ055143 BM803504 BF346310 BU162645 BE622968 BG387316 BQ071426 BQ937252 BQ065744 BQ065105 BG334940 BM925003 BM563371 BG490046 BM918143 BF344943 BQ939080 BF307252 BQ923110 BQ65	CCDS12236.1
ARF4	ENSG00000105127|ENSG00000168374	Hs.695943	378	NM_005858 NM_001660	NP_005849.1 NP_001651.1	[HG_U133A] 201096_s_at [HG_U133A_2] 201096_s_at [HG_U133_Plus_2] 201096_s_at [HG_Focus] 201097_s_at [HG_U133A] 201097_s_at [HG_U133A_2] 201097_s_at [HG_U133_Plus_2] 201097_s_at [HG_U95A] 36585_at [HG_U95Av2] 36585_at [U133_X3P] g6995998_3p_a_at [U133_X3P]	BC016325 CR592933 BC022866 NM_001660 BC003364 CR591127 CR625897 CR622582 CR596585 CR607867 CR611234 CR591617 CR625816 CR597516 CR595935 CR611196 CR607207 M36341 CR615713 CR618819 CF597634 BM918808 BM474057 AL535302 BE882474 BX380945 CD358147 BM472083 BX39	CCDS12329.1 CCDS2884.1
ERCC2	ENSG00000013441	Hs.487294	2068	NM_004071	NP_004062.2		AK092872 BC108255 NM_000400 BC110523 BC110522 AK130849 BM922518 BT006883 BX342252 BM917001 AL583698 BM469177 BM801079 BQ440979 BM904261 BX394604 AL565840 BM552191 AL535248 BX333907 BX342251 BX376468 BX343070 BM904338 BX366480 BG121545 BX375705 BX366481 BX	CCDS2331.1
CCT1
PSMC3	ENSG00000165916	Hs.250758	5702	NM_002804	NP_002795.2	[HG_Focus] 201267_s_at [HG_U133A] 201267_s_at [HG_U133A_2] 201267_s_at [HG_U133_Plus_2] 201267_s_at [HC_G110] 592_at [HG_U95A] 592_at [HG_U95Av2] 592_at [U133_X3P] Hs.250758.0.S1_3p_s_at [HuGeneFL] M34079_at	NM_002804 BC008713 BC107804 BC073165 CR599967 BM911984 CR590202 CR625636 CR591886 BC106920 BM913449 CD514952 CR624756 AK222485 AK291896 M34079 CR598917 CR621417 CR602415 CR619701 CR600512 BM550964 CR618622 CR608235 CR590340 BQ228484 CR597773 CR605143 CR59	CCDS7935.1
FLT1	ENSG00000102755	Hs.654360	2321	NM_002019	NP_002010.2	[HC_G110] 1545_g_at [HG_U95A] 1545_g_at [HG_U95Av2] 1545_g_at [HC_G110] 1964_g_at [HG_U95A] 1964_g_at [HG_U95Av2] 1964_g_at [HG_Focus] 222033_s_at [HG_U133A] 222033_s_at [HG_U133A_2] 222033_s_at [HG_U133_Plus_2] 222033_s_at [HC_G110] 990_at [HG_U95A] 990_	NM_002019 AF063657 AF339822 U01134 AK292936 BC039007 CR606445 AB209050 DQ836395 DQ836394 BC046165 BC048278 BC029849 BX402496 BM559587 CR593658 AL543703 AL551816 AL547815 BX403690 BX424969 AL543052 BX402497 BX382094 BM546253 CD252511 BX344278 AL576447 BX34	CCDS9330.1
PFKL		Hs.255093	5211				AB209127 NM_001002021 BC006422 NM_002626 X15573 BC009919 BC008964 BC007536 AK091488 BC018295 BC004920 BQ067863 BM913022 CR591167 BM913376 BQ061714 BM916040 BM921262 BM809813 BQ278000 BM464927 BF570097 BM914720 BI085411 BE311663 BQ896827 BM911736 BM807749
DDX5	ENSG00000108654	Hs.279806	1655	NM_004396	NP_004387.1		BX571764 AB209919 BC016027 X52104 NM_004396 X15729 BT006943 CR607012 BM564181 AK055995 BM541914 BM475245 BF241518 BM918250 CD243324 CF995577 BQ069392 BQ719479 BE782545 BU902330 BU902156 BQ648627 BM480062 BM449583 BM477059 BE730462 AL565651 CB956094 BM8033	CCDS11659.1
CTPS	ENSG00000106144	Hs.473087	1503	NM_032982 NM_032983.2	NP_116764.2 NP_116765.2	[HG_Focus] 202613_at [HG_U133A] 202613_at [HG_U133A_2] 202613_at [HG_U133_Plus_2] 202613_at [HG_U95A] 32441_at [HG_U95Av2] 32441_at [U133_X3P] g4503132_3p_at [HuGeneFL] X52142_at	NM_001905 BC009408 X52142 AK130549 AK225899 CR602579 CR608005 BF982988 BU147776 BM467350 BU552985 BM456767 BX402444 BG471294 CR599441 BM564377 AL555005 BG763129 BM561094 BG180457 AL548487 BX402445 AL573032 BI260114 BX325207 BQ689098 BM543391 AL577612 BE62	CCDS5879.1
PRKACA	ENSG00000072062	Hs.631630	5566	NM_002730 NM_207518	NP_002721.1 NP_997401.1		AK131561 NM_002730 BC108259 BC039846 X07767 NM_207518 BE797000 BF969805 AK290147 BI161050 BQ884073 BQ050938 BQ055770 AK292284 CR625910 BM561450 AL564906 BQ278860 AL523361 AL532876 BX445403 BQ278653 BX423890 BQ062941 BG105088 BE737267 BU196318 BF305348 BM8	CCDS12304.1 CCDS12305.1
CKMT2	ENSG00000131730	Hs.80691	1160	NM_001099735.1 NM_001099736.1 NM_001825	NP_001093205.1 NP_001093206.1 NP_001816.2	[HG_Focus] 205295_at [HG_U133A] 205295_at [HG_U133A_2] 205295_at [HG_U133_Plus_2] 205295_at [HG_U95A] 37592_at [HG_U95Av2] 37592_at [U133_X3P] g4502854_3p_at [HuGeneFL] J05401_at	NM_001825 J05401 AK130230 BC029140 NM_001099736 NM_001099735 AK122769 CR450315 BX423064 BM545163 AL565104 BM923456 BQ720020 BF672762 BM449901 CF457374 DC385500 BI756729 BF790521 AI953497 BX103414 AW243349 AI052385 DC356388 BI835512 AA194457 CX751465 DC356	CCDS4053.1
MAP2K4	ENSG00000065559|ENSG00000186847	Hs.514681	6416	NM_003010 NM_000526	NP_003001.1 NP_000517.2		AK131544 AK122997 BC060764 BC036032 NM_003010 L36870 BC050386 CR600508 U17743 CR536564 BT019676 BM478284 BM461511 BU190781 AL567147 BQ717899 AL538115 BM925810 BM456545 BG171072 BQ688882 BG027783 BG340818 BQ689897 BU178994 BF981671 BQ691414 BE535685 BF2429	CCDS11162.1 CCDS11400.1
MAPK9	ENSG00000050748	Hs.654461	5601	NM_002752 NM_139068.1 NM_139069.1 NM_139070	NP_002743.3 NP_620707.1 NP_620708.1 NP_620709.1	[HC_G110] 1238_at [HG_U95A] 1238_at [HG_U95Av2] 1238_at [HG_Focus] 203218_at [HG_U133A] 203218_at [HG_U133A_2] 203218_at [HG_U133_Plus_2] 203218_at [HG_U133A] 210570_x_at [HG_U133A_2] 210570_x_at [HG_U133_Plus_2] 210570_x_at [HG_U133B] 225781_at [HG_U133_	BC032539 CR614221 NM_139069 NM_139068 NM_002752 NM_139070 CR619061 U09759 L31951 AK289638 U35003 U35002 CR612106 U34821 BM541401 CR536580 BX403747 BU506951 BI765324 BX393072 AL532377 BQ951903 BQ064649 BG249806 CB988922 AL539761 AL525991 BF975737 BM449888	CCDS4453.1 CCDS4454.1
MAPK8	ENSG00000107643	Hs.138211	5599	NM_002750 NM_139046 NM_139047 NM_139049	NP_002741.1 NP_620634.1 NP_620635.1 NP_620637.1		AK094000 CR614448 AK292523 L26318 NM_002750 NM_139046 NM_139049 NM_139047 BC130570 BC130572 U34822 U35005 U35004 BX418803 BQ223726 DQ234352 AL556838 AL556816 BU183270 CD657171 AU130586 CF243190 BX370565 DR762333 DN991302 AI480307 DR002462 BG109852 BU68630	CCDS7223.1 CCDS7224.1 CCDS7225.1 CCDS7226.1
VDAC2	ENSG00000165637|ENSG00000172167	Hs.355927	7417	NM_003375 NM_022045	NP_003366.2 NP_071328.2		BM454597 NM_003375 BC000165 BC012883 L08666 CR621927 CR611161 CR613503 L06328 BC072407 BU536423 CR602116 CR599041 CR626773 CD049608 CR604235 CR600576 CR612173 CR601332 BG026842 CR626355 BG283046 CR617818 BM907820 CR608755 BM914063 CR626160 AL517364 BU5884	CCDS7348.1 CCDS6333.1
ABCG1	ENSG00000160179	Hs.124649	9619	NM_004915 NM_016818.2 NM_207174 NM_207627.1 NM_207628.1 NM_207629	NP_004906.3 NP_058198.2 NP_997057.1 NP_997510.1 NP_997511.1 NP_997512.1		AY048757 NM_207627 AF323660 NM_207628 AF323661 NM_004915 BC029158 NM_207174 AF323664 NM_016818 NM_207629 AF323662 X91249 AF323663 AK292152 AF038175 BE742274 BQ930923 BU187659 BX427798 BX419732 BF527440 BE546011 BX427799 CB988885 CA487840 BX414806 AA928125	CCDS13681.1 CCDS13682.1 CCDS13683.1
PSMC4	ENSG00000013275	Hs.211594	5704	NM_006503	NP_006494.1		CR611800 AF020736 NM_006503 AF038965 BC014488 BC000343 BC018811 U27515 CR597394 CR604327 CR619473 CR624681 CR602157 CR591096 CR621309 CR616731 CR607304 AK290285 BC010396 NM_153001 CR606858 CR603370 CR594223 BQ893482 BT007232 BG680072 BF690993 BG335201 BI7	CCDS12547.1
SYK		Hs.371720	6850				BX647192 AL832053 AK094808 NM_003177 BC001645 BC002962 L28824 AK290927 X73568 BC011399 Z29630 S80267 AK075020 CR606511 AK057772 BE795111 BE791259 BQ055036 BU954132 BE868678 BE781350 BF795034 BM560807 BI118145 BM908375 BM542806 BG469633 BX384995 BQ064905 B
ZAP70		Hs.234569	7535				AL832287 BC053878 L05148 NM_001079 BC039039 NM_207519 BM917637 BM542732 BM916976 BM923170 AB083211 BM922900 BQ053003 BQ051966 BX421713 BQ054223 BX463283 BX452466 BX436681 CR984554 BX414166 CR979243 CR999674 BI909580 CR979465 BX426017 CR977949 CR985746 BX4
GRK6	ENSG00000198055	Hs.235116	2870	NM_001004105.2 NM_001004106 NM_002082.3	NP_001004105.1 NP_001004106.1 NP_002073.2		NM_002082 NM_001004106 L16862 BC009277 AF040751 U00686 AK056697 CR619325 BC017272 NM_001004105 AF040752 CR621714 CR594106 BM810081 BQ213536 BM556212 BM564172 BM564486 BI914672 AL563102 BM553601 BQ072781 BF568839 BX463737 BM550764 AL528256 BX382886 BF56807	CCDS34303.1
MSH2	ENSG00000095002	Hs.597656	4436	NM_000251	NP_000242.1		AK223284 NM_000251 BX649122 BC021566 U03911 AK222860 U04045 L47578 L47579 L47583 L47582 L47574 L47577 L47581 L47576 L47580 L47575 BM455023 BC001122 BM475467 BM479882 BM471936 BE778241 AL563106 BI757481 BM557852 BG388582 BM543463 CD557029 BQ221216 BQ878410	CCDS1834.1
LTK	ENSG00000062524	Hs.434481	4058	NM_002344 NM_206961	NP_002335.2 NP_996844.1	[HC_G110] 118_at [HG_U95A] 118_at [HG_U95Av2] 118_at [HC_G110] 1432_s_at [HG_U95A] 1432_s_at [HG_U95Av2] 1432_s_at [HG_Focus] 205874_at [HG_U133A] 205874_at [HG_U133A_2] 205874_at [HG_U133_Plus_2] 205874_at [HG_Focus] 207106_s_at [HG_U133A] 207106_s_at [H	BC045607 NM_002344 D16105 NM_206961 X60702 X52213 BQ069815 CR611113 BX344889 BQ918753 BX344888 BG024154 BX329448 BI765396 AL572671 BX353410 AL547896 BI462072 AI439603 DA452723 DA924576 CA394397 BP221293 DA917192 DA640407 DA924375 AI365420 DB346779 AW45130	CCDS10077.1 CCDS10078.1
EPHB2	ENSG00000133216|ENSG00000184697	Hs.523329	2048	NM_004442 NM_017449 NM_021195	NP_004433.2 NP_059145.2 NP_067018.2		NM_004442 NM_017449 AB210018 AF025304 L41939 BC018763 D31661 BC007903 L36643 BC041017 BC067861 D37827 D14717 BG831442 BG035759 BM544813 CB960842 BX438304 CD243741 BF306234 BF306432 BQ641281 BU855738 BG425170 BU856322 BX451886 BQ925644 BX451887 BI196698 BI	CCDS229.1 CCDS230.1 CCDS10488.1
EPHA8	ENSG00000189143	Hs.283613	2046	NM_001305	NP_001296.1	[HG_U133_Plus_2] 1554069_at [HG_U133B] 231796_at [HG_U133_Plus_2] 231796_at [HG_U95C] 52688_at [U133_X3P] Hs.283613.0.S2_3p_at [U133_X3P] Hs2.283613.2.A1_3p_at [U133_X3P] Hs2.283613.2.A1_3p_s_at	NM_020526 AB040892 BC072417 NM_001006943 BC038796 CR614037 AL528781 BM926981 BU184251 AL528782 BX345521 BX345522 BM678240 CV030922 DR007053 BM023175 BM023457 DA620342 CK904440 BX107079 BM711849 DB565223 AI967980 DB534325 BM665661 BE222104 BM725229 AI26874	CCDS5560.1
EPHA3	ENSG00000044524|ENSG00000171217	Hs.123642	2042	NM_005233 NM_182644.2 NM_001001346	NP_005224.2 NP_872585.1 NP_001001346.1	[HC_G110] 1234_at [HG_U95A] 1234_at [HG_U95Av2] 1234_at [HG_Focus] 206070_s_at [HG_U133A] 206070_s_at [HG_U133A_2] 206070_s_at [HG_U133_Plus_2] 206070_s_at [HG_U133A] 206071_s_at [HG_U133A_2] 206071_s_at [HG_U133_Plus_2] 206071_s_at [HG_U95B] 58771_at [U1	NM_005233 AF213459 BC063282 AK291411 M83941 BC026247 NM_182644 AK024352 AF213460 BM927323 BG033947 BX441974 BX431631 AU120483 AU136712 AU137594 BG572424 DR001551 CB990159 AL042479 BQ003325 DR006190 DA807809 BP222738 DA505593 DA493131 DA804779 DA809318 DA4	CCDS2922.1 CCDS5249.1
EPHA2	ENSG00000142627	Hs.171596	1969	NM_004431	NP_004422.2	[HC_G110] 1379_at [HG_U95A] 1379_at [HG_U95Av2] 1379_at [HG_Focus] 203499_at [HG_U133A] 203499_at [HG_U133A_2] 203499_at [HG_U133_Plus_2] 203499_at [U133_X3P] g4758277_3p_at [HuGeneFL] M59371_at	NM_004431 BC037166 M59371 BC008655 BU149833 BG178078 BE620062 BQ878814 BU174061 BF035561 BF984910 BU191063 BM806873 CA488366 BQ676768 BE747671 BF038720 BQ688608 BQ890666 BQ680319 BG682158 BU145829 BQ691405 BU527500 BE272154 BG422860 BE906826 BU857883 BU84	CCDS169.1
MAPK1	ENSG00000100030	Hs.431850	5594	NM_002745 NM_138957	NP_002736.3 NP_620407.1		AL157438 NM_002745 BC099905 AK057143 AK090869 Z11695 CR606072 Z11694 CR621660 AK055080 BC017832 NM_138957 BU168700 BQ072187 BU588244 BI757031 EF565108 CA453775 BM904680 BX449347 BM545361 BX449509 BX449348 BX410988 BM474045 BF036502 BX377491 BM905487 BX388	CCDS13795.1
SMARCA1	ENSG00000102038|ENSG00000106689	Hs.152292	6594	NM_003069 NM_004789	NP_003060.2 NP_004780.3		NM_003069 BC117447 AK026426 BC051825 M89907 BM468440 BM547522 BU508003 BM550740 BM803247 BM543273 BG180699 BF670698 BQ221046 BI870950 BE881312 CD580161 BU541131 BF575750 AU143772 AU124077 DR002115 BU930033 AI823567 AU135969 AW131627 BQ008187 CN371657 CX86	CCDS14612.1 CCDS6853.1
POLD1	ENSG00000137080	Hs.279413	5424	NM_002175	NP_002166.1	[HC_G110] 1462_s_at [HG_U95A] 1462_s_at [HG_U95Av2] 1462_s_at [HC_G110] 1462_s_at [HG_U95A] 1462_s_at [HG_U95Av2] 1462_s_at [HG_Focus] 203422_at [HG_U133A] 203422_at [HG_U133A_2] 203422_at [HG_U133_Plus_2] 203422_at [U133_X3P] g4505932_3p_at [HuGeneFL] M8	AB209560 NM_002691 BC008800 M80397 M81735 DQ234348 BQ066085 CR597968 BQ897925 BQ053856 BQ876984 BM455606 BQ054374 BQ055235 BG832159 BM475247 BF797099 BG029434 BM469571 BM459313 BG387612 BQ068026 BU931359 BQ070718 BQ071659 BQ054258 BQ900949 BG120642 BM4714	CCDS6497.1
PRKCA	ENSG00000154229	Hs.531704	5578	NM_002737	NP_002728.1		NM_002737 AB209475 BX648954 AK125425 BC109273 BC109274 BC103691 BC107592 BC122530 BC015855 X52479 AY633609 BC071767 BC053321 BC062759 M22199 AF035594 BX463395 BQ706322 BG744141 BU528370 CA454931 BF218925 BU150006 BG401705 BF215725 CR987715 BG192426 BU6255	CCDS11664.1
RHOQ	ENSG00000119729	Hs.701976	23433	NM_012249	NP_036381.2		NM_012249 AK095329 CR594469 BC056154 BC065291 CR624597 BM470281 BC070485 BG539728 BM543126 BQ212482 BM811632 BX458581 BX355225 BG189783 BX439766 BX428852 BI601552 BI457200 BX422201 BG036924 BX429441 BE897103 CD356971 BU928962 BQ430148 BU178450 BU160212 BX	CCDS33191.1
HSPA6	ENSG00000173110	Hs.654614	3310	NM_002155	NP_002146.2		CR623806 NM_002155 AK223362 BC035665 AK093925 X51758 BM473953 BM917209 BM546945 BQ217460 CB529499 CD370283 CD366171 CB528871 BM669243 BM681459 DA581035 CB528421 AV723959 CD367627 EL733732 AW027157 BC004279 CD367192 CD368961 BU616378 CA310134 BQ008960 CA30	CCDS1231.1
ATP2A2		Hs.506759	488				BX648282 NM_170665 BC035588 M23114 NM_001681 M23115 AK095382 AK000300 AL117505 BM468911 BF693930 BC065753 BM462122 BG717310 BM462063 BM799924 BE872726 BF790130 BM465954 BM548279 BF035902 BQ067149 BF692818 BQ221634 BM555876 BM806261 BM548345 BI552361 BM555
FER	ENSG00000151422	Hs.221472	2241	NM_005246	NP_005237.2	[HG_U95A] 1623_s_at [HG_U95Av2] 1623_s_at [HG_Focus] 206412_at [HG_U133A] 206412_at [HG_U133A_2] 206412_at [HG_U133_Plus_2] 206412_at [HG_U95A] 35133_at [HG_U95Av2] 35133_at [U133_X3P] g4885230_3p_at	NM_005246 J03358 CR612158 BC058030 BC017060 BM907101 AL553182 AL553206 BQ948178 BG432679 BM461740 BU155168 CD654307 BG199979 CN410128 BG611933 BE620300 BX327980 AL707447 DR001890 BX327987 BP239575 DA585611 DB162434 BE964530 BX329084 DA438941 CF129502 BP23	CCDS4098.1
ARL4A	ENSG00000122644	Hs.245540	10124	NM_001037164 NM_005738 NM_212460	NP_001032241.1 NP_005729.1 NP_997625.1		NM_005738 NM_001037164 NM_212460 CR598643 CR614654 BU569382 BC003027 BC001111 AL539827 BI560806 BG178114 BX354321 U73960 BX354322 BG394158 BQ068301 BM557824 BM550177 AL539828 BM802164 BE742597 BU189516 BX410045 BU844544 BM562871 CD049640 BE789382 AU130962	CCDS5359.1
ARL1	ENSG00000120805|ENSG00000170017	Hs.372616	400	NM_001177.3 NM_001627	NP_001168.1 NP_001618.2		BX537387 NM_001177 AK001489 CR625350 CR596544 BF241420 CR599734 CR608773 CR596591 BQ067699 AL578450 BI838626 AL548252 AL556123 BQ921500 BX381175 BX442917 AL515853 AL515852 AL542658 AL572886 AL560086 AL544371 BC007000 BE890745 AL578341 L28997 AL570522 BX40	CCDS33810.1
CCT6A	ENSG00000146731	Hs.82916	908	NM_001009186 NM_001762	NP_001009186.1 NP_001753.1		NM_001762 AB063318 AF385084 NM_001009186 AB209728 AM295155 BC106942 BC106941 L27706 CR590985 CR605318 CR626783 CR626775 CR612852 CR600067 CR609340 CR613031 M94083 BQ067507 BG329346 BQ961354 CR594866 BQ051094 BM809687 BE892176 BG112631 BE731643 BX335645 BM	CCDS34640.1 CCDS5523.1
ADCY8	ENSG00000155897	Hs.591859	114	NM_001115	NP_001106.1	[HG_Focus] 206811_at [HG_U133A] 206811_at [HG_U133A_2] 206811_at [HG_U133_Plus_2] 206811_at [HG_U95A] 36246_at [HG_U95Av2] 36246_at [U133_X3P] g4557256_3p_at [HuGeneFL] Z35309_at	NM_001115 Z35309 DQ104739 M83533 BF340768 AI866507 CK005278 CK001209 AI674049 BG206938 DR003657 BX108189 BE177617 BE170442 AW002651 BE048304 AA463281 R19100 BF919001 R61009 BG314944 BF954991 BG314888 R44767 BG315046 BG314946 BE501141 BQ328072	CCDS6363.1
IGHMBP2		Hs.503048	3508				AB208802 NM_002180 BC041808 L14754 BC105088 BC105090 AK091539 BC052278 BC080519 BC025299 BC062312 BC015666 BC000290 AK123166 AF052128 BQ947752 M64979 BQ062739 BQ668399 BF316540 BQ711557 BF313906 BQ721964 BU175507 BU844569 BQ883917 BF204233 BF209921 BG3328
EIF4A3	ENSG00000141543	Hs.389649	9775	NM_014740	NP_055555.1		CR749455 BM478434 NM_014740 D21853 BM457385 CR602794 BC004386 BC011151 CR595350 BC003662 CR623947 CR606403 CR592216 CR609184 CR617112 CR607222 CR607328 CR592646 CR605620 AK290608 CR594986 X79538 BM927380 BM564042 BE620744 CR456750 BQ054020 BE797384 BM8077	CCDS11767.1
HSPA9	ENSG00000113013	Hs.184233	3313	NM_004134	NP_004125.3		NM_004134 L11066 BC000478 BC024034 BC030634 AK225488 AK222758 L15189 BM541996 BM466735 CR599268 BQ049444 BU508018 BI114829 BM542565 BM467543 BE732675 CR618446 BQ226676 BM463069 BM463113 BI461550 BM926604 BE893054 BG330671 BF973313 BG577122 BG393169 BM4649	CCDS4208.1
ATP6V1A	ENSG00000114573	Hs.477155	523	NM_001690	NP_001681.2		NM_001690 AF113129 BC013138 BC012169 L09235 BT006672 BQ940546 BE890770 AF339827 BG110995 BQ216536 BM466206 BM800444 BM462978 BM557480 BM474900 BI089742 BU161831 BX420789 BX406800 BE748896 BQ071085 BF525819 BQ933257 AL514316 BG255210 BU596995 BQ878636 BQ68	CCDS2976.1
GNAL	ENSG00000141404	Hs.136295	2774	NM_002071 NM_182978	NP_002062.1 NP_892023.1	[HG_Focus] 206355_at [HG_U133A] 206355_at [HG_U133A_2] 206355_at [HG_U133_Plus_2] 206355_at [HG_Focus] 206355_at [HG_U133A] 206355_at [HG_U133A_2] 206355_at [HG_U133_Plus_2] 206355_at [HG_U133A] 206356_s_at [HG_U133A_2] 206356_s_at [HG_U133_Plus_2] 206356	AK090868 BC050021 NM_182978 L10665 NM_002071 CR597962 AK290054 AF493893 AL572530 AL547664 CB565950 BX390263 BU163496 BG723357 CX782519 BX350050 BI822507 AL047642 BI562432 DA191700 DA528275 AW960075 DC336037 DC324413 DA788839 DA252980 DC323716 DC414694 BP3	CCDS11851.1 CCDS11852.1
RBMX		Hs.380118	27316				BX647131 NM_002139 BC007435 BC006550 AK096015 CR616933 CR597391 Z23064 AK091520 BM541852 CR607658 AK097941 CR625898 CD050512 CR616578 BU501681 CD388086 BF210062 CD385914 BE871850 BQ057110 CR599705 BQ070280 CD048681 BI226930 BE561725 BG339310 BG341398 CD38
ABCD3	ENSG00000117528	Hs.700576	5825	NM_002858	NP_002849.1		BX648715 NM_002858 M81182 BC068509 X58528 AK126440 BF572285 BM928546 BE878647 BU521776 BF968869 BE889544 CF593936 BG165867 BC009712 BG213785 BG284944 BG191346 BF977032 BG220072 BF029473 BF979033 BU508901 BG539321 BI597065 BE868069 BF575947 BU181836 BF0285	CCDS749.1
HLA-DMA	ENSG00000204257|ENSG00000206229|ENSG00000206293	Hs.351279	3108	NM_006120	NP_006111.2		AK055186 BM473174 CF596503 BG686554 BM927559 CF596501 BM452507 BC011447 BM924766 BX384854 BM464610 NM_006120 X62744 BC026279 BQ066970 AK291858 BM549742 BM924160 BX363665 BX388208 BX363666 BQ221051 BG163720 BG756282 BG755935 CD000774 BI766202 BI906502 BF34	CCDS4761.1
PSMB8	ENSG00000204264|ENSG00000206234|ENSG00000206298	Hs.180062	5696	NM_004159 NM_148919	NP_004150.1 NP_683720.2	[HG_Focus] 209040_s_at [HG_U133A] 209040_s_at [HG_U133A_2] 209040_s_at [HG_U133_Plus_2] 209040_s_at [HG_Focus] 209040_s_at [HG_U133A] 209040_s_at [HG_U133A_2] 209040_s_at [HG_U133_Plus_2] 209040_s_at [HG_U95A] 41184_s_at [HG_U95Av2] 41184_s_at [U133_X3P]	NM_004159 BM466221 BM917433 BM455477 BM471158 BC001114 BQ052302 BM913889 BQ433895 BM561942 BM922445 BM477171 BU197334 BQ953554 X62598 BQ055003 BM464304 NM_148919 BI911336 BQ892675 BM920865 BQ053369 CR591946 BM547457 BM916919 BM800356 BM905507 CR606312 BM4	CCDS4756.1 CCDS4757.1
ITPKB	ENSG00000143772	Hs.528087	3707	NM_002221	NP_002212.2	[U133_X3P] 1554306_3p_at [HG_U133_Plus_2] 1554306_at [HG_Focus] 203723_at [HG_U133A] 203723_at [HG_U133A_2] 203723_at [HG_U133_Plus_2] 203723_at [HG_U95A] 37272_at [HG_U95Av2] 37272_at [HG_U95D] 70726_at [U133_X3P] g4504790_3p_at [HuGeneFL] X57206_at	AJ242780 NM_002221 X57206 BC015009 Y18024 AK289700 AY513281 BI757778 BQ882886 BM545945 BQ277624 BM919287 BQ057446 BQ059797 BU195996 BU188454 BU150715 BU183386 BE897070 BU188998 BU166486 CR994753 BU848931 BQ878513 BG764839 CD518163 BU931592 BE895619 BQ4349	CCDS1555.1
CAD	ENSG00000169136	Hs.377010	790	NM_012068	NP_036200.2	[HG_U133_Plus_2] 1564084_at [HG_Focus] 202715_at [HG_U133A] 202715_at [HG_U133A_2] 202715_at [HG_U133_Plus_2] 202715_at [HG_U95A] 32031_at [HG_U95Av2] 32031_at [HC_G110] 749_at [HG_U95A] 749_at [HG_U95Av2] 749_at [HuGeneFL] D78586_at [U133_X3P] g4757895_3	BC065510 NM_004341 D78586 AK226105 BC014178 AL832309 BQ055262 BQ231311 BM914187 BU508066 BM809859 BM467084 BM917469 BM467352 BM458286 BM460661 BM477212 BG257871 BM917236 BM558854 BE910203 BM909419 BM927624 BM562729 BM452410 BE779839 BF794026 BG258404 BG32	CCDS12789.1
DCK	ENSG00000156136	Hs.709	1633	NM_000788	NP_000779.1		CD014015 CD014016 BC103764 NM_000788 M60527 CD014014 BC114617 BF240755 BX406286 BM457268 BM802975 BM458812 BG336051 BM918952 BQ069129 BU167223 BG023856 BE898465 BE739803 BG335485 CA454844 BG291119 BQ214473 BG107213 BG180540 BQ946723 BG420318 BQ213892 BQ87	CCDS3548.1
MARK3	ENSG00000075413|ENSG00000172020	Hs.35828	4140	NM_002376.4 NM_002045	NP_002367.4 NP_002036.1	[HG_U133A] 202568_s_at [HG_U133A_2] 202568_s_at [HG_U133_Plus_2] 202568_s_at [HG_Focus] 202569_s_at [HG_U133A] 202569_s_at [HG_U133A_2] 202569_s_at [HG_U133_Plus_2] 202569_s_at [HG_U95A] 40826_at [HG_U95Av2] 40826_at [U133_X3P] g4505102_3p_a_at [U133_X3P]	NM_002376 AF465413 BC024773 AK056714 AK055814 M80359 U64205 BX161395 AK023963 AK124459 AF387637 AK124796 BX248250 AF170723 BM810396 BM018146 BE796014 DQ368336 BU149829 BM809724 BE614482 BX365594 BM910022 BF038900 BQ947627 BX386670 BM922724 BM910621 BQ9613	CCDS33830.1
MAPK3	ENSG00000102882	Hs.861	5595	NM_001040056.1 NM_002746	NP_001035145.1 NP_002737.2		BX537897 AK091009 NM_001040056 NM_002746 BQ067403 X60188 CR603463 BC013992 CR620058 NM_001109891 CR606522 CR621455 CR597147 CR595737 M84490 CR621977 CR596064 CR621688 CR600245 CR607536 Z11696 BM467213 BM906805 BG122011 AL530654 BM464236 BM908038 BM563479	CCDS10672.1
AK3L1	ENSG00000162433	Hs.10862	205	NM_001002921 NM_001005353 NM_013410 NM_203464	NP_001002921.1 NP_001005353.1 NP_037542.1 NP_982289.1		NM_001005353 NM_203464 NM_013410 BC040224 BC146653 BC066944 AK025926 X60673 BC016180 BM907740 BM455389 BM805670 BM545368 BF337593 BQ229862 BG324320 BM453183 BG256470 BG170415 BG122871 BF205061 BX373954 BF978060 CB997715 BU164554 BE874976 BI759572 BU861288	CCDS629.1
ACVR2A	ENSG00000072778|ENSG00000121989	Hs.470174	92	NM_000018 NM_001033859.1 NM_001616	NP_000009.1 NP_001029031.1 NP_001607.1		NM_001616 M93415 D31770 X62381 BC069707 BC067417 BC067418 BC067416 X63128 BM547001 BP383159 BI914075 BU189536 BF038566 BQ429645 BQ720564 BG431599 BI827084 CK032823 CK032824 CF271907 CF271905 CK032822 DA735833 CF271908 CD642673 CK130200 CK032821 BG419580 B	CCDS11090.1 CCDS33301.1
PDGFRA	ENSG00000205103	Hs.74615	5156	NM_020995.3	NP_066275.3		NM_006206 M21574 BC063414 BC015186 CD244994 L25829 X76079 CD556629 BM926494 X95095 BQ884103 CD172287 BI768268 CD518236 AI819719 CX166250 BG546743 AU120263 BG434752 AI805230 AU118489 BG619305 AI188169 AL713494 CR736703 BQ015005 BG623357 DR005181 CN373040 C
PFKFB1	ENSG00000158571	Hs.444304	5207	NM_002625	NP_002616.2	[HG_Focus] 207537_at [HG_U133A] 207537_at [HG_U133A_2] 207537_at [HG_U133_Plus_2] 207537_at [HG_U95A] 33980_at [HG_U95Av2] 33980_at [HG_U95A] 33980_at [HG_U95Av2] 33980_at [HG_U95A] 34730_g_at [HG_U95Av2] 34730_g_at [HG_U95A] 34730_g_at [HG_U95Av2] 34730_	X52638 NM_002625 BC096078 BC096079 M19938 BC096077 BX090867 AA702810 AW296243 AL703826 BP317069 BX499954 BX093023 DB187700 DB345902 DC385914 DC426535 DC385912 BX282257 T62884 T67107 R08790 R08791 H47404 T67108 T98977 W90029 T98932 T67104 T62734 W87537 AI0	CCDS14364.1
RAPGEF3	ENSG00000079337|ENSG00000138326	Hs.8578	10411	NM_001098531.1 NM_001098532.1 NM_006105 NM_001026 NM_033022	NP_001092001.1 NP_001092002.1 NP_006096.2 NP_001017.1 NP_148982.1	[HG_Focus] 210051_at [HG_U133A] 210051_at [HG_U133A_2] 210051_at [HG_U133_Plus_2] 210051_at [HG_U95A] 40705_at [HG_U95Av2] 40705_at [HG_U95C] 66794_at [U133_X3P] g4079648_3p_at [U133_X3P] g4079648_3p_x_at	U78169 AK092448 NM_001098531 NM_001098532 U78168 BC092404 AK290230 BC017728 NM_006105 AK125545 AF103905 CD515786 BU957489 BU146388 BG249363 BQ711010 BU151157 CA976002 BE562569 CD514651 CB994707 CD656706 BG469047 BI549584 BG822090 BI754462 CB994483 BG54052	CCDS31784.1 CCDS7355.1 CCDS7356.1
MOCS3	ENSG00000124217	Hs.159410	27304	NM_014484	NP_055299.1		NM_014484 BC015939 CR599749 AF102544 BX438945 BM463683 BX438946 BQ067918 BE884637 BM463656 BM549033 CA488671 BF983991 BG121538 BG119171 BG575183 BI259521 CV815843 CN353791 BG699802 CX761365 CN353792 CN353788 BI766673 CV023294 BQ013686 CN353793 AW963286 BQ	CCDS13435.1
MAP3K6	ENSG00000154822	Hs.194694	9064	NM_015184	NP_055999.1	[HG_U133_Plus_2] 1552631_a_at [HG_U133_Plus_2] 1552631_a_at [HG_Focus] 219278_at [HG_U133A] 219278_at [HG_U133A_2] 219278_at [HG_U133_Plus_2] 219278_at [HG_Focus] 219278_at [HG_U133A] 219278_at [HG_U133A_2] 219278_at [HG_U133_Plus_2] 219278_at [HG_U133B]	NM_004672 AB167411 AB208805 AF100318 BC129950 BC129951 BC015914 CR623497 BC109032 BM810285 BQ948622 BX360834 BX360835 BQ673742 BQ073815 BG742542 BQ893833 BQ930262 BU149467 BG331373 BU149591 BU528275 BG475460 BQ962211 BU194679 CD251267 BQ219831 BQ947943 BG	CCDS33713.1
SMC2	ENSG00000136824	Hs.119023	10592	NM_001042550.1 NM_001042551.1 NM_006444	NP_001036015.1 NP_001036016.1 NP_006435.2	[HG_U133_Plus_2] 1559444_at [HG_U133A] 204240_s_at [HG_U133A_2] 204240_s_at [HG_U133_Plus_2] 204240_s_at [HG_Focus] 213253_at [HG_U133A] 213253_at [HG_U133A_2] 213253_at [HG_U133_Plus_2] 213253_at [HG_U95A] 37502_at [HG_U95Av2] 37502_at [HG_U95C] 62730_at	NM_001042550 AL833191 NM_001042551 NM_006444 AK001485 AF092563 AK292599 BC130385 BC032705 AY739716 AK000955 AK124957 BC071750 BG109459 CR607728 BM477833 AJ420415 BU590321 BC107891 AJ420453 BQ229197 BC017845 BM452832 BM541622 AL526740 BF969621 BX355214 BX3	CCDS35086.1
ABCB11	ENSG00000073734	Hs.658439	8647	NM_003742.2	NP_003733.2	[HG_Focus] 208288_at [HG_U133A] 208288_at [HG_U133A_2] 208288_at [HG_U133_Plus_2] 208288_at [HG_U133A] 211224_s_at [HG_U133A_2] 211224_s_at [HG_U133_Plus_2] 211224_s_at [HG_U95A] 31398_at [HG_U95Av2] 31398_at [HG_U95C] 57426_at [U133_X3P] g4502456_3p_at [	AF091582 NM_003742 AF136523 CK822192 DC404156 CK822193 DB239216 DC403922 DB079336 DC418734 BX494964 DC404467 DC401787 DC400987 DB088467 DB450996 AI248815 DB444049 BM312461 BM312770 DB508953 CD617439 CD617437 CD617436 CD617438 AV688259 AA778830 R98466 AB01
PAPSS2	ENSG00000198682	Hs.524491	9060	NM_001015880.1 NM_004670	NP_001015880.1 NP_004661.2		NM_001015880 NM_004670 BC009894 AF150754 CR606817 AF091242 AF173365 CR602681 AF313907 BM907811 BE790470 CB990378 BQ942867 BM903600 BI829344 AL552524 AL574314 CR619173 AL540583 BQ957456 BE786242 BQ926758 BG490797 BX371746 BQ947118 BQ935947 BQ888954 BQ92437	CCDS7385.1
CUGBP2	ENSG00000048740	Hs.309288	10659	NM_001025076.2 NM_001025077.2 NM_001083591.1 NM_006561.3	NP_001020247.1 NP_001020248.1 NP_001077060.1 NP_006552.3		NM_001025077 NM_001025076 NM_001083591 NM_006561 CR936676 AF090693 AF036956 AF090694 BX647703 U69546 BC050635 BC036391 AF432906 BQ214446 BM921350 BG034048 BM805248 BQ048992 BQ878209 BG257113 BI914655 BM922163 BG256888 BE728967 BQ437002 BG282627 BG396945 B
TRIO	ENSG00000038382	Hs.130031	7204	NM_007118	NP_009049.2		NM_007118 AF091395 U42390 AB209754 BC035585 AK131423 AK124770 AL161955 BC017268 CR620371 AB115332 CD519466 BF340604 BM458619 AL523754 AL523753 CF597474 BM905044 BQ940200 BM545471 BG028035 BQ219720 BE300288 BI915775 BF204400 BG120190 BG034846 BF685214 BG11	CCDS3883.1
RAD17	ENSG00000152942	Hs.16184	5884	NM_002873 NM_133338 NM_133339 NM_133340.1 NM_133341 NM_133342 NM_133343 NM_133344	NP_002864.1 NP_579916.1 NP_579917.1 NP_579918.1 NP_579919.1 NP_579920.1 NP_579921.1 NP_579922.1		AF076838 NM_002873 NM_133338 BX537441 AF126424 AL122068 NM_133343 NM_133342 BC018110 AJ001642 NM_133344 AJ004977 AF017748 NM_133340 AF112263 AK292487 NM_133339 NM_133341 BC032304 AF085736 AF098533 AF098534 AK123514 CR625205 CR608057 BM924885 BM547055 BM46	CCDS4003.1 CCDS4004.1 CCDS4005.1
PAK3	ENSG00000077264	Hs.656789	5063	NM_002578	NP_002569.1	[HG_Focus] 214607_at [HG_U133A] 214607_at [HG_U133A_2] 214607_at [HG_U133_Plus_2] 214607_at [HG_U95A] 33073_at [HG_U95Av2] 33073_at [HG_U95A] 33074_g_at [HG_U95Av2] 33074_g_at [HG_U95E] 72624_at [U133_X3P] Hs.152663.0.S2_3p_at	NM_002578 AF155651 AK128022 AK290504 BC117355 BC117353 AB102659 AF068864 AV753508 CD512141 DA570223 BG912717 DB636615 DB678126 DB563607 AI857316 CA866500 CN266565 AA081942 BQ636896 CN287802 AV746734 DN995122 CA771696 BU786869 AV705522 BQ268758 CA844023 DB	CCDS14554.1
DGKI		Hs.242947	9162				AB209167 NM_004717 AK091081 DA569144 DA569153 AA058772 DR002813 BU634452 AA001220 BU618189 BQ014815 AA394218 CN282692 DA785262 DA602501 BP222921 DA768106 DA696180 DA273929 DB355752 DB307117 DA495570 DB087354 DA724227 BX095830 CA388725 AA707274 BF997202 R5
DHRS3	ENSG00000162496	Hs.289347	9249	NM_004753	NP_004744.2		NM_004753 BX648476 CR594468 CR607120 CR622920 BC002730 AK222593 AF061741 AK225057 BF037805 BM546709 AY358093 BQ276358 BM924521 BM921248 BX460157 AL531333 BQ645029 AL564028 BF973326 BI488622 BQ691058 AL577730 BQ438812 BX439679 BQ900179 CD515672 AL555156 BU	CCDS146.1
PET112L	ENSG00000059691|ENSG00000111218	Hs.119316	5188	NM_004564 NM_019854	NP_004555.1 NP_062828.3		BX537555 AK054809 AB019410 AF026851 NM_004564 BC067838 AF151033 CR595488 AK222887 BM925359 BC130348 AK225241 BM920501 BM545653 AL563138 BM805891 BQ067340 AL528408 BE872845 BQ073467 AL567730 BM805001 AL569948 BX385911 AL526193 BX364803 BM469550 BG256905 AL	CCDS3776.1 CCDS8521.2
EIF3G	ENSG00000130811	Hs.529059	8666	NM_003755	NP_003746.2		CR613864 BM907701 BM922241 BQ213559 BM916276 BF973268 BM903658 BM911451 BM545825 BQ959007 BM916571 BM547870 BM809983 CD558415 AF094850 BG475066 BM808539 BM913890 BM809591 BE790976 BC008469 BM553086 BQ437528 BG248399 BM924301 NM_003755 BM464087 BM542695 BE	CCDS12227.1
KIF21B	ENSG00000116852	Hs.169182	23046	NM_017596	NP_060066.2	[HG_U133A] 204411_at [HG_U133A_2] 204411_at [HG_U133_Plus_2] 204411_at [HG_U95A] 32646_at [HG_U95Av2] 32646_at [U133_X3P] g8922142_3p_at	AB007918 NM_017596 AM177180 BC078676 BC031927 AL137395 BC052964 AK131318 CR608417 CR596112 BU156393 BM927169 BX418067 BX418065 AL535210 BM906960 BU178605 BX418064 BQ893456 BX431214 BF530572 AL566857 BI911632 BQ421961 BU156496 BX453555 BX418066 BU173116 BU	CCDS30965.1
ABCB7		Hs.370480	22				BX648420 NM_004299 AF038950 BX537833 BC006323 AF133659 AF078777 BT009918 AK001418 CR612563 BM479048 U66679 BI463667 BX395061 BG542134 BI549793 BE876927 BF310056 DA729951 BU953836 DA730548 BG722394 CX759009 DR159580 CB852828 CO250147 BE618331 DA697988 DA72
RNGTT	ENSG00000111880	Hs.705569	8732	NM_003800	NP_003791.3		BX537450 AF025654 NM_003800 BC019954 AB012142 AB012143 AB009022 AB009023 BM465005 AB009024 BM450460 BM464394 BG389116 BM455087 BM465687 AL524783 BQ051320 BM477430 CD557212 BX327617 CF264836 DA483430 EB385393 AU131961 BQ232632 CD107638 BU191852 BG758930 BX	CCDS5017.1
XRCC3	ENSG00000126215	Hs.592325	7517	NM_001100118.1 NM_001100119.1 NM_005432	NP_001093588.1 NP_001093589.1 NP_005423.1		AK124498 NM_001100119 NM_005432 BC001036 AK023646 AF035586 NM_001100118 CR610241 AK022829 BC011725 CR605233 CR622268 BX161398 CR603680 CR613005 BM919255 BC002949 BF306430 BQ072342 BG323254 BG335671 BX385077 BM915097 BF982984 BX333560 BM557723 BM803244 BF9	CCDS9984.1
ATP8B1	ENSG00000081923	Hs.216623	5205	NM_005603	NP_005594.1	[HG_Focus] 214594_x_at [HG_U133A] 214594_x_at [HG_U133A_2] 214594_x_at [HG_U133_Plus_2] 214594_x_at [HG_U133B] 226302_at [HG_U133_Plus_2] 226302_at [HG_U95A] 33634_at [HG_U95Av2] 33634_at [HG_U95C] 64391_at [U133_X3P] Hs.166196.0.S2_3p_x_at [U133_X3P] Hs.	NM_005603 AF038007 BC003534 AK058035 BE379372 BG290908 BG287473 BE735887 BG286727 BG261037 BG289801 BE567721 AU121508 AF032442 BG287029 BU629437 BQ000840 BX114676 CB241571 BX951079 CN291954 BF971111 BG775981 BG617650 AI110716 AF074623 BM969698 BU676493 BM	CCDS11965.1
RAD51C	ENSG00000108384	Hs.412587	5889	NM_002876.2 NM_058216	NP_002867.1 NP_478123.1		BC073161 BC064578 AK129738 CR609216 BM916219 BC107753 NM_058216 AF029669 CR623930 BM563459 AL526655 AL533302 BQ059217 BI597591 AL526686 CA454733 BQ231763 AL533348 BM475099 BI755265 BE883839 CA455356 CB992820 BI258425 BU600611 BQ432230 BQ431590 BF672049 CB	CCDS11611.1
HNRNPR	ENSG00000125944	Hs.373763	10236	NM_001102397.1 NM_001102398.1 NM_001102399.1 NM_005826	NP_001095867.1 NP_001095868.1 NP_001095869.1 NP_005817.1		BX647784 NM_001102398 NM_005826 BC001449 AF000364 NM_001102399 NM_001102397 BC110389 BX640912 AK001846 DQ351905 AK098580 BX538163 BM542451 BQ227145 BM804470 BF343721 BX447211 BQ943243 BF027555 BM465544 BX447714 BQ224083 BX447715 BM463630 BQ053474 BQ049222	CCDS232.1
RIPK2	ENSG00000104312	Hs.103755	8767	NM_003821	NP_003812.1	[HG_Focus] 209544_at [HG_U133A] 209544_at [HG_U133A_2] 209544_at [HG_U133_Plus_2] 209544_at [HG_U133A] 209545_s_at [HG_U133A_2] 209545_s_at [HG_U133_Plus_2] 209545_s_at [HG_U95A] 41384_at [HG_U95Av2] 41384_at [U133_X3P] g3123886_3p_at [U133_X3P] g3123886_	NM_003821 AY358814 AF027706 AK075213 AF064824 BC004553 AY358813 CR596906 AY524045 CR592019 AF078530 BX401255 CB996194 BX343071 BF125423 BX401256 BX337147 BM557041 BX337148 BX343072 BM903679 BM468817 BM469352 BM923968 BG282367 BQ430149 BF796292 BQ670832 BI	CCDS6247.1
MSI1	ENSG00000135097	Hs.158311	4440	NM_002442	NP_002433.1		NM_002442 AK023262 AB012851 BX404216 BX327023 BX393884 AU132470 BE783780 DR759626 BM715963 BM701308 CN284672 BQ638220 BY796551 CN266670 CK822013 BG472868 AB072592 AB072591 AB072590 AB073212 AU153989 CN266672 CN266671 H43493 AI583233 DB449229 EL953014 CN29	CCDS9196.1
ABCC6		Hs.460057	368				BF105026 XM_001132078 BC015978 BI830076 AI631807 R99635 R99091 BX283084 AI830055 AW235625
KIF4A	ENSG00000090889	Hs.648326	24137	NM_001099293.1 NM_012310	NP_001092763.1 NP_036442.3		NM_012310 AF071592 AB208797 AF277375 AF179308 AJ271784 BC050548 AK024266 AK022717 BC003664 BC038459 BC011801 BC049218 AK022592 AK000638 CR614099 BM478269 BQ954332 BM802688 AL571779 AL515973 BM464206 BX344730 BM802668 BQ055969 BE890784 BQ055679 AL554991 BG	CCDS14401.1
KIF20A	ENSG00000112984	Hs.73625	10112	NM_005733	NP_005724.1	[HG_Focus] 202892_at [HG_U133A] 202892_at [HG_U133A_2] 202892_at [HG_U133_Plus_2] 202892_at [HG_Focus] 218755_at [HG_U133A] 218755_at [HG_U133A_2] 218755_at [HG_U133_Plus_2] 218755_at [HG_U95A] 31877_at [HG_U95Av2] 31877_at [HG_U95B] 46683_at [U133_X3P] g	AK025790 CR598555 BC012999 AF070672 NM_005733 AF153329 AK024804 BM478935 BG031121 BQ069549 BU856334 BM460468 BX364462 BM557492 BM803890 BU521658 BX385148 BE622448 BM905075 BG034129 BF982048 BM558268 AL554729 BU164105 BX385149 BQ050499 BE885537 BQ928938 BX	CCDS4199.1
RAD51L3	ENSG00000185379	Hs.631757	5892	NM_002878 NM_133629	NP_002869.2 NP_598332.1		BX647297 NM_002878 Y15572 AL117459 BM559794 AB013341 AF034956 AB016223 BC014422 NM_133629 AB016224 AB016225 BC002723 BM915550 BM476837 BX443779 CD387861 BU521767 BX327473 BI915527 BG829674 AL581158 BQ961661 BG475664 BI916871 AL559564 DA568762 BI160918 CA4	CCDS11287.1 CCDS11288.1
PIK3C2G	ENSG00000139144	Hs.22500	5288	NM_004570.3	NP_004561.2		AJ000008 NM_004570 BC130277 CD618956 BG201498 BG220881 BG181354 CD618959 BG198813 BG189046 CD618957 BG189617 CD618958 CD618955 CD618954 AI808155 BG215029 BG196286 BG187979 DR005803 BU687433 CD618960 BG190167 BG184322 AL699201 BG186950 AI796188 BG183148 DB
STK16	ENSG00000115661	Hs.153003	8576	NM_001008910.1 NM_003691.2	NP_001008910.1 NP_003682.2		AK096954 CR603103 NM_003691 CR622571 CR598797 AK292694 CR623144 CR618122 NM_001008910 AK225392 BC053998 BC002618 AF060798 AF203910 AJ005791 CR618001 CB995408 AJ010872 AK225526 AL556705 AL520127 AL565684 BM923107 BM546328 AB020739 AL580970 BM454795 BI83760
RPS6KA4	ENSG00000137193	Hs.105584	8986	NM_002648	NP_002639.1	[HG_Focus] 204632_at [HG_U133A] 204632_at [HG_U133A_2] 204632_at [HG_U133_Plus_2] 204632_at [HG_U133B] 230544_at [HG_U133_Plus_2] 230544_at [HG_U95A] 41404_at [HG_U95Av2] 41404_at [U133_X3P] g4506734_3p_at [U133_X3P] Hs.105584.1.A1_3p_at [U133_X3P] Hs.105	AK223561 NM_003942 AJ010119 NM_001006944 BC047896 AK292163 AF074715 BC028079 BM916174 BM913220 BM807574 BM551427 BC020451 BE735477 BI917967 BU508194 BM922382 BM808306 BM806024 BE549319 BQ878315 BM464406 BM916274 BX356192 BM923353 BM927623 BM549708 BU85825	CCDS4830.1
SNRNP200
REM1	ENSG00000088320|ENSG00000113593	Hs.247729	28954	NM_014012 NM_015342	NP_054731.2 NP_056157.1	[HG_Focus] 210300_at [HG_U133A] 210300_at [HG_U133A_2] 210300_at [HG_U133_Plus_2] 210300_at [HG_U95A] 34008_at [HG_U95Av2] 34008_at [U133_X3P] g8272461_3p_at	BC039813 NM_014012 AF152863 CR626669 CR598485 BF979509 AF084465 AL546961 BT020079 BT020078 BQ879420 BX369233 AL572100 BX369234 AL545330 AL545371 BI521371 CA418563 BI772170 BU681782 BF980129 DA255921 AI984048 BX090737 AI432309 AA977571 AI191821 AI088453 AI	CCDS13181.1 CCDS3985.1
ERAL1	ENSG00000132591	Hs.3426	26284	NM_005702	NP_005693.1		BX537542 AY007435 AF082657 BC019094 NM_005702 AB049388 AK023342 CR605279 CR609444 CR609631 CR592491 CR600900 CR626187 CR601873 CR614207 AF082658 BI908271 CR592743 BM451553 BM910214 BI197543 BQ053002 BG387120 BX421136 AL527396 AL527435 BM477896 BE300445 BM	CCDS11244.1
EIF5B	ENSG00000158417	Hs.158688	9669	NM_015904.3	NP_056988.3	[HG_U133A] 201024_x_at [HG_U133A_2] 201024_x_at [HG_U133_Plus_2] 201024_x_at [HG_U133A] 201025_at [HG_U133A_2] 201025_at [HG_U133_Plus_2] 201025_at [HG_U133A] 201026_at [HG_U133A_2] 201026_at [HG_U133_Plus_2] 201026_at [HG_U133A] 201027_s_at [HG_U133A_2]	NM_015904 AB018284 AJ006776 BC032639 AF078035 AL133563 AK001386 AK091864 BE781885 AJ006412 BU588161 BC022260 CR617158 CD051253 BF038909 BM455573 BC006970 BP383045 BU508050 AL582401 BQ050590 BM905284 BM800469 CR613918 BG251210 BG257730 BG029478 AL582383 BG
PFKFB2	ENSG00000123836	Hs.282702	5208	NM_001018053 NM_006212	NP_001018063.1 NP_006203.2		NM_006212 CR749442 NM_001018053 AK125661 AB044805 AF470623 AJ005578 AK292883 BC112105 BC112103 BC069350 BC069583 BC069600 BC069385 BC069586 BC075075 BC075076 BE613738 BM914497 BM905196 BM909668 BQ705993 BG034831 BX460159 BG288693 BQ224747 BX431545 CF55214	CCDS31003.1 CCDS31004.1
HNRNPCL1
HCN1	ENSG00000164588	Hs.353176	348980	NM_021072	NP_066550.2		NM_021072 BX537747 AF488549 AF064876 AK094523 CR601376 BX395018 BX395019 BM675680 BF671513 BQ188373 AW054787 BM682352 BI039032 BM931647 BX092217 BX509817 DA236080 DN989441 BM717819 DA134394 DB305707 DB301121 BX490817 BM674287 R51255 CR747222 DB551866 N662	CCDS3952.1
ABCC9	ENSG00000069431	Hs.446050	10060	NM_005691 NM_020297 NM_020298	NP_005682.2 NP_064693.2 NP_064694.2		NM_020297 NM_005691 NM_020298 BX640893 AK056519 AK092535 CR619334 BX537513 BC033804 AK094171 BX463312 BX463311 CD517114 BQ721623 BX432024 BF790863 BF247374 DA570642 BG619262 BG564434 BI763735 BX499619 BQ006345 BX097517 BF693526 BX433404 AV689589 AW975309	CCDS8693.1 CCDS8694.1 CCDS8695.1
REV3L	ENSG00000009413|ENSG00000172349	Hs.232021	5980	NM_002912 NM_004513 NM_172217.2	NP_002903.3 NP_004504.3 NP_757366.2	[HG_Focus] 208070_s_at [HG_U133A] 208070_s_at [HG_U133A_2] 208070_s_at [HG_U133_Plus_2] 208070_s_at [HG_U95A] 38908_s_at [HG_U95Av2] 38908_s_at [HG_U95D] 73965_s_at [U133_X3P] g4506482_3p_a_at	AF078695 NM_002912 AF071798 AF179429 AF179428 AF058701 AF157476 AF035537 AB209256 AL096744 AF004713 BC035823 BC038986 BQ232168 BM465519 BM806800 BG403781 BM461441 BQ219115 BM478597 BG255285 BQ423157 BU167930 BQ893625 BF028969 BM459612 BF210602 CR998484 BQ	CCDS5091.1 CCDS10317.1
MAP3K7		Hs.644143	6885				BX648277 NM_003188 NM_145332 NM_145331 AB009357 NM_145333 AB009356 BC017715 AK055901 CR604679 BT019655 AF218074 BT019654 AB009358 BM472107 BG179783 BM554120 BQ067693 BX364930 AL525728 AL525901 BE882182 BX364931 BQ219348 AL550589 BG027707 BQ958174 BX327207
ADCY6	ENSG00000174233	Hs.525401	112	NM_015270 NM_020983	NP_056085.1 NP_066193.1		NM_015270 AF250226 BC064923 NM_020983 AB007882 BX537664 BF345153 BM811640 BQ881496 BU161782 BU557864 CD517743 BG248413 BE881259 BQ231940 BQ889205 CA487177 CA487529 BX451612 CA453976 BU859906 BX420266 CO245597 CD626864 BI257519 BI257644 BX355179 BG287169 B	CCDS8767.1 CCDS8768.1
HSPA12A	ENSG00000165868	Hs.654682	259217	NM_025015.2	NP_079291.2	[HG_U133A] 214434_at [HG_U133A_2] 214434_at [HG_U133_Plus_2] 214434_at [HG_U95A] 41666_at [HG_U95Av2] 41666_at [HG_U95E] 72732_s_at [U133_X3P] Hs.12385.1.S1_3p_at	BC041412 NM_025015 AB007877 AK092127 BM471679 AL570948 AV753426 BQ929021 BM903968 AL545070 BQ722196 BQ716110 CD559130 BQ876472 CD110356 BQ723586 CD517112 BQ717512 BX371597 AU141865 BU180681 AV752085 BE894864 CD518065 AI990862 AI990869 CD241899 CN358600 BQ
DAPK3	ENSG00000167657	Hs.631844	1613	NM_001348	NP_001339.1	[HG_Focus] 203890_s_at [HG_U133A] 203890_s_at [HG_U133A_2] 203890_s_at [HG_U133_Plus_2] 203890_s_at [HG_U133A] 203891_s_at [HG_U133A_2] 203891_s_at [HG_U133_Plus_2] 203891_s_at [HG_U133B] 228681_x_at [HG_U133_Plus_2] 228681_x_at [HG_U95A] 33903_at [HG_U95	AK027590 AK097643 NM_001348 AB007144 AK074799 AK093792 AB022341 BC126432 BC126430 BF685010 BU858170 BM810947 BE733365 BM561299 BF686824 BQ674263 BG421064 BM557622 BG419640 BQ071749 BF206140 BQ069289 BQ071271 BF976537 BX376890 BQ641366 BX332951 BE795562 BI	CCDS12116.1
MAP3K13	ENSG00000062822	Hs.656069	9175	NM_002691	NP_002682.2	[HG_U95A] 1283_at [HG_U95Av2] 1283_at [HG_U95A] 1283_at [HG_U95Av2] 1283_at [HG_Focus] 206249_at [HG_U133A] 206249_at [HG_U133A_2] 206249_at [HG_U133_Plus_2] 206249_at [HG_U133A] 211083_s_at [HG_U133A_2] 211083_s_at [HG_U133_Plus_2] 211083_s_at [HG_U133A]	AB001872 NM_004721 BC111726 BC026249 BC031677 BG164012 BG164220 BI827794 DA569691 BI919067 BU658086 DR001503 BP217612 BP230498 BP219679 BP360920 BP350420 DA446393 DC310686 DC417777 BP194306 DC354068 AW391747 BP342732 DA255383 DC373986 DA780049 DC413337 DA	CCDS12795.1
PAPSS1	ENSG00000138801	Hs.368610	9061	NM_005443	NP_005434.4	[HG_Focus] 209043_at [HG_U133A] 209043_at [HG_U133A_2] 209043_at [HG_U133_Plus_2] 209043_at [HG_U95A] 34411_at [HG_U95Av2] 34411_at [U133_X3P] g3378100_3p_at	NM_005443 AF105227 BC040940 Y10387 BC011392 AF033026 BC050627 AK292774 AF016496 CR457028 BC032513 BM925382 BE778418 AL517202 BM910212 CD515153 BM452465 BX420200 BG116418 BM905808 BM903647 BM562910 BX420284 BQ068254 BX420283 AL553176 BI257912 BF972236 BP38	CCDS3676.1
RBM9	ENSG00000100320	Hs.282998	23543	NM_001031695.2 NM_001082576.1 NM_001082577.1 NM_001082578.1 NM_001082579.1 NM_014309	NP_001026865.1 NP_001076045.1 NP_001076046.1 NP_001076047.1 NP_001076048.1 NP_055124.1		NM_001031695 NM_001082576 NM_001082578 NM_001082577 NM_001082579 NM_014309 AL832604 AK091398 AK057055 AK130730 AF229058 AL009266 AK291460 AK055213 BC025281 BC013115 BM558314 CR599679 AM419009 AY072786 CR619660 DQ778625 CR456559 BU502712 BF207323 BM459834	CCDS13921.1
DYNC1LI2	ENSG00000135720	Hs.369068	1783	NM_006141	NP_006132.1	[HG_Focus] 203590_at [HG_U133A] 203590_at [HG_U133A_2] 203590_at [HG_U133_Plus_2] 203590_at [HG_U133A] 213162_at [HG_U133A_2] 213162_at [HG_U133_Plus_2] 213162_at [HG_U133A] 213162_at [HG_U133A_2] 213162_at [HG_U133_Plus_2] 213162_at [HG_U133B] 224614_at	NM_006141 AK095237 BX648863 BC022934 AL834400 BC069056 AK024863 BC025959 AF035812 AK291766 BM913903 BC010928 CD252462 BM464427 BE902561 BC036633 BM805417 BQ722299 BQ055341 BE885493 BQ707195 BF972258 BG109448 BF306124 BQ949944 BG120525 BQ954893 BQ960063 BQ	CCDS10818.1
4-Sep
MSH5	ENSG00000096474|ENSG00000185245|ENSG00000204410	Hs.371225	4439	NM_000173.4 NM_002441 NM_025259 NM_172165 NM_172166	NP_002432.1 NP_751897.1 NP_751898.1 NP_000164.4 NP_079535.3	[HG_Focus] 210410_s_at [HG_U133A] 210410_s_at [HG_U133A_2] 210410_s_at [HG_U133_Plus_2] 210410_s_at [HG_Focus] 210410_s_at [HG_U133A] 210410_s_at [HG_U133A_2] 210410_s_at [HG_U133_Plus_2] 210410_s_at [HG_U133A] 212913_at [HG_U133A_2] 212913_at [HG_U133_Pl	NM_001039651 BU162048 CR596419 CR996436 AL524880 BE674960 AL524881 BM972885 CD671687 BM931033 BM764810 AW262846 BM747763 DA264212 AI347165 BM752248 AI479150 AI954702 CA430404 AI765046 CU456096 AI862166 BY797799 AI979234 AA425381 D44948 AI952656 AI364888 D	CCDS34409.1 CCDS34410.1 CCDS4720.1
ATP4A	ENSG00000105675|ENSG00000165887	Hs.36992	495	NM_000704 NM_020349	NP_000695.2 NP_065082.2	[HG_Focus] 207139_at [HG_U133A] 207139_at [HG_U133A_2] 207139_at [HG_U133_Plus_2] 207139_at [HG_U95A] 33521_at [HG_U95Av2] 33521_at [U133_X3P] g4502290_3p_at [HuGeneFL] M63962_rna1_at	AL832971 AK223259 NM_000704 AK058032 BM924380 AV703973 CN295844 BP343590 DA017397 DA970012 DA965412 DA080788 BP342272 DA119467 DA017334 BI838591 BX090748 DA085651 DA212887 T28101 BE841624 H30357 H23865 AW868869	CCDS12467.1 CCDS7466.1
NPR2	ENSG00000159899|ENSG00000163909	Hs.78518	4882	NM_003995 NM_014571	NP_003986.2 NP_055386.1	[U133_X3P] 204310_3p_s_at [U133_X3P] 204310_3p_s_at [HG_Focus] 204310_s_at [HG_U133A] 204310_s_at [HG_U133A_2] 204310_s_at [HG_U133_Plus_2] 204310_s_at [HG_Focus] 204310_s_at [HG_U133A] 204310_s_at [HG_U133A_2] 204310_s_at [HG_U133_Plus_2] 204310_s_at [HG	L13436 NM_003995 BC096340 BC096343 BC096342 BC096341 BC023017 BF570413 CN841943 BF569929 BU957197 BF969116 BX433213 AA700814 BE881748 AI925370 AL119417 BI754833 BM680695 DR006407 AI972940 BM718802 AW001125 BQ186623 BQ446138 AL133931 BF112225 CA424770 BQ18	CCDS6590.1 CCDS439.1
MX2		Hs.926	4600				AK122952 M30818 NM_002463 AK124336 M33883 BC035293 AK127895 CR600045 AL576472 AL551630 AL553484 BQ707937 BF975116 BU157617 BQ712294 BQ678928 BQ423116 BQ420536 BI823400 BQ880934 DA915706 BG392529 DA738324 AL043242 BU742076 BX114704 CA447195 AI689236 CV0296
MX1	ENSG00000157601	Hs.517307	4599	NM_002462	NP_002453.1		AK096355 AK225885 M33882 NM_002462 BC032602 AK093008 M30817 CR592170 BC014222 BM803446 BM460766 BF683137 BF129208 BM542919 CF619276 BG341829 BM464205 BQ053898 BM541627 BQ052690 BU940999 BQ878737 AL583307 BM561666 BM470652 AL583260 BQ068247 AL576770 BQ7090	CCDS13673.1
RAB6A	ENSG00000154917	Hs.12152	5870	NM_016577	NP_057661.3		NM_016577 BC078662 AB073348 AK055102 BC036864 BM476205 AL713646 BC063556 AF166492 BC002510 BU595210 BM548370 BI117368 BX442004 BM546567 BQ069751 BM921926 BM802126 BX452099 BQ228348 BQ945400 BG326803 BE896396 BQ939549 BQ276245 BQ722867 BX435365 BX460932 BQ	CCDS3082.1
RAB5A	ENSG00000144566	Hs.475663	5868	NM_004162	NP_004153.2	[HG_U133A] 206113_s_at [HG_U133A_2] 206113_s_at [HG_U133_Plus_2] 206113_s_at [HG_Focus] 209089_at [HG_U133A] 209089_at [HG_U133A_2] 209089_at [HG_U133_Plus_2] 209089_at [HG_Focus] 209089_at [HG_U133A] 209089_at [HG_U133A_2] 209089_at [HG_U133_Plus_2] 2090	NM_004162 AF464088 BC018288 BC001267 CR625175 CR597533 BM450040 BI601550 BX359299 BG283594 BE545113 BQ643163 BX356545 BG287475 BG485690 BI553747 BF531005 BG339103 BQ232003 CB995779 BF217944 BQ897534 BU838418 AL520660 CD511896 BU186248 BX461955 BF968185 BU	CCDS2633.1
RAB4A	ENSG00000168118	Hs.296169	5867	NM_004578	NP_004569.2		AY585832 NM_004578 BC004309 CR604213 CR604401 BG121854 CR617877 CR602754 CR615332 BC002438 BM541704 AK223009 BM922580 NM_006542 BC107681 BI256229 BX376871 BX332517 BX358091 BM799899 AL550564 AL530764 AL574396 BX332518 BM925809 BQ055622 BX376870 BM927705 A	CCDS31050.1
RAB3B		Hs.123072	5865				AK002107 NM_002867 BC005035 AK291653 BG026880 BG331007 BE784547 BU192299 BQ232782 BG111753 BQ214134 BQ651429 BQ214244 BQ720116 BU192205 BQ422619 BF183279 CX758446 CF593462 AU124410 BQ647603 BM051225 BX118500 M28214 AU124033 CN343653 AU119030 BQ000056 CN35
RAB3A	ENSG00000105649	Hs.27744	5864	NM_002866	NP_002857.1	[HG_Focus] 204974_at [HG_U133A] 204974_at [HG_U133A_2] 204974_at [HG_U133_Plus_2] 204974_at [HG_U133B] 223473_at [HG_U133_Plus_2] 223473_at [HG_U95B] 57558_at [HC_G110] 620_at [HG_U95A] 620_at [HG_U95Av2] 620_at [HC_G110] 620_at [HG_U95A] 620_at [HG_U95Av	NM_002866 BC011782 AK289559 BX444435 BG395376 AL517560 BX455498 BX445454 BM805537 BE792476 AL534649 BM456851 BM544182 BM475456 BM926805 BM921884 BU856756 AL515174 BE791798 BU944659 BQ918442 BX449231 AF254795 BI599092 BI601724 BX375602 BI116077 BU159302 BM	CCDS12372.1
ATP2B1	ENSG00000070961|ENSG00000136859	Hs.506276	490	NM_001001323.1 NM_001682 NM_012098	NP_001001323.1 NP_001673.2 NP_036230.1		NM_001001323 NM_001682 J04027 M95541 AB208896 AK024895 CR598557 AK027053 AF070606 BG025485 CR624114 BC015346 BM548544 BX440983 BM554903 AL526089 BE789679 BX452049 BG115461 BG401787 BX455039 AL526144 BQ948286 BG027822 DA569350 BG259862 AV752874 DA570794 CX	CCDS9035.1 CCDS6868.1
MAP2K3	ENSG00000034152	Hs.514012	5606	NM_002756 NM_145109	NP_002747.2 NP_659731.1	[HC_G110] 1622_at [HG_U95A] 1622_at [HG_U95Av2] 1622_at [HC_G110] 2075_s_at [HG_U95A] 2075_s_at [HG_U95Av2] 2075_s_at [HG_U133A] 207667_s_at [HG_U133A_2] 207667_s_at [HG_U133_Plus_2] 207667_s_at [HG_Focus] 215498_s_at [HG_U133A] 215498_s_at [HG_U133A_2] 2	AK093838 NM_145109 NM_002756 BC032478 D87116 L36719 U66839 CR597835 BQ057855 BM912628 BM923054 BQ061437 BM920302 BQ054700 AK223490 BM922743 BQ057274 BQ059997 BM916717 BU180273 BX401970 BG285628 BM810278 BU178390 BM561978 BM472079 BQ057143 BM548800 BE72966	CCDS11217.1 CCDS11218.1
MTIF2	ENSG00000085760	Hs.149894	4528	NM_001005369 NM_002453	NP_001005369.1 NP_002444.2	[HG_Focus] 203095_at [HG_U133A] 203095_at [HG_U133A_2] 203095_at [HG_U133_Plus_2] 203095_at [HG_Focus] 203095_at [HG_U133A] 203095_at [HG_U133A_2] 203095_at [HG_U133_Plus_2] 203095_at [HG_U133B] 242214_at [HG_U133_Plus_2] 242214_at [HG_U95A] 31836_at [HG_	NM_001005369 NM_002453 BC082973 AF494407 L34600 AK225184 BC039848 BC064977 BM541285 BM543169 BQ643695 BM561392 BG106167 BI254836 BC067352 BC009845 BC002667 BQ709719 BU508401 BE778359 BF571546 BE778516 BI762929 AU133171 BF339286 BQ883227 BI549965 AU137851	CCDS1853.1
ATRX	ENSG00000085224	Hs.533526	546	NM_000489 NM_138270	NP_000480.2 NP_612114.1		NM_000489 NM_138270 U72936 U72937 U72938 AB102641 BX647222 U09820 AB208928 AB209545 CR605020 CR610856 BQ215012 BM471589 BE892312 BM456965 CB986206 BG392740 CR994074 BF664063 BX392157 BG035462 BG259832 BQ896577 BX348219 BX433142 BF698387 BG253980 BG540696	CCDS14434.1 CCDS14435.1
GCH1	ENSG00000131979	Hs.86724	2643	NM_000161 NM_001024024 NM_001024070.1 NM_001024071.1	NP_000152.1 NP_001019195.1 NP_001019241.1 NP_001019242.1		NM_000161 U66097 U19523 BC025415 NM_001024024 NM_001024070 U66095 NM_001024071 Z29433 CR589979 BM545624 S44049 BE794183 BQ217847 BX402175 Z29434 BX402176 BX394987 S44053 BX436809 BX448387 BQ213799 BU535626 BG105981 BF572582 BI819185 BF687815 BG618796 BI90	CCDS9720.1
GNA15	ENSG00000060558	Hs.73797	2769	NM_002068	NP_002059.2	[HG_Focus] 205349_at [HG_U133A] 205349_at [HG_U133A_2] 205349_at [HG_U133_Plus_2] 205349_at [HG_U95A] 40365_at [HG_U95Av2] 40365_at [U133_X3P] g4504038_3p_at [HuGeneFL] M63904_at	NM_002068 M63904 BC013585 CR594417 BM466380 BM922902 BM543067 AK291329 BM454710 BG258764 BQ223337 BT009850 AF493904 AL568761 AL576074 AL541152 BQ689975 AL552908 AL532310 BX340690 BE788747 BX452480 BG678865 CB565941 BU191830 BX453720 BU197120 BU192417 BQ22	CCDS12104.1
PKLR	ENSG00000143627	Hs.95990	5313	NM_000298 NM_181871.2	NP_000289.1 NP_870986.1		NM_000298 NM_181871 M15465 BC025737 AB015983 AK225947 BG426381 BI838803 DR003952 AV649105 EL733600 BG545145 W94972 BG698367 BP275462 BP274144 DC362607 BX284102 H77541 R08829 AV648923 BE501569 AV648794 AV648758 AW237441 CR735596 R08828 W93388 CD608098 CD60	CCDS1109.1
AXL	ENSG00000129354	Hs.590970	558	NM_005498.3	NP_005489.2		NM_021913 NM_001699 BC032229 M76125 S65125 X57019 X66029 BM916879 BM546035 BM923960 BX386650 BX386649 BM449982 BM915347 AL578919 BG425509 BQ960243 BG112235 BM559268 BX387696 BG113368 BQ929011 BQ936743 BG251255 BM051278 BQ708279 BQ955114 BG170497 BX329267
ADSS	ENSG00000035687	Hs.498313	159	NM_001126	NP_001117.2	[HG_Focus] 221761_at [HG_U133A] 221761_at [HG_U133A_2] 221761_at [HG_U133_Plus_2] 221761_at [HG_U133B] 227310_at [HG_U133_Plus_2] 227310_at [HG_U133B] 227310_at [HG_U133_Plus_2] 227310_at [HG_U95A] 33167_r_at [HG_U95Av2] 33167_r_at [HG_U95E] 91558_at [U13	NM_001126 BC012356 AK025514 CR626347 BM551364 BI256528 BU902028 BM458218 BE614578 BQ432817 BX363687 BX363688 CD300389 AL133783 BQ962240 BU170578 BG120128 AI346678 BF790215 DB246586 BU187190 BE379679 AL518094 CR620791 AU131151 BF577306 BQ434845 BQ424470 CD	CCDS1624.1
CSNK2A2	ENSG00000134072	Hs.82201	1459	NM_003656	NP_003647.1		AK125922 BC053935 AK090752 M55268 NM_001896 BC008812 BM460624 BQ652066 BG163492 BE618429 BQ723139 BM556270 BU173455 BE899400 BM470938 BG528587 BQ644314 BQ649947 CR597978 BX401669 BQ214956 BQ230904 BU561330 BQ225542 BG292449 BQ653290 BE742824 BU850154 BU15	CCDS2582.1
EIF2AK2	ENSG00000055332	Hs.131431	5610	NM_002759	NP_002750.1		NM_002759 M35663 M85294 AK290655 BC040851 CR600308 BC057805 BC093676 BC101475 AY302136 BC022314 BC007769 BQ212540 BM479154 BF683139 BM462024 BM471114 BM904707 BG170374 CF272201 BI087153 BQ428392 BE543281 BX358850 BF680596 BQ929623 BX350114 BQ218999 BE5486	CCDS1786.1
ERCC3	ENSG00000179335	Hs.469872	2071	NM_001292 NM_003992	NP_001283.1 NP_003983.2		AK127469 AK126697 AK095557 AK091500 NM_000122 M31899 BC008820 AK222465 AK290474 BM914122 BM457549 BU501499 BG339163 BE736696 BG287958 BM913963 BM563639 CR612390 AL562953 AV753356 AL527680 BM910389 BM479922 BX324539 BX364469 BM552465 BF683265 BX345503 BQ68	CCDS10265.1 CCDS10266.1
HK1	ENSG00000136827|ENSG00000156515	Hs.370365	3098	NM_000113 NM_000188 NM_033496 NM_033497 NM_033498 NM_033500	NP_000104.1 NP_000179.1 NP_277031.1 NP_277032.1 NP_277033.1 NP_277035.1		AK128226 NM_033500 NM_033498 NM_033497 NM_033496 AB209526 NM_000188 M75126 BC008730 AK292012 AK091267 X66957 CR605003 BM554069 BM541425 BG824365 BE742449 BM928031 BG764196 BM479019 CR608450 BU191931 BF970961 BG421508 BM547462 BE270833 BX406320 BG744663 BX	CCDS6930.1 CCDS7289.1 CCDS7290.1 CCDS7291.1 CCDS7292.1
GNAT2	ENSG00000134183	Hs.36973	2780	NM_005272	NP_005263.1	[HG_U133A] 210604_at [HG_U133A_2] 210604_at [HG_U133_Plus_2] 210604_at [HG_U95A] 34571_at [HG_U95Av2] 34571_at [U133_X3P] g12652948_3p_at [HuGeneFL] Z18859_rna1_at	NM_005272 BC000233 BT009844 AF493909 BG394342 CB565936 BG472813 BU568606 BE778769 BQ437824 BE255831 BM083346 CD620137 CD620138 CV025566 BE784016 AI817416 AI393043 DA650803 EL954748 BX090868 BF772344	CCDS803.1
GNAZ	ENSG00000128266	Hs.584760	2781	NM_002073	NP_002064.1	[HG_Focus] 204993_at [HG_U133A] 204993_at [HG_U133A_2] 204993_at [HG_U133_Plus_2] 204993_at [HG_U95A] 38279_at [HG_U95Av2] 38279_at [U133_X3P] g4504050_3p_at [HuGeneFL] J03260_s_at	BC037333 BC026342 NM_002073 BC078163 J03260 CR624484 BM808920 BM811434 CR597272 CR456495 BU146756 CR607632 BC096828 AF493899 BM561066 BX460230 BX428600 AL539819 BX407218 BX410637 AL565517 AL534446 BX328520 BX449522 BX410638 BX333482 BX455000 BI868963 CB56	CCDS13804.1
LIG1	ENSG00000144908	Hs.1770	3978	NM_012190	NP_036322.2		AB208791 BC110622 BC108318 NM_000234 M36067 AK225863 CR599472 CR619348 BM917641 BQ923144 BE895484 BM926361 BI114216 BM458509 BF038182 AL530699 BG327553 BM458469 BQ072622 BE512703 BM548700 BG333926 BF797139 BF983813 BM555654 BM472230 BQ071175 BF207211 BQ64	CCDS3034.1
HNRNPU	ENSG00000101210|ENSG00000153187	Hs.166463	3192	NM_001958 NM_004501 NM_031844.2	NP_001949.1 NP_004492.2 NP_114032.2	[HC_G110] 1694_s_at [HG_U95A] 1694_s_at [HG_U95Av2] 1694_s_at [HG_Focus] 200593_s_at [HG_U133A] 200593_s_at [HG_U133A_2] 200593_s_at [HG_U133_Plus_2] 200593_s_at [HG_U133A] 200594_x_at [HG_U133A_2] 200594_x_at [HG_U133_Plus_2] 200594_x_at [HG_U133A] 20059	NM_031844 NM_004501 AF068846 AK126868 BC003367 BC015782 X65488 BC007950 BC024767 BC003621 AF461014 AK130669 AK095525 BC034925 CR624054 BM477543 CR614336 CR608250 CR602578 BM552732 BF125342 BM807639 BU517037 BM454582 BQ278914 BG537888 BG250922 CD556185 BM9	CCDS13522.1 CCDS31081.1
PCTK2	ENSG00000059758	Hs.506415	5128	NM_002595	NP_002586.2	[HC_G110] 1222_at [HG_U95A] 1222_at [HG_U95Av2] 1222_at [HG_Focus] 206474_at [HG_U133A] 206474_at [HG_U133A_2] 206474_at [HG_U133_Plus_2] 206474_at [HG_U133A] 221918_at [HG_U133A_2] 221918_at [HG_U133_Plus_2] 221918_at [HG_U95A] 39873_at [HG_U95Av2] 39873	NM_002595 BC033005 AK290011 X66360 BM807344 BG720860 BM805068 BM476844 BQ228350 CD359045 BQ888289 BG035771 BU166414 BQ896593 BE542240 BU561110 BI597292 BU178069 BF573048 BE881886 BF218174 BI600347 BG506553 BU540288 BG572678 CR977910 CD103544 BI822023 DA73	CCDS9061.1
PCTK1	ENSG00000102225|ENSG00000172789	Hs.496068	5127	NM_006201 NM_033018 NM_018953	NP_006192.1 NP_148978.1 NP_061826.1		AB209465 NM_033018 BC015607 NM_006201 AK131486 BC006190 BC001048 AK096881 AK290145 X66363 BM470977 BM916597 CR620813 BM478820 BT006827 BC009852 BM541806 BM544875 BG752104 BU508013 CD359916 BF315788 BM922332 BX401507 BX401508 BX343369 BM806158 BM470772 BU1	CCDS14276.1 CCDS8872.1
CDK5		Hs.647078	1020				BG577212 AK026533 BM472184 NM_004935 BM926414 BE563495 BC005115 L04658 BQ673649 AY927560 BF316057 X66364 BE745262 AA704081 BG397188 BU529114 BU527089 AY049778 BT006680 CR457041 BF210991 BF209793 BM040737 BI546924 BG825471 AI557251 AA780266 BG119077 BU1704
CDK6	ENSG00000105810	Hs.119882	1021	NM_001259	NP_001250.1		NM_001259 AK055922 AK172791 BC052264 AB073601 BC027989 BC012914 BC063591 BF339416 BC065026 BM905620 X66365 AK000660 BM472256 BM802593 BM466320 BM542736 BM542629 BM468779 BM456929 BM542506 BQ048881 BG389998 BM473949 BM477356 BM479572 BQ213994 BG536801 BQ21	CCDS5628.1
CDKL1	ENSG00000100490	Hs.705385	8814	NM_004196	NP_004187.2		AF390028 X66358 NM_004196 BC104977 DN992124 CA334835 BU737897 DA308315 BP349057 DA164258 CN478950 DA988014 CU445162 BQ029492 AL603471 BX498224 AA043555 BF507529 BX099583 BF957368 BM700097 AW166488 BX107307 AI333007 R83553 BE700389 BE700387 AA680410 AA7803	CCDS9699.1
CDK3	ENSG00000108504	Hs.593566	1018	NM_001258	NP_001249.1		BX647274 AK097104 BQ060094 BX464791 NM_001258 X66357 BM807876 BM916701 BM449587 BM811357 BX648576 BM558420 BG287063 BC047782 BQ672153 BX380432 BM907267 BX442609 BE798305 BM808772 BE797623 BM919842 BI192807 BQ674947 BQ670254 BI193083 BG202863 BQ962463 BI19	CCDS11736.1
MAT1A	ENSG00000151224	Hs.282670	4143	NM_000429	NP_000420.1	[HG_Focus] 205813_s_at [HG_U133A] 205813_s_at [HG_U133A_2] 205813_s_at [HG_U133_Plus_2] 205813_s_at [HG_U95A] 32003_at [HG_U95Av2] 32003_at [HG_U95B] 54924_at [HuGeneFL] D49357_at [U133_X3P] g4557736_3p_a_at	NM_000429 BC018359 X69078 AK026931 AK290820 CR600407 D49357 BQ644439 BM462777 BX448300 BG031941 BX448255 BM905307 BX444210 BF796302 BX448254 AL557936 BX448301 AL579877 BX410177 BU165924 BX422457 BI825456 BX365506 BU188637 BX365507 BF796277 DR003855 BI8272	CCDS7365.1
ATP8B2	ENSG00000143515	Hs.435700	57198	NM_001005855.1 NM_020452	NP_001005855.1 NP_065185.1	[HG_U133A] 216873_s_at [HG_U133A_2] 216873_s_at [HG_U133_Plus_2] 216873_s_at [HG_U133B] 226771_at [HG_U133_Plus_2] 226771_at [HG_U95B] 45225_at [U133_X3P] Hs.43577.0.S1_3p_at [U133_X3P] Hs.43577.1.S1_3p_a_at	NM_020452 AB032963 AY302537 BC063858 BC007837 BC041573 AK054886 CR621246 BC069264 NM_001005855 BQ069414 BC030288 BF204795 BI861069 BQ940106 BU145253 AL137537 CR996502 CF619281 BX431047 CX163829 BQ228487 CF619045 CR984702 BU162107 BX455124 BG825454 BX10103	CCDS1066.1
ATP11A	ENSG00000068650	Hs.29189	23250	NM_015205 NM_032189	NP_056020.2 NP_115565.3		NM_015205 NM_032189 AB028944 AL161996 BC044649 BC008824 AK091253 BC024154 BC035215 AK025511 AK024264 BE745453 BM807707 BM457443 BM920369 BX356374 BM919190 BM548896 BF341375 BU557369 BG823062 BG036451 DA735933 CD558588 BU184838 CV810159 BE617072 CF242832 B	CCDS32010.1 CCDS32011.1
ATP2C1	ENSG00000017260	Hs.584884	27032	NM_001001485.1 NM_001001486 NM_001001487.1 NM_014382.2	NP_001001485.1 NP_001001486.1 NP_001001487.1 NP_055197.2		NM_014382 AF189723 AB037768 AF181120 AB209265 NM_001001486 NM_001001487 AF225981 BC028139 NM_001001485 AF181121 AK074692 AY268375 AY268374 AK001684 AJ010953 CR596337 BM546552 BG337937 BF967003 BG287318 BX400736 BM803040 BF345830 BX341462 BE788737 BG166255	CCDS33856.1
RBM10	ENSG00000182872	Hs.401509	8241	NM_005676 NM_152856.1	NP_005667.2 NP_690595.1	[U133_X3P] 208984_3p_x_at [HG_U133A] 208984_x_at [HG_U133A_2] 208984_x_at [HG_U133_Plus_2] 208984_x_at [HG_U133A] 215089_s_at [HG_U133A_2] 215089_s_at [HG_U133_Plus_2] 215089_s_at [U133_X3P] 217221_3p_x_at [HG_U133A] 217221_x_at [HG_U133A_2] 217221_x_at [	NM_005676 BC008733 BC004181 BX537969 AL137421 D50912 NM_152856 BC003089 BC024153 AK292758 AK098115 AK225175 AK025854 BC000681 CR612855 AK000962 U35373 CR613830 BC129980 CR616597 BI159940 BM453539 AL565872 BE793668 BX386838 BM563931 BM564265 BX342221 BM913	CCDS14274.1
LBXCOR1	ENSG00000188779	Hs.451224	390598	NM_001031807	NP_001026977.1	[HG_U133_Plus_2] 1570405_at [U133_X3P] Hs2.297340.1.S1_3p_at	NM_001031807 AY669507 BE791947 BI561785 BI831656 CR747811 CF136193 BF509358 BF511948	CCDS32274.1
SFRS3		Hs.405144	6428				AK091927 AK095580 NM_003017 AF107405 CR611557 BM465533 AL050041 BC069018 CR624897 CR621558 CR621528 CR599324 CR595256 CR622471 BM542597 BF697276 CR613674 BM457264 BQ706136 BC000914 CR612662 CR617752 CR617139 CR612246 CR622370 BF102737 CR599518 CR601962 BG
RHOG	ENSG00000142208|ENSG00000177105	Hs.501728	391	NM_001014431 NM_001014432 NM_005163 NM_001665	NP_001014431.1 NP_001014432.1 NP_005154.2 NP_001656.2		BM912141 CD243005 BM553753 NM_001665 X61587 CR614056 BG252432 BM911361 CR625567 CR611274 CR610572 CR595510 BM550403 BM543859 CR612317 CR625234 BM916859 BE512704 BM553386 BM915842 BG338917 BX398110 BM546125 BM547879 BM923062 BM423979 BM913413 BF237664 BM91	CCDS9994.1 CCDS7748.1
ARF1	ENSG00000143761	Hs.286221	375	NM_001024226 NM_001024227 NM_001024228 NM_001658	NP_001019397.1 NP_001019398.1 NP_001019399.1 NP_001649.1		AK023803 AK090529 NM_001024227 NM_001024228 NM_001024226 AK000620 NM_001658 BC011358 BC010429 CR603607 AK057875 M36340 AK130737 BC009247 M84326 CR612960 CR598776 CR593141 CR612002 CR614966 CR600476 CR620094 CR612413 CR592022 CR616732 CR622091 CR621987 CR6	CCDS1565.1
EIF3B	ENSG00000106263	Hs.371001	8662	NM_001037283 NM_003751	NP_001032360.1 NP_003742.2		AB209381 U78525 NM_001037283 NM_003751 U62583 BC110865 BC001173 AK127885 BC009986 BM926137 BM904295 BE794862 BM561944 BE908890 BG177850 BQ070292 BQ643914 BX404747 BM455055 BM553252 BM916331 BQ952080 BF663825 BM810277 BM917188 BM480181 BQ055760 BF317455 BE	CCDS5332.1
MAP3K9		Hs.445496	4293				AK123430 BM908635 BQ058771 BG325485 AV753204 BI603795 BU621199 DA735146 BU621599 W28161 CA422985 BX952109 BM713410 CN282014 DR761634 AW955200 AW955047 BM678330 DA019758 BF516361 DA396235 DA241428 DA225317 DA706953 DA071946 DB367336 DA211350 AA868268 DA691
PRKDC	ENSG00000121031	Hs.700597	5591	NM_001081640.1 NM_006904.6	NP_001075109.1 NP_008835.5		NM_006904 U47077 NM_001081640 U34994 AB208860 U35835 AK022387 BC017494 BC037968 BQ056452 BQ220674 BQ423406 BG259278 BG110423 BE797206 BG290914 BG250653 BE785130 CR607506 BG391741 BM464699 BF982633 BM905217 BC024963 BF796926 BM479695 BG678857 BG287347 BQ05
KCNJ10	ENSG00000177807	Hs.408960	3766	NM_002241	NP_002232.2		NM_002241 BC034036 BC131627 U52155 BC037840 U73193 AL533380 BF346344 AW566005 AL583547 BQ898180 BM809001 BQ723125 BU150015 DR433131 DR432711 BG699206 BX095323 DR432705 DR433128 BI756370 AV725078 BG701017 DB480988 BX106837 DB468705 AL119318 DB728169 DB7281	CCDS1193.1
CCT2	ENSG00000166226	Hs.189772	10576	NM_006431	NP_006422.1	[HG_Focus] 201946_s_at [HG_U133A] 201946_s_at [HG_U133A_2] 201946_s_at [HG_U133_Plus_2] 201946_s_at [HG_U133A] 201947_s_at [HG_U133A_2] 201947_s_at [HG_U133_Plus_2] 201947_s_at [HG_U95A] 35759_at [HG_U95Av2] 35759_at [U133_X3P] g5453602_3p_a_at [U133_X3P]	NM_006431 AF026166 AF026293 CR599514 CR606401 CR615034 CR621324 AK290767 BM455886 CR618455 CR616195 BC113514 BC113516 BQ221002 CR457071 BT019966 CR619880 BM449500 CD357389 BX402512 AL533251 BF984686 BE748699 BX416130 AL513606 BX417338 BE870861 AL565060 BX	CCDS8991.1
CSNK1G2	ENSG00000133275|ENSG00000179218	Hs.651905	1455	NM_001319 NM_004343	NP_001310.3 NP_004334.1		NM_001319 AF001177 BC020972 BC018693 BC018699 U89896 BM550248 AY007134 BM559218 BM908662 BF341504 BM450265 BM555238 BQ071323 BM809063 BF663171 BG121354 BM911575 BT009922 BM547111 BM553630 BM555345 BM908780 BQ881139 BE548121 BQ433527 AL530441 BQ706009 BG11	CCDS12077.1 CCDS12288.1
ABCA4	ENSG00000198691	Hs.416707	24	NM_000350	NP_000341.2	[HG_Focus] 210082_at [HG_U133A] 210082_at [HG_U133A_2] 210082_at [HG_U133_Plus_2] 210082_at [HG_U95A] 40963_at [HG_U95Av2] 40963_at [U133_X3P] g1888526_3p_at [HuGeneFL] U88667_at	NM_000350 AF000148 AB210040 AF001945 U88667 CR627391 U66691 BE786243 BE905243 BG196174 BU173665 W29003 W22538 CB988080 CD608221 CN417614 CD608213 CD608215 BE742059 BX092191 CD608219 CD608218 W22551 BU621806 BU621978 BM666740 BM702437 BU731300 BU730994 BQ6	CCDS747.1
SRPK2	ENSG00000135250	Hs.285197	6733	NM_182691 NM_182692	NP_872633.1 NP_872634.1	[HC_G110] 1213_at [HG_U95A] 1213_at [HG_U95Av2] 1213_at [HG_U133_Plus_2] 1558254_s_at [HG_U133A] 203181_x_at [HG_U133A_2] 203181_x_at [HG_U133_Plus_2] 203181_x_at [HG_Focus] 203182_s_at [HG_U133A] 203182_s_at [HG_U133A_2] 203182_s_at [HG_U133_Plus_2] 2031	U88666 NM_182691 NM_182692 BC035214 AY354201 BC068547 AK093420 CR624570 CR617569 BI602083 BM541605 BM805927 BM464185 BM907732 BX463510 BQ226322 BX423897 BX384358 BX463511 BG389934 BX442846 BU176506 BX331038 CB987909 BI464843 BU147088 BQ428104 BG284820 BX4	CCDS34724.1 CCDS5735.1
PIP4K2B	ENSG00000141720	Hs.260603	8396	NM_003559	NP_003550.1		NM_003559 U85245 CR590530 BF347579 BC094858 BC073896 BM914160 BT019614 BM544775 BX420348 BC027459 BQ933451 AL527663 BM560612 BX420349 BU176301 BX379401 BE512773 BQ716419 BQ425882 BG115526 BF345155 BG117365 BG421834 BG254968 BQ068703 BX370362 BI824463 BU17	CCDS11329.1
CSNK2A1		Hs.701971	1457				NM_177559 NM_001895 BC050036 BC053532 NM_177560 BC071167 M55265 J02853 S53149 BC002615 DQ354583 BC011668 BM910401 BT019792 BQ232457 CD517827 BG283086 AL559846 BM452475 BG287268 BQ071902 BF983113 AL582368 BX346267 BU507740 BG115680 BQ941129 BQ433960 BE3151
TUBB2C	ENSG00000188229	Hs.433615	10383	NM_006088	NP_006079.1		BX648521 BM473026 NM_006088 BC071889 AK026594 AK000560 BM472919 AK026167 AK026609 BC029529 BC019829 BC004188 BC012835 BC002885 BC001911 BC002783 BC039175 BC007889 BC019359 BC024038 AK098686 BQ050875 AK021414 BU600166 BU539373 BG436964 AY167990 BM912945 BG	CCDS7039.1
TUBA4A	ENSG00000127824	Hs.75318	7277	NM_006000	NP_005991.1		AK054731 NM_006000 BC009238 CR626582 BG698790 CR620681 CR609291 BU149347 BT006731 BQ052318 BQ431207 BM904331 BQ053886 BG676987 BM464675 BM467102 AL565074 BX428146 BQ058854 BG749210 BE560950 AL542727 AL533290 BM543121 BG744953 BG030853 BQ051957 BM461649 BQ	CCDS2438.1
ACTA1	ENSG00000143632	Hs.1288	58	NM_001100	NP_001091.1	[HG_Focus] 203872_at [HG_U133A] 203872_at [HG_U133A_2] 203872_at [HG_U133_Plus_2] 203872_at [HG_Focus] 203872_at [HG_U133A] 203872_at [HG_U133A_2] 203872_at [HG_U133_Plus_2] 203872_at [HG_U95A] 31737_at [HG_U95Av2] 31737_at [HG_U95A] 31737_at [HG_U95Av2]	BC012597 NM_001100 AK096902 J00068 BX648545 BU157229 CR536516 CR541796 BF662887 BF790008 BQ956456 BG419395 BG490372 BQ687986 BG530619 BQ218648 BQ930607 CF552734 CF553060 CF552425 BE745691 BG285857 BG164294 BQ954211 BQ925656 BG485254 BG164407 CF552423 CD24	CCDS1578.1
EEF1A1	ENSG00000153922|ENSG00000156508	Hs.520703	1915	NM_001270 NM_001402 NR_003586.1	NP_001261.2 NP_001393.1		CR599412 CR606367 CR592246 BM470438 BM917740 BM479203 CD556977 BU928865 BM471203 AL567209 BQ921319 BM467802 BM804602 AL515510 BM804264 BU508084 AL542752 BM458594 BM456092 AL536895 AL517586 BM454821 BM464009 BU507917 BU858365 BQ433075 BX440174 BM467555 BM4	CCDS34204.1 CCDS4980.1
UBE2L3	ENSG00000185651	Hs.108104	7332	NM_003347	NP_003338.1		AK125396 NM_198157 NM_003347 AJ000519 CR612269 CR602465 CR618384 CR611871 CR625640 CR609123 CR607714 CR594871 CR626405 CR608960 CR607739 CR611646 CR607527 BF242981 BM547129 BU902026 CR615420 BF034583 BM921753 BM476839 BM924821 CR604504 CR591815 BQ049814 B	CCDS13790.1
ACTC1	ENSG00000204574|ENSG00000206410|ENSG00000206490	Hs.705440	70	NM_001025091 NM_001090	NP_001020262.1 NP_001081.1		NM_005159 BC009978 AK129902 AK129892 AK290616 CR541795 BF307690 CD050998 CF552144 CA976073 AA651688 CD385556 CF551896 BE968599 BP264817 BE968615 CF552328 BM718695 W28606 BU955673 DA570650 BG699191 DA568850 DA573060 DA569044 CX754634 CD619969 CN392200 DA56	CCDS34380.1 CCDS34381.1
RAP2B	ENSG00000181467	Hs.98643	5912	NM_002886	NP_002877.2		NM_002886 AL713766 BC012362 BM478799 BM926417 BF973442 BE789133 BG758297 BU507815 BG291540 BI551382 CR987820 BU860799 BI911829 BI551390 BX420250 BG479032 EB388325 CA311464 BU620238 BU622074 CA442393 BI868508 BQ016053 CN480624 AU185780 BU618511 BM998282 BM	CCDS3170.1
RAP1B	ENSG00000127314	Hs.369920	5908	NM_001010942 NM_015646	NP_001010942.1 NP_056461.1		NM_015646 NM_001010942 CR612227 BC078173 AJ420497 BC095467 AB062128 BC000176 CR593875 CR590134 AL080212 CR617598 CR611640 CR594687 CR607068 CR605282 BG281700 BQ719268 BU172161 BM479216 BX407861 BE561426 BU153323 BG324381 BM800401 BX437924 BM801284 BE78528	CCDS8984.1
ABCE1	ENSG00000131203|ENSG00000164163	Hs.12013	6059	NM_002164.4 NM_001040876.1 NM_002940	NP_002155.1 NP_001035809.1 NP_002931.2		NM_002940 NM_001040876 X76388 BC016283 AB062293 X74987 BC016988 AK123593 CR620765 BT009779 BF982658 BG261440 BM452144 BM543129 BG119485 BM464696 BQ433116 BM454901 BM477588 BM803662 BM469685 BM917231 BM470275 BM559128 BM453111 BF980797 BM560736 BF670159 BG	CCDS34071.1
ARF3	ENSG00000134287	Hs.119177	377	NM_001659	NP_001650.1		NM_001659 M74491 BC028402 BC007647 BC017565 BM810209 BM914955 AK291633 BM546865 BI521307 CR607986 BM468973 BM556271 BU958978 BU856670 BM922560 BF311826 BU163163 BE871500 BG035076 BQ878795 BQ654137 BM928788 BQ651257 BG335129 BM912550 BM548547 BM559621 BF31	CCDS8774.1
ACTR1A	ENSG00000138107	Hs.153961	10121	NM_005736	NP_005727.1		AK096085 X82206 NM_005736 BC000693 BC026016 BF347598 Z14978 BM916054 BQ049813 BQ067669 BM045305 BM545439 BM471513 BQ051041 BG324473 CR600058 BF241543 CR623554 BX375432 BM912671 BM910691 CR610318 BM910904 CR602189 BQ896595 BM923029 AL571337 AL523801 BU1460	CCDS7536.1
ACTR2	ENSG00000138071	Hs.643727	10097	NM_001005386.1 NM_005722	NP_001005386.1 NP_005713.1		BM466590 BM458782 BM454357 BM463962 BM905915 BM905663 BM468438 BM474444 BM462347 BG120565 BM552481 BQ918579 BG389101 BG260689 BG254830 BQ717358 BG393390 BG111910 BE889479 BF983494 BE782244 BU145591 BG250852 BE867504 BQ223848 BE870556 BF982026 BF033458 BQ2	CCDS1881.1
ACTR3	ENSG00000115091	Hs.433512	10096	NM_005721	NP_005712.1		BC044590 NM_005721 AF127773 AF006083 CR620086 Z78330 BU147362 BM918976 AB209353 BQ231583 AL536885 BM467933 BM467835 BX427033 BM477907 BP380450 BM803775 BQ651329 BX441688 BM480112 BG403012 BM928594 BM464450 BM542962 BQ058832 BM451392 BX427034 BM800365 BF02	CCDS33277.1
UBE2N	ENSG00000177889	Hs.524630	7334	NM_003348	NP_003339.1		NM_003348 BC000396 BM473395 BC108704 D83004 BM805692 BC003365 CR595779 BF664048 BQ050727 CR598187 AL534723 CR594944 BM480191 BM927363 CR620151 AL534722 BM456876 BX400509 BQ072800 BE515189 AL551789 BM920802 AL533604 AL575362 BQ648970 BQ233659 BM548060 BM46	CCDS31875.1
UBE2K
UBE2M	ENSG00000146070	Hs.406068	9040	NM_005084	NP_005075.2		BM423509 BM807620 BM558418 BM917647 BM926217 NM_003969 BQ216118 BM916870 BM553327 CR604136 CR623679 CR597325 CR625272 CR592285 BQ050703 CR599501 BM811176 CR602537 BU509806 BQ673070 CR611045 BM478042 BM809569 BM911466 BQ642923 BM808526 CR614452 BI759923 AL	CCDS4917.1
UBE2D3	ENSG00000109332	Hs.518773	7323	NM_003340 NM_181886 NM_181887 NM_181888 NM_181889 NM_181890 NM_181891 NM_181892 NM_181893	NP_003331.1 NP_871615.1 NP_871616.1 NP_871617.1 NP_871618.1 NP_871619.1 NP_871620.1 NP_871621.1 NP_871622.1		AK127304 NM_181886 NM_181892 NM_003340 AK095822 BC037894 NM_181887 NM_181888 NM_181889 NM_181890 NM_181891 CR608063 CR619029 NM_181893 AL833414 AK124159 CR620503 BE964992 CR596812 CR610934 BC066917 BC003395 BU956731 BQ213847 BM462355 BQ716121 BQ960542 BM5	CCDS3659.1 CCDS3660.1 CCDS3661.1
RAB10	ENSG00000084733|ENSG00000100625	Hs.467960	10890	NM_016131 NM_017420	NP_057215.2 NP_059116.3		AK023223 AL136650 NM_016131 CR615601 AF106681 AK025136 CR606343 CR606383 CR623312 BU540439 CF994241 BM467791 BU508043 BE549178 BU508125 BU509850 BI552374 BM458824 AF086917 BQ227011 BM926024 AL517753 BM807029 BX420678 BX401105 BC000896 BM458108 BG287460 AL	CCDS1720.1 CCDS9749.2
RAB5B	ENSG00000111540	Hs.567328	5869	NM_002868	NP_002859.1		BX537408 NM_002868 BC050558 BC040143 BC065298 BC032740 BC056422 BX647808 AF267863 CR621175 BG169792 CR597002 CR594499 CR614791 BM925401 X54871 BQ071574 BM467237 BI909980 BM799761 BG030271 BM927234 BE617649 BM807914 BM805484 BX398567 BM467716 BE781470 BX44	CCDS8900.1
RAB2A		Hs.369017	5862				AL137321 CR605346 AF070629 CR624395 BM543058 CF994543 NM_002865 X12953 BM925604 BM920943 BM450215 BG698066 BQ053999 BF663669 CB984648 BI551521 BU185893 BM472734 BM559855 BG720509 BC008929 BG421442 BG713917 BG701803 BM803566 BQ053736 BU540880 BQ642713 BU18
RAB4B	ENSG00000167578	Hs.631539	53916	NM_016154	NP_057238.3		AF217985 AK024845 BQ279223 BC040374 AF165522 NM_016154 BC046927 BU539344 BM561937 BU538102 BQ688203 BQ645188 BC033081 BQ676588 BQ279167 BQ053125 CD110147 BG111048 BQ691716 BU185516 BQ279120 BU158084 BQ927637 BQ935941 BU956946 BQ957483 BG709651 BI601441 BG	CCDS33030.1
SRP54	ENSG00000054219	Hs.167535	6729	NM_002349	NP_002340.2		BC000652 NM_003136 BC003389 CR613877 CR622716 U51920 BQ430579 BM542354 BQ220875 BQ722068 BM467807 BX349774 BX459060 BM461572 BG260602 BM806783 BX438493 BX349775 BX428798 BX438494 BX459073 BI828836 BF027192 BG121006 BI092330 BQ064739 BX428799 BU902414 BX40	CCDS2211.1
RAB8A		Hs.642874	4218				AK095221 AK025165 NM_005370 BC002977 CR615093 CR597154 CR590930 CR612819 CR625894 AB209767 CF594086 BQ887483 BU196489 AL563034 AL576917 BM802847 AL554105 BM905616 BF797134 AL516908 AL529636 BQ948004 BM564322 BQ063793 AL516907 BM472217 BM919978 BM469565 BE
CDC42	ENSG00000069399	Hs.690198	998	NM_005178	NP_005169.1		NM_001039802 BC018266 NM_001791 BC003682 BQ718383 CR623987 NM_044472 CR595708 CR596776 CR601442 CR590120 AL121735 M57298 AL121734 BG118199 BX380570 BX446895 BX380571 AL534814 AL513708 BM466038 BX444595 BM555240 BX444594 M35543 BM541623 BE735385 BG528553 B	CCDS12642.1
PRPS1	ENSG00000147224	Hs.56	5631	NM_002764	NP_002755.1 NP_787082.1	[HG_Focus] 208447_s_at [HG_U133A] 208447_s_at [HG_U133A_2] 208447_s_at [HG_U133_Plus_2] 208447_s_at [HG_U133A] 209440_at [HG_U133A_2] 209440_at [HG_U133_Plus_2] 209440_at [HG_U95A] 36489_at [HG_U95Av2] 36489_at [HG_U95A] 36490_s_at [HG_U95Av2] 36490_s_at	NM_002764 BC001605 CR606516 D00860 CR622039 AK223169 X15331 BM465360 BE780495 BM465112 BM469823 BX384571 AL553711 AL515286 BM806167 BX446857 BQ071437 BG114584 BM479447 AL567234 BQ058078 BM928818 BI227063 BQ058715 BG170095 AL538282 BM450718 BU193305 BG1678	CCDS14529.1
EIF4A1	ENSG00000135702	Hs.129673	1973	NM_024533	NP_078809.2		BG033657 BG033583 BM542268 NM_001416 CR602368 CR623219 CR620740 CR623095 CR619751 CR608998 BF972096 CR605465 CR599489 BM555840 CR622601 CR598002 CR607537 CR626851 CR610019 CR604267 CR624603 CR599025 BM466179 BM541890 AK289453 BG336451 BF344055 CR602367 BF	CCDS10919.1
RAC3		Hs.45002	5881				BM561442 BC015197 BC009605 NM_005052 BG911001 BF699522 BG497006 BI462860 AI570572 BG527859 BF701294 BE560629 CX788142 CN289285 BI914032 BI668056 BE906968 BE958199 AV723911 AF008591 DR002141 CN289286 CV028086 BF698104 CN289287 BT019443 AF498966 BM841195 AI
HNRNPH2
ADK	ENSG00000075624|ENSG00000156110	Hs.656586	132	NM_001101 NM_001123 NM_006721	NP_001092.1 NP_001114.2 NP_006712.2		NM_001123 NM_006721 U50196 AK290633 BC003568 BQ072681 BG207604 BG193751 U90338 U90339 BE540162 BX458939 BM809990 BX353572 BM558259 BM543392 BQ069397 BG403513 U33936 BM463565 BQ230120 BG204457 BQ051259 BT006788 BG287406 BI256865 BQ943870 BG029079 BF207321	CCDS5341.1 CCDS7343.1 CCDS7344.1
RRAD	ENSG00000166592	Hs.1027	6236	NM_004165	NP_004156.1	[HC_G110] 1776_at [HG_U95A] 1776_at [HG_U95Av2] 1776_at [HG_Focus] 204802_at [HG_U133A] 204802_at [HG_U133A_2] 204802_at [HG_U133_Plus_2] 204802_at [HG_U133A] 204803_s_at [HG_U133A_2] 204803_s_at [HG_U133_Plus_2] 204803_s_at [HG_U133B] 231100_at [HG_U133_	BC057815 BC011645 L24564 NM_004165 BG167510 AK290613 BG339686 BG327464 BQ894612 CD109489 BU528111 BG425644 BG250978 BG252988 BQ641300 BQ948949 BF031571 BF689175 BF575114 BF688872 BG748673 BM051007 CB851496 BM983051 BM050768 CR994477 BF476039 BF688531 BG74	CCDS10824.1
DRG2	ENSG00000007306	Hs.78582	1819	NM_006890	NP_008821.1		AB209340 AK055873 BC062572 BC000493 CR604263 NM_001388 X80754 CR613675 CR610770 AK095755 CR619498 CR602137 CR620496 CR591061 CR624701 CR593963 BM547557 AL562272 BX365448 AL549800 BG749297 BX365447 BT006976 BM475400 BM547458 AL573857 AL554976 BM548606 BQ05	CCDS12583.1
SMARCA2	ENSG00000080503	Hs.298990	6595	NM_003070 NM_139045	NP_003061.3 NP_620614.2	[HG_U133A] 206542_s_at [HG_U133A_2] 206542_s_at [HG_U133_Plus_2] 206542_s_at [HG_U133A] 206542_s_at [HG_U133A_2] 206542_s_at [HG_U133_Plus_2] 206542_s_at [HG_U133A] 206544_x_at [HG_U133A_2] 206544_x_at [HG_U133_Plus_2] 206544_x_at [HG_U133A] 206544_x_at [	X72889 NM_003070 NM_139045 BC068252 AK094076 CR591550 CR595322 BM920706 BM919699 BM921013 BM905568 BM920998 BU902292 BM477198 BM545606 BG623836 AL561053 BM921978 BC040029 AL582354 BF693509 BE795578 AL558828 AL558829 BE893500 CD513355 BF337345 BU146104 BQ7	CCDS34977.1 CCDS34978.1
DNA2
BLK	ENSG00000136573|ENSG00000165269	Hs.146591	640	NM_001715 NM_001170	NP_001706.2 NP_001161.1		AK131319 NM_001715 S76617 BC032413 BC018703 Z33998 BC007371 CR625422 AL832875 BM478652 BQ050047 BM455228 BM458538 BC004473 BC038555 BM465077 BM458517 BM465722 BM922236 BG177090 BG389900 BQ049022 BQ057058 BG388319 BM923839 BQ066207 BG177324 BU180729 BX3638	CCDS5982.1 CCDS6541.1
RAB27A	ENSG00000069974	Hs.654978	5873	NM_004580 NM_183234 NM_183235 NM_183236	NP_004571.2 NP_899057.1 NP_899058.1 NP_899059.1	[HG_Focus] 209514_s_at [HG_U133A] 209514_s_at [HG_U133A_2] 209514_s_at [HG_U133_Plus_2] 209514_s_at [HG_U133A] 209515_s_at [HG_U133A_2] 209515_s_at [HG_U133_Plus_2] 209515_s_at [HG_U133A] 210951_x_at [HG_U133A_2] 210951_x_at [HG_U133_Plus_2] 210951_x_at [	NM_004580 NM_183234 NM_183235 NM_183236 U38654 BC132800 BI763431 AF125393 BM557278 U57094 BF978907 BX446427 BC107680 BM800922 BQ678619 BG113799 BQ681946 BM462441 BM472660 BG031925 BG687105 BX431284 BX431283 BF573684 BU165646 BF679467 BF795415 BF216459 AU1	CCDS10153.1
RAB28	ENSG00000157869	Hs.656060	9364	NM_001017979 NM_004249	NP_001017979.1 NP_004240.1		BX537681 BC035054 CR621879 CR597076 CR612152 NM_001017979 BC018067 CR616293 CR592237 AL528615 BQ232053 BG548533 BF981496 BM801937 BX398561 BX398592 AL528614 BX398593 BX338508 BM920172 BQ716417 BE777525 BE895540 BM903961 BX383192 BF983437 BX375907 AL521204	CCDS33961.1 CCDS3409.1
RAB13	ENSG00000143545	Hs.151536	5872	NM_002870	NP_002861.1		AK128675 X75593 NM_002870 BC000799 BM473489 BM546414 AK291580 CR612138 BC073168 AL519822 CR614708 BC009227 BG248342 AL544798 BM423438 AL519821 BM463115 AL570891 BQ934342 CD245623 BG169213 BF982882 BE877880 BQ652220 BC094846 BF701011 BM555992 BQ719615 BQ95	CCDS1058.1
RAB9A	ENSG00000123595	Hs.495704	9367	NM_004251	NP_004242.1	[HG_Focus] 221808_at [HG_U133A] 221808_at [HG_U133A_2] 221808_at [HG_U133_Plus_2] 221808_at [HG_U95A] 39628_at [HG_U95Av2] 39628_at [HG_U95B] 50329_s_at [HG_U95B] 50332_r_at [HG_U95D] 79341_at [U133_X3P] Hs.28726.0.S1_3p_at [HuGeneFL] U44103_at	BM926730 BM473176 BI757894 CR612058 NM_004251 BC017265 BM476930 BX422914 BX344135 BX361467 BQ709967 BX422913 BI825651 CB961434 CD515129 BQ221697 BI761520 AK290505 CA488998 EB385569 BF307322 AI671547 CB997928 DN602233 AI934576 AW007521 BG715703 AI479232 BG	CCDS14156.1
RAB7A	ENSG00000075785	Hs.15738	7879	NM_004637	NP_004628.4		NM_004637 AK024417 AK094449 AK225691 BX537775 BC008721 BM927025 AK290721 BG478517 BC013728 AK225177 BQ059869 BM909350 BM804491 BU157131 BG261416 BM914020 BF304373 BF311538 BG759145 BG701811 BE899195 BF974320 BM560803 BG821687 BI916002 BE901600 BF316276 BM	CCDS3052.1
RAB5C	ENSG00000108774	Hs.701970	5878	NM_004583 NM_201434	NP_004574.2 NP_958842.1		NM_201434 CR620653 NM_004583 BC106039 CR620573 CR595237 CR607771 CR624854 CR615479 CR611639 CR603551 CR600565 CR617757 CR607787 CR608029 CR599091 CR600279 CR591636 U18420 CR591906 CR613867 CR625641 CR623581 CR601486 CR622103 CR621567 CR626803 CR625174 U11	CCDS11419.1
PAPOLA	ENSG00000090060	Hs.253726	10914	NM_032632	NP_116021.2		NM_032632 BC036014 BC015150 AK057629 BX248301 X76770 AK024849 BM457487 BX248753 AK097832 BG110231 BX161482 BI462334 BM551375 BM923576 CB988768 BG035418 BE785953 BM479149 BE890063 BU853622 BM799762 BM801174 BG027231 BM480024 BQ051108 BX417541 BG699680 BE77	CCDS9946.1
ATP1A2	ENSG00000018625	Hs.34114	477	NM_000702	NP_000693.1	[U133_X3P] 203295_3p_s_at [HG_U133A] 203295_s_at [HG_U133A_2] 203295_s_at [HG_U133_Plus_2] 203295_s_at [HG_Focus] 203296_s_at [HG_U133A] 203296_s_at [HG_U133A_2] 203296_s_at [HG_U133_Plus_2] 203296_s_at [HG_U95A] 34377_at [HG_U95Av2] 34377_at [U133_X3P] g	NM_000702 BC047533 AB018321 AL831997 AL831991 BC052271 AK124581 AK126573 AK091617 BU845436 BX456435 BU553035 BQ952396 BF967853 BF967312 BQ718301 BU931861 BQ917308 BQ876809 CD515327 CD609444 BC013680 CF457328 BF309161 AL119335 CD609447 W22069 W28400 AV7258	CCDS1196.1
CCT4	ENSG00000115484	Hs.421509	10575	NM_006430	NP_006421.2	[HG_Focus] 200877_at [HG_U133A] 200877_at [HG_U133A_2] 200877_at [HG_U133_Plus_2] 200877_at [HG_U133B] 227171_at [HG_U133_Plus_2] 227171_at [HG_U95A] 32594_at [HG_U95Av2] 32594_at [U133_X3P] g5453604_3p_s_at [U133_X3P] Hs.79150.1.A1_3p_at [HuGeneFL] U3884	NM_006430 AK290538 AF026291 AK129860 U38846 BC106934 BC106933 BM473219 BM473235 BM918916 CR615372 CR620064 CR619877 BU590373 CR622073 BM911727 BM555583 BG254564 BG027308 BF035449 BE902609 BU508059 BG387629 BE250191 AL520293 BM554061 BM808186 BC014676 BE88	CCDS33206.1
CCT8	ENSG00000156261	Hs.125113	10694	NM_006585	NP_006576.2	[HG_Focus] 200873_s_at [HG_U133A] 200873_s_at [HG_U133A_2] 200873_s_at [HG_U133_Plus_2] 200873_s_at [HG_U95A] 39767_at [HG_U95Av2] 39767_at [HG_U95B] 55745_at [HG_U95B] 55745_at [HuGeneFL] D13627_at [U133_X3P] g6005726_3p_a_at	BC012584 NM_006585 BC072001 BC095470 AK222490 CR595879 BC035472 D13627 CR612834 CR590648 CR605731 CR617595 CR619682 CR609081 CR597602 CR594631 CR604257 BF969802 BC005220 BM561135 CR612497 BQ440135 BM913709 BM910035 BF983965 AL540907 BE797899 BM456911 BM56	CCDS33528.1
CDK9	ENSG00000136807	Hs.150423	1025	NM_001261	NP_001252.1		BG614940 BX091973 AV727956 AI703465 BE549667 AI640865 AW991998 BF515461 AI654789 AI735197 AI687246 BF116068 AA984157 BI962539 AA430420 BG951798 T58886 BI002610 AV726005 BI024596 AI042029 BI002607 R85081 BQ359683 BQ359684 T23556 AA969125 BI002619 BI002635	CCDS6879.1
HLCS	ENSG00000159267	Hs.371350	3141	NM_000411	NP_000402.3		D87328 NM_000411 D23672 BC060787 X80160 BM562444 BG251873 BQ717432 BG028622 BU542434 BF976809 BF671778 AI423055 CD102840 BQ721020 AU125648 CX866839 CB988654 CD608431 CD608439 AJ001864 BG742806 CN357669 CD608433 CB529960 CD742796 BQ008499 CN357671 BI094308	CCDS13647.1
CDK7	ENSG00000134058	Hs.184298	1022	NM_001799	NP_001790.1	[HC_G110] 1969_s_at [HG_U95A] 1969_s_at [HG_U95Av2] 1969_s_at [HC_G110] 1969_s_at [HG_U95A] 1969_s_at [HG_U95Av2] 1969_s_at [HG_Focus] 211297_s_at [HG_U133A] 211297_s_at [HG_U133A_2] 211297_s_at [HG_U133_Plus_2] 211297_s_at [HG_Focus] 211297_s_at [HG_U133	L20320 X77743 BC005298 X79193 CR611671 CR600515 AK026509 BI520824 Y13120 BM544802 X77303 BC000834 CR620322 BU953998 BM564276 CD047962 BX353218 CD244941 BM544823 BQ051418 BQ278433 BM904360 AL579061 BM922127 BI090778 BE883105 BQ431198 BQ424520 BX350838 BF02	CCDS3999.1
TUBB8	ENSG00000173876	Hs.532659	347688	NM_177987	NP_817124.1		CR606225 CR612709 CR626121 CR603249 CR592383 CR592105 CR590375 CR605516 CR614889 CR599052 CR592639 CR621858 CR603378 CR591556 CR601851 CR600137 NM_177987 BC101271 BC101270 BG492264 DB324757 CN274524	CCDS7051.1
PARF
SKIV2L	ENSG00000185896	Hs.89864	6499	NM_005561.3	NP_005552.3		AB209605 NM_006929 U09877 Z48796 BC015758 BQ876942 BU539703 BE262710 BM479298 BM469608 BE734504 BM561498 BQ072445 BI197299 BE797980 BX369593 BQ222596 BQ066748 BE963637 BG335716 AL578578 BQ952076 BM923777 CA487328 BF311277 BU527965 BU553018 AL556277 AL5205
RBMS2	ENSG00000076067	Hs.645521	5939	NM_002898	NP_002889.1		NM_002898 BC027863 CR594007 CR611083 BC072679 D28483 CR612928 BX403122 BE903614 AL521833 CD172413 BG541847 BX369360 BX382332 AL521834 BG253591 BX369359 CA489109 BX403123 BQ227605 BX382333 BX357396 BX399524 BX353289 BQ941040 BX372587 BX403076 CD389059 BX40	CCDS8923.1
SF3B4		Hs.516160	10262				BC090883 AK097315 BM456848 NM_005850 CR620359 CR621149 AK223322 CR592826 BC004273 BC013886 CR614991 CR605255 CR600971 CR594952 CR619749 CR595486 CR591497 BG830728 BU500948 BU151523 BQ422502 BM922885 BM552939 BM464848 BX355418 BX355388 BM919143 BM809480 BX
SAFB		Hs.23978	6294				CR749251 NM_002967 U72355 AK290444 BC126219 L43631 AB208780 BC020309 BC032055 AK095736 BM047753 BM456433 BM921620 BM469779 BU502555 BM552909 BE892989 BX396668 BX443792 BM458444 BF980805 BM560980 BE782535 BQ061648 BQ061663 BQ927481 BQ066725 BQ069866 BQ0668
RPS6KA1	ENSG00000117676	Hs.149957	6195	NM_001006665 NM_002953	NP_001006666.1 NP_002944.2	[HC_G110] 1127_at [HG_U95A] 1127_at [HG_U95Av2] 1127_at [HC_G110] 1127_at [HG_U95A] 1127_at [HG_U95Av2] 1127_at [HG_Focus] 203379_at [HG_U133A] 203379_at [HG_U133A_2] 203379_at [HG_U133_Plus_2] 203379_at [U133_X3P] g4506732_3p_at [HuGeneFL] L07597_at	BC014966 AK092955 NM_002953 NM_001006665 L07597 AK225672 AK292722 BC039069 BX365770 BQ053880 BM458802 BM452481 BX343013 BX365771 BF684175 BG253918 BX364069 BM543222 BM549979 BF982517 BQ054216 BX343356 BX406199 AL527499 BX365695 BM910397 BQ073620 BX401660	CCDS284.1 CCDS30649.1
RBMY1F	ENSG00000131003	Hs.567746	159163	NR_002193.1		[HG_U133_Plus_2] 1552952_at [HG_U133A] 216544_at [HG_U133A_2] 216544_at [HG_U133_Plus_2] 216544_at [U133_X3P] Hs2.302072.1.S1_3p_at	BC026077 NM_152585 BC030018 NM_001006117 X76060 BI464610 BG718416 EL736504 CV024260 BP370066 CR747387
RBM1
RHEB	ENSG00000100385|ENSG00000106615	Hs.283521	6009	NM_000878 NM_005614	NP_000869.1 NP_005605.1		AF148645 XR_015282 D78132 BG183219 BI551904 BG615438 BG164033 BI666848 BG036955 CA487673 BG708894 BE887729 BI668204 BG197163 BF103544 BQ228481 BG184254 BG184653 BG207568 BG195185 BG495256 BG182693 CN388018 BG718611 BG502056 BG194670 BU686150 BX385173 CR61	CCDS13942.1 CCDS5927.1
EPHA7	ENSG00000135333	Hs.73962	2045	NM_004440	NP_004431.1	[HC_G110] 1485_at [HG_U95A] 1485_at [HG_U95Av2] 1485_at [HG_U133_Plus_2] 1554629_at [HG_Focus] 206852_at [HG_U133A] 206852_at [HG_U133A_2] 206852_at [HG_U133_Plus_2] 206852_at [HG_U133B] 229288_at [HG_U133_Plus_2] 229288_at [HG_U133B] 238533_at [HG_U133_P	NM_004440 L36642 AB209269 BC126125 BC126151 BC027940 BM555462 BX420494 BF982716 BG024145 BX452205 CD653198 BX435466 BI769431 DA569686 DR001584 CD250661 BI753142 AU119928 BF983204 BM677016 CN283293 DN917152 CN283296 CN430670 BF981052 CN283294 CV029844 CN28	CCDS5031.1
RPS6KA2	ENSG00000071242	Hs.655277	6196	NM_001006932 NM_021135	NP_001006933.1 NP_066958.2	[HG_U133_Plus_2] 1557970_s_at [HG_Focus] 204906_at [HG_U133A] 204906_at [HG_U133A_2] 204906_at [HG_U133_Plus_2] 204906_at [HG_U133A] 212912_at [HG_U133A_2] 212912_at [HG_U133_Plus_2] 212912_at [HG_U95A] 32892_at [HG_U95Av2] 32892_at [HG_U95A] 33325_at [HG	NM_021135 AB209116 NM_001006932 AK095751 BC002363 X85106 AK027727 AB073884 L07598 BM801851 BX401410 BX353841 BQ888231 BQ277933 BU145341 AL523836 BQ877912 BI198735 AL523835 CB957866 BQ710550 BQ957002 BQ894321 BU190853 BX353842 BQ888613 BQ889080 BF205134 CD	CCDS34570.1 CCDS5294.1
ERBB4	ENSG00000178568	Hs.390729	2066	NM_001042599.1 NM_005235	NP_001036064.1 NP_005226.1		NM_005235 NM_001042599 L07868 CR627023 AK126298 BC112199 AB209697 AF007153 BG484626 CX873078 CN289914 AL701131 BM979622 AL700041 AL701148 AL699888 AL700733 AW438696 AL699877 AW960013 BP314199 DA495843 DA300424 W39049 DA239163 DA097512 DB308002 DB315626 AL	CCDS2394.1
RNPS1		Hs.355643	10921				AK092131 L37368 AK091886 BC108316 NM_006711 NM_080594 BC001838 BC001659 CR607342 CR605668 CR593829 CR591441 CR623779 CR590882 CR607880 AK021799 CR599280 AF015608 AK124461 CR617328 AF274003 CR598454 CR593509 CR612691 CR600795 CR626163 CR608607 CR613111 CR5
RAB35	ENSG00000111737	Hs.524788	11021	NM_006861.4	NP_006852.1	[HG_Focus] 205461_at [HG_U133A] 205461_at [HG_U133A_2] 205461_at [HG_U133_Plus_2] 205461_at [HG_U133A] 215015_at [HG_U133A_2] 215015_at [HG_U133_Plus_2] 215015_at [HG_U133A] 221819_at [HG_U133A_2] 221819_at [HG_U133_Plus_2] 221819_at [HG_U133B] 225620_at	NM_006861 BC015931 AK125543 AK001309 CR622981 BC017753 CR623183 BE780477 BX361443 AL534849 BQ061561 AL534848 BX345792 BM467132 BM804256 AL578379 BM551293 BM923228 BX344672 AL556013 BX361444 BM560783 BI758687 BM457141 BX365670 BF204252 AL528565 BU157921 BX
TOP3A	ENSG00000166670|ENSG00000177302	Hs.592115	7156	NM_002425 NM_004618	NP_002416.1 NP_004609.1	[HC_G110] 1028_at [HG_U95A] 1028_at [HG_U95Av2] 1028_at [HG_U133A] 204946_s_at [HG_U133A_2] 204946_s_at [HG_U133_Plus_2] 204946_s_at [HG_U133A] 214300_s_at [HG_U133A_2] 214300_s_at [HG_U133_Plus_2] 214300_s_at [HG_U95A] 41004_at [HG_U95Av2] 41004_at [U133	NM_004618 BC051748 U43431 AK292926 AK126869 AK290513 CR593799 BM462184 AL578214 BM804018 BM910465 AL555800 BX394136 BQ897944 BG755250 BM046431 BX359327 BU191611 BQ929795 BQ673046 BE275290 BQ226006 BX359328 BU902730 BQ215187 AI357363 BQ883495 BG333658 BU54	CCDS8321.1 CCDS11194.1
TNK1		Hs.203420	8711				NM_003985 BC035782 AK225403 U43408 BM543949 CR623896 BX448526 BX448527 DN997689 AL035861 CA440241 BI908132 BP253899 DB086592 DA746990 DA450725 DA089305 DB095753 DA442611 DA916656 AW951144 DA452466 DA772207 DB076763 DB244055 DA451647 CN355176 DA438001 DB28
ROCK1	ENSG00000067900	Hs.306307	6093	NM_005406	NP_005397.1		NM_005406 BC113114 U43195 AK057038 BC041849 AB208965 BM478829 BM457771 BM906155 BG109436 BE895648 CF780845 BM543234 BQ225204 BQ901138 BG115981 BQ050253 BF217715 BM468903 BG484727 BE891335 BM457267 CR986810 BG113483 BG290233 BG109042 CR982983 CD518324 BQ22	CCDS11870.1
ILK	ENSG00000166333	Hs.5158	3611	NM_001014794 NM_001014795 NM_004517	NP_001014794.1 NP_001014795.1 NP_004508.1		CR749220 NM_001014795 NM_004517 CR625625 U40282 NM_001014794 BC001554 CR625972 CR608758 CR598952 CR601713 CR599632 CR615121 CR624967 CR604127 CR611887 AJ277481 CR407673 BQ890534 BF569648 BM805948 BM807706 BG117483 CR622983 AL569057 BM800394 AL528726 AL528	CCDS7768.1
ORC1L	ENSG00000085840	Hs.17908	4998	NM_004153	NP_004144.2	[HG_Focus] 205085_at [HG_U133A] 205085_at [HG_U133A_2] 205085_at [HG_U133_Plus_2] 205085_at [HG_U95A] 38564_at [HG_U95Av2] 38564_at [U133_X3P] g4758849_3p_at [U133_X3P] g4758849_3p_x_at [HuGeneFL] U40152_s_at	NM_004153 U43416 U40152 BC011539 AK291909 CR594568 CR619175 BF796650 AL563154 AL530421 BM908744 BM476715 BQ230059 AL561250 BG328342 AL530422 AL528479 BM556110 BQ048846 BQ055912 AL582531 BG391980 BE903488 BG390855 BX370588 BE782505 BF797918 AL552393 BE7819	CCDS566.1
ARL13B	ENSG00000169379	Hs.533086	200894	NM_144996 NM_182896	NP_659433.2 NP_878899.1		CR936763 AL713789 NM_182896 NM_144996 CR936753 BC094725 CR936756 BC062993 BC104034 BC104033 BC104036 BC104035 BC031093 BC073842 BM454332 BM470717 BF793411 BM450523 BG105722 BC015439 BU903002 BE888518 BI598365 BF244861 BF573953 BF679418 BI560126 BU176909 C	CCDS2924.1 CCDS2925.1
DAK	ENSG00000149476	Hs.6278	26007	NM_015533	NP_056348.2	[HG_U133A] 218688_at [HG_U133A_2] 218688_at [HG_U133_Plus_2] 218688_at [HG_U133B] 224735_at [HG_U133_Plus_2] 224735_at [HG_U133B] 244627_at [HG_U133_Plus_2] 244627_at [HG_U95B] 46570_at [HG_U95C] 65774_at [HG_U95E] 71827_at [HG_U95E] 75777_at [U133_X3P] g	NM_015533 CR593561 BC001341 AK023915 AK223580 DQ344550 BM928273 DQ138290 AK094516 BM549940 CD359803 BM050005 BQ062314 BG745821 BU163111 BQ229216 BM423663 BQ055300 BQ064441 BQ054864 BM927869 BM810147 AL578442 BX357752 BQ058131 BQ056098 BQ063430 BQ061010 BQ	CCDS8003.1
CHD9		Hs.59159	80205				DQ333316 NM_025134 AY647157 AY243500 AB002306 DQ059482 AY243504 AY243501 CR609999 AK022582 AK092208 BC033770 BC022889 AK022240 BM468481 BM477038 AL578494 AL556187 BE882430 BG256071 BF794256 BG122130 BQ708831 BF573695 BQ225687 BG178497 BX329305 BF696489 BX
NONO	ENSG00000147140	Hs.533282	4841	NM_007363	NP_031389.3		NM_007363 BC028299 BC002364 BC025352 BC025280 BC012141 U02493 CR614502 BC003129 AK291140 BG027845 U89867 CR590679 BF686644 CR605046 CR619917 CR597886 CR623522 BC069616 BC069639 L14599 BC004113 CR594755 BM919949 BF983335 BF308995 BE728711 BE742869 CR456761	CCDS14410.1
PRKD1	ENSG00000184304	Hs.508999	5587	NM_002742	NP_002733.2	[HC_G110] 123_at [HG_U95A] 123_at [HG_U95Av2] 123_at [HC_G110] 123_at [HG_U95A] 123_at [HG_U95Av2] 123_at [HG_Focus] 205880_at [HG_U133A] 205880_at [HG_U133A_2] 205880_at [HG_U133_Plus_2] 205880_at [U133_X3P] g4506074_3p_at [HuGeneFL] X75756_at	X75756 NM_002742 BE897881 CD242344 BQ439713 BQ439129 CN480673 BE311878 BX954140 CN412381 BM985299 CF146492 BE161696 BQ027040 BX104731 BM678316 CN412384 CF529276 CN412380 BU621939 CA440996 BC029966 AW863568 CN412383 BI825769 BU622110 BX645735 CN412379 DB02	CCDS9637.1
CDK10	ENSG00000185324	Hs.699177	8558	NM_001098533.1 NM_052987 NM_052988	NP_001092003.1 NP_443713.1 NP_443714.3		AK131531 NM_052988 BC017342 NM_001098533 CR615113 CR624710 CR617735 BC093028 CR599641 CR595282 CR612010 NM_052987 BC025301 CR602954 L33264 BQ279065 CR595651 BM561870 BM924397 AK290485 BX343498 BI768517 BM924747 BM802021 BM452234 BX336934 AK292351 BG419480	CCDS10984.1 CCDS32514.1
PMVK	ENSG00000163344	Hs.30954	10654	NM_006556	NP_006547.1	[HG_Focus] 203515_s_at [HG_U133A] 203515_s_at [HG_U133A_2] 203515_s_at [HG_U133_Plus_2] 203515_s_at [HG_U95A] 35621_at [HG_U95Av2] 35621_at [U133_X3P] g5729979_3p_s_at [HuGeneFL] L77213_at	BC006089 NM_006556 BC007694 CR599616 AK130234 BU956927 BM470896 BQ892297 BM544302 BG701638 BQ877280 BQ064065 BM563336 BM808695 BQ058717 CF455952 BM423359 BG473934 BQ063485 BE903784 BQ061207 AL577056 AL554310 CR622269 BQ061044 AL527917 BU163527 BQ066611 BQ	CCDS1073.1
EIF4H	ENSG00000106682	Hs.520943	7458	NM_022170 NM_031992	NP_071496.1 NP_114381.1		NM_022170 BC066928 BC010021 BC021214 NM_031992 CR595248 D26068 CR595546 CR608535 CR610962 CR595117 CR593131 CR621172 CR615480 CR599580 CR599953 CR621128 CR611374 CR614031 BG425462 BM454614 BF125314 BM917339 BQ937471 BG394335 BM457096 AL518874 BE901969 BE3	CCDS5564.1 CCDS5565.1
PABPC4	ENSG00000090621	Hs.169900	8761	NM_003819	NP_003810.1		AK125926 BC094755 BC071591 U75686 NM_003819 BC065540 BC029969 U33818 AK091110 BG114592 BQ682477 BE872150 BM469566 AK222917 AB208962 BQ654147 BU196691 BF570404 BM910892 BM552568 BG423673 BQ892782 BM550106 BQ676774 BM917685 BM467526 BQ676843 BQ721251 BM4770	CCDS438.1
G3BP1	ENSG00000145907	Hs.587054	10146	NM_005754 NM_198395	NP_005745.1 NP_938405.1		NM_005754 BX648012 BC006997 NM_198395 BC108278 BX647869 AK222606 AK130003 BM473079 U32519 CR625819 CR614415 CR601908 BM013752 CR536535 BT019384 BM457129 BM469365 BM463144 BG178646 BG333626 BM905065 BM910289 BU508123 BM924849 BM905713 AL579722 AL515767 BM5	CCDS4319.1
SFRS6	ENSG00000124193	Hs.6891	6431	NM_006275	NP_006266.2		NM_006275 BM467383 AL110214 BC006832 CR591046 U30828 CR605163 AB208976 AK291203 U30883 BQ439803 BM919290 BX342825 BI518897 BX352595 AL579415 BM903825 BX400196 BG431873 BG179341 AL542172 CR606848 BG167762 AL542171 BX393404 BU166328 CF272307 BQ436904 BQ4221	CCDS13318.1
SFRS5	ENSG00000100650	Hs.632326	6430	NM_001039465 NM_006925	NP_001034554.1 NP_008856.2		BC040209 CR610617 BC029984 NM_001039465 AF070562 CR600334 NM_006925 CR595330 CR625732 CR614547 U30826 CR599379 CR601743 CR615896 BQ056609 BC018823 BU191535 BX383563 BM461486 BM806724 BG292426 CR607468 BM451393 CR626817 BM462262 BX401416 BX415853 CR590038	CCDS32109.1
SFRS9		Hs.700688	8683				BG107695 BM917786 BM911018 CR616096 BU507382 BM811012 NM_003769 BM473592 BM914816 CD516177 BU856699 BU174553 BM476179 BM807884 BU536695 CR603096 BG287321 BG258475 BM560740 BU855315 BM917380 BE903452 BM449463 CR598070 CR606248 AL530529 BQ063262 CR593564 CR
PRKG2	ENSG00000138669	Hs.570833	5593	NM_006259	NP_006250.1	[HG_Focus] 207505_at [HG_U133A] 207505_at [HG_U133A_2] 207505_at [HG_U133_Plus_2] 207505_at [HG_U95A] 33536_at [HG_U95Av2] 33536_at [HG_U95D] 74005_at [U133_X3P] g5453977_3p_at [HuGeneFL] X94612_at	NM_006259 X94612 D70899 BQ232970 AA913837 AI827981 BX508960 DR006098 DA369060 DA462272 DB292378 DC348114 DC348111 DB271660 DA439443 DA324330 BX101259 DC348270 BX641735 AI383235 AA723782 AI005557	CCDS3589.1
MAP3K1	ENSG00000095015	Hs.657756	4214	NM_005921.1	NP_005912.1	[HC_G110] 2004_at [HG_U95A] 2004_at [HG_U95Av2] 2004_at [HG_U133A] 214786_at [HG_U133A_2] 214786_at [HG_U133_Plus_2] 214786_at [HG_U133A] 214786_at [HG_U133A_2] 214786_at [HG_U133_Plus_2] 214786_at [HG_U133B] 225927_at [HG_U133_Plus_2] 225927_at [HG_U133B	NM_005921 AF042838 BX537527 BM928438 BQ430775 BU194120 BU172741 BF691071 CU448210 BF216567 AU132367 BG426673 BG119132 CR989538 BQ024720 BX096276 AL133917 BQ005498 CA448770 DA828234 AL042445 DN914111 BE162514 BQ016488 BE536825 AA166751 CN314481 AW972481 AW
NME3	ENSG00000196565	Hs.514065	4832	NM_000184	NP_000175.1		BU196357 BQ057903 BQ055975 BU857715 BF206560 NM_002513 BC000250 BM904437 BM921578 AI525854 BQ225317 BG741053 BQ676170 BU957344 BE784262 BQ924034 BU191780 BG775365 CA489842 BI915356 BE908322 BM006672 BG331733 BI458346 BI913903 CA454632 BQ957171 CA454456 CA	CCDS7755.1
DDX10		Hs.591931	1662				AB209884 AL833534 BC091521 NM_004398 U28042 AB040537 BC093656 BC093654 BC064921 BC049217 BG113446 BM917130 BM561644 BM455432 BG676224 CD513226 BQ933317 BM047909 BQ431064 CD359376 BU931762 BE782472 BQ935964 BU159524 BG402391 BQ928472 BU170172 AU143115 BF68
LRRK1	ENSG00000154237	Hs.407918	79705	NM_024652.3	NP_078928.3		NM_024652 DQ013130 BC146769 AB058693 AK131075 AK058028 BC005408 BC020379 AK054662 AK094556 BC066655 BC110293 AK026772 BC018934 AK225575 BM542223 BG284413 BC068080 BG388614 BQ064084 BF796030 BM469840 BQ686197 BU166882 BE544646 CD243942 BQ940155 CD243748 DA
HNRNPA1L2
PGS1		Hs.654671	9489				CR749720 AL359590 BC108732 NM_024419 BC025951 CR594011 BC035662 AK024529 AK225030 BM466827 BM546301 AL527082 BQ433375 BC008903 BC015570 BG401326 BE614917 BU171900 BU509554 BX327651 BM013254 CD514183 BF132841 BI823309 CV807521 CD556710 BE960960 BG528359 BE
MYLK3
KARS	ENSG00000065427	Hs.3100	3735	NM_005548	NP_005539.1	[HG_Focus] 200079_s_at [HG_U133A] 200079_s_at [HG_U133A_2] 200079_s_at [HG_U133B] 200079_s_at [HG_U133_Plus_2] 200079_s_at [U133_X3P] 200079_s_at [HG_Focus] 200840_at [HG_U133A] 200840_at [HG_U133A_2] 200840_at [HG_U133_Plus_2] 200840_at [HG_U95A] 34336_a	AF285758 NM_005548 D32053 BC004132 D31890 CR611117 CR593300 BC013246 CR622561 CR617122 CR601961 CR608423 BM478665 AK126584 BM923581 BQ230377 BQ718339 CD517951 BF795702 BM473482 BM464250 BI490581 AL581487 BX463770 BE910272 AL515660 BE902153 AL581565 BM5642	CCDS10923.1
LARS2	ENSG00000011376	Hs.526975	23395	NM_015340	NP_056155.1	[U133_X3P] 204016_3p_at [HG_U133A] 204016_at [HG_U133A_2] 204016_at [HG_U133_Plus_2] 204016_at [HG_U133A] 34764_at [HG_U133A_2] 34764_at [HG_U133_Plus_2] 34764_at [HG_U95A] 34764_at [HG_U95Av2] 34764_at [HuGeneFL] D21851_at [U133_X3P] g7661871_3p_at [U133	BC025989 NM_015340 D21851 AK025465 AK026113 BF983963 BF969583 BM564210 BQ216542 BU184816 BU163281 BM927807 AL582596 BQ651549 BU149166 BQ649567 BQ646920 BQ683359 BQ649762 BU838934 BQ643689 BQ650684 BX391022 AL561360 BI252056 BQ651781 BG674064 BG116856 BQ70	CCDS2728.1
EFTUD2	ENSG00000108883|ENSG00000143294	Hs.151787	9343	NM_004247 NM_005973 NM_199416	NP_004238.2 NP_005964.3 NP_955448.1	[HG_U133B] 222397_at [HG_U133_Plus_2] 222397_at [HG_U133B] 222398_s_at [HG_U133_Plus_2] 222398_s_at [HuGeneFL] D21163_at [HuGeneFL] D21163_at [U133_X3P] g12803112_3p_a_at [U133_X3P] g7706542_3p_at [U133_X3P] g7706542_3p_at [U133_X3P] Hs.151787.0.S3_3p_at	AK126464 AK023790 D21163 AK128148 AK126652 AK126193 NM_004247 BC002360 AK293108 AK225335 CR456774 AJ505017 BX647305 BG761208 BU190618 BM913905 BG745070 BE873392 BG106831 BG339558 BI117367 BE742127 BM009509 BG116264 BM805871 BM542723 BE796619 BM479205 AL56	CCDS11489.1 CCDS1157.1 CCDS1158.1
SART3	ENSG00000075856	Hs.584842	9733	NM_014706	NP_055521.1		CR933631 NM_014706 AB020880 D63879 AF387506 AK290209 BC093784 BC111983 AK225174 BC024279 BC004547 BC032601 BC103706 AB073647 BC015627 BC041638 BE902931 BG112444 BG122991 BE731693 BM475144 BM465186 BQ224169 CD000797 BF528178 BG394982 BG758037 BG253802 BG28	CCDS9117.1
2-Sep
SHPRH	ENSG00000146414	Hs.124537	257218	NM_001042683.1 NM_173082.2	NP_001036148.1 NP_775105.1	[HG_U133B] 226366_at [HG_U133_Plus_2] 226366_at [HG_U133B] 241745_at [HG_U133_Plus_2] 241745_at [HG_U95B] 45212_at [HG_U95E] 69894_at [HG_U95E] 70197_s_at [HG_U95D] 71324_at [HG_U95E] 72753_at [HG_U95E] 72753_at [HG_U95E] 86049_at [HG_U95E] 87229_at [HG_U	NM_001042683 AY163808 NM_173082 BX648322 BC117686 AY161136 CR749290 AK126959 AL833521 AK094944 AK075318 AK130768 AK123205 CR615021 BX456529 BX341572 BQ890350 BX362621 DA645812 DA571605 CR994008 BG285647 DB294612 CA449840 BM684572 BQ014853 BG926361 BC11308
STK3	ENSG00000104375	Hs.492333	6788	NM_006281.2	NP_006272.2		CR627416 AK131363 BC010640 NM_006281 U26424 U60206 AK075229 AK291837 BM905614 AL527703 CB956836 AL571992 BU199106 BM554464 BQ723525 BF337589 BG166311 BE782652 BX348291 BU186529 BQ423964 BX371670 BF673812 BF028753 AU125963 CB997459 BG025496 BG037143 BF6779
PAK2	ENSG00000180370	Hs.518530	5062	NM_002577	NP_002568.2		NM_002577 AF092132 BC063539 AK291339 BC046197 U25975 BC069613 BC031667 CR600384 BQ278336 BE886170 BQ431126 BG680200 BQ217710 BQ066915 BM541651 BF668860 BG388322 BG403796 BQ646444 BE889921 BQ233007 BX403115 BU508570 CR624656 BQ946107 BG114964 CF597335 BF69	CCDS3321.1
MAPK7	ENSG00000166484	Hs.150136	5598	NM_002749 NM_139032 NM_139033 NM_139034	NP_002740.2 NP_620601.1 NP_620602.1 NP_620603.1		AB209611 NM_139033 U29725 NM_002749 AY534741 BC009963 U25278 BC030134 U29726 NM_139034 BC007992 BC007404 NM_139032 CR604533 CR592256 BQ932910 AL524274 BM563090 BQ050830 BI768530 BE300027 BG775076 AL524273 BQ225530 BG336168 BX419518 BG825465 BQ956985 BX451	CCDS11206.1 CCDS11207.1
MAP2K5	ENSG00000137764	Hs.114198	5607	NM_002757.2 NM_145160	NP_002748.1 NP_660143.1		AK025177 AK092615 NM_145160 NM_002757 CR592618 BC008838 CR624401 U71087 CR611862 AK057521 CR620602 BT006780 CR542229 BM457360 BM472505 BM925950 AL573417 AL548930 BQ722456 BM923045 BX367355 AK024766 BQ957525 CF272258 CD242326 BX367354 BI523892 BX336641 BI5	CCDS10224.1
HNRNPA0	ENSG00000177733	Hs.96996	10949	NM_006805	NP_006796.1		NM_006805 BC018949 BG036353 BC030249 BC018800 BC012980 BC001008 BC028976 BC011972 BC019271 CR592858 CR607265 CR604783 U23803 CR611804 CR599659 CR618572 CR598679 CR614650 CR605629 CR592616 CR614845 CR607192 CR607296 CR592229 CR619753 BQ067723 CR622742 CR62	CCDS4193.1
TARDBP	ENSG00000120948	Hs.300624	23435	NM_007375	NP_031401.1		NM_007375 BC071657 BC095435 AL050265 BC001487 BF972071 AK222754 BM455809 BQ278443 BM807789 CR533534 EF434181 EF434182 U23731 BU570934 BI765369 AF311304 BG421052 BI552566 BM468014 BM799724 BE877269 BM807277 BG425100 BX422262 BX447691 BX416439 AL578884 BM45	CCDS122.1
PRKAA1	ENSG00000132356	Hs.43322	5562	NM_006251 NM_206907	NP_006242.5 NP_996790.3		NM_206907 NM_006251 BC037303 BC048980 AB022017 AF100763 CR616720 BI552761 BM920934 BC012622 BX448726 BX448725 BQ049192 BG033766 BQ423008 BG170903 BG291309 BG773288 BQ720524 BU178001 BQ878361 BE891307 CF994504 DA571015 BQ716041 BU520965 BF697152 BF980355 B	CCDS3932.1 CCDS3933.1
DAZ2	ENSG00000187191|ENSG00000205944	Hs.592257	57055	NM_020364 NM_001005785.1 NM_020363	NP_001005786.1 NP_065097.2 NP_001005785.1 NP_065096.1		BC036648 NM_020363 AF414184 NM_001005785 NM_001005786 BC113006 AF248480 U21663 DB243719 DB077245 DB022852 AA129915	CCDS35489.1 CCDS35485.1
ACACA	ENSG00000132142	Hs.160556	31	NM_198834.1 NM_198836 NM_198837 NM_198838.1 NM_198839	NP_942131.1 NP_942133.1 NP_942134.1 NP_942135.1 NP_942136.1	[HG_Focus] 212186_at [HG_U133A] 212186_at [HG_U133A_2] 212186_at [HG_U133_Plus_2] 212186_at [HG_U95A] 38528_at [HG_U95Av2] 38528_at [HG_U95C] 49091_at [HG_U95E] 78783_at [U133_X3P] Hs.7232.0.S2_3p_at	NM_198839 NM_198834 NM_198838 NM_198837 NM_198836 AY315627 AY237919 AB209325 BC031485 CR598320 CR626022 BC041598 AY315623 AY315619 AY315620 BQ229948 BF304105 BM549563 BM466101 BM466023 BM926655 AL539108 CR614552 BQ071182 BG397141 AY315626 BM474453 BQ88197	CCDS11317.1 CCDS11318.1
NAIP	ENSG00000179978	Hs.646951	4671				XM_001127632 AK124511 AK124552 BM477340 BQ672718 BF343224 CD514568 BE566003 CD511571 DQ786305 CB998339 CB962689 CV812451 AI821682 BU929491 CA447943 AW835058 AV713219 BX491250 AV698787 CN390180 BG013726 DB152526 DA333423 DA245413 DA946547 DB090850 DC324659
COASY	ENSG00000068120	Hs.296422	80347	NM_001042529.1 NM_001042530.1 NM_001042531.1 NM_001042532.1 NM_025233	NP_001035994.1 NP_001035995.1 NP_001035996.1 NP_001035997.1 NP_079509.5		NM_025233 BC067254 AK075415 NM_001042532 NM_001042530 AK092498 NM_001042529 AY094602 AL833588 AK225485 CR608823 NM_001042531 BC020985 AF453478 AL360167 AF208536 BQ884341 BM916199 BC006354 BI838747 BM809230 BI522000 BU902227 BF313755 BM560518 BM473635 BQ06	CCDS11429.1
STK4	ENSG00000101109	Hs.472838	6789	NM_006282	NP_006273.1		NM_006282 CR933633 AB209315 BC065215 AK225326 BC038850 BC042861 U60207 U18297 BC039023 BC093768 AK027088 BM556596 BC029511 BC015332 BC058916 BM556352 BU902081 BM467870 BM464133 BM551761 BM459914 BG538092 BE887646 BM450795 BG392763 BM455776 BG169767 BF9815	CCDS13341.1
CORL2
Q2VIR3
HKDC1	ENSG00000156510	Hs.522988	80201	NM_025130	NP_079406.3	[HG_U133A] 220585_at [HG_U133A_2] 220585_at [HG_U133_Plus_2] 220585_at [HG_U133B] 227614_at [HG_U133_Plus_2] 227614_at [HG_U133B] 237324_s_at [HG_U133_Plus_2] 237324_s_at [HG_U95B] 59661_at [HG_U95D] 81763_f_at [U133_X3P] g13376710_3p_at [U133_X3P] Hs.205	NM_025130 BC069201 AK095086 AK291024 BC110505 BC110504 BC012337 BC021278 AK026414 BQ686849 BI762144 BG386121 BQ949965 BG326941 BG386920 BI761063 BG751135 BX098625 AV724583 W22012 BU736574 CA424586 CA428655 CD632463 CD632464 BU621064 W81116 CD632465 DC4102	CCDS7288.1
KIF19	ENSG00000196169	Hs.372773	124602	NM_153209 NM_181790	NP_694941.2 NP_861455.1		NM_153209 BC110989 AK094619 BC104852 BC093631 BC067749 BI772610 BU150146 CD518240 CD517210 BI833383 BG713907 CV811410 BI772188 DN831179 DN930446 CD672631 BY798109 DA154052 DA955730 DA156581 DB192369 AW339468 CV029755 DB301841 AW298056 DB301943 AW014742 AW	CCDS11698.1 CCDS32718.1
TRAP1		Hs.30345	10131				NM_016292 AJ890085 AK057620 BC018950 AK093344 AK223076 AK223049 BC002994 BC000406 BC023585 AK223205 AF154108 BC001455 AB209805 AF043254 U12595 CR623319 AK098732 BQ057581 BQ057512 BQ050180 CR612283 BM912454 BM804565 BQ057591 BQ057000 BM908755 BQ894311 BM55
ELAVL2	ENSG00000107105	Hs.166109	1993	NM_004432	NP_004423.2	[HG_Focus] 208427_s_at [HG_U133A] 208427_s_at [HG_U133A_2] 208427_s_at [HG_U133_Plus_2] 208427_s_at [HG_U133B] 228260_at [HG_U133_Plus_2] 228260_at [HG_U95A] 36410_f_at [HG_U95Av2] 36410_f_at [HG_U95A] 36411_s_at [HG_U95Av2] 36411_s_at [HG_U95B] 47632_at	NM_004432 BC030692 BC042393 BC035004 AB209294 BM553123 BI459759 BU853190 BI917595 BI458470 BF979502 DR002547 BI464746 BX105616 DA572802 BU620711 AL041228 BI460617 CV024252 BI547622 CN256189 BX646418 BI458066 BG723482 BI826544 CD722381 BI597940 BY796782 BP	CCDS6515.1
SFRS4		Hs.469970	6429				AB209856 CR595944 NM_005626 BC002781 AK291509 L14076 AB073890 AK223444 BT007415 BM809911 CR594929 AL516841 BE799552 BQ050767 BQ721221 BQ420992 BG114748 AL516842 BM454018 AL569451 BM460357 AL542479 BM458985 BQ057261 BX345475 AL558359 CD252341 BG250916 BF97
CHD3	ENSG00000185650	Hs.25601	1107	NM_004926	NP_004917.2		NM_001005271 NM_001005273 NM_005852 U91543 AK125928 BC110648 AK096555 U08379 BQ642235 BM910697 BG030264 BQ054740 BM906853 BM551617 BQ892614 BG259452 BG168847 BE791807 BQ064143 BM542875 BM477964 BQ677452 BQ056563 BE797855 BQ938627 CD245770 BQ061856 BQ89676	CCDS9791.1
SMG1	ENSG00000157106	Hs.460179	23049	NM_015092.3	NP_055907.3		NM_015092 AB061371 AF395444 AY014957 AF186377 AB007881 AL833298 U32581 AK123332 BC037335 AK057563 AK025794 BC047629 AK074359 BQ049967 BG291564 BM455665 BM476086 AV726847 BG616095 BG249464 BG259120 BI820624 BI912186 BG539523 CA976137 BF670745 BG742501 BF66
LMTK3	ENSG00000142235	Hs.207426	114783	NM_001080434.1	NP_001073903.1	[HG_U133_Plus_2] 1557103_a_at [U133_X3P] Hs2.281328.1.S1_3p_s_at	NM_001080434 AB067470 BC036690 BE868592 CR618787 BQ720240 AL533934 BF574040 AL533935 AY927547 BF953247 BE143615 AW850319 AW896618 CT005204 BI549413 AW044638 BF338476 AA083349 CN287997 DB479788 BF952299 H51141 BG959282 AW015335 BE466321 BF526711 BM702471
NEK1	ENSG00000137601|ENSG00000196374	Hs.481181	4750	NM_012224.1 NM_003521	NP_036356.1 NP_003512.1	[HG_U95A] 1285_at [HG_U95Av2] 1285_at [HG_U133A] 211086_x_at [HG_U133A_2] 211086_x_at [HG_U133_Plus_2] 211086_x_at [HG_U133A] 213328_at [HG_U133A_2] 213328_at [HG_U133_Plus_2] 213328_at [HG_U133A] 216213_at [HG_U133A_2] 216213_at [HG_U133_Plus_2] 216213_a	CR933642 AL050385 NM_012224 AB067488 CR936672 BC114491 AF155113 AK027580 AK025658 AK024912 BC037790 BC068201 BC015147 BM478392 BQ889596 BG290898 BQ880858 BX369829 BX395218 DA733852 CD358162 BE881153 BF541163 AI816275 CD643314 BE968455 AV700007 CN398244 AV	CCDS4629.1
MYO19	ENSG00000141140	Hs.302051	80179	NM_001033580.1 NM_025109.4	NP_001028752.1 NP_079385.2		AB209035 AL133017 NM_025109 BC008900 BC041980 BC036325 NM_001033580 AK026518 AL049275 BM911378 BM807349 CD252306 AL530647 AL523788 AL530205 BE791484 BG827728 AL523399 BM475391 BM913759 BM547221 BM913518 AL523400 BQ935094 BM921100 BQ062891 BE621607 BX36605
RBM18	ENSG00000119446	Hs.415842	92400	NM_033117	NP_149108.1	[HG_U133_Plus_2] 1555848_at [HG_U133B] 225236_at [HG_U133_Plus_2] 225236_at [HG_U133B] 238963_at [HG_U133_Plus_2] 238963_at [HG_U95C] 53189_s_at [HG_U95C] 53191_r_at [HG_U95B] 54083_at [HG_U95C] 56627_at [HG_U95C] 59506_at [HG_U95C] 59736_f_at [U133_X3P]	AK057676 AL389986 CR618261 AK026870 BX357043 BM471461 BX385647 BM907848 BG116089 BX357044 BX400938 BC008942 NM_033117 BC019319 BM546668 BQ069604 BX400939 BX365120 BM800481 BX390980 AL526450 BX401815 BE379646 BX436277 AL526409 BX365121 BM917536 BX350698 BG	CCDS6839.1
MASTL	ENSG00000120539	Hs.276905	84930	NM_032844	NP_116233.1		AK123004 AK027719 NM_032844 BC009107 AK074804 AK225319 BM801290 BM550518 CR592673 BX338379 CD248330 AL568794 AL520251 BX338380 BQ432627 AL541215 AL520252 BQ653380 BQ441178 BG027109 BQ224736 BG114230 BU507765 CD558761 DA570256 DA735743 BQ432201 BU167799 DA	CCDS7153.1
MARS2	ENSG00000152428	Hs.116602	92935	NM_138395	NP_612404.1	[HG_U133B] 243529_at [HG_U133_Plus_2] 243529_at [HG_U95B] 55829_at [HG_U95C] 66266_r_at [U133_X3P] Hs.62587.0.A1_3p_at	NM_138395 BC026361 AB107013 AK098121 BC009115 BC040934 BC126294 BM804235 BG034002 BF526996 BG177466 BU171043 BG285684 BU187587 CX754561 BF346273 DR158958 BI092912 BM015447 DB473322 DB542093 DB636509 DB678020 DB540118 CD695860 BG704113 BI261299 BM978246 BF	CCDS33358.1
ACSBG1	ENSG00000103740	Hs.655760	23205	NM_015162	NP_055977.3		NM_015162 BC009289 AK054882 AF179481 AK130424 BC040252 BG742700 AF070624 BF689600 BF690508 BQ680060 BG674127 BG741938 BG674361 BG741986 BG698842 BG740344 BG697707 BG740707 CD243802 DA678325 BG743510 BG742897 BG697616 CF454811 BI829088 CF455960 BG697762 BE	CCDS10298.1
RHLP
AURKB	ENSG00000178999	Hs.442658	9212	NM_004217	NP_004208.2		CD049340 BC013300 NM_004217 AF004022 BC000442 BC080581 AF015254 BC009751 CR605805 AB011450 CR603941 CR600836 AB011446 BM560845 BE874500 CR604968 BM466907 BQ055002 BE731175 BE893523 AL530215 BM910592 BT019534 AF008552 BU538446 AL524863 BQ054552 BQ056188 AL	CCDS11134.1
AARSD1	ENSG00000108825	Hs.317403	80755	NM_025267	NP_079543.1	[HG_U133A] 222064_s_at [HG_U133A_2] 222064_s_at [HG_U133_Plus_2] 222064_s_at [HG_U95B] 53966_at [U133_X3P] Hs.317403.1.S1_3p_a_at	CR619011 AF039235 NM_025267 BC004172 BC019324 AK094084 CR621048 AK093402 CR613084 AK056965 CR617160 CR608238 BQ894484 BM564836 U25751 BM803564 BM811317 AL515977 BM551483 AL515976 AL518643 AL562989 AL539433 AL539434 BM461520 BQ278878 AL527833 BI756531 AL51	CCDS11447.1
RBM42	ENSG00000126254	Hs.5086	79171	NM_024321	NP_077297.2	[HG_U133A] 205740_s_at [HG_U133A_2] 205740_s_at [HG_U133_Plus_2] 205740_s_at [HG_U95A] 33874_at [HG_U95Av2] 33874_at [HG_U95A] 34880_at [HG_U95Av2] 34880_at [HuGeneFL] AC002115_rna2_at [U133_X3P] g13236562_3p_a_at	NM_024321 BC004204 CR617718 CR599323 CR609008 BC031682 CR620715 CR619252 CR620943 CR609383 CR620876 BC002868 CR615324 CR623034 CR619059 CR618432 BQ676653 BF204704 BF344534 CR610705 CR598528 CR605060 CR609262 CR620548 BM548004 CR612815 BQ677932 BM546928 CR	CCDS12468.1
MTG1	ENSG00000148824	Hs.501578	92170	NM_138384	NP_612393.2		AK095872 AK125012 NM_138384 CR592090 BC035721 BC026039 BC004409 BC026725 CR616914 CR598834 CR606966 AK292515 BU163750 BC000920 BM545126 BX378514 BQ673826 BM458029 BU595250 BM475641 CF453907 BX378515 BM468898 BX398130 BM554642 BM423433 BM919194 BG339349 BX	CCDS31320.1
RTKN	ENSG00000159197	Hs.192854	6242	NM_172201	NP_751951.1	[HG_U133B] 225150_s_at [HG_U133_Plus_2] 225150_s_at [HG_U133B] 225898_at [HG_U133_Plus_2] 225898_at [HG_U133B] 225898_at [HG_U133_Plus_2] 225898_at [HG_U133B] 239226_at [HG_U133_Plus_2] 239226_at [HG_U95B] 43704_at [HG_U95B] 43710_at [HG_U95B] 53180_at [H	NM_033046 BC017727 NM_001015056 NM_001015055 AF049227 BC004558 AF290512 CR599244 BM471945 BM553539 BE730480 BM463134 BE733069 BM449584 BM806513 BE906023 BM544606 BM799779 AL563576 BF530746 BM921551 BM555731 BQ936904 BF530732 BF530030 BX329007 AL529866 BE7	CCDS13635.1
DDX11		Hs.443960	1663				U75968 BC047317 NM_030653 NM_152438 BC011264 U75967 NM_004399 BC050522 X99583 BC050069 U33833 BC111733 U75969 BC001591 BM903735 BC148224 CR617012 BC012834 BQ069443 BQ053959 BX403981 AL560837 BM479408 BX436745 BQ062341 BE799660 BX332696 BQ060802 BQ049975 A
GIMAP5	ENSG00000196329	Hs.647079	55340	NM_018384	NP_060854.2		NM_018384 AK002158 CR609182 CR621072 CR611454 CR594804 CR614401 CR624545 CR609908 CR594570 CR597389 CR613837 BQ052920 BM906685 BQ072858 BM920765 BC011732 BX385868 BX424236 AL568762 BX444238 BM561916 BX464639 CF596513 BM926977 BQ052334 BX396732 BM553924 BX	CCDS5907.1
MMAB	ENSG00000139428	Hs.12106	326625	NM_052845	NP_443077.1		NM_052845 BC011831 BM908704 BU856719 CR619543 BQ054649 AV761377 CR598678 BM462123 BU902351 BC005054 CR614327 AL523935 CR619514 CR609621 BX337019 BX361237 CR615060 BX333354 BQ058443 BX333353 BI192839 BX361236 BX337018 BQ068846 BQ668991 BQ671844 BQ684640 BX	CCDS9131.1
DAZAP1		Hs.222510	26528				AK124583 AK128682 AK125032 NM_170711 NM_018959 AK056850 AF181719 CR608914 BC012062 CR619052 CR601549 BQ229348 BM479957 CR626076 BM804695 BM449568 BM921264 BX423766 BM471529 BM455634 BQ430302 BM559229 BQ073056 BG490163 BQ228180 AL579141 BM921842 BX360397 B
KTI12	ENSG00000198841	Hs.655082	112970	NM_138417	NP_612426.1		NM_138417 AF327348 BC012173 CR609009 CR599183 CR604251 BM563439 BM542756 AL560021 BQ681236 AL581536 AL552889 BM926532 AL524699 BG770311 BM925017 BQ060715 BG281131 CB994264 AL576634 AL576057 BQ674587 BM906373 AL553605 AL552887 BQ675170 BM449507 BG437600 BQ	CCDS562.1
RAB3C	ENSG00000152932	Hs.482173	115827	NM_138453	NP_612462.1	[HG_U133B] 241977_s_at [HG_U133_Plus_2] 241977_s_at [HG_U133B] 241977_s_at [HG_U133_Plus_2] 241977_s_at [HG_U133B] 242328_at [HG_U133_Plus_2] 242328_at [HG_U95B] 46049_at [HG_U95E] 85271_at [HG_U95E] 85273_g_at [U133_X3P] Hs.184691.0.A1_3p_at [U133_X3P] H	BC013033 NM_138453 AY026936 BG199627 BI670306 BE263328 BM683101 CN311359 AL706809 AI278619 EL733389 AI634523 AI871786 AA868463 BP310444 BP361193 BP201967 BP230351 BP360270 BP362717 DA109622 BF438170 DR002166 BX375795 CK904542 AW293673 BM054844 BX394660 BM	CCDS3976.1
PABPC5	ENSG00000174740	Hs.246590	140886	NM_080832	NP_543022.1	[HG_U133B] 233136_at [HG_U133_Plus_2] 233136_at [HG_U95D] 87791_at [U133_X3P] Hs.190614.0.S1_3p_at	NM_080832 AL122118 BC063113 CR602574 AK290105 BX324643 BX324644 BU596402 CD657700 BG570501 BG210271 BG207634 DR001182 BX105503 EL736616 BY799602 DC351026 AA670223 AW088092 AA927586 DA368023	CCDS14460.1
ITPKC	ENSG00000086544	Hs.515415	80271	NM_025194	NP_079470.1	[HG_U133A] 213076_at [HG_U133A_2] 213076_at [HG_U133_Plus_2] 213076_at [HG_U133A] 213076_at [HG_U133A_2] 213076_at [HG_U133_Plus_2] 213076_at [U133_X3P] 222052_3p_at [HG_U133A] 222052_at [HG_U133A_2] 222052_at [HG_U133_Plus_2] 222052_at [HG_U95A] 34209_at	BC060788 NM_025194 D38169 AK024596 AJ290975 BQ717324 BC026903 CF994349 CD243376 BM543837 BI488639 BM906081 AL544163 CB991703 AL544184 AL562886 AL527401 CD516956 BQ958821 CB993143 BG290657 BU179806 BG673948 BQ647009 CB996326 BQ685676 BM006665 BQ672707 BM00	CCDS12563.1
DNAH11	ENSG00000105877|ENSG00000214594	Hs.655326	8701	NM_003777.3 NM_018916.3 NM_032011.1	NP_003768.2 NP_061739.2 NP_114400.1	[U133_X3P] 1553159_3p_at [U133_X3P] 1553159_3p_at [HG_U133_Plus_2] 1553159_at [HG_U133_Plus_2] 1553159_at [HG_U133B] 225081_s_at [HG_U133_Plus_2] 225081_s_at [HG_U133B] 225081_s_at [HG_U133_Plus_2] 225081_s_at [HG_U133B] 237804_at [HG_U133_Plus_2] 237804_	NM_003777 AJ320497 AK054657 CB993777 BF795906 BE874631 BX456065 CB991123 CB997075 DA046779 BG186912 CR744503 CR742647 CA424782 BQ365981 DA301887 AI743846 DA051212 CB217761 DA376445 BF369731 DA706426 N90533 DB089285 DB092357 DA015412 DA885585 BU665327 DB05
MSI2		Hs.658922	124540				BX647939 AL833068 BX647282 AK128251 NM_170721 AK093888 BC017560 NM_138962 BC001526 BQ437250 BU956254 BE778504 BU857812 BE796433 BI823227 BQ951490 BG282244 BQ431788 BX437574 BF676261 BQ427484 DA572432 EB387209 CV803181 BE894256 CX758846 W22508 BE778519 BM7
RAB39B	ENSG00000155961	Hs.632832	116442	NM_171998	NP_741995.1		NM_171998 AL834460 AK056209 BX419147 BC009714 BX461685 BE908946 AY052478 BX410066 BU928752 DB294317 BI752422 AV724323 BX108796 CT003277 AW960289 DN990327 CV023218 BU634476 DN992208 AA807544 DA787925 DA777683 AI057628 BM069528 BP345608 AV723387 DA718838 BM	CCDS14766.1
RASD2	ENSG00000100302	Hs.474711	23551	NM_014310	NP_055125.2	[HG_U133B] 223634_at [HG_U133_Plus_2] 223634_at [HG_U95C] 62687_at [U133_X3P] g9857401_3p_at	BC013419 NM_014310 AF279143 AL831936 BG119387 CR456477 BQ073742 BE730495 BX394422 BQ954076 BQ954352 BQ947936 BI754083 BX327655 BE408863 BF970943 CV027725 BQ017479 BE390509 BE729219 BE388543 BE389944 DR006231 AI905874 BU585093 BU585106 BU585097 BM796105 BU	CCDS13916.1
ACSF2	ENSG00000167107	Hs.288959	80221	NM_025149	NP_079425.3	[HG_U133A] 218844_at [HG_U133A_2] 218844_at [HG_U133_Plus_2] 218844_at [HG_U95B] 48011_at [HG_U95C] 60079_s_at [U133_X3P] g13376740_3p_at	NM_025149 BC014123 AY358660 BC012053 AK024573 AK225044 AK225561 CR617763 BM544856 AL573925 BM920538 BX381853 BX381854 BM920522 BG333875 BG764602 BM910798 BM903642 BX401798 BM800497 AL527342 AL527297 BX401797 BX376654 BM919815 BX343031 BX358070 BG822950 BI	CCDS11567.1
ULK4	ENSG00000168038	Hs.656192	54986	NM_017886.2	NP_060356.2	[HG_U133A] 220958_at [HG_U133A_2] 220958_at [HG_U133_Plus_2] 220958_at [U133_X3P] 231149_3p_s_at [HG_U133B] 231149_s_at [HG_U133_Plus_2] 231149_s_at [HG_U133B] 232206_at [HG_U133_Plus_2] 232206_at [HG_U133B] 244168_s_at [HG_U133_Plus_2] 244168_s_at [HG_U9	NM_017886 AK000581 BC014794 AK093396 AL133104 BM563139 BC018795 BQ879170 BC040739 BI766267 BQ229222 BQ707161 BF796171 BQ683987 BG207963 BI519957 BQ706506 BQ434010 BQ232340 BU196245 DA646587 BU183995 BG203842 CN358488 CB243976 BG217591 BU619588 AA146976 CD
DHX58	ENSG00000108771	Hs.55918	79132	NM_024119	NP_077024.2	[HG_U133A] 219364_at [HG_U133A_2] 219364_at [HG_U133_Plus_2] 219364_at [HG_U95C] 62214_at [U133_X3P] g13129141_3p_at	NM_024119 AK021416 BC014949 AK097669 AK225549 BM906987 BM547209 BM563701 BM925055 AI583960 BX349271 BI769728 AL582874 BQ707265 BG832047 BQ961842 BG437190 BG821972 AL582925 CB529246 CB851645 BI160492 BI545265 CA425767 BG717362 BG821828 BG724329 BI831864 BI	CCDS11416.1
SGK3	ENSG00000104205	Hs.656798	23678	NM_001033578 NM_013257 NM_170709	NP_001028750.1 NP_037389.4 NP_733827.2		NM_001033578 NM_013257 NM_170709 BX649057 AK223523 CR933673 AK074666 AF169035 AK291428 BC015326 BQ712313 CR536581 CB995805 BQ708264 BG030328 BU557817 BX342472 BI600179 BQ897969 BQ641920 BI547053 BX328182 CB999560 BF698420 AV690866 DA646278 AI905612 DN9909	CCDS6195.1 CCDS6196.1
ARL8A	ENSG00000143862	Hs.497399	127829	NM_138795	NP_620150.1	[HG_U133_Plus_2] 1556155_at [HG_U133_Plus_2] 1558189_a_at [U133_X3P] 225347_3p_at [HG_U133B] 225347_at [HG_U133_Plus_2] 225347_at [HG_U95C] 56647_at [HG_U95C] 56648_g_at [HG_U95C] 64411_at [HG_U95E] 78192_at [HG_U95D] 88190_at [U133_X3P] Hs.4779.0.S1_3p_a	NM_138795 AK127138 CR597275 BM461403 BM917511 BU536665 BQ224494 CR624011 BM548465 AL549131 AL573450 BM547015 BG421860 BG030253 BQ072223 BM548962 BQ071126 BG818505 BX333880 BQ643572 BX420562 BX441178 BX421006 AL520984 BX400371 CD516343 BU186093 CD512726 BX	CCDS1421.1
UBE2W	ENSG00000104343	Hs.696026	55284	NM_001001481.1 NM_018299.3	NP_001001481.1 NP_060769.3		NM_001001481 NM_018299 BX648427 BX538145 AL833723 AY948289 AK001873 CR597814 AK021735 AK024050 BC016326 AK225554 BM544895 BM904324 CR609430 BQ067641 AL542669 BU151244 BM545397 AL542668 BX339417 BU568437 BX399252 BQ212506 BM452988 BX391764 BE870198 BX39925
RAB37	ENSG00000172794	Hs.592097	326624	NM_001006637 NM_001006638 NM_175738	NP_001006639.1 NP_783865.1		AK127073 AK054846 CR601310 AK057069 AK098068 NM_001006638 NM_175738 BC040547 AK290202 BI603529 BX332255 BX342476 BG282782 BG283602 BX462823 BM921365 AL522282 BX391966 BQ686932 BX328183 BG759655 BX436118 BQ690583 AL559085 CR976597 DA915708 BQ188402 BI81906	CCDS11703.1 CCDS32722.1
RAB7B		Hs.534612	338382				NM_177403 AK127140 AK122657 AY094596 BC017092 BX381858 BX395639 BX395640 BX381859 CD558306 BX364514 BI763895 BI757251 BQ882855 BF676607 CA314845 CD367994 CN417809 CB529807 BG681920 CA308187 CD368611 BM020059 CD370487 BU689092 BM982560 CA431632 CV575733 DR
RERG	ENSG00000134533	Hs.199487	85004	NM_032918	NP_116307.1		BC007997 NM_032918 CR599509 AF339750 CR614290 CR614972 BX335508 BX335509 BX398731 BX358426 BX404162 BM923209 BX398732 BX439115 BX416184 CD516953 BX358427 BX445484 BI600153 BX371844 BX445485 BX324500 BI090779 BX348356 BG484193 BX324499 BQ884347 BX433817 BI	CCDS8673.1
GTPBP3	ENSG00000130299	Hs.334885	84705	NM_032620 NM_133644	NP_116009.1 NP_598399.1		AK091035 BC019261 AK027606 NM_032620 AY078988 BC008924 NM_133644 AY078987 CR593057 BC017207 AF360742 AF360743 AF360744 AK291929 CR624592 CD385300 BM910344 BM547290 BQ064680 BQ276355 AL524263 BX384986 BX384985 BQ063142 BI490718 BX364039 BU155795 BX377104 B	CCDS32950.1 CCDS32951.1
NT5C3L	ENSG00000141698	Hs.237536	115024	NM_052935	NP_443167.3		CR602296 CR624506 BM454981 BM803375 NM_052935 BM805711 CR595234 BC067788 BC014132 BC016971 CR617027 CR607780 CR614565 CR618474 CR608329 BC013742 BM906435 BM458055 CR590844 CR613714 CR622482 BQ647586 CR615474 BI161239 CA488676 BF686287 BF568067 BG333680 BM	CCDS11410.1
UBE2E3	ENSG00000170035	Hs.470804	10477	NM_006357 NM_182678	NP_006348.1 NP_872619.1		BM912832 BC092407 BM554761 NM_006357 BM807428 CR621773 CR624412 CR622410 CR607535 BM810325 CR616134 NM_182678 BM554430 CR603132 BM811259 BC003554 AF085362 BM553120 AB017644 BQ897789 BQ690160 BE515156 BQ689683 AL566588 BM424136 CR593046 BU168371 BM556650 A	CCDS2282.1
GFM2	ENSG00000164347	Hs.277154	84340	NM_032380 NM_170681.1 NM_170691	NP_115756.2 NP_733781.1 NP_733792.1	[HG_U133B] 225392_at [HG_U133_Plus_2] 225392_at [HG_U133B] 231918_s_at [HG_U133_Plus_2] 231918_s_at [HG_U133B] 231918_s_at [HG_U133_Plus_2] 231918_s_at [HG_U95E] 87876_at [HG_U95E] 87877_g_at [U133_X3P] g13128866_3p_s_at [U133_X3P] g13128866_3p_s_at [U133	NM_032380 BC015712 AF367997 NM_170691 BC030612 AF111808 AY453587 AK126251 NM_170681 AK025314 CR592399 BF215849 BI818587 CR607096 BX332685 BG258449 BX375791 BM543321 BQ057993 BE894092 BM479840 BX375792 BM463631 BX441855 BF967912 BQ067943 BX363122 BG698653	CCDS4023.1 CCDS4024.1
RAB24		Hs.16258	53917				CR596072 CR595135 BF569067 CR598394 NM_001031677 BC021263 CR608115 NM_130781 CR602575 CR598835 BM926160 BQ073501 CR592574 BM922574 AF087904 BM807758 BQ673793 CR615395 CR613352 BC015534 BC010006 CR597078 BM911879 BF345132 BM917748 BM920449 AL526965 AL57066
ARL11	ENSG00000152213	Hs.558599	115761	NM_138450	NP_612459.1		AF441378 NM_138450 AK091249 CR600646 BC013150 BM475738 BM801294 BX337240 BG530777 CN274012 BF797894 CV023842 BG025694 DA673470 DA446551 BI021290 DB314000 AI970339 BM146309 BX088866 AA058535 AA759085 AA057305 BM148903 BX106716 AI523278	CCDS9419.1
TOP1MT	ENSG00000184428	Hs.528574	116447	NM_052963	NP_443195.1		BC039358 CR602435 BC044646 BC052285 AF349017 NM_052963 BC071914 CR622914 CR623300 CR594056 CR590524 CR616521 BM557731 BM457476 BM914087 BM909037 BM550202 BM553027 BX376902 BM470555 BQ962747 BX375869 BG338689 BQ073017 BX395424 BG030862 BQ051034 BM923158 BM	CCDS6400.1
UBE2F
ATP2A3	ENSG00000116194	Hs.513870	489	NM_004673	NP_004664.1	[HG_U133A] 207521_s_at [HG_U133A_2] 207521_s_at [HG_U133_Plus_2] 207521_s_at [HG_Focus] 207522_s_at [HG_U133A] 207522_s_at [HG_U133A_2] 207522_s_at [HG_U133_Plus_2] 207522_s_at [HG_U133A] 213036_x_at [HG_U133A_2] 213036_x_at [HG_U133_Plus_2] 213036_x_at [	NM_174953 NM_174954 NM_174956 NM_174955 NM_005173 NM_174957 Z69881 NM_174958 BC035729 AK292716 AF068220 AF068221 CR610387 BM545757 BQ880798 BM926644 BX342915 BM811266 BX364335 BQ063647 BQ061482 BX333347 BX375735 BX402017 CA454340 BX364025 BX343159 BU83864	CCDS1327.1
RBPMS	ENSG00000080493	Hs.334587	11030	NM_001098484.1 NM_003759	NP_001091954.1 NP_003750.1		AK124859 NM_006867 NM_001008711 NM_001008710 AK098281 AK057533 AK024192 D84110 D84108 NM_001008712 CR604775 D84107 BQ893778 D84109 CR613046 BC003608 BM544234 BQ648728 BU150054 BU168462 BQ717774 AL570149 BU196381 BQ685942 BF688876 BU553699 BX417241 AL54381	CCDS3549.1
CLP1	ENSG00000140090	Hs.523687	10978	NM_153646 NM_153648.2	NP_705932.1 NP_705934.1		AK096335 AK092317 NM_006831 U73524 BC000446 BF973270 BF237792 BM803887 BE779683 CF619302 CF242788 BF683550 BG339978 BG108400 AW004029 BG425323 BU945589 AU143532 CN337975 CA418983 BG422298 CX755038 BF001639 CA311479 DR760095 BI856612 BQ574764 CA415226 BQ77	CCDS9903.1
RIT1	ENSG00000143622	Hs.491234	6016	NM_006912	NP_008843.1		NM_006912 Y07566 BM546985 U78165 BC104186 BC104187 U71203 BQ214668 BF185015 BG420337 BQ918446 CB995335 AF084462 BE782613 BI905803 BG496228 CN354596 BF208489 DR762532 CN480839 DA595969 BI756283 BU624194 AI086051 BX114623 BX113056 BM973884 CD364862 BI916790	CCDS1123.1
RAB8B	ENSG00000166128	Hs.389733	51762	NM_016530	NP_057614.1		NM_016530 AL833365 AK001111 AK095444 AL133607 AL713722 AB038995 BC020654 CD521168 CA454266 BG251843 BQ929739 BU542886 AU136527 BU192097 BG190708 BQ708432 BU160332 BG113324 BQ719944 BX422403 DA735715 BF107010 CB999591 AU140607 CD656503 BX369069 AU120458 CD	CCDS10183.1
RAB1C		Hs.651788	441400				BE896653 BM804719 BU553609 BU180916 BE397670 CD106626 U66622
MAP4K1	ENSG00000104814	Hs.95424	11184	NM_001042600.1 NM_007181.4	NP_001036065.1 NP_009112.1	[HC_G110] 138_at [HG_U95A] 138_at [HG_U95Av2] 138_at [HG_U133A] 206296_x_at [HG_U133A_2] 206296_x_at [HG_U133_Plus_2] 206296_x_at [HG_U133A] 214219_x_at [HG_U133A_2] 214219_x_at [HG_U133_Plus_2] 214219_x_at [HG_Focus] 214339_s_at [HG_U133A] 214339_s_at [H	NM_007181 U66464 NM_001042600 CR599547 CR590852 CR597185 AL582504 BM465072 BQ051833 BG389576 BQ073002 BQ061208 BM469015 BF975654 BQ053354 BQ064376 AL561618 AL560823 AL561601 BQ642265 AL561215 AL582779 BF345585 BI772412 BM479454 AL582765 AA744529 BX345201
DAZL	ENSG00000092345	Hs.131179	1618	NM_001351.2	NP_001342.2		BX648638 NM_001351 U66078 U66726 BC027595 U65918 BI464057 BF980336 BI461267 CD558026 CD358417 BI559943 CD557344 BF979394 BG771817 CD300236 BI463743 CD644677 BI464024 BG207704 BG210841 BG215634 BG721506 BQ441372 BU569412 BG194897 BI465356 BU853969 BG720712
UPF1	ENSG00000005007	Hs.515266	5976	NM_002911	NP_002902.2		NM_002911 BC039817 D86988 AF074016 AK128727 U65533 U59323 AK125797 CR614589 BM802875 BC034291 BM467029 BQ716479 BQ895938 BM912780 BQ054998 BM810191 BM560979 BM911555 BU188524 BQ226742 BM808647 BE883146 CR597098 AL556621 BM920737 BQ682258 BG258232 BX364728	CCDS12386.1
ABCC2	ENSG00000023839	Hs.368243	1244	NM_000392	NP_000383.1	[HG_Focus] 206155_at [HG_U133A] 206155_at [HG_U133A_2] 206155_at [HG_U133_Plus_2] 206155_at [HG_U95A] 33721_at [HG_U95Av2] 33721_at [HG_U95D] 67977_at [U133_X3P] g4557480_3p_s_at [HuGeneFL] U49248_at	U49248 NM_000392 U63970 X96395 U66683 BQ228427 BM804774 BQ220800 CB988999 CD518414 BG205053 BX116034 AW965207 CB155960 BM765259 BX495933 DB636388 DB677899 BF541214 DB522794 BG430877 BU634041 CA429833 BM741963 BG562801 CD608374 AI823554 CD608371 CD608363 C	CCDS7484.1
CUGBP1	ENSG00000149187	Hs.632137	10658	NM_001025596 NM_006560 NM_198700	NP_001020767.1 NP_006551.1 NP_941989.1		AB210019 NM_198700 BC031079 NM_006560 U63289 NM_001025596 CR614032 AF267533 AF267534 AJ007988 BQ706679 BQ883274 BG394248 BG167575 CD559396 BG745898 BE798074 BM469373 BQ709830 AL582000 BU184479 BQ711665 CD515815 BM456536 BQ889562 BG830040 BG107092 BM907286	CCDS31482.1 CCDS7938.1 CCDS7939.1
DDX17	ENSG00000100201	Hs.528305	10521	NM_001098504.1 NM_001098505.1 NM_006386 NM_030881.3	NP_001091974.1 NP_001091975.1 NP_006377.2 NP_112020.1	[HG_Focus] 204017_at [HG_U133A] 204017_at [HG_U133A_2] 204017_at [HG_U133_Plus_2] 204017_at [HG_U133A] 207264_at [HG_U133A_2] 207264_at [HG_U133_Plus_2] 207264_at [HG_Focus] 208151_x_at [HG_U133A] 208151_x_at [HG_U133A_2] 208151_x_at [HG_U133_Plus_2] 2081	NM_001098504 NM_006386 AB209595 NM_030881 NM_001098505 AK024985 AK074224 BC000595 CR456432 BC045747 CR620697 U59321 AF131750 AL080113 CR591397 BC029553 CR625919 BM917474 BU185639 BM921660 BQ439785 CD359635 BX415945 CD252507 BQ228480 BM549305 CR608668 BI09	CCDS33646.1
CDKL2	ENSG00000138769	Hs.591698	8999	NM_003948	NP_003939.1		NM_003948 U35146 BQ067704 BC093981 BC093646 CR607098 BC017417 BX412919 BX460266 BX452025 CA311652 DR002122 CR741689 BX095447 AW299729 BX452026 BM272057 DA529674 BU078950 CK824931 BP211334 DA309702 BM271737 BP251816 DC399154 DC416934 BP247362 DC339214 DB31	CCDS3570.1
DDX12	ENSG00000013573|ENSG00000214826	Hs.504688	440081	NM_004399 NM_030653.3 NM_152438.1	NP_004390.3 NP_085911.2 NP_689651.1	[HG_Focus] 208149_x_at [HG_U133A] 208149_x_at [HG_U133A_2] 208149_x_at [HG_U133_Plus_2] 208149_x_at [HG_Focus] 208149_x_at [HG_U133A] 208149_x_at [HG_U133A_2] 208149_x_at [HG_U133_Plus_2] 208149_x_at [HG_U133A] 208159_x_at [HG_U133A_2] 208159_x_at [HG_U13	XM_495908 BC065494 BC035635 BQ712505 BE742755 BI868639 CD643445 DQ786301 BX452435 BX644628 BI910121 BG031515 CD632666 CD632668 CN260644 CD632667 AW351829 DR423057 BG994644 DB117688 DA800036 DB164584 CN314977 BM756886 CA842610 BJ996988 CN260633 CN273739 T7	CCDS8721.1
RASL10A	ENSG00000100276	Hs.73088	10633	NM_001007279.1 NM_006477	NP_001007280.1 NP_006468.1		NM_001007279 BC050739 BC040434 NM_006477 BC022473 BC058077 CR615340 Y07847 BX383489 BQ647202 BX400491 EB385354 BI918646 BI918421 EL734849 BI916421 BP211607 EL737165 AI569698 AI656831 BI822905 BX111994 BG706474 BF436320 DB576388 BG706751 DB574418 DB505119	CCDS13854.1
RND1		Hs.124940	27289				AK124288 NM_014470 BC026356 CR621792 U69563 CR602286 BM467600 AK292762 BM923180 AL534835 BX419071 BX423284 BM920804 BX423283 AL534834 AL535468 CR604397 AL535467 BX463820 BI754978 AB040147 BQ222656 BX419630 BG024545 BX463821 BX455259 AL359573 AU126459 BI81
RAD54L	ENSG00000085999	Hs.701999	8438	NM_003579	NP_003570.1		NM_003579 X97795 BC121059 BC121060 AK292611 CR594300 BG114710 BF663661 BM464345 BX403014 BX403013 BU849113 BQ048875 BM801845 BC134415 BQ277879 BF794077 BQ048878 CR591799 BX386730 BX402970 BX363304 AL520105 AL520104 BF690175 BF308260 BE613982 BE614490 BX33	CCDS532.1
DYRK2	ENSG00000127334	Hs.173135	8445	NM_003583 NM_006482	NP_003574.1 NP_006473.2	[HG_U133A] 202968_s_at [HG_U133A_2] 202968_s_at [HG_U133_Plus_2] 202968_s_at [HG_U133A] 202971_s_at [HG_U133A_2] 202971_s_at [HG_U133_Plus_2] 202971_s_at [HG_U95A] 40604_at [HG_U95Av2] 40604_at [HG_U95E] 73405_at [HC_G110] 760_at [HG_U95A] 760_at [HG_U95A	NM_006482 NM_003583 Y13493 AL832817 AK024870 BC006375 BC005809 AK025018 CR612226 BF035682 BE728931 BG026643 BQ213461 BG829899 BG167905 BG287675 BU183285 AL537111 BE897677 BQ924121 BQ879144 BF245474 BE540936 BQ898123 BU155925 Y09216 BF573465 BF032066 CB990	CCDS8978.1 CCDS8979.1
KIAA0232	ENSG00000169213|ENSG00000170871	Hs.79276	9778	NM_002867 NM_001100590.1 NM_014743.2	NP_002858.2 NP_001094060.1 NP_055558.2		NM_014743 BC150286 D86985 NM_001100590 EF553521 AK124715 CR613368 BM545335 BQ718280 BU506868 AL578173 AL555743 BF794598 BQ721244 CD558309 AL526466 BU178853 BE541288 CD517511 BG674258 BM285378 CN425837 W28423 AU140615 BF700863 AU123801 CA314495 CB243821 CN	CCDS560.1
DHX38	ENSG00000140829	Hs.570079	9785	NM_014003	NP_054722.2	[HG_U133A] 209178_at [HG_U133A_2] 209178_at [HG_U133_Plus_2] 209178_at [HG_U95A] 37390_at [HG_U95Av2] 37390_at [HuGeneFL] D86977_at [U133_X3P] g3123905_3p_at	NM_014003 BC004235 BC008340 D86977 AK291634 AF038391 CR598207 BM465102 BG336192 BM473438 BQ058368 BM927595 BM477386 BX459113 BU186537 BQ059347 BE900523 BQ055910 BQ945024 BQ070078 AL562606 BF311139 BE262793 BE868787 AL526057 BQ066341 BM453513 BQ056047 BQ05	CCDS10907.1
MYO18A	ENSG00000196535	Hs.462590	399687	NM_078471.3 NM_203318.1	NP_510880.2 NP_976063.1	[HG_Focus] 202039_at [HG_U133A] 202039_at [HG_U133A_2] 202039_at [HG_U133_Plus_2] 202039_at [HG_U95A] 36940_at [HG_U95Av2] 36940_at [HuGeneFL] D86970_at [U133_X3P] g4759231_3p_at	D86970 NM_078471 NM_203318 BC039612 CR933614 AB177858 AB177860 AY703984 CR615876 AF252258 BC047669 BM469004 BQ221234 BM810005 BC058075 BM469508 BM464412 BQ218476 BM922302 BM922301 BX440190 BM456989 BQ680301 BX440191 BF528944 BC131561 BC131586 BG119373 BQ0
8-Sep
HSPH1	ENSG00000127990	Hs.36927	10808	NM_001099401.1 NM_003919	NP_001092871.1 NP_003910.1		BX648623 NM_006644 BC037553 D86956 AB003334 BX648125 AB003333 AF039695 BC018124 BG291796 BG391797 BM905300 BX401265 BF793111 BF795871 CA971114 BM803911 BF124963 BG393539 BM800762 BM479926 BX342231 BF791809 BQ233418 AL520324 CD107169 BM474963 BM469046 BE61	CCDS5637.1
IP6K1
CCT6B	ENSG00000132141	Hs.73072	10693	NM_006584	NP_006575.2		CR933688 NM_006584 BC027591 AK225728 D78333 BC026125 AK225729 BM920718 BF679346 BM564077 BI463498 BF572975 BI464907 BI826707 BI463796 CD357650 BI829446 BI459806 BI826129 BI464005 BG772625 BU069469 BI463914 BI459870 CV024306 BI560518 CD685949 BU069686 BG72	CCDS32617.1
TRIB2	ENSG00000071575	Hs.467751	28951	NM_021643	NP_067675.1		BX343226 BX435098 BX343530 AL042898 BG927847 BY795608 CK004942 CR626569 BX379433 BX392656 CA439071 BF849154 D61464 AL042899 AW339478 BE219220 BU953397 N42524 W24867 AW014839 AI963853 BE043062 BE246153 AA459890 BE246851 AA953638 H85119 AI193341 AA216043 BM	CCDS1683.1
RAPGEF4	ENSG00000091428	Hs.470646	11069	NM_001100397.1 NM_007023.3	NP_001093867.1 NP_008954.2		AB209681 NM_007023 U78516 BC024004 BC040183 NM_001100397 AB027471 AB075513 BM548542 BG716593 BE889718 CD242673 BI548847 BI668851 BG706198 BG547379 DB165914 BG429570 BI544604 BG699604 BG699133 BQ187703 CU447180 AL700132 BQ184791 AL119269 DN989862 BX645270
TTN	ENSG00000155657	Hs.654592	7273	NM_133378.3 NM_133379 NM_133432.2 NM_133437.2	NP_596870.2 NP_597676.2 NP_597681.2		NM_133378 NM_133437 NM_133432 NM_003319 X90568 X90569 NM_133379 X69490 X64697 AL833292 BX537998 AK125056 AL713647 DQ248309 AL832351 AL832094 X64698 AL833110 AK092284 AF525413 AF321609 AK056602 AK091732 BC070170 BC013396 AK090903 AK129531 BC058824 BC030823	CCDS33337.1
1-Sep
RAB2B	ENSG00000129472	Hs.22399	84932	NM_032846	NP_116235.2		BC066366 NM_032846 BC020839 AF468652 BX647601 AK027730 BQ894361 BM556073 BQ719239 BG034030 BE905740 BF979487 BF978995 BI094078 BQ428403 DR762927 BG291037 BE785580 BG502390 BG708400 BG779593 BF977443 BG504257 CB960554 BU569991 BG699157 BG535306 CB989772 CD	CCDS9570.1
CERK	ENSG00000100422	Hs.200668	64781	NM_022766	NP_073603.2	[HG_U133_Plus_2] 1569154_a_at [HG_U133A] 218421_at [HG_U133A_2] 218421_at [HG_U133_Plus_2] 218421_at [HG_U95B] 51239_at [HG_U95D] 68692_at [U133_X3P] g12232440_3p_at	NM_022766 AB079066 AB051433 AL832794 BC004278 AK026892 BC108712 AJ457828 AK291476 AL137600 BC067255 BC126940 CR456404 AK025083 BG025042 BC008382 BQ684453 BQ063738 BQ719562 BM479389 BQ054406 BQ057191 BQ721762 BQ879739 BQ436866 BE898542 BG254152 BG754980 BG	CCDS14077.1
PI4K2B	ENSG00000038210	Hs.638037	55300	NM_018323	NP_060793.1		AK095450 BC051749 AY091514 NM_018323 AY065990 AK128622 BC038425 AK023186 AK001967 AF411320 BX462619 BM800245 BM904205 AL527283 BQ233049 BE738420 BG169709 BF795664 BF792669 AU116923 BM461804 BU175599 CD106128 BG254200 AU131587 BE541986 BU180746 BE748338 BE	CCDS3433.1
ENOX1	ENSG00000120658	Hs.128258	55068	NM_017993	NP_060463.1	[HG_U133A] 219501_at [HG_U133A_2] 219501_at [HG_U133_Plus_2] 219501_at [HG_U95B] 53813_at [U133_X3P] g8922226_3p_at	BC068521 AK000956 NM_017993 AK055477 BC024178 AY513282 EF432052 CR594606 BX333728 BX397392 BX334061 BX336986 BG186925 BG183774 BI835979 BG723475 BI835974 BG718795 CV024249 BG722496 BE669856 AU117882 BI834148 AW051518 CD580065 BF941585 BF059131 AW418626 AI	CCDS9389.1
TTBK1	ENSG00000146216	Hs.485436	84630	NM_032538	NP_115927.1	[HG_U133B] 230191_at [HG_U133_Plus_2] 230191_at [HG_U95B] 44550_at [U133_X3P] Hs.30487.0.A1_3p_at	NM_032538 AB218664 AB058758 BC036764 AK131217 AK055425 AL833256 CD579528 BM805535 BI769489 BG912008 DB039391 BF435053 DA270069 CR744662 DB352088 BF507363 BF115646 DB337702 H04892 AI765713 DA515577 R85865 BF514890 DB316795 H04790 AI869980 AI827963 DB274315	CCDS34455.1
MLK4
MAGI3	ENSG00000081026	Hs.486189	260425	NM_020965 NM_152900	NP_690864.2	[HG_U133B] 224307_x_at [HG_U133_Plus_2] 224307_x_at [HG_U133B] 224307_x_at [HG_U133_Plus_2] 224307_x_at [HG_U133B] 224307_x_at [HG_U133_Plus_2] 224307_x_at [HG_U133B] 226770_at [HG_U133_Plus_2] 226770_at [HG_U95B] 52976_at [HG_U95B] 52977_at [HG_U95E] 754	NM_152900 AB046854 BC130409 AF213259 AK026417 BX333322 CR996494 BF105025 CX762128 CV803302 CT001476 CR994978 BI818355 CR744379 BX953520 BM680689 CB154130 BX954237 BM690032 BX954149 AW853884 CN360009 BM695480 BX349945 BM728137 BX507970 CK005685 AW809366 BX	CCDS859.1 CCDS860.1
KCNT2	ENSG00000162687	Hs.657046	343450	NM_198503	NP_940905.2	[HG_U133B] 244455_at [HG_U133_Plus_2] 244455_at [HG_U95B] 42442_at [HG_U95C] 51901_r_at [U133_X3P] Hs.277901.0.A1_3p_at	BX647852 NM_198503 AK127807 BC103948 BC103950 BC103949 AY359444 AK131498 BC103947 AK021684 EB387319 CD643951 AU118688 CD656098 DR002090 BX482174 EB361682 BU101736 BX503508 BE967732 DB302922 DA811153 DA180806 DA799907 DA587653 BX119588 DB349098 DB071968 DB	CCDS1384.1
MTHFD1L		Hs.591343	25902				AK127089 NM_015440 AY374130 AL117452 BC110319 AB127387 BC017477 BC008629 BM917283 AK024798 BQ055629 BU178761 BM557612 BM464552 BM473651 BQ062382 BM467318 AY374131 BQ061041 BQ049247 BM453605 BG113078 BU859316 BE299537 BQ936036 BG170959 BQ434090 BG031307 BG
IRGC	ENSG00000124449	Hs.515444	56269	NM_019612	NP_062558.1	[HG_U133A] 214392_at [HG_U133A_2] 214392_at [HG_U133_Plus_2] 214392_at [HG_U95A] 38579_at [HG_U95Av2] 38579_at [U133_X3P] Hs.180943.0.A1_3p_at	BC066939 NM_019612 BM554106 BC033853 BX337259 BX359457 BG771757 BI830526 BG705154 BI520261 BI828881 BI520032 BI520533 BI825481 BI826173 AA861068 BG723426 BG773495 BG722126 BI826126 BI828394 BX103486 BI828548 BG722800 AA431984 BI828552 AW593346 AI684805 AA	CCDS12629.1
ESRP1
PABPCP2
ACSM5	ENSG00000183549	Hs.659606	54988	NM_017888	NP_060358.2	[HG_U133A] 220061_at [HG_U133A_2] 220061_at [HG_U133_Plus_2] 220061_at [HG_U133A] 89977_at [HG_U133A_2] 89977_at [HG_U133_Plus_2] 89977_at [HG_U95E] 89977_at [U133_X3P] g8923542_3p_at [U133_X3P] g8923542_3p_s_at	BC068516 NM_017888 AK000588 BC016703 BG249440 BC013753 BQ650371 BF248038 CD300758 BF693773 BI763534 AV700679 AV699287 BI546870 BX116869 AV648973 AV653851 BG719476 DA641681 BI763186 AV699581 AV720005 AV699551 CV029750 AV700048 AV652449 AI733019 EL736892 AV	CCDS10585.1
SLFN13	ENSG00000154760	Hs.462833	146857	NM_144682	NP_653283.3		CR749630 NM_144682 AL832726 AK127728 AK122750 AK126184 AK056514 AL833747 AK074465 BG111360 BM564159 BQ893450 CX784742 CD653722 BX486351 DN999906 CB851467 DB230881 CN332480 DB230176 BP312770 DB230654 DB221679 CN332479 BP312729 BP312888 DB235594 BP293749 BP	CCDS32620.1
ACSM2B	ENSG00000183747	Hs.298252	348158	NM_182617	NP_872423.2		NM_001010845 AK055867 AK091878 NM_182617 NM_001105069 AK096039 AK129944 AB073604 AK289416 BC125175 BC125176 AY160217 BG564624 BG401718 BG402095 BG569286 BX097257 AI263099 BG192354 BG565875 DA636870 AI824065 AV653846 BG617768 BG545326 DR003964 AV649120 AV6	CCDS10586.1
PIP5KL1		Hs.445486	138429				BQ050076 BQ050425 BC042184 NM_173492 BM476476 BF971892 BG676659 CX758725 BI520079 BG697332 BI520854 BI462029 BE787282 BU621382 BM980218 BI085535 BI830688 BQ774376 CN263423 CA425729 EL734279 DR000513 BE881330 BM786675 BQ574658 BM726577 BI086018 AI923090 BM
ATAD3B		Hs.23413	83858				AB033099 AK127857 BC009938 NM_031921 AK290586 BC018701 BC002542 AK024028 BG255019 BG027212 BF568861 BM469392 CR609514 BF684823 BG326682 BM476189 BF981548 BG034775 BQ053074 BG683804 BX440963 AL562971 BU857494 CD299809 BU845542 BE884575 BG166994 BQ954571 BI
RBM26	ENSG00000139746	Hs.558528	64062	NM_022118	NP_071401.3		BX648672 NM_022118 BC041655 BC111739 BC111697 AL834343 AK027339 BC065024 AK027456 AK027772 AK021576 AF273052 AK000954 AK024610 BC000791 BG392497 BM467669 BM547384 BG289467 AF150262 BM468756 BM462729 BG288623 BE535762 BX340639 BG106272 BE540741 BE881607 BF	CCDS9462.1
RAD26L
KIF24	ENSG00000186638	Hs.695024	347240	NM_194313			NM_194313 AK125872 BC110503 BC110502 BC048311 AK125180 AK001795 BM564143 BE742733 BM468549 BU154473 BF038707 BQ216169 BG116154 DR763114 CX757065 AU133757 BG485605 BM980679 BU660279 BE142844 CB163067 AV739135 BF895212 BE273098 BP871643 CN281086 DA509250 DB	CCDS6551.1
C9orf103	ENSG00000148057	Hs.530261	414328	NM_001001551	NP_001001551.1	[HG_U133B] 227865_at [HG_U133_Plus_2] 227865_at [HG_U95B] 56186_at [U133_X3P] Hs.103158.0.A1_3p_at	BC036421 BC045782 NM_001001551 BC142991 AY615889 BG541363 BG199659 BG203736 BG193029 BG189388 BG205346 BG220007 BI826543 BF111242 AA745496 AI185795 AA679299 AI640497 DB538575 DB728196 CA866332 BC110078 BM984942 AF086281 CB151823 BX118156 CA844116 AI630992	CCDS35048.1
ARL9	ENSG00000196503	Hs.444449	132946	NM_206919.1	NP_996802.1	[HG_U133B] 229062_at [HG_U133_Plus_2] 229062_at [HG_U95B] 46627_at [U133_X3P] Hs.68185.0.A1_3p_at	AY439003 NM_206919 BE463997 AI686633 AI992069 AA778704 BF059732 BM854066 AA428548 BM683774 BM930307 BE552080 AA927415 AI150007 AA620971 BX103554 AI656595 W84571 AW207074 AI377529 BU101775 BF223171 BU101774 DY655749 AA234274 CB123729 AW204927 AA758114 BF09
RASL11A	ENSG00000122035	Hs.192131	387496	NM_206827	NP_996563.1	[HG_U133B] 238353_at [HG_U133_Plus_2] 238353_at [HG_U95E] 85881_at [U133_X3P] Hs.192131.0.S1_3p_at	NM_206827 AY439004 BC132703 BM930528 CA421903 BQ189455 AW450584 BQ346967 BF437285 BE466949 BQ325937 AI810615 BE670276 AI936332 AW083857 AI972709 T70094 AI936095 AA864970 BM696152 BM846104 T70164 AA557639 BX096114 BE328814 CV419631	CCDS9321.1
TSSK4	ENSG00000139908	Hs.314432	283629	NM_174944	NP_777604.2		AK056676 BC029918 AK131042 AF542390 NM_174944 AY461663 BM452085 BC111088 BI827247 AI218614 AI075923 BG289094 BX095739 BF510751 DB102670 DA769290 DB325649 AA781349 AA399669 BE551971 AA725841 BX279855 BF912780 AW296282 BG960152 AI028618 H87306 AW891774 AI36	CCDS9618.1
SLC30A9	ENSG00000014824	Hs.479634	10463	NM_006345	NP_006336.3	[HG_Focus] 202614_at [HG_U133A] 202614_at [HG_U133A_2] 202614_at [HG_U133_Plus_2] 202614_at [HG_U95A] 36013_at [HG_U95Av2] 36013_at [U133_X3P] g7656945_3p_at [U133_X3P] g7656945_3p_x_at	NM_006345 BC016949 AF006621 BC000240 AY319413 BC007732 AK225470 BC022981 AY594282 CR625604 BM906216 BQ721410 BM459995 BM906022 BQ690629 BM458278 BE536012 BM904650 BI546320 BM800108 BM470075 AL533560 BG323207 AL533382 BG025333 BG392122 BF337474 BE549053 BQ	CCDS3465.1
ATAD2	ENSG00000156802	Hs.370834	29028	NM_014109	NP_054828.2	[HG_U133A] 218782_s_at [HG_U133A_2] 218782_s_at [HG_U133_Plus_2] 218782_s_at [HG_U133B] 222740_at [HG_U133_Plus_2] 222740_at [HG_U133B] 228401_at [HG_U133_Plus_2] 228401_at [HG_U133B] 235266_at [HG_U133_Plus_2] 235266_at [HG_U95B] 58354_at [HG_U95C] 61977	BC112942 CR749832 NM_014109 AL833653 BC113656 AY598335 AK097133 BC010686 AF118088 BC019909 BQ953379 BM451550 CA489268 BG250034 BG421444 BM468812 BM460251 BM546987 BE889385 BE781349 CD359662 BM559313 AL579004 BU175242 BQ232323 AL556876 BQ223640 BQ437555 BQ	CCDS6343.1
RNF213	ENSG00000173821	Hs.195642	57674	NM_020914	NP_065965.3		NM_020914 BX647946 BX640932 BC110403 AL833201 AB046774 AK074030 AL161961 AK025676 AK127358 BC032220 AK023871 AK025914 AK026038 AK130239 BM911455 BM803386 BM552962 BQ054219 BM904091 BM043181 BM557160 BM562612 BM480351 BQ901118 BM915509 BQ708476 BQ943714 BQ	CCDS32761.1
ABCC10	ENSG00000124574	Hs.55879	89845	NM_033450	NP_258261.2	[HG_U133A] 213485_s_at [HG_U133A_2] 213485_s_at [HG_U133_Plus_2] 213485_s_at [U133_X3P] 215873_3p_x_at [HG_U133A] 215873_x_at [HG_U133A_2] 215873_x_at [HG_U133_Plus_2] 215873_x_at [HG_U133A] 220262_s_at [HG_U133A_2] 220262_s_at [HG_U133_Plus_2] 220262_s_a	NM_033450 AY032599 AK000002 AK024446 AL133613 CR598420 BC024103 BG832334 BU857176 BM006889 AL562197 BU557718 BF685485 BG469094 BF683296 BF685539 AL523384 BQ433550 AL122095 BQ686840 BU855022 BX295250 BX295258 BU856228 BM006673 BF304248 BG469434 BX295253 BG	CCDS4896.1
ATAD3C	ENSG00000215915	Hs.662046	219293	NM_001039211.1	NP_001034300.1		AK091918 NM_001039211 AK094502 BI117722 BC101211 BC101212 DA130269 DA646044 DA628658 BQ777075 CA950064 DB320753 AW024933 BM310993 AI744345 AI864051 BQ130810 BU070909 BU072996 BU787972 BU071693 AA918886 BM272820 BQ270726 BU781602 BQ130555 BU070670 BU070983
DDX59	ENSG00000118197	Hs.497332	83479	NM_001031725 NM_031306	NP_001026895.1 NP_112596.1	[U133_X3P] 223662_3p_x_at [HG_U133B] 223662_x_at [HG_U133_Plus_2] 223662_x_at [HG_U133B] 228385_at [HG_U133_Plus_2] 228385_at [HG_U133B] 228386_s_at [HG_U133_Plus_2] 228386_s_at [HG_U95C] 48737_at [U133_X3P] g12052747_3p_s_at [U133_X3P] Hs.95321.1.A1_3p_a	AL136611 NM_031306 BC020201 CR607985 BC041801 NM_001031725 BC014183 AL559828 BX358592 BX445704 BQ059956 BX362952 BE797852 AL557411 BG437220 AL581369 BQ218678 BX362951 BX372082 BX390696 BG762128 BX352872 BX392743 BU844924 BQ949403 DA737151 AA203490 BQ23258	CCDS1403.1 CCDS30964.1
PAPD4	ENSG00000164329	Hs.418198	167153	NM_173797	NP_776158.1	[HG_U133B] 225761_at [HG_U133_Plus_2] 225761_at [HG_U95B] 48556_at [HG_U95E] 71543_at [HG_U95D] 79106_r_at [U133_X3P] Hs.171595.1.A1_3p_at [U133_X3P] Hs.220277.0.A1_3p_at	BC047581 AL833136 NM_173797 AK095818 BC026061 BG168850 BG253178 BM542917 BM546104 BX333683 BG287554 BG029853 BI599192 BX451777 BG253504 BG291412 BI090162 BX435533 BX445922 BU509146 BI089585 DA570376 BQ212941 CD000350 BG567603 BG484984 BE887226 BF130300 BE	CCDS4048.1
FIGNL1	ENSG00000132436	Hs.137516	63979	NM_001042762.1 NM_022116	NP_001036227.1 NP_071399.2		AK027537 NM_001042762 NM_022116 BC051867 AL834387 AK023142 AK023411 BQ055854 BG113016 BX342197 BX333510 BG118109 BF684282 BX333511 BF304806 BU570818 BX372148 BU160092 BF130569 BF031431 DA736834 BE536218 BU568760 BP381075 BF130279 BU570074 AU131109 BU85409	CCDS5510.1
MYO7B	ENSG00000169994	Hs.154578	4648	NM_001080527.1	NP_001073996.1	[HG_U133A] 216662_at [HG_U133A_2] 216662_at [HG_U133_Plus_2] 216662_at [U133_X3P] 220765_3p_s_at [HG_U133A] 220765_s_at [HG_U133A_2] 220765_s_at [HG_U133_Plus_2] 220765_s_at [HG_U133B] 235383_at [HG_U133_Plus_2] 235383_at [HG_U95B] 53785_at [HG_U95E] 8350	NM_001080527 AK074183 CR627350 BC035615 CR600379 BM914003 BM910880 BX424365 BQ072688 BM562862 AL531836 BX400141 AL564188 BQ707731 BQ706172 BQ711990 BX362114 BQ707576 BX362115 BX426475 BQ719326 BX341017 BX411405 BX431779 CB992227 BG392573 BX341018 BX361757
DARS2	ENSG00000117593	Hs.647707	55157	NM_018122	NP_060592.2		NM_018122 BC045173 AL833633 AK290873 AK022754 AK001376 CF596471 BI115325 BQ059324 AL519849 AL519850 BG254491 BX401414 BI461835 BG289215 BM472019 BQ918053 BF308422 BF037894 BG251333 BM473527 CD360081 BF347770 BG114832 BF307842 CA495352 BE891192 BQ921104 BF	CCDS1311.1
ULK3	ENSG00000140474	Hs.513034	25989	NM_001099436.1	NP_001092906.1	[U133_X3P] 225067_3p_at [HG_U133B] 225067_at [HG_U133_Plus_2] 225067_at [HG_U95B] 45355_at [HG_U95B] 45356_g_at [HG_U95C] 64945_at [HG_U95E] 86982_at [U133_X3P] Hs.7978.0.S1_3p_at [U133_X3P] Hs.7978.0.S1_3p_s_at	BC048289 NM_001099436 AL360256 AK075047 CR614098 CR617200 BM906143 BM464766 BQ213549 BF345489 BM548917 BQ069537 BX426476 BM810438 BQ278881 BQ650870 BF795158 BM922338 BM542781 BQ070960 AL562661 AL574232 CD242409 BU598483 BX394511 BX426477 CF553065 AL550198
HISPPD2A	ENSG00000155093|ENSG00000168781	Hs.156814	9677	NM_002847 NM_130842 NM_130843 NM_001024463.2 NM_014659	NP_002838.1 NP_570857.1 NP_570858.1 NP_001019634.1 NP_055474.3		BC057395 BX647814 BX538022 NM_014659 AB002375 NM_001024463 AF543190 BC035611 BC050263 BX647870 BM545051 BM458071 BM541345 BM463558 CD243391 BM479822 BE903417 BE731266 BU154338 BX350866 EL594003 BE731283 BG822457 BI464946 CD359003 BG335628 BX389427 W28956	CCDS5947.1 CCDS5948.1 CCDS5949.1 CCDS32215.1
TUBA3E	ENSG00000152086	Hs.433336	112714	NM_207312	NP_997195.1	[HG_U133A] 210527_x_at [HG_U133A_2] 210527_x_at [HG_U133_Plus_2] 210527_x_at [HG_U133A] 210527_x_at [HG_U133A_2] 210527_x_at [HG_U133_Plus_2] 210527_x_at [HG_U133A] 210527_x_at [HG_U133A_2] 210527_x_at [HG_U133_Plus_2] 210527_x_at [HG_U133A] 216323_x_at [	BC057811 NM_207312 AK131043 BG704041 BI562424 CD558053 BG717561 AI016802 BG721652 BG720572 BI559662 BG722138 BG722455 AA977217 EL734120 BG722204 BG722213 DB039326 DB048834 DB041817 DB033844 DB029754 DB047559 DB026244 DB060217 DB021808 BX282342 DB451505 DB	CCDS2158.1
STYK1	ENSG00000060140	Hs.24979	55359	NM_018423	NP_060893.1	[HG_U133A] 220030_at [HG_U133A_2] 220030_at [HG_U133_Plus_2] 220030_at [HG_U133A] 221696_s_at [HG_U133A_2] 221696_s_at [HG_U133_Plus_2] 221696_s_at [HG_U95B] 45425_at [HG_U95D] 82907_at [U133_X3P] g13625179_3p_s_at [U133_X3P] g8922178_3p_at	NM_018423 AL353940 AF251059 BC093822 BC093824 AY563054 BI757514 AV751386 DN993475 DN991066 CB243398 BU663173 BP234761 DA256670 DA428260 DA179420 DA226846 DA315340 AI590878 DA307785 R35380 DA431700 H29272 H29356 BX093033 DB482657 DB480433 H08600 R49681 DB5	CCDS8629.1
TTBK2	ENSG00000128881	Hs.659846	146057	NM_173500.3	NP_775771.3		NM_173500 AF525400 AK131372 BC071556 BX648356 AB020654 AK074481 BC041876 CR611465 CR615164 BM458677 AL530844 BG107686 BE548084 AL563863 BX390074 BX329279 BM548951 BU148755 BQ882639 BQ949346 BU501589 BQ439549 AL577840 BQ213460 CD557495 BQ942963 BF246357 BI
RAB12	ENSG00000206418	Hs.270074	201475	NM_001025300.2	NP_001020471.2		BC071600 BC098407 CR627121 NM_001025300 BC050338 AK127824 CB988712 BX097121 BQ438719 BX118866 BI908708 BF574430 CF994415 BX642232 BF948049 BY799497 AI076335 BU754385 DA850084 N21135 DB335374 AA001088 BQ024519 AA824235 AW452854 DB012854 N31150 R78437 H4833
RRAGB	ENSG00000083750	Hs.50282	10325	NM_006064 NM_016656	NP_006055.3 NP_057740.2	[HG_Focus] 205540_s_at [HG_U133A] 205540_s_at [HG_U133A_2] 205540_s_at [HG_U133_Plus_2] 205540_s_at [HG_U95A] 39989_at [HG_U95Av2] 39989_at [U133_X3P] g8051626_3p_a_at [HuGeneFL] X90530_at	NM_016656 NM_006064 BC034726 AL831926 AK289407 X90530 BM548718 BI521428 AL548719 BI917534 BX439588 BQ960958 BQ719383 BX328035 BQ961489 AL573197 BX455440 BX454583 EB385677 AL529191 AL566817 EB386264 BE892950 AL529192 BI822112 AL554110 AL537472 BG432518 AU1	CCDS14371.1 CCDS14372.1
RARS2	ENSG00000146282	Hs.485910	57038	NM_020320	NP_064716.1	[HG_U133B] 225264_at [HG_U133_Plus_2] 225264_at [HG_U133B] 232902_s_at [HG_U133_Plus_2] 232902_s_at [HG_U95B] 53898_at [U133_X3P] Hs.15395.0.S1_3p_at [U133_X3P] Hs.15395.1.S1_3p_a_at	AK093934 BC105784 CR611793 BC010420 NM_020320 BC022341 AK023550 CR625441 BE565729 BF213752 BQ067765 BM467215 BM546047 BX335462 AL579353 BQ069385 AL544460 BF973675 BG335165 BQ050531 BQ073547 BE378568 AL557281 BQ070380 BQ233471 BQ218133 AL556668 BI084382 BQ	CCDS5011.1
TNRC4	ENSG00000159409|ENSG00000182968	Hs.26047	11189	NM_007185 NM_005986	NP_009116.3 NP_005977.2		NM_007185 BC052491 AY165003 AB209264 BC041088 BC068008 U80759 U80746 BC004145 BC104758 CR595146 AF329264 BM474750 AF284423 BM012272 AL538797 AL519538 AL519587 AL538798 BE313111 BU181869 AL521212 BG679144 AL521213 BI916719 BG910146 BG702812 BI754645 BI9135	CCDS1002.1 CCDS9523.1
VARS2	ENSG00000206375	Hs.597526	57176		NP_065175.3		AB067472 NM_020442 AK125069 AK000511 BC112054 BC113605 BC009355 BC063427 BC073838 AK025618 AK094483 BC008844 BQ055301 BQ055524 BQ058769 AK026063 BF690227 BM908949 BM916611 AL122037 BQ055175 BF688925 BM474580 BQ061525 BQ054908 BQ061299 BQ643320 BM905962 BQ
SLC27A1		Hs.363138	376497				AK131101 BC059399 NM_198580 BC013149 AK125289 BF570186 BM807946 BQ645770 BQ877059 AL573864 BQ712480 BQ879802 CD244770 CB990337 BU500760 BG913895 CD300103 BG828409 CF456522 BI768715 BE386391 AL549815 BQ006591 BI766707 CA389331 CF145689 BF056007 BF569203 BX
GIMAP6	ENSG00000133561	Hs.647105	474344	NM_001007224.1 NM_024711	NP_078987.3	[HG_U133A] 219777_at [HG_U133A_2] 219777_at [HG_U133_Plus_2] 219777_at [HG_U133_Plus_2] 229367_s_at [HG_U133B] 229367_s_at [HG_U95B] 47421_at [HG_U95E] 80857_at [HG_U95E] 80857_at [U133_X3P] g13376008_3p_at [U133_X3P] Hs.112497.0.S1_3p_s_at	CR749355 NM_024711 BC060760 NM_001007224 AK026343 AK026396 CR611173 BC069461 AL541003 BX377614 BQ710960 BC074744 BQ707079 BX324782 AJ580952 AL572636 CB992428 AL547837 CD559514 CD559515 CD559670 CD559669 BU617380 DN997208 DA880589 DA646147 BX330348 DC38254	CCDS34778.1
PKN3	ENSG00000160447	Hs.300485	29941	NM_013355	NP_037487.2	[U133_X3P] 226088_3p_at [U133_X3P] 226088_3p_at [U133_X3P] 226088_3p_at [U133_X3P] 226088_3p_at [HG_U133B] 226088_at [HG_U133_Plus_2] 226088_at [HG_U133B] 226088_at [HG_U133_Plus_2] 226088_at [HG_U133B] 226088_at [HG_U133_Plus_2] 226088_at [HG_U133B] 2260	NM_013355 BC062558 BC041581 AB019692 BC023327 BM470532 BE791470 BC032794 BG255114 BU854923 BE963755 BE797994 BG338012 BU178820 BU858997 AI741644 CX756541 BI114782 CF995226 BE265993 BG825922 BE294985 CB987960 DR156789 BE620253 CB961096 CB987957 BG473666 AI	CCDS6908.1
NADSYN1	ENSG00000172890	Hs.556986	55191	NM_018161	NP_060631.2		BC020977 AL512694 AK055452 NM_018161 BC003666 BC003638 AK225700 AK094022 AK022436 AK001493 AK097946 AB091316 CR457286 AK097940 BM545604 BE867867 AL563831 AL563481 AL530760 BG398552 AL576979 AL529552 AL562759 AL563128 BM919316 BX438286 BQ056801 BM554316 BQ	CCDS8201.1
CDC42BPG	ENSG00000171219	Hs.293590	55561	NM_017525	NP_059995.1	[HG_U133_Plus_2] 1564823_at [U133_X3P] 1569044_3p_at [HG_U133_Plus_2] 1569044_at [U133_X3P] Hs2.293590.1.S1_3p_at [U133_X3P] Hs2.293590.1.S1_3p_x_at [U133_X3P] Hs2.404164.1.S1_3p_at	NM_017525 AY648038 BQ947017 AF001543 BE793390 Y12337 BG752641 CK821111 CK821112 DN998114 BI793270 CU449918 BI792977 AW516225 BG678034 BG952299 BF869661 CU450256 T48828 AF001544 AA809737 BF991223 CU444372 AW814108 BG014499 CF272728 BF913669 AW992403 DW4396	CCDS31601.1
UBE2U	ENSG00000177414	Hs.388746	148581	NM_152489	NP_689702.1	[HG_U133_Plus_2] 1553776_at [HG_U133B] 244432_at [HG_U133_Plus_2] 244432_at [HG_U95B] 43199_at [HG_U95B] 45420_at [HG_U95B] 51308_at [HG_U95E] 83846_at [U133_X3P] Hs.24661.0.A1_3p_at [U133_X3P] Hs2.169929.1.S1_3p_s_at	BC029895 NM_152489 BG773201 BU193579 BU561173 BX116499 BI825812 BI462751 BG773116 BU569893 CV030215 DB336525 DB029526 DB034739 DB054982 AI765312 DB032494 DB051392 DB025782 DB043522 AI198955 DB453438 DB518913 DB450075 AW136185 DB450303 BQ022574 DA042145 AI	CCDS627.1
PPRC1	ENSG00000148840	Hs.533551	23082	NM_015062	NP_055877.3	[HG_U133A] 203737_s_at [HG_U133A_2] 203737_s_at [HG_U133_Plus_2] 203737_s_at [HG_U95A] 31821_at [HG_U95Av2] 31821_at [U133_X3P] g13124753_3p_a_at	AF325193 NM_015062 AB011167 BC063829 BC063806 AK095248 AK025691 BC002561 BQ230413 BM466734 BG116594 BQ430884 BM463856 BE886068 BM806145 BQ061990 BM456531 BG437860 BQ056716 BQ642812 BQ922803 BQ232456 BF311747 BU838678 BG118372 BE891244 BM457305 BU931378 BQ	CCDS7529.1
HHAT	ENSG00000054392	Hs.58650	55733	NM_018194	NP_060664.1	[HG_U133A] 219687_at [HG_U133A_2] 219687_at [HG_U133_Plus_2] 219687_at [HG_U95B] 51871_at [U133_X3P] g8922620_3p_at	BC051191 BC039071 AK001586 NM_018194 CR936628 AK092186 BC117130 BM800876 BQ722190 CX785361 DR005582 BU597255 BI820245 AU130633 CN478989 AV711418 BX117517 BI551726 AL049848 BG702982 BI491131 CN426523 DA326713 AW373086 AW384603 BQ371121 DA861177 DA192810 DB	CCDS1495.1
EEF1AL3
LRRK2	ENSG00000188906	Hs.187636	120892	NM_198578	NP_940980.2		NM_198578 BC117180 AY792511 AL832453 AK131537 BX640975 AK127729 AK122640 AK026776 AL834529 BM285390 BQ719837 BQ437477 BF665089 BF699250 BG189993 DR421995 BG546973 BF669643 BU634341 AV705213 BG433443 CA412261 BX499147 BM998398 BG547131 BI819813 AW958959 CV	CCDS31774.1
CBWD5	ENSG00000172785	Hs.355950	220869	NM_001024916.2	NP_001020087.2	[HG_U133A] 220175_s_at [HG_U133A_2] 220175_s_at [HG_U133_Plus_2] 220175_s_at [HG_U133B] 229804_x_at [HG_U133_Plus_2] 229804_x_at [HG_U133B] 229804_x_at [HG_U133_Plus_2] 229804_x_at [HG_U133B] 229804_x_at [HG_U133_Plus_2] 229804_x_at [HG_U95C] 65937_at [U1	AK097639 BG541409 BX444872 BG195123 XM_001126359 AL546849 BF967785 BG198677 BU942825 BX413499 BQ771563 BM981318 BU683395 BX509476 BG205962 DB519208 AA166625 DB511097 AV726523 CA435276 CA414896 BM083509 BM680310 DB528819 CA442460 CA773724 BM669974 DR423576
KIAA2022	ENSG00000050030	Hs.124128	340533	NM_001008537	NP_001008537.1		AY563507 NM_001008537 BC152557 AB095942 AK128651 BC038798 AL700133 BI912827 BM976023 BX951403 CA776064 AW953251 DB239710 DA189557 DA310831 DA229561 DA146123 DA366186 DB300738 DA745823 DB350528 DB326980 AW242757 DB304515 BP395943 BF433828 DA133834 DA315334	CCDS35337.1
ENTPD8	ENSG00000188833	Hs.512562	377841	NM_001033113.1 NM_198585	NP_001028285.1 NP_940987.2	[HG_U133B] 232373_at [HG_U133_Plus_2] 232373_at [HG_U133B] 232373_at [HG_U133_Plus_2] 232373_at [HG_U95E] 74847_s_at [HG_U95E] 74847_s_at [HG_U95E] 74849_i_at [HG_U95D] 88146_at [U133_X3P] Hs.132883.0.S1_3p_at [U133_X3P] Hs.132883.0.S1_3p_at [U133_X3P] Hs	NM_001033113 AY359088 NM_198585 BC141810 AY430414 AY903954 CN401226 BG719805 CN401225 CK821043 BM826702 BI793151 BI793324 BG723169 AA644044 BF001570 BI793017 BI561595 BI792883 AW135276 AA887861 AW137420	CCDS7043.1
CDKL3	ENSG00000006837	Hs.105818	51265	NM_016508.2	NP_057592.1	[HG_Focus] 219831_at [HG_U133A] 219831_at [HG_U133A_2] 219831_at [HG_U133_Plus_2] 219831_at [HG_U133B] 241911_at [HG_U133_Plus_2] 241911_at [HG_U95B] 50817_s_at [HG_U95C] 61095_at [HG_U95D] 69485_at [HG_U95D] 69488_g_at [HG_U95D] 88971_at [U133_X3P] g7706	BC041799 AF130372 NM_016508 BM927212 BU590183 AA868305 CB997189 BE738158 BG194344 CA444520 CA413232 BI561893 EL733921 AI803004 BM673800 BX116785 BQ189154 CK299329 DA395543 DB238851 BX113288 DC395373 AI912547 DA143343 DC318547 BX951887 DC353401 CR740901 DA
ARL17
GLYCTK	ENSG00000168237	Hs.415312	132158	NM_145262	NP_660305.2		AY189286 BC036862 BC042151 NM_145262 AF448855 BC021896 CR605820 CR596316 AY134474 CR615748 AY295075 DQ352863 BX343763 BX343764 AL532330 BM562858 AL532329 BX363799 BX381830 BQ052847 BM554531 BX386780 AK074215 BX363800 BX381831 BX386781 BX462999 AY172690 BQ	CCDS2852.1
NAV2	ENSG00000166833	Hs.502116	89797	NM_145117 NM_182964	NP_660093.2 NP_892009.2		BC150290 AB037840 AB063116 AB063115 AJ488102 AF466144 AF466143 AK074287 AK290458 BC016054 AK001892 BC107690 XR_015118 BC029949 BC035903 BM925509 BX459843 BQ067988 BM800972 BX356630 BU162217 BU190061 BG763937 BQ934712 BG703031 CF454543 CA454096 BQ431205 CF	CCDS7850.1 CCDS7851.1
NAV3	ENSG00000067798	Hs.655301	89795	NM_014903.4	NP_055718.4	[HG_U133_Plus_2] 1552658_a_at [HG_U133_Plus_2] 1562234_a_at [HG_U133A] 204823_at [HG_U133A_2] 204823_at [HG_U133_Plus_2] 204823_at [HG_U95A] 33235_at [HG_U95Av2] 33235_at [U133_X3P] g7662389_3p_at [U133_X3P] Hs2.174188.1.S1_3p_s_at [U133_X3P] Hs2.174188.3	NM_014903 AJ488201 AF397731 AB023155 AL080104 BC017667 AK022070 BX440143 BX440144 BE886401 DA512877 AU120878 BU568186 BG118099 BE888617 CD102959 BI918883 BQ772081 AV728995 DR005268 BM684673 AV729428 DA793090 BF947201 BM676526 DA531826 DT217871 AA418158 AL
MAP4K3	ENSG00000011566	Hs.655750	8491	NM_003618	NP_003609.2	[HG_Focus] 218311_at [HG_U133A] 218311_at [HG_U133A_2] 218311_at [HG_U133_Plus_2] 218311_at [HG_U95E] 87589_at [HG_U95E] 91521_at [U133_X3P] g4506376_3p_at	BC071579 BC060880 NM_003618 AK291467 AK021553 BM466022 BF672761 BG291128 BU172549 BQ889011 BF978583 BF699883 BG191341 AU117665 BG568391 BE564936 CB993103 CU450603 BF213026 BU569892 BG708225 BU165758 BF382030 BI857929 BQ429302 BU852924 BU854352 AW966926 BG	CCDS1803.1
MMAA	ENSG00000151611	Hs.452864	166785	NM_172250	NP_758454.1	[HG_U133B] 236347_at [HG_U133_Plus_2] 236347_at [HG_U133B] 239852_at [HG_U133_Plus_2] 239852_at [HG_U133B] 242702_at [HG_U133_Plus_2] 242702_at [HG_U133B] 242750_at [HG_U133_Plus_2] 242750_at [HG_U95C] 51941_at [HG_U95D] 76909_at [HG_U95E] 81239_at [U133_	AK126662 AK094722 CR619215 CR606328 NM_172250 BC101178 BC101179 BC101181 BC101180 BM922050 BX445256 BF183903 BX393159 BX383691 BG186985 AL532029 BX504447 BQ006997 DR421930 DR001811 BG198848 AW300959 H15578 CN260569 AW954478 CK825824 DA179025 H06777 AI2438	CCDS3766.1
DNAH10	ENSG00000188085|ENSG00000197653	Hs.622654	196385	NM_207437 NM_001083900.1	NP_997320.1 NP_001077369.1	[HG_U133_Plus_2] 1562462_at [HG_U133_Plus_2] 1565339_at [HG_U133A] 218175_at [HG_U133A_2] 218175_at [HG_U133_Plus_2] 218175_at [HG_U133B] 229738_at [HG_U133_Plus_2] 229738_at [HG_U95B] 45726_at [HG_U95C] 55825_at [U133_X3P] g13376724_3p_at [U133_X3P] Hs.1	NM_001083900 AB095937 AK125475 NM_207437 AK091526 AK095581 BM555088 BI908320 CD106461 DV080259 DV080260 AW468094 BU632911 AW962135 DA336974 DA811160 DA155070 DA799809 DB061319 BM729360 DB315366 DB339295 DA504834 AW904498 CD702835 DA490398 BU676642 BF98053	CCDS9255.1
CNGA4	ENSG00000132259	Hs.434618	1262	NM_001037329	NP_001032406.1	[HG_U133_Plus_2] 1562273_at [HG_U133_Plus_2] 1562273_at [U133_X3P] Hs2.434308.1.S1_3p_at	BC040277 AK122736 BC106935 BC106936 NM_001037329 BM473083 BU158634 BQ429429 BI830763 DB238337 DA592386 DC401064 DB319609 DB239487 CV372091	CCDS31408.1
VRK3	ENSG00000105053	Hs.443330	51231	NM_001025778 NM_016440	NP_001020949.1 NP_057524.3		AK123892 AK125747 NM_016440 AK225154 NM_001025778 AF514788 AB031052 AK292918 BC023556 CR604545 CR606658 CR618423 CR609812 CR621551 CR596704 CR597000 CR594746 BC003546 BC095449 BM925164 BM924893 BQ720394 BM559459 BM473642 BM906732 BM920909 BQ066426 BM55394	CCDS12791.1 CCDS33076.1
ABCF1	ENSG00000204574	Hs.655285	23	NM_001025091 NM_001090	NP_001020262.1 NP_001081.1	[HG_Focus] 200045_at [HG_U133A] 200045_at [HG_U133A_2] 200045_at [HG_U133B] 200045_at [HG_U133_Plus_2] 200045_at [U133_X3P] 200045_at [HG_U95A] 39141_at [HG_U95Av2] 39141_at [U133_X3P] g10947134_3p_at	NM_001025091 BC112923 NM_001090 BC034488 AF027302 AB209564 AL832430 U66677 BQ057414 CR606523 CR591008 BQ066656 BG423647 BE793942 CF995302 BM456129 BX332170 BQ057910 BX379001 BQ055310 BQ648936 BM811596 BM918251 BQ056601 BQ065050 BX397065 BQ057882 BM905833	CCDS34380.1 CCDS34381.1
HIPK4	ENSG00000160396	Hs.79363	147746	NM_144685	NP_653286.2	[HG_U133_Plus_2] 1553238_a_at [U133_X3P] 201050_3p_at [HG_Focus] 201050_at [HG_U133A] 201050_at [HG_U133A_2] 201050_at [HG_U133_Plus_2] 201050_at [HG_U95A] 36151_at [HG_U95Av2] 36151_at [HG_U95A] 36151_at [HG_U95Av2] 36151_at [HG_U95E] 70928_at [U133_X3P]	NM_144685 BC034501 AK292228 AK057380 BM554291 BG105231 BI827147 BG772881 BX099852 BI561789 CV024125 BU678003 BG771831 BG720082 DC395835 BP326447 DB045979 DB032900 DB032968 DB043727 DB055543 DB034012 DB042917 DB037377 DB052303 DC399209 CD637134 CD637132 DB	CCDS12555.1
CPEB3	ENSG00000107864	Hs.131683	22849	NM_014912	NP_055727.3		NM_014912 AB023157 BC036444 AK127060 BG288931 BG259509 BI830304 BU159553 BF673684 BF577063 BI561841 CD104192 BX486614 DA831084 BG772857 BE547756 BQ001990 CV024291 BM312032 BU785488 BU785796 AL703759 BU948940 DA127576 DB240215 BP260250 BP343639 BP258640 DR	CCDS31246.1
SGK071
TNRC6A	ENSG00000090905	Hs.655057	27327	NM_014494	NP_055309.2	[HG_U133_Plus_2] 1553346_a_at [HG_U133B] 224704_at [HG_U133_Plus_2] 224704_at [HG_U133B] 224705_s_at [HG_U133_Plus_2] 224705_s_at [HG_U133B] 234734_s_at [HG_U133_Plus_2] 234734_s_at [HG_U95B] 44788_at [HG_U95B] 46239_at [U133_X3P] Hs.6968.0.A2_3p_a_at [U1	NM_014494 AY035864 AJ492221 AB040893 AL833757 AK025696 AL713750 AK094542 AK001773 AK025277 BC024324 BC068209 BQ067945 CF994820 BM460693 BG716937 BG680426 BI597502 BG028417 BQ706672 BG169820 BI094526 BQ932502 CD243059 DA737897 AU120091 CD300226 CD643941 AU	CCDS10624.1
SMC1B	ENSG00000077935	Hs.334176	27127	NM_148674.3	NP_683515.3	[HG_U133_Plus_2] 1553249_at [HG_U95B] 43296_at [U133_X3P] Hs2.182437.1.S1_3p_s_at	NM_148674 AJ504806 BC126208 AK125736 BG194018 BG201132 BG191929 BG194495 BG186119 BG191404 BG181498 BG210019 BE082988 BG191403 DA811929 AF150434 BF377342 DB451894 DB517418 BU585031 DB046078 BF888585 AL704843 AA204664 EL952102 AA641962 AA641909 AA207011 AV
RBM15B	ENSG00000179837	Hs.476291	29890	NM_013286	NP_037418.3		NM_013286 AL831838 BC139836 CR610328 BC001367 BU529049 BM466331 BQ050438 BQ892296 BC121184 BQ072189 BE561389 BF313978 BG028769 BE740424 BM909114 BQ050539 BQ063203 BX353234 BI758616 BE561966 BM552662 BQ670092 BM457976 BU174093 BQ053746 BG396911 BQ921932 BM	CCDS33764.1
TDRD9	ENSG00000156414	Hs.21454	122402	NM_153046	NP_694591.1		AL833915 BC128057 AK125978 NM_153046 BC033662 U56244 AK097429 AK097699 AK093483 BC016796 BC042804 BG715256 BG169398 BF213096 CB986901 BX117728 BE544378 BI544910 BG719020 AI125649 DB455549 DB458493 DB520981 DB455897 DB521326 DB523995 AV714896 BX953599 DN98	CCDS9987.1
GUF1	ENSG00000151806	Hs.546419	60558	NM_021927	NP_068746.1		BX647242 CR749539 NM_021927 AK025248 AK023282 BC012338 AK225314 BC036768 AK001607 BU588424 BM564279 BQ071354 BM551032 BM464352 BM559563 BM806782 BX395235 BG338678 BG106983 BG169898 BG621544 CF596870 BF213375 BQ421273 BM451945 BQ431709 BU181884 BQ228943 BG	CCDS3468.1
GTPBP8	ENSG00000163607	Hs.127496	29083	NM_014170 NM_138485	NP_054889.2 NP_612494.1	[HG_U133A] 221046_s_at [HG_U133A_2] 221046_s_at [HG_U133_Plus_2] 221046_s_at [HG_U133A] 221046_s_at [HG_U133A_2] 221046_s_at [HG_U133_Plus_2] 221046_s_at [HG_U133A] 221046_s_at [HG_U133A_2] 221046_s_at [HG_U133_Plus_2] 221046_s_at [HG_U133B] 223486_at [HG	CR624891 AK289611 AK093419 NM_014170 CR594357 NM_138485 AK292651 BM809757 CB990741 AL543477 BM465260 AF161484 BX332830 CD556665 BC037163 AL569972 BX354218 BE734061 BC000003 BQ894131 BG743541 BF238742 BU153578 BF205341 BE902095 BI828895 BI830308 BG034819 C	CCDS33820.1 CCDS33821.1
ASCC3	ENSG00000112249	Hs.486031	10973	NM_006828 NM_022091	NP_006819.2 NP_071374.1		NM_006828 AL834463 AY013288 AJ223948 CR936692 NM_022091 BC125212 BC125211 BC130038 AK023189 BC026066 BC039857 BC014358 BF339742 BU175559 BF307620 BG176920 BQ719321 BX415629 BQ436047 BQ720822 BQ212322 BG535684 BG176829 AI540859 CD657031 BF338668 BG674606 A	CCDS5046.1 CCDS5047.1
RBM45	ENSG00000155636	Hs.377257	129831	NM_152945	NP_694453.2		CR624151 AF526533 BC066549 NM_152945 AK126575 AB036991 BC037837 BE732027 BM918912 BX357648 AL535373 BE733743 BX409965 BX433056 BQ420647 BG286922 BI821557 BE733483 BI825337 BG701148 BI769120 BI827472 BE257984 AL042917 CA306078 BX363505 CN351942 BI522390 CB	CCDS33335.1
MYO18B	ENSG00000133454	Hs.417959	84700	NM_032608.5	NP_115997.5	[HG_U133_Plus_2] 1554579_a_at [U133_X3P] Hs2.326843.2.S1_3p_a_at	NM_032608 AJ310931 AY077700 AB075376 AB042648 CR749556 AK123936 AK095943 AJ271918 AL833890 BQ931968 BG113122 CF551892 BX646937 CD634175 CD634173 CD634171 BG615805 BM677404 CD634172 DB508896 CD634176 BG723415 BM722939 DB094971 BM150652 DB027407 BP196214 BP
CBWD2
SPATA5	ENSG00000145375	Hs.480672	166378	NM_145207	NP_660208.1		NM_145207 AF361489 AL832175 AK091384 AF479656 BC048217 BQ212840 BQ950415 BU188192 BG485310 BU155130 CF597467 BU618411 BQ775421 BF791392 BU619383 BQ775483 BE550289 BM724295 BE958156 CN289393 BU620250 BE892457 DN994532 DB315324 DA619323 CA419433 CD696774 BP	CCDS3730.1
ATP11C	ENSG00000101974	Hs.88252	286410	NM_001010986 NM_173694	NP_001010986.1 NP_775965.2		NM_173694 AJ580093 NM_001010986 AJ580094 BC132728 BC132730 BX648320 BX648981 AK125474 AK091552 AK093835 AK125986 AK131262 BM555271 BM477017 BM904860 BQ439725 BQ722735 BG287116 BU173354 CA495286 BG289783 CD244238 BF677588 CX782314 CX780886 DA737113 CD65210	CCDS14668.1 CCDS35410.1
STK40	ENSG00000196182	Hs.471768	83931	NM_032017	NP_114406.1		AK024504 AK131560 AK023810 NM_032017 AL834137 BC008344 BC007835 AY198395 AK075048 BC005169 AK075029 BM467580 AK000808 BM546457 CR606169 CR599574 BU173897 BM479233 BM545078 BU539174 BQ436685 CB961455 BM810227 BM916948 BM551922 CB960282 BM805722 BM912914 BM	CCDS407.1
TOR2A	ENSG00000160404	Hs.444106	27433	NM_001085347.1 NM_130459	NP_001078816.1 NP_569726.2	[HG_U133B] 227972_at [HG_U133_Plus_2] 227972_at [HG_U133B] 227972_at [HG_U133_Plus_2] 227972_at [HG_U133B] 236833_at [HG_U133_Plus_2] 236833_at [HG_U133B] 236833_at [HG_U133_Plus_2] 236833_at [HG_U133B] 236833_at [HG_U133_Plus_2] 236833_at [HG_U95C] 62634	NM_130459 AK027677 AK055034 AY358180 NM_001085347 BC022985 CR623700 AK075520 BC062340 BQ051568 BC080527 BQ056956 BM912794 BM561004 BQ061140 BM544368 BF973121 BQ059115 BQ064398 BQ057889 BQ059289 BG339300 CD558246 BE902614 BQ943507 BU932080 BX339915 BG34167	CCDS6876.1
ABCA9	ENSG00000154258	Hs.131686	10350	NM_080283	NP_525022.2	[HG_U133B] 235335_at [HG_U133_Plus_2] 235335_at [HG_U133B] 239185_at [HG_U133_Plus_2] 239185_at [HG_U133B] 242541_at [HG_U133_Plus_2] 242541_at [HG_U95B] 44363_at [HG_U95B] 55481_i_at [HG_U95B] 55484_r_at [HG_U95C] 62225_at [U133_X3P] Hs.154009.0.A1_3p_at	NM_080283 CR627382 AY028899 AF423307 AK057068 AK122687 AK074491 BC062472 AL833712 DA915702 BX107680 DA568162 BX471003 BU072174 W06995 AL704140 BM992857 CB265638 CD635767 EL737045 BX496612 AV696572 AV697685 AV692159 AV691046 AV691487 DB291948 DA722619 DB22	CCDS11681.1
CAMK1D	ENSG00000183049	Hs.659517	57118	NM_020397 NM_153498	NP_065130.1 NP_705718.1	[HG_U133_Plus_2] 1559990_at [HG_U133_Plus_2] 1559991_s_at [U133_X3P] 220246_3p_at [HG_Focus] 220246_at [HG_U133A] 220246_at [HG_U133A_2] 220246_at [HG_U133_Plus_2] 220246_at [HG_U133B] 235626_at [HG_U133_Plus_2] 235626_at [HG_U95B] 51085_at [U133_X3P] g99	NM_153498 AB081726 BC035745 NM_020397 AF286366 AK289393 CR616818 BM919261 AL581600 BQ949629 BU542765 CF243035 AW005054 AL560091 CD630126 BU633699 BG325506 DB476484 BM725965 CU454231 CB851468 CN429083 BQ059621 CA431549 BM711485 BI463145 DN994245 CD630125 C	CCDS7091.1 CCDS7092.1
HIPK1	ENSG00000163349	Hs.532363	204851	NM_152696 NM_181358 NM_198268 NM_198269.1	NP_689909.2 NP_852003.1 NP_938009.1 NP_938010.1		NM_198268 NM_198269 NM_181358 AB014530 AB089957 BC052493 BC033012 NM_152696 AK122662 AL833829 BC028408 BC036057 BC033339 CR614463 BQ720586 BM475371 BM476759 BM456957 BQ072624 BM472747 BU538084 BQ215840 BQ941687 BG772073 CD243876 BU509403 BQ669049 BG498068	CCDS867.1 CCDS868.1 CCDS869.1
MYLK4
SGK223
RAB43	ENSG00000172780	Hs.546542	339122	NM_020701.2 NM_198490	NP_065752.1 NP_940892.1		NM_198490 AK128345 CR596493 BC073812 CR607147 AY166852 CR620019 BC062319 BM918221 CB995563 BX355757 BI906034 BU177928 AL532276 AK291014 BX350873 BG337277 CB991795 CB992213 AL041236 CO401794 BG751105 BI910542 BM459050 DA736002 D45418 BU607510 BX101105 BM98	CCDS33850.1
PPARGC1B	ENSG00000155846	Hs.591261	133522	NM_133263	NP_573570.2	[HG_U133_Plus_2] 1553639_a_at [U133_X3P] 1555282_3p_a_at [HG_U133_Plus_2] 1555282_a_at [U133_X3P] Hs2.248652.1.S1_3p_s_at [U133_X3P] Hs2.248652.2.S1_3p_a_at [U133_X3P] Hs2.248652.2.S1_3p_s_at	AY188950 AY188948 AY188949 BC132971 BC132973 AY188947 NM_133263 AK095391 AK123614 AF468496 AF468497 BC026956 AK123715 BU539125 BU955896 CB992747 CB962005 BI223179 BG829583 AW149754 DA430379 DA846982 DA445188 DB238074 BM720077 CN398606 DA591438 DA453948 DA	CCDS4298.1
GIMAP8	ENSG00000171115	Hs.647121	155038	NM_175571	NP_783161.1	[HG_U133B] 235306_at [HG_U133_Plus_2] 235306_at [HG_U133B] 240646_at [HG_U133_Plus_2] 240646_at [HG_U95C] 63027_at [HG_U95D] 74139_at [U133_X3P] Hs.232158.0.A1_3p_at [U133_X3P] Hs.95834.0.A1_3p_at	NM_175571 AL834361 BC107037 AK098320 AJ633686 AK057969 BM906208 CR991121 BI818102 BQ892952 CR990718 CR983548 DR422900 AA151719 BX115235 DA863597 EL949791 BG571444 DB238479 DN997947 AW207727 AV705112 DA854340 DB233273 DA332116 DA940320 DA234229 DA241971 DA	CCDS34777.1
DYNC2H1	ENSG00000187240	Hs.503721	79659	NM_001080463.1	NP_001073932.1	[HG_U133A] 219469_at [HG_U133A_2] 219469_at [HG_U133_Plus_2] 219469_at [HG_U95B] 44009_at [U133_X3P] g13375812_3p_at	NM_001080463 XM_931085 BX538093 AB082528 BX649161 AK131453 AK125524 BC037496 AK095579 AB231766 BC038344 AK021818 U53531 BM548578 BG213820 AV726119 BG219628 BG220603 BG203377 BG202306 CD000585 AU119352 EB387575 CD656779 BG192589 BG212261 AW027788 BG190047
MYO1H		Hs.512008	283446				NM_001101421 EB710291 DC359165 DB339279 DA278383 DB150344 DV080092 DC401393 DW009714 CN313823 CR747253 AI985152 AA243650 AI636948 EB710194 DB061218 DV080477 AI656282 DV080386 DV080459 DV080460 DV080596 DV080478 DV080595 AI652208 DV080385 AA583376 AW799222
PDIK1L	ENSG00000175087	Hs.468801	149420	NM_152835	NP_690048.1	[HG_U133B] 227255_at [HG_U133_Plus_2] 227255_at [HG_U95B] 44539_at [U133_X3P] Hs.29911.0.S1_3p_at	AF411102 BC028713 NM_152835 AL834290 BC035401 AL137407 AK129596 BM546308 BF797987 BG036346 BM453369 BU520938 BX117574 BG178788 BE535278 BM728692 CN284442 BG698533 DR000591 BI462665 BM992031 BG718696 BU742621 BM172455 DR000500 BG704599 AI806633 AV688927 DR	CCDS274.1
ADSS1
ABCA6	ENSG00000154262	Hs.25377	23460	NM_080284	NP_525023.2	[U133_X3P] g13435146_3p_at [U133_X3P] g13435146_3p_at	BX647672 NM_080282 AY247065 AY028900 AL832004 AY028898 NM_080284 AF373290 BC125231 BC125232 AK097296 AK125487 CR593055 BC029852 BC070125 BC051320 BC031026 BX342947 BX342946 BQ722528 BQ690369 BQ690109 CD557837 BG288838 BU854656 CD516271 BU568534 BQ438603 C	CCDS11683.1
KIF18B
VRK2	ENSG00000115392	Hs.631890	7444	NM_018062	NP_060532.2	[HG_Focus] 205126_at [HG_U133A] 205126_at [HG_U133A_2] 205126_at [HG_U133_Plus_2] 205126_at [HG_Focus] 205126_at [HG_U133A] 205126_at [HG_U133A_2] 205126_at [HG_U133_Plus_2] 205126_at [HG_U133A] 218397_at [HG_U133A_2] 218397_at [HG_U133_Plus_2] 218397_at	NM_006296 AK292727 BC027854 AJ512204 AY228370 AB000450 AK058199 AY228372 AY228368 CR622767 CR605412 AY228371 CR624256 AY228369 AK223540 AY228367 BI838736 BC021663 BF797442 BX364373 BX364372 BX427468 BF979565 BX381417 BX421367 BX406151 BX442433 BF676218 BX	CCDS1860.1
DDX42	ENSG00000198231	Hs.702010	11325	NM_007372 NM_203499	NP_031398.2 NP_987095.1		NM_007372 BC093081 NM_203499 AK126480 BC015505 BC078667 AF083255 AK095772 AK122737 AK292908 AB036090 AK125169 AK096751 AK001964 AL050096 BM473231 BF973499 BC008208 CR606414 CR617579 BQ680508 BQ679394 BM564503 AL527652 BM462117 AL527653 BM464075 BU196411 B	CCDS32704.1
DGKH		Hs.659437	160851				BC044822 NM_178009 NM_152910 BC043292 AB078968 AK090591 AK289546 AB078967 AK122909 AK055427 AL833883 AK098302 AK054970 AK130015 BG285439 BG261086 BF698181 BM727871 BM980559 BG547570 AV705188 BG459865 BG432034 BG723110 BG177637 BU685018 BU741549 CA311864 C
BOLL	ENSG00000152430	Hs.169797	66037	NM_033030 NM_197970	NP_149019.1 NP_932074.1	[HG_U133B] 236954_at [HG_U133_Plus_2] 236954_at [HG_U95B] 47260_at [HG_U95D] 83763_at [HG_U95D] 85138_at [U133_X3P] Hs.169797.0.A1_3p_at	NM_033030 BC033674 NM_197970 AK097795 AK093453 AK058099 AK098824 AF272858 AM295005 BM563752 BM560393 BF216486 BI462688 BG214007 BF207540 BI462047 BG723959 BG717107 BQ438372 BI460610 BG721681 BG718021 BI561445 BG722029 BI460887 BG772456 BG720897 BG719506 B	CCDS2324.1 CCDS2325.1
ABCA7	ENSG00000064687|ENSG00000145592	Hs.134514	10347	NM_019112 NM_000997	NP_061985.2 NP_000988.1	[HG_Focus] 219577_s_at [HG_U133A] 219577_s_at [HG_U133A_2] 219577_s_at [HG_U133_Plus_2] 219577_s_at [HG_U95E] 76807_at [U133_X3P] g9506364_3p_a_at	NM_019112 AF328787 AF250238 AB055390 AK097344 BQ073442 BM471313 AL137481 BQ892564 BQ708777 BM466341 BM474800 BU902547 BQ948609 BU846021 BQ955522 BE793677 BQ959013 CA489725 BU528031 BG775870 BG674537 CD629714 BG775975 CD629699 BM977832 CD629702 CD629709 CD	CCDS12055.1 CCDS3934.1
IQCA	ENSG00000132321	Hs.591594	79781	NM_024726.3	NP_079002.3	[HG_U133A] 220274_at [HG_U133A_2] 220274_at [HG_U133_Plus_2] 220274_at [HG_U133B] 238584_at [HG_U133_Plus_2] 238584_at [HG_U95E] 80923_at [HG_U95D] 85388_at [U133_X3P] g13376037_3p_s_at [U133_X3P] Hs.171077.0.A1_3p_at [U133_X3P] Hs2.397137.1.S1_3p_at [U13	BC028699 BC043504 NM_024726 AK090907 AK054711 AK026180 AK225433 BF527953 BX418073 BX418075 BX418072 BX418074 BG541493 CD108696 BI753968 BU608197 DA647175 BF240384 BQ186602 BG772346 BI819912 BG249408 CK004063 BM968776 EL734444 BG248821 DA531802 DN995029 DB
CHD1L	ENSG00000131778	Hs.191164	9557	NM_004284	NP_004275.3		NM_004284 EF560738 AF537213 BC001171 BC043501 AK027631 BC053354 BC005038 AK001342 BC077717 AK223496 AK026183 CR610404 BC008649 BF303588 BQ645780 AF054177 BF683919 BQ069527 BG253392 BM010996 BI251920 BM559878 BG386371 AL570531 BG389760 BQ065358 BG258020 BQ	CCDS927.1
NLRC5	ENSG00000140853	Hs.528836	84166	NM_032206	NP_115582.3		NM_032206 AK090439 AF389420 EF452236 AK074182 AK074133 BC050527 BC063566 AK025362 BC040278 AK027414 AK027416 BX640842 AK097030 AK025212 CR609707 CR624150 BM543930 BQ710546 BM562275 BM469000 BM463398 BX384801 AL582166 BX384711 BX384710 BM922028 BX384802 CA	CCDS10773.1
ATAD1	ENSG00000138138	Hs.435948	84896	NM_032810	NP_116199.2		NM_032810 AK075223 AF361493 BC073998 AL834370 BC063530 AK027506 BC010868 BQ890814 BX361167 BX333390 BF794837 CR593614 BX333389 BG111206 BX361168 BU187263 BE784612 BQ959469 BF035901 BG118597 BG115651 BI561015 AL525140 BX403702 BF690628 BG430901 DA569757 BF	CCDS7386.1
CCRK	ENSG00000156345	Hs.522274	23552	NM_001039803 NM_012119 NM_178432	NP_001034892.1 NP_036251.2 NP_848519.1		AK226135 AF113130 NM_001039803 NM_178432 NM_012119 CR607702 AK075325 AF035013 BC002655 BX382802 BX344376 BQ441046 BX344377 AK291713 BX352190 BI561870 CB995561 CD556471 CA489134 BG475941 BG424423 BI459329 AY904367 CF993845 DN997889 BF966262 BF966810 BG7152	CCDS35060.1 CCDS6677.1 CCDS6678.1
LONP2
NLRP8	ENSG00000179709	Hs.446925	126205	NM_176811	NP_789781.2	[HG_U133_Plus_2] 1553526_at [U133_X3P] Hs2Affx.1.16.S1_3p_at	NM_176811 AY154463	CCDS12937.1
NLRP10	ENSG00000182261	Hs.449636	338322	NM_176821	NP_789791.1	[HG_U133_Plus_2] 1553534_at [U133_X3P] Hs2Affx.1.19.S1_3p_at [U133_X3P] Hs2Affx.1.19.S1_3p_x_at	CR622836 BC104957 NM_176821 AY489192 AY154465 BX382568 BX371966 BX382567 DR005008 AI541103	CCDS7784.1
NLRP13	ENSG00000173572	Hs.446924	126204	NM_176810	NP_789780.2	[HG_U133_Plus_2] 1553525_at [U133_X3P] Hs2Affx.1.15.S1_3p_at	NM_176810 AY154468	CCDS33119.1
NLRP14	ENSG00000158077	Hs.449637	338323	NM_176822	NP_789792.1	[HG_U133_Plus_2] 1553523_at [U133_X3P] Hs2Affx.1.14.S1_3p_at	NM_176822 AY154469 DR000557 DB226777 DB315876 DA501343 C15474	CCDS7776.1
GBP7	ENSG00000213512	Hs.591450	388646	NM_207398	NP_997281.2		NM_207398 AK096141 DA642648 DB184449 DB187637 AW816713	CCDS720.1
ARL10	ENSG00000175414	Hs.424552	285598	NM_173664	NP_775935.1	[HG_U133_Plus_2] 1553207_at [HG_U133B] 242411_at [HG_U133_Plus_2] 242411_at [HG_U95E] 84490_at [U133_X3P] Hs.169095.0.A1_3p_at	NM_173664 BC059361 BM554810 CB960749 DR001833 BG436038 CN411996 BF060668 DA812462 DB085092 DA772757 DA774846 AI743173 DB341077 AA909302 AI077511 AI005392 AA447375 BQ380414 AI470475 BM687401 R20339 AA443408 AW080603 BU727706 AI066540 BG955102 BF435917	CCDS4400.1
DDX51	ENSG00000185163	Hs.445168	317781	NM_175066.3	NP_778236.2	[HG_U133_Plus_2] 1554085_at [HG_U133B] 229482_at [HG_U133_Plus_2] 229482_at [HG_U95A] 37814_g_at [HG_U95Av2] 37814_g_at [HG_U95B] 43209_at [HG_U95C] 49617_at [HG_U95C] 63805_at [U133_X3P] Hs.250638.0.A1_3p_at [U133_X3P] Hs.250638.1.S1_3p_s_at [U133_X3P] H	NM_175066 BC040185 AK097078 CR936870 BC063603 BQ057595 BM905939 BG612261 BC029279 BQ063613 BC012461 BM808782 BQ881126 BQ073299 BX401689 BG760788 BQ929366 BU543659 BQ957285 BG752658 BG740345 CT001923 BU500189 BG259817 BG697207 BE514280 BG716647 DA570013 AW
TRMT2A
RASEF	ENSG00000165105	Hs.657750	158158	NM_152573	NP_689786.2	[HG_U133_Plus_2] 1553986_at [HG_U133B] 243862_at [HG_U133_Plus_2] 243862_at [HG_U95B] 44625_at [HG_U95D] 84013_at [U133_X3P] Hs.271039.0.A1_3p_at [U133_X3P] Hs2.351442.2.S1_3p_at	NM_152573 BC023566 AK290986 AK056176 BU944143 BG334589 CB986599 BU859847 BF309831 BF204000 BF309896 BE296035 BX479058 BG574207 DN996468 CB160663 DA385741 BX103248 BE300686 BF305622 R78655 DR005276 DA868279 BE207066 DA045059 AW615433 BE384120 DA461089 DC36	CCDS6662.1
DND1	ENSG00000183403	Hs.591262	373863	NM_194249	NP_919225.1		NM_194249 BC033496 BM918654 AY321065 BM453219 BG482113 BG678444 BG122071 BE409994 BE870867 CN427148 CV030277 BE279402 BE936492 BG912388 BG746328 BM793305 BX280547 AI949010 AW090043 H16609 AA586603 BF223894 R13099 BF849754 BF849692 AW301097 AA665559 AI2071	CCDS4236.1
ULK2	ENSG00000083290	Hs.168762	9706	NM_014683	NP_055498.2		AB014523 NM_014683 BC039310 BC034988 AK098316 AL080134 CR613562 BM460632 CR591285 BX440574 BM556218 AL576066 BX431503 BX431483 BI160778 AL552898 BX431484 BX412711 CD171867 CD244980 BQ952386 CD243472 BG420605 BE267269 DA572280 BU570212 BE888967 CD251854 BM	CCDS11213.1
KATNAL2	ENSG00000167216	Hs.404137	83473	NM_031303	NP_112593.1	[HG_U133_Plus_2] 1554234_at [HG_U133B] 233644_at [HG_U133_Plus_2] 233644_at [HG_U133B] 233649_at [HG_U133_Plus_2] 233649_at [HG_U95B] 42041_at [HG_U95C] 60192_at [HG_U95D] 70931_at [U133_X3P] Hs.88276.0.A1_3p_at [U133_X3P] Hs.88276.0.A1_3p_x_at [U133_X3P]	NM_031303 BC034999 CR593634 BX375101 AL542356 AL512748 AL569377 CX788566 BI561067 CX751842 CN303334 CN303333 BG724151 BI560635 BX350953 BQ337698 BQ337699 BQ337696 CV024496 BQ337695 CN479197 BQ337701 BQ337700 CB163784 BQ337702 DB325063 BF195163 AW971692 BQ	CCDS32828.1
12-Sep
REM2	ENSG00000139890	Hs.444911	161253	NM_173527.2	NP_775798.2		NM_173527 BC035663 AK096283 BM546743 BQ708131 CV030875 DA055986 BU681760 DA091404 DA693858 DC371446 DC297696 DA698651 BE669923 BX109365 AI701393 BF446778 AV750985 H19232 BF110674 AW969505 AA936248 H19231 AW269909 AI565608 AW138626 AW664797
KIF27	ENSG00000165115	Hs.697514	55582	NM_017576	NP_060046.1	[HG_U133B] 230815_at [HG_U133_Plus_2] 230815_at [HG_U133B] 230815_at [HG_U133_Plus_2] 230815_at [HG_U133B] 232514_at [HG_U133_Plus_2] 232514_at [HG_U133B] 237845_at [HG_U133_Plus_2] 237845_at [HG_U95C] 59845_at [HG_U95E] 74084_g_at [HG_U95E] 74086_at [HG_	AY237536 NM_017576 AY237537 AY237538 AL133654 AL579171 BC071819 BG256211 BE778272 BU171335 BU561621 CA423916 DC354596 CK824655 AI621044 AI638192 AI638203 DN831784 DC402045 BM263504 DB038204 DB339850 AW611862 AW453084 AV758092 BX645805 DC376766 AW135837 CD	CCDS6665.1
THOC4	ENSG00000183684	Hs.534385	10189	NM_005782	NP_005773.2		BU943861 BQ279142 BQ922364 BM801938 BQ277007 BU588440 BQ641479 BM477803 NM_005782 BC052302 BQ669971 BQ919417 BQ215878 AF047002 BU180593 BU957767 BQ919512 BQ961401 BU538782 BE299861 BI917954 CX758909 AF086513 BU624466 BG032861 BI869590 BE275495 BU681852 BM	CCDS32768.1
AACS	ENSG00000081760	Hs.656073	65985	NM_023928	NP_076417.2		BC036694 BC040490 NM_023928 BC051862 AK022451 BC040574 BC041000 AL833047 BC004997 AB054121 CR603159 AY091468 AK123245 AK024760 CR613420 BQ056121 BM925305 BX395990 BX395991 BU535507 BE791603 BG034889 BM806257 BQ056494 BQ069619 BX363144 BQ066934 AL538531 BQ	CCDS9263.1
STK32C	ENSG00000165752	Hs.469002	282974	NM_173575	NP_775846.2		AK098366 AY098866 NM_173575 BC045760 CR595271 AK057849 BC015792 BM906258 BC042566 BM552814 BM805368 BX416707 BF980704 BG824303 BX384945 BX384918 BG179151 BU193410 BX401698 BI752923 BX390945 BG282899 BX342288 CX752047 BG719068 CA454976 BI257653 BX403279 BX	CCDS7666.1
N4BP2	ENSG00000078177	Hs.396494	55728	NM_018177	NP_060647.2		AY267013 NM_018177 BC126466 AB037834 AK001542 BM804242 BM460199 BG613144 BX409876 BF106976 CD652255 CN337904 BX409875 CD642915 BX503904 AU129951 BM791313 CN337902 BE856543 W95020 CN337903 CN337905 DB233590 BP349924 DA906520 DB155394 DA905467 BX474529 DA46	CCDS3457.1
NLRX1	ENSG00000160703	Hs.524082	79671	NM_024618 NM_170722.1	NP_078894.2 NP_733840.1	[HG_U133_Plus_2] 1553695_a_at [HG_U133A] 219680_at [HG_U133A_2] 219680_at [HG_U133_Plus_2] 219680_at [HG_U95B] 45878_at [U133_X3P] g13375837_3p_at [U133_X3P] Hs2.31097.2.S1_3p_s_at	BC110890 BC023974 AB094095 NM_024618 BX647705 AK056454 AK291716 NM_170722 AK095247 AY245437 EF452237 AK025131 AK225223 BC013199 BM801086 CB989308 BQ073149 BU931301 BE799300 BE410146 BG026626 BU157184 BQ919362 BQ436662 BG028677 BE250026 BU854973 BE249969 B	CCDS8416.1
ABCA13	ENSG00000179869	Hs.226568	154664	NM_152701.2	NP_689914.2		AY204751 NM_152701 AF501281 AK128516 AK131360 AK126220 BX647560 AK128570 AK091270 AK091195 BG564949 BU603891 CD637952 CD637955 BX644621 CD637951 CD637946 CD637942 CD637937 CD637948 CD637938 CD637939 CD637950 CD637943 CD637944 CD637947 CD637956 CD637940 CD
CXorf55	ENSG00000175718	Hs.376008	139804				AK097568 BF887114 DB037997 DC426748 DB337593
CSNK1A1L	ENSG00000180138	Hs.512897	122011	NM_145203	NP_660204.1	[HG_Focus] 206562_s_at [HG_U133A] 206562_s_at [HG_U133A_2] 206562_s_at [HG_U133_Plus_2] 206562_s_at [HG_Focus] 206562_s_at [HG_U133A] 206562_s_at [HG_U133A_2] 206562_s_at [HG_U133_Plus_2] 206562_s_at [U133_X3P] g4503088_3p_a_at [U133_X3P] g4503088_3p_x_at	BC028723 NM_145203 CD244229 BI459748 CV024576 CR748978 D55523	CCDS9363.1
FANCM	ENSG00000187790	Hs.509229	57697	NM_020937	NP_065988.1	[HG_U133_Plus_2] 1554277_s_at [HG_U133B] 231971_at [HG_U133_Plus_2] 231971_at [HG_U133B] 234733_s_at [HG_U133_Plus_2] 234733_s_at [HG_U133B] 242711_x_at [HG_U133_Plus_2] 242711_x_at [HG_U95C] 53645_at [HG_U95C] 53650_s_at [HG_U95C] 66557_at [U133_X3P] Hs.	DQ140356 NM_020937 AL833656 AB046816 AK001672 AK093422 BC036056 BM908069 CA976036 AU132940 BQ434709 CD652398 CN359933 BI465272 CN359932 CN359931 DN911860 BU102013 AA044695 CV024633 DR003211 BF516426 DR000481 AA044905 BG614861 DA552518 DB039859 DA151593 AU	CCDS32070.1
GSPT2	ENSG00000196268	Hs.59523	23708	NM_001076678.1 NM_145326 NM_175910	NP_001070146.1 NP_787106.4		BC036077 NM_018094 AK023155 AK001303 AK225671 CR623122 AJ251548 BQ067731 AL515650 AL515651 BQ422655 BU934635 DN601601 BI669954 DR760507 AL522197 AU131192 CX759584 AU118532 BX108831 DN991883 CN391551 BE727713 BM679860 CA417922 BQ008176 CB162313 BM787992 CK	CCDS12411.1 CCDS12412.1
SUPV3L1	ENSG00000156502	Hs.106469	6832	NM_003171	NP_003162.2	[HG_Focus] 212894_at [HG_U133A] 212894_at [HG_U133A_2] 212894_at [HG_U133_Plus_2] 212894_at [HG_U95A] 41408_at [HG_U95Av2] 41408_at [U133_X3P] Hs.106469.0.S1_3p_at	BC036112 NM_003171 AK290416 AF042169 BI915337 BM460604 AL517679 BM460613 AL517680 BQ067555 BM802961 BM450605 BG283135 BG536759 BG546929 AL578722 BX384904 BG705987 AL578721 CF552234 BX328214 BG396476 BX374256 BX332963 BG165476 DB166210 BU159579 BF791572 BX	CCDS7287.1
NIM1
RAVER1	ENSG00000161847	Hs.654865	125950	NM_133452.2	NP_597709.2		NM_133452 BC037565 AK096830 BC044225 BC029904 NM_001103167 CF272660 CR590285 BG830678 BM909539 BU507160 BG468971 BQ430683 BQ062399 BM459973 BM916540 BM543235 BG115821 BM927616 BM468002 BU957288 BM545122 BM470531 BM472361 AL524608 BM927456 BQ420523 BX34338
DHX37	ENSG00000150990	Hs.107382	57647	NM_032656	NP_116045.2	[HG_U133B] 223364_s_at [HG_U133_Plus_2] 223364_s_at [HG_U133B] 223365_at [HG_U133_Plus_2] 223365_at [HG_U95C] 58500_at [HG_U95E] 69913_at [U133_X3P] g13325300_3p_at [U133_X3P] g13325300_3p_a_at [U133_X3P] g13325300_3p_x_at	NM_032656 BC037964 AB040950 BC002575 AK123968 CA488050 BQ058796 BM458888 BC071824 BM562653 BM480349 BU169313 BF983762 BQ055299 BQ070021 BM455835 BE900780 BM907916 BQ059476 BC004463 BC009913 BF683532 BQ060936 BQ919360 BF316581 BM453192 BQ062666 BQ053661 BQ	CCDS9261.1
DDX60
SMC5	ENSG00000198887	Hs.534189	23137	NM_015110	NP_055925.2		NM_015110 AB011166 BC038225 AJ310550 BC017666 BC020393 BM467945 AL534347 BM468301 BE887663 BU179094 BG287695 BG400173 BE542318 BX433075 BU160490 CD358178 CX873385 BU178012 BM015139 BX453459 BX453460 BG541574 BF677407 CX870918 DA570755 CX754212 BG392882 BC	CCDS6632.1
RBM12B	ENSG00000183808	Hs.192788	389677	NM_203390.2	NP_976324.2		NM_203390 BC039260 BU508481 BX447400 BX462881 BX341143 BQ069253 BX387160 BX431733 BU506977 BX345112 CX163833 DA646110 BQ424750 BX333988 DA647029 CD651982 CD653104 CD629352 CN280244 BI040861 BI600286 AW968218 AW968721 AW968547 BX098570 BU790311 CF135883 AI
ABCA12	ENSG00000060749|ENSG00000144452	Hs.134585	26154	NM_001076786.1 NM_015657 NM_173076	NP_001070254.1 NP_056472.2 NP_775099.2	[HG_U133A] 215465_at [HG_U133A_2] 215465_at [HG_U133_Plus_2] 215465_at [HG_U95A] 31754_at [HG_U95Av2] 31754_at [U133_X3P] Hs.134585.0.S1_3p_at	NM_173076 AY219711 NM_015657 AF418105 AY033486 AK123578 AK096597 CR609974 BX376131 BX376130 AL080207 CU452609 CD627184 CN479111 CD627183 DA169402 DA776651 DA860080 DB326015 DA413216 DA448760 DA410853 AW388704 BM745367 DB062255 DB339958 DB314136 CF887579 C	CCDS33372.1 CCDS33373.1
TLK2	ENSG00000160326	Hs.445078	11011	NM_017585	NP_060055.1		BC060511 NM_006852 BC044925 AF162667 AB004884 CR611549 BM926856 BM463107 BX436335 BG911288 BM450436 BG341206 CD514150 BC013736 AU131677 AU123739 BU154426 AU118621 BQ950822 BQ278268 BG683807 BG832091 CR998436 CX871357 AU125099 CX865365 BE781649 BX436334 BU	CCDS6975.1
PABPN1	ENSG00000100836	Hs.117176	8106	NM_004643	NP_004634.1		NM_004643 BX247976 BF969774 CR613466 BF972135 BG290925 CR615102 CR592559 CR618592 BQ050869 BM560895 BM549048 BM925314 BU539602 BM805604 BG251863 BM541377 BM920651 BX374747 BX439535 BQ055793 BM452245 BX439534 CR591896 BE889881 BQ654261 BE778474 BM920237 BX	CCDS9592.1
RBM23	ENSG00000100461	Hs.4997	55147	NM_001077351.1 NM_001077352.1 NM_018107.4	NP_001070819.1 NP_001070820.1 NP_060577.3		NM_001077351 NM_018107 NM_001077352 BX161440 AK225792 AF275678 BC024208 BC002566 AF087905 CR595426 CR602590 AK001344 BC106012 CR596824 CR597624 CR594554 CR612023 CR457257 BM805576 BM802641 BM917618 BG480065 BX378443 CR623387 BQ054120 BM464794 BM476735 BX3
ADCK1	ENSG00000063761	Hs.413208	57143	NM_020421	NP_065154.2		AK126928 BC017459 BC058906 NM_020421 AK096919 BM548159 BX340441 BX340442 BX361807 BX248292 BQ214713 BX356090 BX340444 BI757069 BX428170 BX375280 BX356091 BU165876 CA489006 BU589541 BX428169 AL522130 BG200833 BG219074 BI820790 BI917443 BX375279 BI193027 CX	CCDS9869.1
BRUNOL5		Hs.655747	60680				AB209067 BC047522 AL832550 AL390161 BC028101 NM_021938 BM805608 AF329266 BM546611 BU188352 BX461674 BQ888948 BE258336 BI752730 BI914168 CK004195 DC311931 CK299950 BI917050 BQ186845 BX952381 BI912950 BM682088 BP201493 BM729166 BF433763 CV030432 EL733791 DC
CPSF7
RIMKLA
RHOT1	ENSG00000126858	Hs.655325	55288	NM_001033566 NM_001033568 NM_018307	NP_001028738.1 NP_001028740.1 NP_060777.3		NM_001033568 AJ496730 BC110895 AL136929 NM_001033566 AY094972 BC060781 NM_018307 BC092401 BC051818 BC029029 BC041114 BC125105 BC125104 AK001902 AK022695 AJ517412 BC015698 BQ436768 BF241338 AL527594 BM908167 BM544180 BM544132 BG032824 AL117543 BI551035 AL5	CCDS32610.1 CCDS32611.1 CCDS32612.1
RHOT2		Hs.513242	89941				AK024450 AK090426 AL834163 AY207375 BC014942 NM_138769 CR611878 AJ517413 CR597322 BC113072 BC113071 BM554965 CF995229 BM926268 BM541877 BM555005 BM544007 BM928082 BQ653764 BM541385 BF348149 BM550656 BM544078 BM547939 BM907027 BX333759 BQ051076 BF974978 BX
DHX40	ENSG00000108406	Hs.29403	79665	NM_024612	NP_078888.3		AF260270 NM_024612 AF461690 BC024187 AK226048 AL832510 AK123683 AF319521 AK095681 AK091334 AK025713 AK225344 AK225268 BM455772 BM456826 BX416201 BX419144 BM800383 BM921824 BM905246 BM456950 BM552116 BM453187 BX423961 BX423962 BG741055 BU156678 BU595313 BU	CCDS11617.1
DDX53	ENSG00000184735	Hs.434416	168400	NM_182699	NP_874358.2	[HG_U133_Plus_2] 1555357_at [U133_X3P] Hs2Affx.1.234.S1_3p_at	BC051703 AY039237 NM_182699 BC067878 CD557286 BI560190 BI464283 EL736805 BI560451 AA781181 AA933999	CCDS35214.1
NEK8	ENSG00000160602	Hs.448468	284086	NM_178170	NP_835464.1	[HG_U133_Plus_2] 1557170_at [HG_U133_Plus_2] 1557172_x_at [U133_X3P] Hs2.293894.1.S1_3p_at [U133_X3P] Hs2.293894.1.S1_3p_x_at	NM_178170 AY242354 BC112240 BC113705 AY267371 AL833909 BF795289 BG394326 BF982335 BU194195 BU528160 BE562755 DR005066 BG755480 BE905215 CR986133 BG329906 DR762255 BU932625 DR157143 AW967280 CN484712 AI086865 DA985607 CN293613 BI254389 AW391942 DB334912 BX	CCDS32597.1
DAZ4	ENSG00000205916	Hs.70936	57135	NM_001005375.1 NM_001005786.1 NM_004081.4 NM_020420.2	NP_001005375.1 NP_004072.2 NP_065153.1		NM_001005375 NM_020364 BC047617 BC047480 NM_020420 BC113005 AL833003 AF271087 AF248481 AF271088 AF248483 AF248482 BI561663 CD243900 BI562231 AA126506 DB452916 EL733943 BG771514 DB241949 DB097090 DB086867 DB091775 DB085968 DB061080
CAMKK1		Hs.8417	84254				AK128601 AL136576 NM_032294 BC043487 AF425232 AF425301 NM_172206 NM_172207 BC031647 BC011401 AF370377 AK126617 BQ067197 BM807488 AL539374 BM805189 AL539375 BQ277875 BX395129 BX401349 BX401350 BI195904 BX459684 BG025946 BU552890 BX372208 CD518932 BF965765
DCLK2	ENSG00000170390	Hs.591683	166614	NM_001040260 NM_001040261.3	NP_001035350.2 NP_001035351.3		AB209181 AL359602 NM_001040260 NM_001040261 AL834498 BQ217828 BM467980 BQ889441 BQ718585 CN397354 BU625832 CD637912 BX105210 BU623925 BU628135 CD637911 DR000499 CB054742 BQ640196 DA201927 BP230801 BQ101242 BQ100931 CB116909 DA696575 DA276012 CV376168 CB12	CCDS34076.1
LMTK2	ENSG00000164715	Hs.444179	22853	NM_014916	NP_055731.2	[HG_U133A] 206223_at [HG_U133A_2] 206223_at [HG_U133_Plus_2] 206223_at [HG_U133B] 235307_at [HG_U133_Plus_2] 235307_at [HG_U95A] 34507_s_at [HG_U95Av2] 34507_s_at [HG_U95A] 34508_r_at [HG_U95Av2] 34508_r_at [HG_U95E] 76698_at [U133_X3P] g7662475_3p_at [U1	NM_014916 AB029002 BC146773 AY130988 AK128506 BC131504 BQ953013 BM921767 BE909827 CD107748 BG701382 BG169060 AL707618 BF001752 CR985842 CN362119 CN362120 AI971726 BE138878 AW089492 AI762188 BM353629 CN268048 DA249396 AW665088 DB095125 BM353906 DA112770 CK	CCDS5654.1
CUL9
BRSK2	ENSG00000174672	Hs.170819	9024	NM_003957.2	NP_003948.2		AF533878 AF533879 AK131534 AK122851 AY166857 NM_003957 AF533880 AF533877 AK074411 AF533876 AF020089 AY505125 AK123356 AJ006701 BC024291 BC017182 BM805756 BQ067850 BM475434 BQ882776 BU193218 AL538013 BF525960 BF527021 AL538014 BM702384 BF222739 BG395625 BI
TEX14	ENSG00000121101	Hs.390221	56155	NM_031272 NM_198393	NP_112562.3 NP_938207.2	[HG_Focus] 221035_s_at [HG_U133A] 221035_s_at [HG_U133A_2] 221035_s_at [HG_U133_Plus_2] 221035_s_at [HG_U95E] 76680_at [U133_X3P] g13775175_3p_s_at	AL834143 NM_198393 BC040526 BC045647 NM_031272 AK128217 AK125896 AF285601 NM_001101392 BM908023 BM799864 BM560425 BI464781 BG929005 BG471668 CB529131 BG718877 CB044008 AL040739 DA646756 BQ018031 EL733819 CB044007 DB090659 DB078216 DB096738 DB086121 AW0822	CCDS32692.1 CCDS32693.1
MAPKAPK5	ENSG00000089022	Hs.413901	8550	NM_003668.2 NM_139078.1	NP_003659.2 NP_620777.1	[U133_X3P] 212868_3p_x_at [HG_U133A] 212868_x_at [HG_U133A_2] 212868_x_at [HG_U133_Plus_2] 212868_x_at [HG_Focus] 212871_at [HG_U133A] 212871_at [HG_U133A_2] 212871_at [HG_U133_Plus_2] 212871_at [HG_U95A] 41506_at [HG_U95Av2] 41506_at [U133_X3P] Hs.30327.	AK122767 NM_139078 NM_003668 BC041049 BC047284 CR618097 BC000833 BM451743 AL110301 BQ674696 BM805455 AL562199 BE784522 AL538648 AL523394 BU181222 AL538647 BX401112 BU183107 BG118941 BX352484 AL578534 BG479517 BG035876 AL556217 AL530031 BQ226659 BX350524 C
RALYL	ENSG00000184672	Hs.121663	138046	NM_001100391.1 NM_001100392.1 NM_001100393.1 NM_173848.5	NP_001093861.1 NP_001093862.1 NP_001093863.1 NP_776247.3		NM_173848 AF495529 AK095026 NM_001100392 NM_001100393 AK095560 AK094543 AF495530 NM_001100391 BC031090 CR624367 AK123437 CR596538 AF070623 BM546513 BX409816 BX422734 BX455318 BG213630 BI764404 BX409826 BX419877 BG432136 BI824733 BG213940 BI764850 BG209501
SLFN11	ENSG00000172716	Hs.462829	91607	NM_152270	NP_689483.2		NM_001104587 NM_001104588 NM_001104589 NM_001104590 NM_152270 AL831964 AK074184 AK092241 BC052586 AL512731 BM454468 BM905528 BM560787 BQ052937 BM914096 BX341141 BQ421261 BM907558 BQ919384 BQ682917 BU855105 BX341142 BQ896562 BU185753 BF338371 BQ675946 BQ67	CCDS11294.1
UBE2Q1	ENSG00000160714	Hs.607928	55585	NM_017582	NP_060052.3		AY112698 NM_017582 AK056388 CR624734 CR608922 CR597936 CR620497 AY948200 BC070158 BM554424 BC148185 BC107057 BC087836 CB998938 BU165568 BC000848 AL540968 BC061583 CB960674 AL540967 BQ278712 BU508098 BM452095 AL541381 BX378720 AL565939 AL577525 BQ422362 BX	CCDS1069.1
PXK		Hs.190544	54899				BX537600 AK124775 AL137938 AK131385 AY437879 CR615699 AY274811 NM_017771 AK000342 AB209688 AY847220 DQ124708 CR601001 DQ124707 AY847222 AY847221 AF399753 BC108670 BC008943 BM926222 BC014479 BM904950 BM463267 BM550029 BX460030 BM469078 AL557856 BX389871 BM
RAB44
ERAS	ENSG00000125977|ENSG00000187682	Hs.447330	3266	NM_003908 NM_181532	NP_003899.2 NP_853510.1	[HG_Focus] 218952_at [HG_U133A] 218952_at [HG_U133A_2] 218952_at [HG_U133_Plus_2] 218952_at [HG_U95C] 63848_s_at [U133_X3P] g7019518_3p_at	AB093575 NM_181532 BC101642 BC101644	CCDS13231.1 CCDS35246.1
RAB42	ENSG00000188060	Hs.652321	115273	NM_152304 NR_003543.1	NP_689517.1		BU162527 BC033175 NM_152304 BM554514 BG324330 BG324239 DA528509 BI084093 BI084888	CCDS325.1
KIF2B	ENSG00000141200	Hs.226805	84643	NM_032559	NP_115948.4		AF333335 NM_032559 AK057272 BC033802 BI461290 BI561657 BM560261 CD171892 CD244601 CD299965 BG772495 BI462901 BF979470 BG771992 BG721597 CD634114 CD634113 CD634116 BI829106 BF980196 BG719784 CD634109 CD634115 CD634111 CD634110 BI462018 BI463904 CD634112 BG	CCDS32685.1
ARL14	ENSG00000179674	Hs.287702	80117	NM_025047	NP_079323.1	[HG_U133A] 220468_at [HG_U133A_2] 220468_at [HG_U133_Plus_2] 220468_at [U133_X3P] g13376573_3p_at	BC034354 AK026248 NM_025047 BG248272 BE615843 BG675911 BE615082 BG290194 BM760777 BM843501 BP261751 BP262358 BM761727 CB129504 BM844581 CB139850 BM784879 CV025057 BF759459 BM856074 CB120156	CCDS3192.1
MINK1	ENSG00000141503	Hs.443417	50488	NM_015716.3 NM_153827.3 NM_170663.3	NP_056531.1 NP_722549.2 NP_733763.1		AB209450 BC094686 BC034673 NM_153827 NM_001024937 NM_170663 NM_015716 AB041926 AY775058 AB035698 AF218033 BM918883 BC028888 BQ058598 BM548024 BM806023 BM910742 AL551911 CD558642 BM464994 BG331648 BE778941 BM906355 BQ072284 AL575366 BM800664 BM044589 BM541
NIN	ENSG00000100503	Hs.310429	51199	NM_016350 NM_020921.3 NM_182944.2 NM_182946	NP_057434.3 NP_065972.3 NP_891989.2 NP_891991.1		NM_020921 AB046785 NM_182944 AF223937 NM_016350 AY736182 AF212162 NM_182946 AF302773 AF223938 AF223939 BC090932 AL359571 AK027054 AY027794 AK026083 AF186776 AK025652 AY027795 AY027796 BC065521 BQ049495 BM458440 BG106833 BG423041 BM458320 AY764156 BI562085	CCDS32078.1 CCDS32079.1
SETX	ENSG00000065621	Hs.460317	23064	NM_183239	NP_899062.1		NM_015046 AB014525 BX537849 BX538166 AY362728 CR749249 AK022902 BC032622 AK226007 BC032600 BC078166 AK001456 BC106017 AK125448 AK024331 AK025601 BM477758 BM462950 BQ067081 BM465816 BM454642 BM478601 BM806334 BG284830 BF304311 BM920818 BM454452 BG119284 BX	CCDS7556.1
ADCK2	ENSG00000133597	Hs.534141	90956	NM_052853	NP_443085.2	[U133_X3P] 221893_3p_s_at [HG_U133A] 221893_s_at [HG_U133A_2] 221893_s_at [HG_U133_Plus_2] 221893_s_at [HG_U133A] 221894_at [HG_U133A_2] 221894_at [HG_U133_Plus_2] 221894_at [HG_U133A] 222090_at [HG_U133A_2] 222090_at [HG_U133_Plus_2] 222090_at [U133_X3P]	NM_052853 AY302592 AF131745 CR615064 BC014107 BM807474 BM923010 BU963311 BM467557 BX386080 BX375788 BQ052362 BU542090 BQ055240 CR615943 BM802422 BG392620 BU158172 BU191415 BM450928 BM479712 BX358590 BG391296 BX374365 BU857397 BQ721655 BE259124 BX358591 BU	CCDS5861.1
CPEB2	ENSG00000137449	Hs.656937	132864	NM_182485 NM_182646	NP_872291.1 NP_872587.1		NM_182485 NM_182646 BX640753 BC103940 BC103942 BC103941 BC105925 BC103939 AK094566 AY247744 AY255519 BF338666 BF671034 BE895088 BU182429 BG748532 BI857384 BU854218 CD250808 BU854092 CD511186 DR156295 BU686906 BQ000575 BG388881 AW964015 BU684637 DN999253 C	CCDS3412.1 CCDS3413.1
KIF21A	ENSG00000139116	Hs.374201	55605	NM_017641	NP_060111.2		AF450487 NM_017641 AB051495 AY368076 AM177179 BX537855 CR749623 BC047572 AF155117 AK000059 CR624190 BC041430 CR624607 BC032344 CD243831 BF982169 BM546475 BQ721314 BX444733 BX444734 BX376945 BM925091 BQ719396 BQ723198 BX343442 BX387441 BQ882439 BX343441 BF	CCDS31773.1
DHX29		Hs.696182	54505				BX649135 NM_019030 AY036974 BC056219 BX648269 BX648101 BX648688 AL834496 AL079292 AK025145 BI462151 BC035988 BF984125 AF070639 BG289108 BF693485 BU517211 CD517529 BQ716293 BE733122 BG178259 BU159983 BG430952 BG619676 DA730511 CD656319 BG741326 BF664662 BG
EFTUD1	ENSG00000140598	Hs.459114	79631	NM_001040610.2 NM_024580.5	NP_001035700.1 NP_078856.4	[HG_U133A] 218973_at [HG_U133A_2] 218973_at [HG_U133_Plus_2] 218973_at [HG_U95B] 56231_at [U133_X3P] g13375759_3p_at	NM_024580 AK056656 BC014628 NM_001040610 BX538332 BC041565 AK023181 CR602608 CR596629 AL523798 CD515689 AL523799 BX341123 BM472674 BF205811 BX377746 CD359194 CA454461 BG831355 BI911182 BX348778 BX373095 BG755362 BQ214082 BU167231 AL521513 BG828179 CD64382
GVIN1		Hs.494757	387751				BX538342 AL834507 AK023435 BQ709371 AU134885 CB995092 DN998294 BP394775 BX279674 AW405524 AU155698 AA311788 AA676996
NRK	ENSG00000123572	Hs.209527	203447	NM_198465.2	NP_940867.2		BX538345 NM_198465 AK131549 BM546293 BC108702 DA571483 CF593374 CB992526 DA830841 DA569602 BG622482 BQ771725 BG435434 AV703022 BQ181298 BQ774422 BQ044958 DA828152 BM683075 CN256024 BG571017 BG622476 BM683045 CN256023 DA863326 BM719072 AW965384 BM719113 DC
NLRC3	ENSG00000167984	Hs.592091	197358	NM_178844.2	NP_849172.2		AK090431 AY601811 NM_178844 AK074109 AK090476 AK125583 BC027864 BX363880 BQ062443 BE561291 BX370646 AA631938 BX363879 AL157626 BI770088 BX104692 BQ024950 AF501291 BX350640 CF121592 CR978608 DA934453 AF501292 DA924406 CF137676 DB343381 AA631949 AI793342 DB
NLRP9	ENSG00000185792	Hs.661568	338321	NM_176820	NP_789790.2	[HG_U133_Plus_2] 1553527_at [HG_U133_Plus_2] 1553527_at [HG_U133B] 223872_at [HG_U133_Plus_2] 223872_at [HG_U95E] 72836_at [U133_X3P] Hs2Affx.1.18.S1_3p_at	NM_176820 AY154464 AW449134 AW444760 BF221992 AA259090 BF380801	CCDS12934.1
STRADA
TAOK1	ENSG00000160551	Hs.631758	57551	NM_020791	NP_065842.1	[HG_U133B] 227454_at [HG_U133_Plus_2] 227454_at [HG_U95B] 58253_at [HG_U95C] 59106_at [HG_U95E] 75098_at [HG_U95D] 79167_at [U133_X3P] Hs.15119.0.S1_3p_at	NM_020791 AB037782 BC133039 AY049015 AF263312 BF794164 BM802274 BG390632 BQ437787 BC032793 BI092285 AU140588 CD653286 DA729061 DR000739 AV706370 CN360813 BG169535 AA773364 BX109394 DN999191 BG938679 AW936925 BG938678 CD675669 BX504564 CN266221 BI715239 DB	CCDS32601.1
DHX32	ENSG00000089876	Hs.501379	55760	NM_018180	NP_060650.2		AF427340 NM_018180 AK001751 AY064250 BC068471 AK001556 BC002473 BC037925 AL162051 AK024869 BM471327 BE782153 BI459773 CF594199 BE902130 CD244959 BG252503 BG336086 BQ424768 BU147077 BF981950 BG218384 AU130195 CV810468 BG538034 DN994391 BI544483 BF343903 BG	CCDS7652.1
RRAGA	ENSG00000155876	Hs.432330	10670	NM_006570	NP_006561.1		NM_006570 U41654 BC009990 CR612004 CR598267 CR591467 BC006433 CR594384 CR602736 CR626021 CR602605 CR601089 CR594824 CR626147 CR610906 CR608617 CR592193 CR602698 CR598303 CR615353 CR611753 CR596958 CR623775 CR602626 CR598727 CR626633 CR617628 CR623089 CR61	CCDS6488.1
DHX30	ENSG00000132153	Hs.517948	22907	NM_014966.2 NM_138615	NP_055781.2 NP_619520.1	[HG_U133A] 200836_s_at [HG_U133A_2] 200836_s_at [HG_U133_Plus_2] 200836_s_at [HG_U133A] 200836_s_at [HG_U133A_2] 200836_s_at [HG_U133_Plus_2] 200836_s_at [HG_U133A] 204355_at [HG_U133A_2] 204355_at [HG_U133_Plus_2] 204355_at [HG_U133A] 212566_at [HG_U133A	BC038417 AK291266 NM_014966 BC028405 BC015029 BC020126 NM_138615 AB020697 U69564 AK096791 BC014237 AK002076 BG482517 CD512723 BM905076 BC063510 BF794552 BF204265 BQ884016 BM476976 BM473514 BM802985 BG119218 BQ706917 BM917113 BM459016 BM805408 BG336302 BM4	CCDS2759.1
RHOU	ENSG00000116574	Hs.647774	58480	NM_021205	NP_067028.1		NM_021205 AF211836 BC040076 AB209511 AK001478 AK289971 CR616242 AF282258 BQ067959 AB051826 BX385727 BG289905 BX324631 BX324630 BQ884165 BX385728 AB074878 BQ433855 AV751358 BG913248 BX441159 BX372033 BX370313 BX455110 AF251701 DA831894 AU120225 CB991888 CB	CCDS1575.1
DDX46	ENSG00000145833	Hs.533245	9879	NM_014829	NP_055644.2		NM_014829 BX647426 BC012304 AB018344 AK126011 AK291788 BG336582 BM928455 BG030051 BI870349 BG390665 BG110738 BG252694 BG256985 BQ689585 BE874629 BG104868 BC105598 BF241225 BG290839 BU160538 BQ922484 BU184250 BU508420 BC030755 BG339513 BG714111 BI089533 AU	CCDS34240.1
MARK2	ENSG00000072518	Hs.567261	2011	NM_001039468.1 NM_001039469.1 NM_004954 NM_017490.2	NP_001034557.1 NP_001034558.1 NP_004945.3 NP_059672.2		AB188493 NM_017490 X97630 AK225766 AK290339 NM_004954 BC008771 NM_001039469 NM_001039468 BC084540 BT007342 CR602633 AF387638 BM809029 BM914849 BM800604 BM912060 BF796693 BG386422 BM554541 BX344699 BI522272 BQ066750 AL547060 AL572263 BM912801 BQ069131 BM55	CCDS8051.1
ERN2	ENSG00000134398	Hs.592041	10595	NM_033266	NP_150296.3		NM_033266 AK131280 EF560739 EF560720 BU174441 BQ687695 BE736116 CD634921 BX951072 CD634922 BM743772 AI676060 BF001736 DB230868 BM742239 DB228923 BM764953 DB229767 DB206439 DB231822 DB227335 DA042824 DA457106 DB237510 DB203669 DC417346 DA439652 AW809457 DC	CCDS32407.1
NOL8	ENSG00000198000	Hs.442199	55035	NM_017948.4	NP_060418.4		CR627363 BC035041 AB105104 NM_017948 BC146810 AB109030 BC008491 AK024245 AK022755 BC013788 AK225322 AK000743 BC064942 CR606273 AK024786 AK001049 CD557936 BM564685 BM475696 BQ231582 AL562186 AL523277 BE903459 BF979511 CD515661 BQ716728 BE871593 BE267218 BG
TUBA1A		Hs.654422	7846				BC050637 CR593163 BC057823 AK289483 NM_006009 CR604467 BY794954 CR624125 AK057842 CR616032 CR591133 CR623579 CR598369 CR593877 AF141347 CR626641 CR603584 CR611047 CR607235 CR600236 CR596285 CR595457 CR610612 CR598958 CR590784 CR619965 CR613952 CR615166 CR
UBE2R2		Hs.705474	54926				NM_017811 BC047584 BQ071907 AK000426 BQ049632 BQ068719 BM903989 CR606642 CR626708 BM913970 AK225880 BC004862 BU508473 AJ240087 CD515389 BM450565 CR592127 BM809494 BM922491 BX438928 BX363655 BM450665 BG420598 BM905951 BE739827 BI088862 BX426333 CD243112 BG
NEK10		Hs.506115	152110				AK128585 AK123061 BX537852 AK057247 BC045758 NM_001031741 AK098832 NM_152534 DQ104438 BU154882 CD106458 BU568655 BM976173 BG717420 AW372558 BM976126 BI462787 DB100605 H06783 DB229911 DA249901 DB228878 DB028595 DB200339 AI652681 DB029497 DB038745 DB203039
14-Sep
GK5	ENSG00000175066	Hs.135904	256356	NM_001039547	NP_001034636.1		NM_001039547 BX648359 AK127641 AK090901 CR598125 BX385142 BX385143 BM808050 CF597263 AL567262 BX390984 BX350682 BE870369 BU170345 AL567263 BF105165 BI253617 BG697446 BI912079 BG681650 BG741691 BX509538 BG107015 EB386258 CB958727 AW242577 CN417540 CX762403	CCDS33871.1
RBPMS2	ENSG00000166831	Hs.436518	348093	NM_194272	NP_919248.1		AY369207 NM_194272 AK127873 AK124123 BQ218558 BU508435 CD360030 DR763018 CV802561 CX782611 BU173634 CX787130 BC148208 BC131612 CN267052 CX754610 CX782538 BQ773376 BQ772600 CX785222 DA564899 DA565085 DA562694 DB030350 BY797040 DB352222 DA565836 BE348466 AJ	CCDS32271.1
SRCAP	ENSG00000080603|ENSG00000107829	Hs.647334	10847	NM_006662 NM_022039	NP_006653.2 NP_071322.1	[U133_X3P] 1552630_3p_a_at [HG_U133_Plus_2] 1552630_a_at [HG_U133_Plus_2] 1569138_a_at [U133_X3P] 212275_3p_s_at [U133_X3P] 212275_3p_s_at [HG_U133A] 212275_s_at [HG_U133A_2] 212275_s_at [HG_U133_Plus_2] 212275_s_at [HG_U133A] 212275_s_at [HG_U133A_2] 212	AB002307 NM_006662 AF143946 AK128030 AK023808 BC063578 BC025284 BQ279128 BM801884 BG337942 AK025382 BQ229257 BM450784 BM810813 BQ672555 AL568996 AL541625 BM562824 BQ669650 BQ219685 BC073882 BQ068505 BQ066373 BU191509 AI376565 BU168248 BG910699 BQ691515 BU	CCDS10689.1 CCDS31271.1
DNAH12		Hs.381296	8679				DV080527 U53532 DV080148 DV080147 Z83802 DV080528 DY654762 DY654761 U61739
GBP6	ENSG00000183347	Hs.254338	163351	NM_198460	NP_940862.1	[HG_U133_Plus_2] 1559606_at [HG_U133_Plus_2] 1559607_s_at [HG_U95D] 73243_at [U133_X3P] Hs2.254338.1.S1_3p_s_at	NM_198460 BX537949 AK131356 BX647907 BC131713 AK096454 AK290303 AK131329 CR994551 CX761874 DA433401 DA433533 BE184942 BX504182 BE184946 AL703282 DA440811 CD694323 DA437269 DA452223 DA438780 DA440484 DA454073 DB313082 DB205239 DA453241 DA447339 DA764882 DA	CCDS723.1
MAP3K15	ENSG00000180815	Hs.656028	389840	NM_001001671	NP_001001671.2	[HG_U133_Plus_2] 1555864_s_at [HG_Focus] 200980_s_at [HG_U133A] 200980_s_at [HG_U133A_2] 200980_s_at [HG_U133_Plus_2] 200980_s_at [HG_Focus] 200980_s_at [HG_U133A] 200980_s_at [HG_U133A_2] 200980_s_at [HG_U133_Plus_2] 200980_s_at [HuGeneFL] D90084_at [HuG	NM_001001671 AK131477 AK131412 AK122632 CR592178 BM926280 BM926283 BX343962 BX397769 BM543346 BX395856 BQ936305 BQ895929 BG698553 AV710158 BU620767 CN293540 DB516464 BE179114 CA405734 CN283715 CB156115 BM508924 BM996486 DB108982 DA538447 CK905335 BE560423	CCDS35212.1
KIF6	ENSG00000164627	Hs.588202	221458	NM_145027	NP_659464.2		NM_145027 AK131471 BX649045 BC117307 BC043552 BC098418 BC022074 BX294198 BM042678 BI118088 BI818442 BG715118 CA314029 BG189781 BG199894 CV024391 CD684245 BM696570 BE044185 DA167995 BM667917 BM042034 BE858267 AI693047 DB080579 AA002212 BE223014 BX106415 AA	CCDS4844.1
AATK	ENSG00000181409	Hs.514575	9625	NM_001080395.1	NP_001073864.1	[HG_Focus] 205986_at [HG_U133A] 205986_at [HG_U133A_2] 205986_at [HG_U133_Plus_2] 205986_at [HG_U133A] 207832_at [HG_U133A_2] 207832_at [HG_U133_Plus_2] 207832_at [HG_U133A] 209502_s_at [HG_U133A_2] 209502_s_at [HG_U133_Plus_2] 209502_s_at [HG_U95A] 34907	NM_001080395 AB014541 AK131529 AK131395 BC047378 AK094931 CD558629 BM547656 BM549649 BM551341 CD558796 BQ719073 BQ940484 BQ894170 CD515876 BQ894078 CD558875 CD517694 BF306070 BI600711 BI603257 AV727368 BG827921 BI601257 BU558273 BU734325 BI222836 AL135028
DSTYK
RBMS3	ENSG00000144642	Hs.696468	27303	NM_001003792 NM_001003793 NM_014483	NP_001003792.1 NP_001003793.1 NP_055298.2		AL831860 NM_001003793 NM_001003792 AY236871 AY236872 NM_014483 AK097311 AK292789 AF023259 BQ876639 BC117315 BI769065 BF573753 BQ879276 BU570213 BG183904 R64716 BU754165 DB208828 BX490057 CA867532 AA523313 BF690955 DA765181 DA963206 DB313912 DA685361 BE856	CCDS33724.1 CCDS33725.1 CCDS33726.1
ACSM6
NEK5	ENSG00000197168	Hs.672144	341676	NM_199289	NP_954983.1		BC063885 NM_199289 CR598570 BX342707 BX350584 BX417448 CD243608 BG340004 BX328262 CD700193 DB217486 AW173561 BX342706 CD705373 AW002801	CCDS31979.1
PNCK	ENSG00000130822	Hs.436667	139728	NM_001039582	NP_001034671.1		BC064422 CR611192 NM_001039582 BM927996 BX361051 AL574018 BQ066920 BI913611 BM920646 BI824552 AL550053 BX398420 BG036696 BX382370 BG715227 BE536669 BG702306 BI757461 BX344997 BI756788 BI545446 BI757654 BG036933 BI545545 BI756289 BI915442 BG702279 BF966935	CCDS35503.1
SLC27A4	ENSG00000167114	Hs.656699	10999	NM_005094	NP_005085.2	[HG_U133B] 225779_at [HG_U133_Plus_2] 225779_at [HG_U95C] 61357_at [U133_X3P] Hs.248953.0.S2_3p_at [U133_X3P] Hs.248953.0.S2_3p_x_at	NM_005094 BC065003 AK290222 AK027504 AK074831 AF055899 BF206126 BC009959 BC004268 AK000722 BM548290 BM545655 BM472602 AL563173 BE546839 BF314609 BM906404 BG744955 BQ052503 AL556382 BM554654 BM553811 AL528482 AL578653 BE782902 BM012265 BQ051786 BU173057 BF	CCDS6899.1
DHX57	ENSG00000163214	Hs.468226	90957	NM_198963	NP_945314.1	[HG_U133A] 213420_at [HG_U133A_2] 213420_at [HG_U133_Plus_2] 213420_at [HG_U95A] 40760_at [HG_U95Av2] 40760_at [HG_U95C] 53396_at [U133_X3P] Hs.90869.0.S1_3p_at [U133_X3P] Hs.90869.0.S1_3p_x_at	BC153875 NM_198963 BC131534 BC039270 BC060778 AF283512 BC065278 AB209249 BC053623 AF070590 AK057423 BC012454 BC033636 BM478308 BM806259 BM466914 BQ070690 BM904771 BG118639 BU151698 BI090988 BQ423120 BQ962616 BU189567 DR759675 DR001614 CB996140 BQ719095 BU	CCDS1800.1
MAST2	ENSG00000086015	Hs.319481	23139	NM_015112.2	NP_055927.2	[HG_U133A] 211593_s_at [HG_U133A_2] 211593_s_at [HG_U133_Plus_2] 211593_s_at [U133_X3P] 215660_3p_s_at [HG_U133A] 215660_s_at [HG_U133A_2] 215660_s_at [HG_U133_Plus_2] 215660_s_at [HG_U133A] 215903_s_at [HG_U133A_2] 215903_s_at [HG_U133_Plus_2] 215903_s_a	NM_015112 BC065499 AB047005 BC015816 BC006166 AB018350 AL833919 AK096519 AK027123 AK055291 AL137594 BM904335 BG110217 BF683267 BQ049461 BF307005 BM562764 BE731121 BE903680 BM471504 BM475233 CR607753 BM544249 BG676428 BI090738 BQ050660 BG831571 CA488352 BQ
ATL3
PDPK2
CDC42BPA	ENSG00000143776	Hs.35433	8476	NM_003607 NM_014826	NP_003598.2 NP_055641.3		NM_003607 NM_014826 AB007920 AB208968 BC050335 BX648219 AJ518975 AJ518976 AY166586 CR933723 BX648693 U59305 AK027000 BC008677 BC038993 BM903513 BM552998 BU508210 BF688861 BF689184 BM549190 BM806560 BM453497 BG288173 BE778908 BI114468 BQ891966 BG117325 CA4	CCDS1558.1 CCDS1559.1
OBSCN	ENSG00000154358	Hs.650039	84033	NM_001098623.1 NM_052843.2	NP_001092093.1 NP_443075.2		BU959659 BC027909 BF439536 DB445363
ACTB		Hs.520640	60				AK125561 BM802936 CR597103 BM800796 BC014861 AK025375 BC002409 BC016045 BC013835 AK222925 CR602443 AK223032 BC013380 BC014401 BC004251 CR625492 AK130062 CR612491 CR606861 AK130157 CR622700 CR612788 CR611051 CR609542 CR607015 CR605924 CR602945 CR602929 CR6
UBE2G2	ENSG00000184787	Hs.529420	7327	NM_003343 NM_182688	NP_003334.2 NP_872630.1		AK122700 AL834129 NM_182688 NM_003343 BC001738 BC008351 BC054341 CR620689 CR622633 AK075143 AL355686 BC011569 CR593095 BU509622 BG388920 BE791596 BM802569 CF995617 CD105558 BG395660 AK290629 BM547992 AL530397 BI253788 BM928200 AL552081 BG766415 BX406312 A	CCDS13714.1 CCDS33586.1
EIF5	ENSG00000100664	Hs.433702	1983	NM_001969 NM_183004	NP_001960.2 NP_892116.2		NM_001969 NM_183004 CR627002 AK026933 BC032866 CR620084 AK027240 AK074470 AL080102 BC007728 U49436 CR601975 BM543151 BQ051007 CR456712 BM807554 BE904417 BE782228 BM912438 BM479244 BM810275 BM467904 BG333751 BU932346 BG402768 BM563076 BF526572 BX432873 BM4	CCDS9980.1
ALDH18A1	ENSG00000059573	Hs.500645	5832	NM_001017423 NM_002860	NP_001017423.1 NP_002851.2	[HG_Focus] 217791_s_at [HG_U133A] 217791_s_at [HG_U133A_2] 217791_s_at [HG_U133_Plus_2] 217791_s_at [HG_U133B] 222416_at [HG_U133_Plus_2] 222416_at [U133_X3P] g4335784_3p_at [U133_X3P] g4506348_3p_a_at [HuGeneFL] X94453_at	NM_002860 NM_001017423 BC106054 U76542 U68758 BC117242 BC117240 X94453 AK226032 AK225465 AK225455 BQ422885 BQ278596 BG682520 BM477642 BQ422037 BG027110 BM546056 BM467787 AL530740 AL563825 BX400895 CR604316 AL558238 AL563070 BM471607 AL556361 BG104614 BE86	CCDS31257.1 CCDS7443.1
AK2	ENSG00000004455	Hs.470907	204	NM_001625 NM_013411	NP_001616.1 NP_037543.1		NM_013411 U54645 AB005622 BC090040 BC026705 CR596376 CR616468 CR620027 CR609421 CR621972 CR590067 CR616874 CR623201 CR596653 CR606245 CR606091 CR607055 BQ051091 BI334978 BF036607 BM556656 BE870363 BM423846 BE872904 BM464089 BI092109 BM462837 BM453469 CD51	CCDS373.1 CCDS374.1
EPHA4	ENSG00000116106	Hs.371218	2043	NM_004438	NP_004429.1		NM_004438 AK290306 BC026327 L36645 BC105002 BC105000 BC016981 AK225181 BF337855 DA483439 CD618752 CD656418 CD618754 CD618758 DA433436 DA621044 CD618746 BI827489 DA483280 CD618760 CD618750 BM724253 CD239781 CD618757 CN391486 CD618755 CX788270 CD618759 DR00	CCDS2447.1
EPHB1	ENSG00000154928	Hs.116092	2047	NM_004441.3	NP_004432.1	[HG_Focus] 210753_s_at [HG_U133A] 210753_s_at [HG_U133A_2] 210753_s_at [HG_U133_Plus_2] 210753_s_at [HG_U133A] 211898_s_at [HG_U133A_2] 211898_s_at [HG_U133_Plus_2] 211898_s_at [HG_U133B] 230425_at [HG_U133_Plus_2] 230425_at [HG_U95A] 34331_at [HG_U95Av2]	NM_004441 L40636 AK291208 BC111744 AF037333 AK095305 AF037334 AL046095 DR157082 DR157169 BX106825 DR001095 CK004287 AW340396 AI638035 AU132509 BF036895 BM681502 DA102432 DA193362 DA238002 DA192950 AI674183 DA127782 DA189872 DA245149 DA788216 DA233446 DA78
EPHB4	ENSG00000156284	Hs.437008	2050	NM_199328	NP_955360.1		AB209644 NM_004444 BC052804 U07695 AY056048 BC004264 CR621822 CR602699 CR620724 BQ227885 BU954658 BM809867 BU556655 BM811595 AL574393 AL545808 BX402660 AL554027 BF569141 AL550560 AL575772 AL554205 BG339648 AL547693 BE615780 AL577000 BX402659 BG741269 BF03	CCDS13587.1
EPHA5	ENSG00000145242|ENSG00000177300	Hs.654492	2044	NM_004439 NM_182472	NP_004430.3 NP_872272.1	[HC_G110] 1604_at [HG_U95A] 1604_at [HG_U95Av2] 1604_at [HC_G110] 1605_g_at [HG_U95A] 1605_g_at [HG_U95Av2] 1605_g_at [HG_U133A] 215664_s_at [HG_U133A_2] 215664_s_at [HG_U133_Plus_2] 215664_s_at [HG_U133A] 216837_at [HG_U133A_2] 216837_at [HG_U133_Plus_2]	BX537946 AB209375 NM_004439 NM_182472 L36644 DR000114 BX642416 AV718336 AL712012 DR001093 BX505546 DB315300 DA809525 BY800050 DA333304 DA486346 DA247018 DA779837 BP228846 BP229200 DA548716 DA331427 DA249471 DA029541 DA775301 DA258084 DA811591 DA319117 DA1	CCDS3513.1 CCDS3514.1
EPHB3	ENSG00000182580	Hs.2913	2049	NM_004443	NP_004434.2	[HC_G110] 1438_at [HG_Focus] 1438_at [HG_U133A] 1438_at [HG_U133A_2] 1438_at [HG_U133_Plus_2] 1438_at [HG_U95A] 1438_at [HG_U95Av2] 1438_at [HG_U133A] 204600_at [HG_U133A_2] 204600_at [HG_U133_Plus_2] 204600_at [U133_X3P] g4758287_3p_at [U133_X3P] g475828	NM_004443 BC052968 X75208 BI084132 BQ070254 BG676983 BM452077 BQ671492 CB992183 BU845117 BQ922013 BU931697 BE616676 BU844844 CA488641 BG824834 BF315802 AL563342 CF994493 BG746559 CB993133 CN283309 AL529103 BU856563 BQ230511 BG740889 BG481991 BU624938 BF34	CCDS3268.1
ATP12A	ENSG00000075673	Hs.147111	479	NM_001676	NP_001667.4	[HG_Focus] 207367_at [HG_U133A] 207367_at [HG_U133A_2] 207367_at [HG_U133_Plus_2] 207367_at [HG_U95A] 32482_at [HG_U95Av2] 32482_at [HG_U95C] 51462_at [U133_X3P] g10280617_3p_at [HuGeneFL] L42563_at	NM_001676 BC031609 AK292968 U02076 BX369338 BX369337 BM982192 BX382083 CA450333 BU682695 BI822551 DB232979 DB233837 DB226107 DB229772 DA854142 DB236147 DB231528 DB238617 DB234897 DB204464 DB225760 CV030239 DB234799 DB229379 DB213192 DB227857 CD612452 DB22	CCDS31948.1
HSPA2	ENSG00000126803	Hs.432648	3306	NM_021979	NP_068814.2		NM_021979 BC036107 BC001752 CR596961 CR601304 CR601466 CR592476 BC034365 BT009815 AK097824 BQ719746 BF671619 BQ671670 BG331894 BX359217 BX359764 BX381080 CD101748 BX360651 BX359218 BM471796 BM905244 BI560802 BQ431080 BX360652 BQ425927 BX338028 BU182828 BX	CCDS9766.1
PRKAA2	ENSG00000162409	Hs.437039	5563	NM_006252	NP_006243.2		NM_006252 U06454 BC069823 BC069740 BC069680 BC043195 EF056019 CD359859 BI598545 CF552084 DA570704 AL601369 BG433894 DR006406 BG428614 EB386185 BG779035 CB985850 BG547409 BI752695 BM979925 CD622250 BE739673 BE780751 CN430020 BE739213 BQ188933 BX646942 AL60	CCDS605.1
RARS	ENSG00000113643	Hs.654907	5917	NM_002887	NP_002878.2	[HC_G110] 549_at [HG_U95A] 549_at [HG_U95Av2] 549_at [HG_U95D] 71684_at [HuGeneFL] S80343_at	NM_002887 AK222797 BC000528 BC014619 CR606014 CR615478 CR608263 BT007394 CR616753 BG107654 BM463949 BM556924 CF994468 BM463176 BE894154 AL578840 AL561736 BM806319 BQ050925 BX386253 BX446868 BX386237 BM473732 BX365083 AL576368 BI261079 BM463957 BM550618 BM	CCDS4367.1
BLM	ENSG00000197299	Hs.169348	641	NM_000057	NP_000048.1	[HC_G110] 1544_at [HG_U95A] 1544_at [HG_U95Av2] 1544_at [HG_Focus] 205733_at [HG_U133A] 205733_at [HG_U133A_2] 205733_at [HG_U133_Plus_2] 205733_at [U133_X3P] g4557364_3p_at [HuGeneFL] U39817_at	NM_000057 BC034480 U39817 BC115030 BC115032 BC115029 BC115031 BC093622 BC101567 BC115028 CR597614 BC107423 CR615303 BE778486 BM804157 BG397477 BX419085 BE889560 BG199179 AL556823 BG756262 BM542461 AL556853 BG182955 BI091601 BX451969 BX451970 BM451903 BQ23	CCDS10363.1
GNAQ	ENSG00000156052	Hs.269782	2776	NM_002072	NP_002063.2	[HG_Focus] 202615_at [HG_U133A] 202615_at [HG_U133A_2] 202615_at [HG_U133_Plus_2] 202615_at [HG_Focus] 202615_at [HG_U133A] 202615_at [HG_U133A_2] 202615_at [HG_U133_Plus_2] 202615_at [HG_U133A] 211426_x_at [HG_U133A_2] 211426_x_at [HG_U133_Plus_2] 211426	BC057777 NM_002072 BC067850 AK055619 AL832747 AB073896 CR618134 BC047048 U43083 CB989318 U40038 AK129646 BC069520 CF994207 CB989533 BM473398 BI600385 CB960826 BC075096 BC075097 BM542866 AF329284 AF493896 AF011496 L76256 BQ050860 BQ231736 BQ050861 BG108026	CCDS6658.1
KHK	ENSG00000110203|ENSG00000138030	Hs.567297	3795	NM_000804.2 NM_000221 NM_006488	NP_000795.2 NP_000212.1 NP_006479.1	[HG_Focus] 205175_s_at [HG_U133A] 205175_s_at [HG_U133A_2] 205175_s_at [HG_U133_Plus_2] 205175_s_at [HG_Focus] 205937_at [HG_U133A] 205937_at [HG_U133A_2] 205937_at [HG_U133_Plus_2] 205937_at [HG_U133A] 211028_s_at [HG_U133A_2] 211028_s_at [HG_U133_Plus_2	NM_000221 NM_006488 AK130033 X78678 BX648873 CR622392 BC006233 CR600808 CR617023 CR610051 CR625259 CR591043 CR618568 CR604516 CR612248 CR603641 CR622479 CR608955 AK223075 AL530439 BM547789 BM923223 BX427548 BQ058280 AL560972 AL524741 AL564434 BQ061972 AL5	CCDS1734.1 CCDS1735.1
ENTPD1	ENSG00000125492	Hs.576612	953	NM_020064	NP_064448.1		NM_001776 NM_001098175 BX537522 AL833543 AK098240 AJ133133 S73813 CR617781 U87967 BC047664 CD516109 BQ718460 BX436691 AL576332 BX402315 BM467125 BM906668 AL552087 BM925184 BM454351 BX402316 AL547722 AL553150 AL572575 BG485425 BM907206 BX436692 BQ706976 BX	CCDS6950.1
LIG4	ENSG00000174405	Hs.166091	3981	NM_001098268.1 NM_002312 NM_206937	NP_001091738.1 NP_002303.2 NP_996820.1		NM_002312 BX648833 NM_001098268 NM_206937 BC037491 AK292419 X83441 CR618195 AL532346 BX415880 BM803759 AL532347 BU167518 AL701039 BF698635 BI667508 CD298909 CD102896 BQ575639 BG531476 BX480593 DA224130 DN991190 CB044764 CV024494 BX474719 AL700591 CA441201	CCDS9508.1
LIG3	ENSG00000005156	Hs.100299	3980	NM_002311 NM_013975	NP_002302.2 NP_039269.2	[HC_G110] 1187_at [HG_U95A] 1187_at [HG_U95Av2] 1187_at [HC_G110] 1188_g_at [HG_U95A] 1188_g_at [HG_U95Av2] 1188_g_at [HG_U133A] 204123_at [HG_U133A_2] 204123_at [HG_U133_Plus_2] 204123_at [HG_Focus] 207348_s_at [HG_U133A] 207348_s_at [HG_U133A_2] 207348_	NM_013975 BC068005 X84740 NM_002311 U40671 AK127668 BM467657 BC009026 BM906700 BQ067215 BG341399 BM008252 BE867422 BM927151 CR616389 AL528175 AL528176 BM928400 BQ706949 BG744971 BX337898 BX370447 BX391307 BE967126 BE901311 BM016629 CD243362 BQ691150 BX391	CCDS11284.2 CCDS11285.2
GMPS	ENSG00000163655	Hs.591314	8833	NM_003875.2	NP_003866.1	[HG_Focus] 214431_at [HG_U133A] 214431_at [HG_U133A_2] 214431_at [HG_U133_Plus_2] 214431_at [HG_U95A] 36457_at [HG_U95Av2] 36457_at [U133_X3P] Hs.5398.0.A1_3p_at	NM_003875 BC012178 AK223399 AK291504 U10860 AF297747 BQ653751 BM465400 BM454264 BQ928370 BX404582 AL517955 BQ222645 BM542260 AL552265 AL517956 AL520225 BF311029 CD105763 BF307082 BI256254 CD359318 AL520224 BG118771 BF793755 BP381046 BG287226 BE727176 BF30
MTHFS		Hs.459049	10588				BG248248 BG031127 AL109714 NM_001100879 BF793969 BG252721 BU600202 NM_006441 BM450865 CR986618 CB997188 BQ938159 BC019921 L38928 BU595697 BU594353 BE543490 BF033104 BG203556 CB996141 CB995322 BI910475 BU601548 BQ421089 BE883777 CN414293 BC012417 BG210372
SEPHS1	ENSG00000086475	Hs.124027	22929	NM_012247	NP_036379.2		AK125066 NM_012247 BC063816 CR604492 CR590975 CR610247 CR598779 BC000941 CR616353 CR600942 BE560034 BM918147 BM560860 AL530257 CR626255 BM455001 BX337468 BX381155 BM806120 BM918189 BE539261 BX385308 BM550940 BM455578 BX355240 BX358676 BM811560 BM455684 BQ	CCDS7098.1
NT5C2		Hs.591920	22978				BX648078 AK128678 NM_012229 BC001595 D38524 AK127670 AK291667 BQ706992 BX426077 BX447361 BM479177 AL574952 BM455161 BM548683 AL575171 BQ708583 BG285823 BM469994 BE778690 AL551497 BX390503 BE379516 BG259737 BU186306 BX463871 BU176768 BQ678642 AL551364 CD51
STK19	ENSG00000204344|ENSG00000206265	Hs.654371	8859	NM_004197 NM_032454	NP_004188.1 NP_115830.1	[HG_U133A] 204090_at [HG_U133A_2] 204090_at [HG_U133_Plus_2] 204090_at [HG_Focus] 36019_at [HG_U133A] 36019_at [HG_U133A_2] 36019_at [HG_U133_Plus_2] 36019_at [HG_U95A] 36019_at [HG_U95Av2] 36019_at [U133_X3P] g4759179_3p_at [U133_X3P] g4759179_3p_s_at	BC110347 NM_032454 NM_004197 L26260 BC016916 BC121128 BC121129 BM906038 X77386 BG339903 CR602611 BE963195 BM467781 BE741984 BM543449 BE513109 AL575733 CR605584 AL525896 AL525719 AL552424 BE737456 BU190873 BG696170 BG390514 BQ925245 BQ707540 BE618182 BI668	CCDS34417.1 CCDS4733.1
GSK3B	ENSG00000082701	Hs.445733	2932	NM_002093	NP_002084.2	[HC_G110] 1253_at [HG_U95A] 1253_at [HG_U95Av2] 1253_at [HG_Focus] 209945_s_at [HG_U133A] 209945_s_at [HG_U133A_2] 209945_s_at [HG_U133_Plus_2] 209945_s_at [HG_U95A] 40645_at [HG_U95Av2] 40645_at [U133_X3P] g12652980_3p_a_at [HuGeneFL] L33801_at	BC012760 CR617019 AK290897 NM_002093 BC000251 L33801 CR536510 BE891089 BM555970 BI756387 AL521664 BF690403 AL521665 BF689468 BU528969 BE892088 BE383887 BU155585 BG180330 BG470992 CA423055 CA309362 BE257061 BG210727 AI761503 DN989772 BX091271 BE258834 AA77	CCDS2996.1
GSK3A	ENSG00000105723	Hs.466828	2931	NM_019884	NP_063937.2		CR749620 BC027984 AK124207 NM_019884 BC051865 L40027 D63424 CR593340 CR615336 CR610570 CR597295 BM456639 BM542529 BQ957283 BM463091 BU540571 BM548046 BM925210 BX403480 BU162076 BQ648713 BQ232505 BQ644260 AL523204 BQ649010 AL525489 AL575364 BM478839 W18183	CCDS12599.1
UBE2I	ENSG00000103275|ENSG00000116062	Hs.302903	7329	NM_003345 NM_194259 NM_194260 NM_194261 NM_000179	NP_003336.1 NP_919235.1 NP_919236.1 NP_919237.1 NP_000170.1		BC069256 U66867 BC064492 NM_194259 BU509238 BQ277947 BF973900 NM_003345 U45328 NM_194261 U31933 X96427 AK291118 BC051289 D45050 NM_194260 AB208988 U66818 BM466995 BQ940789 AJ002385 U31882 BC000427 BC004429 BQ278068 BM552837 BQ053554 BE622960 U38785 BM4779	CCDS10433.1 CCDS1836.1
ACTG2	ENSG00000163017	Hs.516105	72	NM_001615	NP_001606.1		BF965163 AK124338 AK129589 BM545055 NM_001615 BC012617 BC094877 X16940 BF681537 CR536515 CR541794 BM924170 BF674822 BX439387 CD357723 BF965072 BM921989 BG742469 BF680764 BX452765 BQ878959 AI346494 BF676954 BF680153 BI522849 BF679276 BU944191 BF676978 AI34	CCDS1930.1
ACTG1	ENSG00000184009	Hs.514581	71	NM_001614	NP_001605.1		BF569066 CR606241 CR592239 CR602599 CR598828 BC009848 CR606346 BC000292 BC007442 BC012050 BC010999 CR595732 BC015695 NM_001614 X04098 BC053572 CR618978 CR611433 CR613104 CR621873 CR590603 CR605767 CR616006 CR598734 CR611625 CR597885 CR600832 CR623145 CR59	CCDS11782.1
UBE2B		Hs.615284	7320				BC001694
GNAI1	ENSG00000127955|ENSG00000175084	Hs.134587	2770	NM_002069 NM_001927	NP_002060.4 NP_001918.3		BC026326 NM_002069 AL049933 AF055013 CR616478 CR621915 CR595689 CR594203 AK292953 M17219 BM926760 BM469769 AL539922 BX397644 BT019775 AF493905 BX461211 AL539524 BQ953243 BX398844 BI256384 BX419929 AL536038 BX397643 BG288343 CB565940 BX382754 BI597099 BI60	CCDS5595.1 CCDS33383.1
GNAS	ENSG00000087460|ENSG00000213705	Hs.125898	2778	NM_000516 NM_001077488.1 NM_001077489.1 NM_001077490.1 NM_080425.2 NM_080426.2 NR_003259.1 NM_016592	NP_000507.1 NP_001070956.1 NP_001070957.1 NP_001070958.1 NP_536350.2 NP_536351.1 NP_057676.1		NM_001077490 NM_080425 AK054862 BC036081 NM_016592 AF105253 AK122771 NM_000516 CR612941 NM_080426 NM_001077489 BQ073357 CR615348 CR601981 CR609306 AK093534 CR610196 BM557109 CR600905 CR623718 BC108315 BC089157 CR611596 BC008855 AK026564 CR620225 CR604909	CCDS13472.1 CCDS13471.1
RAC1	ENSG00000136238	Hs.413812	5879	NM_006908 NM_018890 NM_198829.1	NP_008839.2 NP_061485.1 NP_942126.1		AB209410 NM_198829 NM_018890 NM_006908 AK054993 BC050687 BG287492 CR591797 BU845177 BU528892 BQ954458 BG255207 BQ231691 D25274 CB993589 AK291815 BU554121 BM810750 BM462897 BU557088 BM454823 BQ230135 BQ957397 BQ680826 BU163413 BM924824 BM551658 BQ055742 BM	CCDS5348.1 CCDS5349.1
TRA2B
RAB15	ENSG00000139998	Hs.512492	376267	NM_198686	NP_941959.1	[U133_X3P] 221810_3p_at [HG_U133A] 221810_at [HG_U133A_2] 221810_at [HG_U133_Plus_2] 221810_at [HG_U95B] 42831_at [U133_X3P] 4855188C_3p_s_at [HG_U133A] 59697_at [HG_U133A_2] 59697_at [HG_U133_Plus_2] 59697_at [HG_U95B] 59697_at [U133_X3P] Hs.21349.0.A1_3	NM_198686 BC040679 BX248046 BC014511 BX640825 BM462147 CB960837 BM913852 BQ067682 BM551913 BQ707160 BQ277739 BE868032 BM476862 BM560694 CB989522 BE799964 BQ937298 BX397021 BX371677 BQ876547 BU151020 BX348287 BI118034 BU844769 BF347831 BX326279 BX397020 BQ	CCDS9768.1
NLRP5	ENSG00000171487	Hs.356872	126206	NM_153447	NP_703148.3	[HG_U133_Plus_2] 1552405_at [HG_U133_Plus_2] 1552405_at [U133_X3P] Hs2.356872.1.A1_3p_at	AY154460 AY054986 NM_153447 CK000513 BU634350 BU630481 BU618831	CCDS12938.1
NLRP12	ENSG00000142405	Hs.631573	91662	NM_033297 NM_144687	NP_150639.1 NP_653288.1	[HG_U133_Plus_2] 1554952_s_at [HG_U133B] 223944_at [HG_U133_Plus_2] 223944_at [U133_X3P] g13182796_3p_s_at	AY154467 AY095146 NM_144687 AY116204 AY116205 BC028069 AK095460 AY116206 AY116207 AK290772 AF231021 NM_033297 BQ710940 BQ957631 BQ900330 BQ920369 CV801437 BM043219 BI911853 DN999050 CV030364 BI519910 DA619848 AW673661 AW956628 DB314735 DA470258 CA436253 D	CCDS12864.1 CCDS12865.1
NLRP11	ENSG00000179873	Hs.375039	204801	NM_145007	NP_659444.1		BC036506 AY095145 NM_145007 BC034730 AY168967 AY154466 AY226382 AY168968 AK129784 AK090621 BM804437 BF797150 BM476390 BF795708 BF975539 BU622142 BI459025 BG759089 BG686053 DA371482 BG685962 BP227190 BP227602 AA976034 DB043433 AW809232 DC400045 DB045018 DB	CCDS12935.1
NLRP6	ENSG00000174885	Hs.352611	171389	NM_138329	NP_612202.1	[HG_U133_Plus_2] 1552932_at [U133_X3P] Hs2.352611.1.S1_3p_at	AK292668 AY154461 AF479748 NM_138329 CD636368 CD636373 CD636366 CD636372 CD636367 CD636369 CD636374 CD636365 AI344276 CD677002 DA672618 DB091256 DB136037 DA623691 CD636371 CD636370 DB060960 DB223405	CCDS7693.1
MAPK10	ENSG00000109339	Hs.125503	5602	NM_002753.2 NM_138980 NM_138981 NM_138982	NP_002744.1 NP_620446.1 NP_620447.1 NP_620448.1		AK124791 NM_138980 BC035057 BC022492 BC051731 AK225974 NM_002753 U07620 NM_138982 AK057723 NM_138981 AK091104 BC065516 U34820 U34819 BM903568 BI824308 DR762335 BQ952034 BG707083 AL522552 AA858285 BI553039 BU930338 BG772139 CX751450 DA483299 BG215069 DA767	CCDS34026.1 CCDS3612.1 CCDS3613.1
MAPK12	ENSG00000188130	Hs.432642	6300	NM_002969	NP_002960.2		CR620424 CR604558 CR603106 CR597471 Y10487 CR595847 CR603767 CR597558 CR614110 NM_002969 BC015741 CR600878 CR617313 CR601459 X79483 CR591936 U66243 BX640648 AK289770 BQ722202 CR456515 BX445430 BX424243 BX388249 BX430272 BX424242 BX424688 BX353716 BX383123	CCDS14089.1
LIMK2	ENSG00000182541	Hs.474596	3985	NM_001031801 NM_005569 NM_016733	NP_001026971.1 NP_005560.1 NP_057952.1		NM_016733 NM_005569 D45906 AL117466 NM_001031801 AK093554 BC013051 CR625165 AK291640 AK092838 CR456513 BM906374 BC008706 BM911132 BM545104 BQ070011 BM811630 BM542623 BX339974 BM563538 BX335290 BX335291 BX449321 BX417136 BX338156 BX379582 BX388310 BQ070797	CCDS13891.1 CCDS13892.1 CCDS33637.1
LIMK1	ENSG00000106683	Hs.647035	3984	NM_002314	NP_002305.1		NM_002314 D26309 AK290162 AK026544 BF529328 BG764913 BQ896771 BM470596 BG763459 BI199057 BX338190 BG471701 BG256018 BG167342 BM475043 BF206602 BU955773 BG030567 BQ221356 BG420081 BG753682 BX453572 BQ876497 BF314494 BX327878 CB993936 BQ691353 BQ896940 CV81	CCDS5563.1
MVD	ENSG00000167508|ENSG00000168959	Hs.252457	4597	NM_002461 NM_000842	NP_002452.1 NP_000833.1		AB209229 AY203927 BC000011 NM_002461 U49260 BQ065905 BQ059859 BQ055309 BQ722949 BT006930 BM549490 BG023984 BQ051969 BM543713 BM548489 BI912113 BG478788 BQ053077 BQ058390 BM906236 BM543477 BM925686 BM547995 BQ070335 BM910669 BQ072776 BM909919 BM457181 BM47	CCDS10968.1 CCDS8283.1
SUCLG1		Hs.270428	8802				AK125502 NM_003849 BC000504 CR622153 AK291082 CR605758 AF104921 CR590612 CR603992 CR612822 BG028861 CR611933 BX334173 BG428252 BG033524 AL524185 BM916450 BI668142 BX402928 BF684900 BM464636 BM805925 BM922753 BX414715 BM924619 BX397077 AL576017 BI821719 BM
ACLY	ENSG00000115657|ENSG00000131473	Hs.387567	47	NM_005689 NM_001096 NM_198830	NP_005680.1 NP_001087.2 NP_942127.1	[HG_U133A] 201127_s_at [HG_U133A_2] 201127_s_at [HG_U133_Plus_2] 201127_s_at [HG_Focus] 201128_s_at [HG_U133A] 201128_s_at [HG_U133A_2] 201128_s_at [HG_U133_Plus_2] 201128_s_at [HG_U133A] 210337_s_at [HG_U133A_2] 210337_s_at [HG_U133_Plus_2] 210337_s_at [	NM_001096 NM_198830 BC006195 AB210035 X64330 U18197 AK095084 BG256652 AK058079 BE544832 BG121261 BM465396 BM911066 BF530888 BM474889 BM455152 BF982275 AL513668 BM478372 BM465261 BM467767 BM454188 BM460256 BM459093 BE538445 BE893803 BM804325 BM474448 BM475	CCDS2436.1 CCDS11412.1 CCDS11413.1
NUBP1	ENSG00000103274	Hs.81469	4682	NM_002484	NP_002475.2	[HG_Focus] 203978_at [HG_U133A] 203978_at [HG_U133A_2] 203978_at [HG_U133_Plus_2] 203978_at [HG_U95A] 37609_at [HG_U95Av2] 37609_at [U133_X3P] g4505336_3p_at [HuGeneFL] U01833_at	NM_002484 AK223204 BI758889 U01833 BC100290 AL575447 CR613650 BM802775 CR600910 BU954121 BE733681 CR601815 AL524487 CR622882 BC109322 BC109323 BM423429 BM799495 BM925437 BG769646 BQ071814 AL552009 AL524488 BE733277 AL551846 AL575315 AL582616 BU174938 BE87	CCDS10543.1
DAPK1	ENSG00000196730	Hs.380277	1612	NM_004938.2	NP_004929.2	[HG_Focus] 203139_at [HG_U133A] 203139_at [HG_U133A_2] 203139_at [HG_U133_Plus_2] 203139_at [HG_U133A] 211214_s_at [HG_U133A_2] 211214_s_at [HG_U133_Plus_2] 211214_s_at [HG_U95A] 40049_at [HG_U95Av2] 40049_at [U133_X3P] g13177655_3p_a_at [U133_X3P] g48266	NM_004938 X76104 CR749834 AB208871 BC113660 AK127855 CR613879 CR626501 CR605555 BM546292 BT006935 BX337929 AL538640 AL531618 BX399433 BX364730 BM561481 BI912418 BX364729 AL571537 AL566006 BQ645922 AL564116 BX373501 BG620053 AL535648 BG619263 CD653407 BG62
CLK3		Hs.584748	1198				CR933693 AB209535 AK122860 AL833165 AK091692 AK097982 AK096115 BC002555 AK291983 NM_003992 AK225680 L29217 BC006103 BC019881 NM_001292 L29220 BT006993 BI094508 BX333494 BM809493 BU196865 BG253384 BX363257 BM467143 BM564243 BI821692 BX426456 BX333495 BQ052
CLK2	ENSG00000176444	Hs.73986	1196	NM_003993	NP_003984.2		AK091036 NM_003993 CR623321 BC053603 L29218 BC014067 L29216 AK291995 BC006274 BQ067171 BM547428 BX406164 BM480395 BX426605 AL525612 BQ653978 BM544045 BI912946 AL525568 BX426606 BE885136 AL527573 BQ652951 BM928730 BQ066236 BM458698 AL527574 BX390729 BU8395	CCDS1107.1
CLK1	ENSG00000013441	Hs.433732	1195	NM_004071	NP_004062.2	[HG_Focus] 214683_s_at [HG_U133A] 214683_s_at [HG_U133A_2] 214683_s_at [HG_U133_Plus_2] 214683_s_at [HG_U95A] 292_s_at [HG_U95Av2] 292_s_at [HG_U95A] 32833_at [HG_U95Av2] 32833_at [U133_X3P] Hs.2083.2.S1_3p_a_at	NM_004071 BC028149 BC031549 CR617472 CR612115 CR591789 CR593610 CR609176 CB995270 BX403713 BM807333 AL548637 AK289365 BP224367 BX422307 BQ941783 CB985799 BM905853 AL531740 BX337129 BQ719745 CD579326 AL564154 BG541061 BG028843 BI089597 AL568362 BQ890595 BI	CCDS2331.1
RBM25	ENSG00000119707	Hs.531106	58517	NM_021239	NP_067062.1		BX647116 NM_021239 AL833497 AK125513 AK094697 BC113389 BC113391 BC083496 L40392 BC111066 CR608971 BC033664 AK026107 AL571895 BX437746 BG403543 CD299872 BC062440 AL546433 BM541387 BM927324 BX444126 BM803417 BI087635 BG114047 BG539916 BE619434 BU177864 BQ27	CCDS32113.1
MCM2	ENSG00000179348	Hs.477481	4171	NM_032638	NP_116027.2	[HG_Focus] 202107_s_at [HG_U133A] 202107_s_at [HG_U133A_2] 202107_s_at [HG_U133_Plus_2] 202107_s_at [HG_U95A] 35312_at [HG_U95Av2] 35312_at [HuGeneFL] D21063_at [U133_X3P] g4758705_3p_s_at	NM_004526 BC014272 BC007670 BC017258 BC006165 BC007938 BC017490 D21063 X67334 D83987 AK128291 BC030131 BT009734 BC000300 BM911385 CR606960 BM911137 BM455501 BQ058825 BM911418 BM913131 BM456470 BQ060118 BM476607 BQ058140 BM542538 BQ958161 BM911276 BQ220569	CCDS3049.1
ARL4D	ENSG00000175906	Hs.183153	379	NM_001661	NP_001652.2		NM_001661 CR597066 CR594484 CR601710 CR624413 BM548219 BM460148 AB060692 BF237954 BC000043 U70072 L38490 BM563406 BQ439536 BQ421667 CR599185 AL563445 BM459983 BX395115 BG490170 AL563194 AL529454 BM910680 BI917937 BE798599 AL528574 BQ952105 BG420238 AL5781	CCDS11463.1
CSNK1E	ENSG00000213923	Hs.474833	1454	NM_001894 NM_152221	NP_001885.1 NP_689407.1		NM_152221 NM_001894 CR618521 CR591261 AK057067 CR617099 CR619665 CR592492 CR599035 CR601968 CR622296 CR614988 BM556143 AK223498 CR618321 BM556452 AB024597 BM473809 BC006490 AB091043 CR596620 CR456429 CR601194 L37043 CR594270 CR609912 BT019831 BQ067211 BM5	CCDS13970.1
DGKG	ENSG00000058866|ENSG00000126353	Hs.592771	1608	NM_001080744.1 NM_001080745.1 NM_001346 NM_001838	NP_001074213.1 NP_001074214.1 NP_001337.2 NP_001829.1	[HC_G110] 1204_at [HG_U95A] 1204_at [HG_U95Av2] 1204_at [HG_Focus] 206395_at [HG_U133A] 206395_at [HG_U133A_2] 206395_at [HG_U133_Plus_2] 206395_at [HG_U95A] 37052_at [HG_U95Av2] 37052_at [HG_U95E] 81785_at [HuGeneFL] D26135_at [U133_X3P] g4503314_3p_at	NM_001346 NM_001080744 NM_001080745 D26135 BC089411 BC112363 AY737485 BQ879937 BF792878 BQ440190 BQ898097 AV706116 AL598473 AV707323 AV701734 CA391741 CK024050 DR003776 CV390946 BM669549 DA309545 DA240290 BQ549212 DA193418 BP277896 DC335065 BX643684 DC336	CCDS3274.1 CCDS11369.1
SARS	ENSG00000031698|ENSG00000156486	Hs.531176	6301	NM_006513 NM_020697	NP_006504.2 NP_065748.1		AK093718 NM_006513 BC009390 BC111398 CR626109 CR606223 CR623378 AK222677 X91257 CR615635 BC000716 CR600786 CR616169 CR625421 CR593255 CR620540 CR602844 CR598859 CR591384 CR591587 D49914 CR625256 CR614273 CR622656 CR598649 CR600592 CR594119 BM809973 BF7959	CCDS795.1 CCDS6279.1
HARS2	ENSG00000112855	Hs.432560	23438	NM_012208	NP_036340.1	[HG_U133A] 209252_at [HG_U133A_2] 209252_at [HG_U133_Plus_2] 209252_at [HG_U95A] 37240_at [HG_U95Av2] 37240_at [U133_X3P] g899108_3p_at [HuGeneFL] U18937_at	NM_012208 BC014982 CR617548 U18937 BC007680 BU539167 BF688774 BI261362 AL582372 AL560965 CR613950 AL543193 AL547933 AL536124 BQ927732 AL543058 BI084079 BQ065873 BM803230 AL551881 BF689342 AL572759 AL574151 AL551785 AL566201 BQ055877 BQ050543 AL573409 BQ06	CCDS4238.1
UBE2A	ENSG00000077721	Hs.379466	7319	NM_003336 NM_181762 NM_181777	NP_003327.2 NP_861427.1 NP_861442.1		BC042021 NM_181777 BG165658 NM_003336 AK223064 CR592668 AK223045 CR598158 CR608682 M74524 CR600075 CR616784 CR598456 CR622728 CR603049 NM_181762 CR621348 CR618296 CR595604 CR614387 CR614696 BE788477 BQ214359 BG768675 CB962261 AL554264 AL540766 AL571271 BX	CCDS14580.1 CCDS14581.1 CCDS14582.1
CDC34	ENSG00000099804	Hs.514997	997	NM_004359	NP_004350.1		BM906315 BC009850 NM_004359 BC023979 CR594373 BQ053496 CR602219 L22005 CR602363 CR601841 BU855720 BM472401 BE791159 BQ936497 BQ710935 BQ645503 BU553319 CR621389 BQ679343 AL529431 BG682611 AL518127 BQ434482 BQ891938 BQ278770 BU838304 BU839712 BU196352 AL57	CCDS12030.1
TUFM	ENSG00000178952	Hs.12084	7284	NM_003321	NP_003312.3		BM922354 BM543856 S75463 BC001633 NM_003321 BC010041 X84694 L38995 CR608035 CR621980 CR593603 BM912026 BI912684 BF207381 BQ055053 BM913818 BM908609 BM911429 BE378913 BM914206 BM913906 BM913448 BM560776 BF568869 BM465437 BF569175 BM563041 BX364717 BG397080	CCDS10642.1
CCT3	ENSG00000163468	Hs.491494	7203	NM_001008800 NM_001008883.1 NM_005998	NP_001008800.1 NP_001008883.1 NP_005989.3		NM_005998 NM_001008883 NM_001008800 AL833197 AB208882 BC008019 CR618496 BC006501 CR611330 X74801 CR619495 AK126400 CR613535 CR603082 CR619140 AY524046 CR592621 BM909321 BM907762 BQ059901 BM909340 BQ066061 BQ642854 BM457878 BM907858 BM912743 BF203570 BM475	CCDS1140.2 CCDS30888.1
RPS24	ENSG00000069424	Hs.356794	6229	NM_003636 NM_172130	NP_003627.1 NP_742128.1		BX647260 AK094613 BC062293 CR613997 CR590398 CD049091 BM563947 BU164255 CR595166 BF791433 CD048931 BQ050909 BM804545 BM809926 BG339242 BU508906 BG750133 BU959043 BG619974 BM913072 BG501453 BF242706 BU534193 BX401475 BF203231 BI193513 BM479984 BX336465 BQ8	CCDS55.1 CCDS56.1
UBE2D2	ENSG00000131508	Hs.108332	7322	NM_003339.2 NM_181838.1	NP_003330.1 NP_862821.1		NM_181838 NM_003339 AK001428 AF317220 BC033349 CR606151 BC019052 CR607642 AK001311 BM908446 AY651263 CR596483 CR591688 CR618308 CR611730 CR622545 CR623635 BE793808 BQ223053 BM462362 BQ052984 BQ877936 BG386863 BM905518 BQ422714 BM463375 BG328167 BM924117 B
RAP1A	ENSG00000116473	Hs.190334	5906	NM_001010935 NM_002884	NP_001010935.1 NP_002875.1		NM_001010935 NM_002884 M22995 CR597469 BC014086 BG249580 CR623933 BM904190 BM803571 BQ050665 BQ423247 BE780255 AL574976 BG036381 BQ231436 CD108761 AA724387 BQ220294 CD106390 BM461954 BQ434077 BX327958 BG742233 BX327957 BE874988 BU184591 BE779380 AK293044	CCDS840.1
RAN	ENSG00000132341	Hs.10842	5901	NM_006325	NP_006316.1		NM_006325 AF052578 BF686654 BF686600 BQ065438 BQ896823 BC016654 BQ069571 BM927360 BM472890 BF312394 BQ651012 BQ061586 BU542407 BQ061623 BQ887079 BC051908 BQ649881 BG338026 BQ878621 BU541813 BM803973 BQ071779 BQ894714 BU145870 BM553248 BG339238 BQ643558 BU	CCDS9271.1
RAB1A	ENSG00000138069	Hs.310645	5861	NM_004161.3	NP_004152.1		AK123525 NM_004161 AK055927 CR616184 BX571747 BI868974 CR593530 BC000905 BF667421 BM542792 AL050268 BM904432 BM456716 BG111725 BM542833 BX463467 AL530264 BM462720 BX440905 AL539022 BM452262 BX448589 CR603642 BX448588 BM476507 BM922791 BE617480 BM472577 BX
RPL23A	ENSG00000198242	Hs.419463	6147	NM_000984 NM_001093758.2 NM_001101668.1	NP_000975.2 NP_001087227.2 NP_001095138.1		CR616046 BF972099 BF689262 BF973674 BG685183 BI252142 BE730099 BU594604 BI252762 BQ426024 BG342182 BF129095 BG165863 BG034180 BG398294 BF975192 BG827711 BF976492 BG775370 CD388231 BE893580 BE614728 CB999299 BG684123 BG331585 BG336452 BG419004 BG337091 BM0	CCDS11241.1
RHOB	ENSG00000122787|ENSG00000143878	Hs.502876	388	NM_005989 NM_004040	NP_005980.1 NP_004031.1	[HG_U133_Plus_2] 1553962_s_at [HC_G110] 1826_at [HG_U95A] 1826_at [HG_U95Av2] 1826_at [HG_Focus] 212099_at [HG_U133A] 212099_at [HG_U133A_2] 212099_at [HG_U133_Plus_2] 212099_at [HG_U133B] 226417_at [HG_U133_Plus_2] 226417_at [HG_U95C] 49732_at [U133_X3P]	NM_004040 BC066954 AK124398 BF341563 BI256372 CR626079 BF339571 BU507956 BM550208 CD252403 AL570155 BQ643832 BQ716883 BG490125 BI522756 AL543824 BQ217405 BQ898399 BG113489 CD243139 BQ225801 BQ878587 BQ718631 BU173311 BQ441669 BF966270 BU848747 AF171089 BG	CCDS5846.1 CCDS1699.1
ACTA2	ENSG00000006071	Hs.500483	59	NM_000352	NP_000343.2		BX647362 AK127229 BF673927 AY692464 AK025094 CR590615 BQ924045 BC017554 BC093052 CF595861 NM_001613 X13839 J05192 CR621459 CR619420 CR597033 CR592949 CR591183 CR622200 CD511588 CF596191 BF570237 BG121070 CF595821 CR536518 AL576541 AL545160 BX365336 CF5974	CCDS31437.1
PSMC6		Hs.156171	5706				AK127456 CR617697 BC005390 NM_002806 AF006305 D78275 CR621047 CR608774 BU171542 CR590720 CR623246 CR602871 CR615895 CR624028 CR595318 CR622035 CR611308 BE882621 BM468423 BM799753 BE790262 BT006843 CR456709 BX417351 BF028996 BX338598 BX438027 BE895124 BM90
RAB25		Hs.632469	57111				BE612887 AF274025 NM_020387 BC009831 BC033322 CR599507 AL545490 BM811535 BX402303 BF028226 AL545611 BM910117 BX385894 AF083124 BE740183 BE616708 BE737375 BU557744 CA489548 CA453957 BG680066 BG823658 CK128741 BE745389 BQ933120 BU600788 CA777561 BM981225 BX
RAB38	ENSG00000123892	Hs.591975	23682	NM_022337	NP_071732.1		BC015808 CR615812 AF235022 NM_022337 BX377030 BI858557 BM800816 CD105942 BI857156 BI857207 BQ233094 BG766658 BU154727 BU945006 AL546158 BG260462 BX369180 BE274396 BE736962 AL546159 BG576299 CA443207 CU456815 BX369179 BE622520 CD365214 AF136172 CA443345 BM	CCDS8281.1
RIPK4	ENSG00000183421	Hs.517310	54101	NM_020639	NP_065690.2	[HG_Focus] 221215_s_at [HG_U133A] 221215_s_at [HG_U133A_2] 221215_s_at [HG_U133_Plus_2] 221215_s_at [HG_U133B] 234730_s_at [HG_U133_Plus_2] 234730_s_at [HG_U95B] 46108_at [U133_X3P] g10190675_3p_a_at [U133_X3P] Hs.55565.2.S1_3p_a_at	NM_020639 AB047783 AJ278016 AK027424 BC035755 AL137448 BC110618 BC110617 AF308292 BG033582 BM924233 BG031653 CA312918 BI116885 CU453731 CN308493 CD630278 BM979316 BM981614 BG574235 BI868710 BI868794 BG742266 BM980861 DR005323 CV571426 DA453899 BM716164 DB	CCDS13675.1
HUNK	ENSG00000142149	Hs.109437	30811	NM_014586	NP_055401.1		AJ271722 NM_014586 BM913990 BF337824 BF205072 BQ650402 BQ644781 BQ437302 BQ890524 BF529471 CD656415 BF037638 BF037410 BE745128 CX784465 BG827560 CD625789 CN305406 BI200001 DA340656 BF819168 DA129399 T58129 DA490148 BX492801 DA795270 AA426580 CN305407 BM72	CCDS13610.1
DGKQ	ENSG00000145214	Hs.584858	1609	NM_001347	NP_001338.2	[HG_Focus] 207562_at [HG_U133A] 207562_at [HG_U133A_2] 207562_at [HG_U133_Plus_2] 207562_at [HG_U133B] 223462_at [HG_U133_Plus_2] 223462_at [HG_U133B] 226605_at [HG_U133_Plus_2] 226605_at [HG_U95A] 32449_at [HG_U95Av2] 32449_at [HG_U95B] 44579_at [HG_U95B	BC063801 NM_001347 AB209503 L38707 BM457516 BU507504 BM903543 BX346347 AL536689 BQ948418 BX346348 BU520846 BX451758 BI758032 BI916556 CD108875 BG031989 BE740978 BG821002 BG696958 BE790923 BI061607 BI062894 BI061389 CN278088 BQ003465 CN293154 BI062760 BI06	CCDS3342.1
HK3	ENSG00000160883	Hs.411695	3101	NM_002115	NP_002106.1		AB208951 BC028129 NM_002115 U51333 BM922932 CD557470 CD614072 BI910958 CD614074 BI906252 CD614071 CD366037 BX644742 CD614073 CA309463 CD368053 DN996305 BI906097 CB528863 CB529264 BM997997 BG538605 CD368609 BI906191 CD367171 CB529448 CA308619 CD368453 CD37	CCDS4407.1
KIF11	ENSG00000138160	Hs.8878	3832	NM_004523	NP_004514.2	[HG_Focus] 204444_at [HG_U133A] 204444_at [HG_U133A_2] 204444_at [HG_U133_Plus_2] 204444_at [HG_U95A] 40726_at [HG_U95Av2] 40726_at [U133_X3P] g13699823_3p_at [HuGeneFL] U37426_at [HuGeneFL] X85137_s_at	NM_004523 U37426 BC126211 X85137 AB208964 BC050421 BM803895 BG388853 BG105740 BM800579 BQ949030 BG388305 BU177214 CA488948 BQ232200 BF243861 BG118803 BQ433136 BQ959682 BG104639 BU163995 BU173045 BI089224 BE790345 BU172266 AI065110 BG256773 CX867424 CX8716	CCDS7422.1
MSH6	ENSG00000213918	Hs.445052	2956	NM_005223	NP_005214.2		NM_000179 BC071594 U28946 BC004246 U54777 D89646 AK130683 BM462562 BM460470 BM561055 BM905523 BM465846 BF980026 BU506575 BQ230305 BF979735 BG619643 AL555233 BM475692 BM801296 BQ219521 BQ050578 BF027562 BG027252 BG911126 BI258792 BQ679566 BG104869 BG388531	CCDS10507.1
HNRNPF
MAP2K6		Hs.463978	5608				BX641121 U39657 NM_002758 CR625265 CR624804 CR604345 U39656 X96757 U39065 AK290747 U49732 AK225719 U39064 CR616398 BC012009 BQ225962 BM461470 BQ215129 BX384725 BX332942 BM476852 BX332335 BX344649 BX384724 D87905 BG287054 BX332943 BX333104 BX333105 BX36450
DGKE	ENSG00000153933|ENSG00000155463	Hs.591179	8526	NM_003647 NM_005015	NP_003638.1 NP_005006.1		AB209365 NM_003647 U49379 BC130631 BC130629 AK293039 CR622919 BC022297 AL555193 AL555194 AK129803 BX390069 BX329274 BF107055 BF572176 BG770880 DB575549 BU567999 DB576107 CF146225 DB484825 AL706818 BX506599 CN278883 BE739293 DB504849 DB504306 BX500946 CA39	CCDS11590.1 CCDS9573.1
JAK3	ENSG00000105639	Hs.515247	3718	NM_000215 NM_005543	NP_000206.2 NP_005534.2		U09607 NM_000215 U31601 BC028068 BM803041 BX415899 BX370312 BQ709825 BG397564 BI911448 BU942532 BI906136 AV760147 BG341270 BX116593 CF121602 CR983889 CV030369 DA586405 DA672518 CF138282 DA696022 DA660795 DA405504 DC418604 CF136496 DA977295 DB272602 AI7602	CCDS12365.1 CCDS12366.1
NCBP2	ENSG00000141664	Hs.591671	22916	NM_017742.3	NP_060212.3	[HG_Focus] 201517_at [HG_U133A] 201517_at [HG_U133A_2] 201517_at [HG_U133_Plus_2] 201517_at [HG_U133A] 201521_s_at [HG_U133A_2] 201521_s_at [HG_U133_Plus_2] 201521_s_at [HG_U133A] 213184_at [HG_U133A_2] 213184_at [HG_U133_Plus_2] 213184_at [HG_U95A] 32082	AK093216 NM_007362 BC001255 NM_001042540 CR590424 BM473369 BM464269 BX445075 BU959395 BF797919 AL556083 BM553113 BM802062 AL547018 BM805941 BX425485 AL517666 AL110262 AL556084 BM904534 BX418842 BX406297 BQ051165 AL552985 BX374478 BX417778 BX406298 BP38046
HNRNPM
[truncated: 17,155 more rows]
