# Supplementary material for: GOAL: A software tool for assessing biological significance of genes groups
Source: BMC Bioinformatics. 2010 May 6;11:229. doi: 10.1186/1471-2105-11-229 (PMC2873542; doi:10.1186/1471-2105-11-229)
Supplement: Additional file 1 — GOAL jar file and GOAL user manual (GOAL-1.0.zip). [file 1471-2105-11-229-S1.ZIP › GOAL-1.0/Deployment/Data/goSynonyms/mgi.csv]

Gene Name	Ensembl Gene	UniGene	EntrezGene	RefseqRNA	RefSeqpeptide	Affymetrix	GenBank Accession	CCDS
0610007C21Rik		Mm.28144	381629				AK158882 W15719 BC057097 NM_027855 DV039958 AK151366 AK151307 AB009018 AK169267 AK002276 DV044562 CF587266 BC049637 NM_212470 CA496847 CA458789 CK128347 AU080019 BU557697 CD364102 CB593616 CA492565 BG142354 CO041275 BQ748981 CJ226580 BY704095 CO039681 BG6
0610007L01Rik	ENSMUSG00000053094	Mm.258508	71667	NM_001081394.1	NP_001074863.1		NM_001081394 AK171152 BC033455 AK090033 AK171607 AK142176 AK002297 BF300051 BF682237 BY702827 BQ886460 CA977190 BQ899474 DV049850 BG964554 BI684186 BF582768 BF534717 DV048565 BQ952803 BF681833 CF617623 CF551185 BG916588 CX562363 BI222091 BF299626 CN529683
0610007P08Rik	ENSMUSG00000021470	Mm.186610	76251	NM_001013608.1 NM_023507.3	NP_001013626.1 NP_075996.2	[MG_U74C] 130300_r_at [MG_U74Cv2] 130300_r_at [MG_U74C] 139822_at [MOE430A] 1427836_at [Mouse430A_2] 1427836_at [Mouse430_2] 1427836_at [MOE430A] 1452447_at [Mouse430A_2] 1452447_at [Mouse430_2] 1452447_at [MOE430A] 1452573_a_at [Mouse430A_2] 1452573_a_at	AK049874 AK050437 NM_023507 AF217319 AK035054 AK002307 BC032964 AK082850 AK039063 BB617764 BB022523 BU148612 CV558375 BF142944 CV555578 CK639219 CN458309 CX566126 CD350085 CO430774 BI559126 CN537238 CN457854 CN531183 CN534360 CA324204 CF734271 CK636396 CB	CCDS26593.1
0610007P14Rik		Mm.143795	58520				AK156525 BF233005 AK051673 BU511462 AK004480 AF270646 BC004591 AK002308 NM_021446 AK152230 CB572783 BY704705 DV040438 DV047491 CF617411 BU148398 DV041890 DV062854 CF579761 CB194811 BG245834 BI558063 CB571681 BI854837 CB946503 BF234133 BI145975 CX217413 BF
0610007P22Rik	ENSMUSG00000015126	Mm.180687	68327	NM_026676.2	NP_080952.1		AK169072 BC027751 AK158743 BC089019 AK002309 AK170074 NM_026676 BY702844 BI414347 BC038884 CB193780 BU517376 CA979987 CB195879 CB193977 BG869049 BU519543 BI526019 CF950561 CB316577 CF732051 BU847695 AI529368 BI816751 BY760614 BY703935 BY740311 BQ572143 CB	CCDS28512.1
0610009D07Rik		Mm.102627	66055				AK034275 NM_025323 BC019535 DV039795 DV066825 DV060018 DV055087 DV061280 DV067072 DV063449 CB196127 DV042668 DV060137 CB205588 DV052775 DV052491 BG174825 CB590596 CK021634 CB590510 CB202297 BU571215 CK793051 BU938787 BE570608 BI101044 CO801332 BF608814 BI
0610009O20Rik	ENSMUSG00000024442	Mm.281086	66839	NM_024179.4	NP_077141.2		AK079423 AK035876 AK141675 AK171837 AK002437 NM_024179 AK172900 BC002117 AK009400 AK012209 BF302507 BU148195 BG963171 BY702965 BG869191 BF577958 BU513028 BI106156 BI413452 CF584245 BI661257 BI654842 DV662704 BU053831 BG967550 BI147331 BF167710 BU522669 BI
0610010K06Rik	ENSMUSG00000046836	Mm.294813	71678	NM_027861.2	NP_082137.1		BC030340 NM_027861 AK050525 AK036197 AK146863 BC120692 BC125527 AK162247 CB204991 DV067613 BQ715783 BG244701 CB183120 BG342297 BE914974 BI691937 BF178673 BG519172 BI656061 BI452693 BE572024 CA325163 BG974267 CX565768 CV558765 BF168865 CX568687 AK002489 CX
0610010K14Rik	ENSMUSG00000020831	Mm.39265	104457	NM_026757.1	NP_081033.1		CF584375 BF182562 CB203702 CB204315 BY703009 BF607139 AK002491 CK791552 CB192659 CB195775 BU961867 AL355701 CD298073 AK003842 NM_026757 BY704102 AK170380 BI654766 BI558160 BC055357 BE951568 CB598723 BG922404 CX236001 BC037772 AK169173 BY760844 BY740547 C8	CCDS24940.1
0610011L14Rik	ENSMUSG00000027628	Mm.253648	68295	NM_026661.3	NP_080937.2	[MG_U74B] 109678_at [MG_U74Bv2] 109678_at [MOE430A] 1426017_a_at [Mouse430A_2] 1426017_a_at [Mouse430_2] 1426017_a_at [MOE430A] 1437835_a_at [Mouse430A_2] 1437835_a_at [Mouse430_2] 1437835_a_at [MOE430B] 1459456_at [Mouse430_2] 1459456_at	AK028890 NM_026661 AK169526 AK018741 AK166203 BC019988 BC020112 AK049107 AK004529 CB575753 BY703072 BF582403 BI664781 BY704753 BF232665 BQ947361 BI158061 BI661694 CF584171 BQ922582 BI556343 BQ946676 AU080855 BI454608 BU706333 BF235436 CK023436 BQ572082 BU	CCDS16967.1
0610012G03Rik	ENSMUSG00000047112	Mm.347369	106264			[Mouse430A_2] 1417002_at [Mouse430_2] 1417002_at [MOE430A] 1417002_at [MOE430A] 1417003_at [Mouse430A_2] 1417003_at [Mouse430_2] 1417003_at [MOE430A] 1448540_a_at [Mouse430A_2] 1448540_a_at [Mouse430_2] 1448540_a_at [MG_U74A] 99166_at [MG_U74Av2] 99166_at	AK002600 BU559926 BY703111 BG262132 CB320928 CB574912 CK790133 CO811342 BU962156 BG976291 CX203228 AK146135 BC021536 BI687681 AK009191 AK011122 BY710477 BY709009 CK790013 BY737644 AK002881 BU757970 BY703379 BY757955 BI251638 BI415628 CX236126 BE286789 CK6
0610012H03Rik	ENSMUSG00000055312	Mm.46188	74088	NM_028747.1	NP_083023.1	[MG_U74C] 130211_r_at [MOE430B] 1453043_at [Mouse430_2] 1453043_at [MG_U74Cv2] 165904_at	BC014740 BC057916 AK002603 NM_028747 AK143809 BY703114 BF783202 CB600911 BI100523 CB955003 BG969985 CB952425 CB601247 CB952917 CB953159 BF782102 BY732651 BF784584 BB744946 BX634193 BB746109 BB747753 BB743201 AV010999 BY370068 BB739805 BB739191 AV011197 BB
0610031J06Rik	ENSMUSG00000001418	Mm.439922	56700	NM_020003.1	NP_064387.1		AK160793 BC021547 AB027142 NM_020003 AK154340 AK002728 AB027141 AK075614 AK080538 AK150794 AK007803 AK171042 AK170696 CB954027 BE307732 BI525395 DV054820 BY707810 BG963222 BI107123 BY703234 BQ953861 BF582726 BU505902 BF300607 BG865956 BG244721 W34081 DV04	CCDS17469.1
0610037L13Rik	ENSMUSG00000028608	Mm.274853	74098	NM_028754.2	NP_083030.1	[MG_U74B] 109535_at [MG_U74Bv2] 109535_at [MG_U74B] 112780_at [MG_U74Bv2] 112780_at [MG_U74C] 138912_at [MOE430A] 1426467_s_at [Mouse430A_2] 1426467_s_at [Mouse430_2] 1426467_s_at [MOE430A] 1426468_at [Mouse430A_2] 1426468_at [Mouse430_2] 1426468_at [MOE4	AK032590 BC037649 BC049353 BC019215 AK002776 NM_028754 AK050486 AK050533 DV066632 BY703281 BU514359 DV063348 DV052531 CB231554 DV062508 BF180488 BY703831 AK003575 CB196114 BQ714484 CV675282 BU525174 BI660935 BF536929 BU558462 CF577740 CB237332 CB318733 BU	CCDS18442.1
0610038F07Rik	ENSMUSG00000024668	Mm.180063	66072	NM_025333.3	NP_079609.2		BC060090 BC058955 AK160957 AK078001 NM_025333 BC085277 AK075594 BC029630 AK160175 CA459774 BC038924 AK167228 CF584787 BG967807 AK013454 BC048913 AV078077 BB609519 BY712427 AV003929 BF167800 DV071848 BF180985 BQ960105 CF584786 AU051116 BI248458 BI738698 BU	CCDS29578.1
0610040B09Rik		Mm.440014	75395				BY703358 AK002860 CR517056 BY359107 AV302770 BX635657 AV004230 W16155
1100001G20Rik	ENSMUSG00000051748	Mm.902	66107	NM_183249.2	NP_899072.1		AK155780 CA479068 CA457752 CA457219 CA456655 CA462490 CA456355 CA456816 CA456351 CA462717 CA457764 CA458242 CA456223 CA456199 CA462701 CA490860 CA456008 CA458859 CA478939 CA478152 CA456573 CA478806 CA459189 CA458961 CA458606 CA479835 CA489944 CA457359 CA4
1110001A07Rik	ENSMUSG00000020492	Mm.45008	66140	NM_025377.3	NP_079653.1		BC060088 AK162628 BC096627 AK017811 NM_025377 AK003196 AK013370 BQ963330 AK084225 BQ931136 DV063085 BU152431 CF586330 BC117001 BC119167 BQ899810 BQ887063 BU516172 BU152295 CA979163 CA984214 BU512359 AK153219 BE571834 CF586478 CV561828 BQ179285 CV562315 BF	CCDS25209.1
1110001D15Rik	ENSMUSG00000032572	Mm.28854	68553	NM_026763.1	NP_081039.1	[MG_U74C] 130998_i_at [MG_U74Cv2] 130998_i_at [MG_U74C] 130999_f_at [MG_U74Cv2] 130999_f_at [MG_U74C] 131119_at [MG_U74Cv2] 131119_at [MG_U74C] 131119_at [MG_U74Cv2] 131119_at [MOE430B] 1429072_at [Mouse430_2] 1429072_at [MOE430B] 1445470_at [Mouse430_2]	NM_026763 AM231153 AK159050 AK003211 BY703523 BG293044 CB204375 CX565826 BG964402 AM231152 BF167532 BG068629 AU024783 AW553575 AI427280 AU023415 BX520360 BG081656 BB749117 BB683392 BY288146 BG087173 AI413310 W48310 BG074543 BB146112 BY649818 BB266608 BB57
1110002B05Rik	ENSMUSG00000044408	Mm.292775	104725	NM_134054.2	NP_598815.2		NM_134054 AK137543 AK008904 BC022674 AK003275 AK003171 AK018380 CF580426 DV047050 BY703557 BY703500 BI248929 DV055861 BI079684 DV073409 BQ964240 DV057339 BI453923 CB182750 CF580446 BF118884 CB845305 BU512553 BU563040 CF580447 CA456240 BI696814 BI082414 BI
1110002H13Rik	ENSMUSG00000009214	Mm.330087	66139	NM_025376.2	NP_079652.1	[MG_U74B] 107099_at [MG_U74Bv2] 107099_at [MOE430A] 1419050_at [Mouse430A_2] 1419050_at [Mouse430_2] 1419050_at	AK003298 NM_025376 BC062145 AK004477 BY703571 BY704702 CX564956 CB589412 BU920255 AA816043 AA518964 AI131587 BX519500 AA755683 AA792731 AA726232 AA796945 AA270653 AI119364 AA821462 AA612453 AA647313 AA637693 AA592439 AA615592 AI119621 AA770706 BB839715 AA	CCDS15823.1
1110003E01Rik		Mm.10709	68552				AK044403 AK164394 NM_133697 BI408311 BI525507 BF233359 AK088833 BC009097 AK003345 BG519132 BY703603 DV055735 BG172902 BF301072 BF581083 BG966496 BF236787 CF586266 DV047326 BU149015 DV051882 BQ713581 BF579792 CB949127 CD355963 BI083601 BF533499 CO796680 CV
1110004F10Rik	ENSMUSG00000030663	Mm.24231	56372	NM_019772.2	NP_062746.1		BC072575 AK003415 AK168206 AK167571 AK144059 AK169309 AB025407 NM_019772 BG917652 AK170172 DV074386 CB321034 DV074387 BI151171 AW682118 DV043497 DV062739 BU516735 BG921192 DV061042 BQ891436 CB194789 BU516790 BQ963707 DV052579 BU525374 DV047841 BF163507 CF	CCDS21766.1
1110005A03Rik		Mm.348004	74319				AK135294 BC026936 NM_028865 DV071451 BY716577 DV071023 BF144498 CB590652 AK003450 CB321079 BG246129 AK160133 BU962177 AW681455 CX203310 BI109343 CB948351 CD742363 CX238567 DT930415 CF891729 BB610198 BY703707 CB844324 CF891902 CN835308 BF134685 AW682486 AW
1110007A13Rik	ENSMUSG00000042105	Mm.58882	210711	NM_178641.5	NP_848756.2		NM_145955 BC038342 BC025641 AK083385 AK142281 BI454503 BF682413 BF138448 BF540640 BQ944335 BQ958110 BQ920037 BU152145 BI150775 CB183651 BF162403 BI219634 BF138359 BQ713201 BQ749223 BQ884571 CX226321 CA466401 BI104846 BG871339 CF949777 BG919442 BI455218 CB	CCDS21899.1
1110007C09Rik	ENSMUSG00000037960	Mm.3336	68480	NM_026738.2	NP_081014.1	[MOE430A] 1431359_a_at [Mouse430A_2] 1431359_a_at [Mouse430_2] 1431359_a_at [Mu11KsubA] aa289353_s_at	BC023485 BI147970 CB193298 BI409488 BC047205 BY703786 AK003526 NM_026738 BI654722 AK154517 CO039280 BI735739 BC038930 CB587780 DT923910 CD776119 BU559885 CX211076 BI730695 BG694426 CN700146 CN700762 AA289353 BY688649 AA510903 CN698206 CJ304654 BY240191 AA
1110007L15Rik	ENSMUSG00000025858	Mm.270137	67604	NM_026269.1	NP_080545.2		AK003551 NM_026269 BC019557 BF584347 BI411479 BI658285 BU516532 BU148410 BU504513 BU516076 BF782652 BF384353 BG969858 CB192987 BI107102 BI151910 BF234680 BI650753 CF616321 CD742320 CB946524 CX204917 BF100810 DT914155 BG295288 BG975522 CB572380 CX210708 BM	CCDS19805.1
1110008L16Rik	ENSMUSG00000021023	Mm.383213	66132				XM_885948 AK152028 AK151976 AK031144 AK045434 BC034876 BC037485 AK003589 BG173913 BU520212 AK172942 CB195341 BG244232 CA495163 DN174405 AI747512 CX243603 BI154853 AI788724 BU614543 BU609367 BB643439 BG080842 CX763532 BB305285 BY744727 BB643840 BB036323 AW
1110014N23Rik	ENSMUSG00000024797	Mm.227361	68505	NM_001081041.1	NP_001074510.1	[MG_U74B] 109702_at [MG_U74Bv2] 109702_at [MG_U74B] 112815_at [MG_U74B] 112896_at [MG_U74Bv2] 112896_at [MOE430B] 1429834_a_at [Mouse430_2] 1429834_a_at [MOE430B] 1438205_at [Mouse430_2] 1438205_at [MOE430B] 1454825_at [Mouse430_2] 1454825_at [MG_U74Bv2]	NM_001081041 AK146211 AK137155 BC118931 BC118930 BI410846 BI650451 BM453590 BC034452 BU517957 BF584307 BG962425 BF119800 BI408394 BG965018 BG865243 BF584335 BC051479 CK791941 BI526610 AK014229 CV563117 CF550943 BB627611 BI414168 CX221694 BI412086 DN173578
1110015M06Rik	ENSMUSG00000020633	Mm.310284	68511			[MOE430B] 1453930_at [Mouse430_2] 1453930_at	AK003729 AK157674 XM_126879 BY703988 BY223224 AV261533 AV008997 CR514003
1110017D15Rik	ENSMUSG00000028441	Mm.45614	73721	NM_001048005.1 NM_028624.1	NP_001041470.1 NP_082900.1	[MG_U74C] 131504_at [MOE430B] 1429471_at [Mouse430_2] 1429471_at [MG_U74Cv2] 165473_at	NM_001048005 AB231294 BU939271 BU939334 BU962053 CA463395 BU936030 BU945734 BU937564 CN836326 CA463316 CA463601 BU939753 BU939732 NM_028624 CN833212 CN843615 CA464827 CN841325 CN831396 CN833613 AK003742 BU946456 BY704002 CJ236356 CN841507 AB046295 BU60945
1110018G07Rik	ENSMUSG00000042350	Mm.24446	68497	NM_178065.3	NP_835166.2		AK147491 BC079590 AK154529 BC057351 AB093230 NM_178065 BC060658 AK141608 BC049900 AK141460 AK077015 AK147878 AK133332 BC006074 CJ114314 BG288603 BI081315 BG292672 BU148617 BQ939423 BI684225 CN539323 BF139321 CX206573 BU522361 CB522145 CA321505 BU058299 CD	CCDS26051.1
1110018H23Rik	ENSMUSG00000044172	Mm.328855	68509			[MG_U74C] 138627_at [MOE430B] 1430194_at [Mouse430_2] 1430194_at [MG_U74Cv2] 171119_at	BC107381 BC118508 XM_128459 BC107380 BC115902 AK003777 BY704037 AA867574 AI510165 BY702534 BY702615 BY702224 BY339563 BY339801 AV009333 BY336861 BY336987 BY336482
1110020G09Rik	ENSMUSG00000022253	Mm.244226	68646	NM_001040395.3 NM_001085410.1	NP_001035485.2 NP_001078879.1		NM_001085410 NM_001040395 AK046666 AK162601 AK149267 BC048411 AK078318 AK003858 BC115776 AK016988 BQ920364 BY704116 DV057759 BU505333 BQ932203 BU152228 BY716672 CX563013 BF181336 BQ946096 CX218733 CN459870 CX218753 CX243061 CN456568 CF727521 BU847475 CF72
1110020P15Rik		Mm.269736	66152				CA478697 CA492462 CA494375 BU842065 CA480875 CA495750 CA480813 BU842071 CA492514 CA480512 DV063465 DV046306 DV041280 DV064451 CA458003 DV065267 CA468698 CA461267 DV069320 DV043559 DV048103 DV053003 DV053719 BU953147 DV060569 CA460506 CA460852 DV065439 DV0
1110021J02Rik		Mm.440251	68597				AK085526 AK049389 BC022730 DV072385 DV044220 DV065680 DV042576 DV062491 DV060926 BQ942372 DV065453 DV050880 BG296305 CF728775 CV558669 CF536568 CF746189 CO430670 BG924077 BI697051 CO434196 CF728267 CO424970 BP754204 CO431508 BB407730 CN703525 BP753328 CF7
1110028C15Rik	ENSMUSG00000026004	Mm.383276	68691	NM_177645.3	NP_808313.2		AK137498 NM_177645 AK220534 AK082897 AK081413 AK145440 AK033645 AK052126 AK172645 AK028035 AK138707 BG298804 BQ887046 DV051618 BI251707 CB231775 CF749464 CO429684 CB595388 BI077536 CD776478 BY735745 AV023018 BG916066 BY756123 BY748917 CF533363 BB473018 BB
1110031I02Rik	ENSMUSG00000025169	Mm.390403	66179	NM_025402.2	NP_079678.1	[MG_U74B] 106999_at [Mouse430_2] 1418331_at [MOE430A] 1418331_at [Mouse430A_2] 1418331_at [MG_U74Bv2] 163661_at	AK145938 AK168300 AK004005 NM_025402 AK007883 BC024349 BY704255 BY707888 BI407209 BI905522 BI414731 BI413008 BG872010 CX226356 CX226295 CF734886 BI407660 CX200038 BF608502 BY737107 AI463983 BY758923 CF732708 BY738618 BF168677 BY706763 BI646340 CK334809 CB	CCDS25770.1
1110032A03Rik		Mm.171374	68721				AK167038 AK043513 NM_023483 AK158460 AK004016 DV039873 DV054657 DV040982 BY704265 DV049379 DV072804 DV043703 DV040310 CV563239 BC032012 BU938940 AK166202 BU937599 BU962783 AJ250230 CK794250 BU938867 BU962962 CB573531 CN842509 BU962009 BU935955 CA463633 BU
1110032A04Rik	ENSMUSG00000043461	Mm.45481	66183	NM_133675.1	NP_598436.1	[MG_U74B] 109550_at [MG_U74Bv2] 109550_at [MG_U74B] 113909_at [MOE430A] 1417802_at [Mouse430A_2] 1417802_at [Mouse430_2] 1417802_at [MOE430A] 1417803_at [Mouse430A_2] 1417803_at [Mouse430_2] 1417803_at [MG_U74Bv2] 163007_at	BC022628 NM_133675 AK004017 BF584603 BY704266 BQ218996 BF531490 DV061067 BQ960407 AK010117 AF365876 AK009973 AI596099 AI663110 AI645665 CX729774 EH109417 AA929129 AW122199 CJ094605 BB839669 BY464591 BY595522 EH098301 AA755347 AI641989 BY126296 AI506336 AI
1110032A13Rik	ENSMUSG00000024570	Mm.186936	68731	NM_199197.1	NP_954667.1	[MG_U74B] 106665_at [MOE430B] 1428520_at [Mouse430_2] 1428520_at	AK145807 BC064066 NM_199197 AK004019 W33585 BY704268 BG243206 CA457829 CK020452 BG864149 BI689619 BU524707 CB248517 BI653061 BI414696 CV560648 CX204456 BI904042 BI736487 BB072568 BY736699 BY757071 CX217547 BB625005 BF383903 AA543683 BG076844 BG800938 CK33	CCDS29364.1
1110032E23Rik		Mm.427274	68659				AK052367 NM_133187 AF285091 BC056975 AK143522 CF582736 BF122254 CA321260 BQ770214 CN461814 CA328269 CB599269 CB317916 CF728129 CB574359 BY732207 CF729898 CD353315 BY741180 CJ238573 BY755011 BB614161 BB479782 BB659483 BB663252 BU073620 BF124723 CD771765 AV
1110033M05Rik	ENSMUSG00000064138	Mm.343005	68675				XM_193728 BC057380 AK052419 AK043346 AK081188 AK166285 AK046904 AK165273 AK035979 AK034781 AF064782 BB611207 AV141095 DV049341 AU079066 BE917025 CF581661 BU519956 CF581660 AK012049 BI112220 BI156983 CX225370 BM948996 CD354042 CD348806 CF742696 CB519099 CF
1110034A24Rik	ENSMUSG00000020973	Mm.107180	109065	NM_027269.3	NP_081545.3	[MG_U74B] 113625_at [MG_U74C] 130716_f_at [MOE430B] 1453183_at [Mouse430_2] 1453183_at [MOE430B] 1454968_at [Mouse430_2] 1454968_at [MG_U74Bv2] 162997_at [MG_U74Cv2] 165721_f_at	NM_027269 BC055807 BC062898 AK075648 BC058344 AK154254 AK012767 AV011961 BB609663 BY711883 BI696696 BQ956301 AK172494 BI149585 BG071792 CA751937 CF536765 CX223746 BI688283 CX567077 BY725053 DT916268 CB057258 BF536728 CF725460 BQ573466 BQ177925 CO041860 CX	CCDS25948.1
1110036O03Rik	ENSMUSG00000006931	Mm.4940	66180	NM_176830.2	NP_789800.1		AK029271 NM_176830 BC031856 CB201724 CB588694 BQ895529 CB590918 DV045196 BQ950933 AU067608 CB203113 CF618700 BI525386 BU937171 CK794236 CK128131 BF124694 CA751884 AU035853 CJ054712 AI957273 CB056625 AV246359 BE951265 BB613910 BG172531 BU921971 AA208535 AW	CCDS25421.1
1110037F02Rik	ENSMUSG00000040720	Mm.331487	66185	NM_001081183.1	NP_001074652.1	[MG_U74B] 107981_at [MG_U74B] 108776_at [MOE430A] 1427906_at [Mouse430A_2] 1427906_at [Mouse430_2] 1427906_at [MOE430A] 1427907_at [Mouse430A_2] 1427907_at [Mouse430_2] 1427907_at [MG_U74Bv2] 163188_at [MG_U74Bv2] 163712_at	NM_001081183 AK122509 AK170075 AK076731 AK034232 AK155623 BC033309 AK052499 BC028830 AK162531 AK012768 BY704384 BU517884 AK004140 BF169170 BI558131 BI246590 CX566157 BF788751 BI454087 CF742085 CV563294 CO432070 BI655874 BF181801 CK638461 CO433858 BI109635
1110049B09Rik	ENSMUSG00000035860	Mm.60083	68764	NM_001024478.1	NP_001019649.1	[MOE430B] 1439147_at [Mouse430_2] 1439147_at	AK049806 NM_001024478 AK047666 BY704449 AK004207 BB355470 BY723838 BB647618 BE948942 BB597667 BB426251 BE861875 BM935904 BE991048 AV013632 BB182339 BB548456 BB172694 BB605227 BB548866 BB371764 BB174916 BB551727 BB182611 AI842659 AV246174 AV243919
1110058L19Rik	ENSMUSG00000026154	Mm.250424	68002	NM_026503.2	NP_080779.1	[MG_U74B] 113222_at [MG_U74Bv2] 113222_at [MOE430A] 1418327_at [Mouse430A_2] 1418327_at [Mouse430_2] 1418327_at	BU604903 CK790544 W30060 CB319633 CB951758 CB570867 CN842288 CN835234 BI736463 BU525460 CA463612 BY704537 AK015824 NM_026503 AK007909 BC028981 BY707915 AK004301 BP774413 BG804618 BY704049 AK003789 AA419695 CF356784 AA016880 BF722243 BX526771 BP774412 W983	CCDS14852.1
1110067D22Rik	ENSMUSG00000042363	Mm.76694	216551	NM_173752.4	NP_776113.1	[MG_U74A] 104563_at [MG_U74B] 109530_at [MG_U74Bv2] 109530_at [MOE430A] 1424318_at [Mouse430A_2] 1424318_at [Mouse430_2] 1424318_at [MOE430A] 1451313_a_at [Mouse430A_2] 1451313_a_at [Mouse430_2] 1451313_a_at [MG_U74Av2] 160704_at [Mu11KsubA] D18444_rc_at	NM_173752 AK156350 BC019131 AK167557 AK041053 AK081513 BC005536 BF166314 AK004392 BM460929 BU503692 BY704622 BG175406 BQ713916 BQ944405 BG519511 BQ944983 BU505483 BE913166 CF586934 BE917242 BF143960 BG242890 BF140501 BI729506 CB181623 BI733594 BI083644 BI	CCDS24461.1
1190002A17Rik	ENSMUSG00000026807	Mm.273318	68870	NM_001033874.2	NP_001029046.2	[MG_U74C] 132417_f_at [MOE430B] 1428628_at [Mouse430_2] 1428628_at [MG_U74Cv2] 165435_f_at	BC100481 NM_001033874 AK004439 BC109352 BY704667 BQ942240 BU938366 CK787402 CN834879 AI591934 BF469787 CB274665 AB046266 EL608505 AA183537 BY451317 BF021755 BY449979 BY270662 BY461989 BY643166 BY464198 AU018133 BQ044007 BX514089 BG071089 AW494720 BF319349	CCDS15846.1
1190002H23Rik	ENSMUSG00000022018	Mm.29811	66214	NM_025427.2	NP_079703.2		AK132120 CB595434 BY705965 BY704678 AF276981 NM_025427 BC049580 BC050935 AK004451 AK004705 CF616179 BU946344 CK793187 CK792184 BU961387 BU961580 CO041320 CK789476 CB598159 CA322036 BU939547 CB598631 CB595366 DT928160 CB598756 BU524665 CK794287 CK128353 BY
1190002N15Rik	ENSMUSG00000045414	Mm.258746	68861	NM_001033145.2	NP_001028317.2		NM_001033145 AK162197 BY704684 BU151064 CF585563 BU504965 CF585564 CA980488 DV041445 AK004457 CO806353 CO803846 CO814632 DV067660 CO810088 CN539817 CN539929 CF732925 CK781889 BI734082 BY733935 BC028807 CB056913 CD348444 BE288523 DV649262 CF904842 CN721931
1190003J15Rik		Mm.272359	76974				DV054545 CA479032 CA458473 CA457050 CA459063 BY704695 AK004470 CA478317 BC051545 CB320843 CA494378 BF137097 BG973951 BI556771 AK013117 NM_029821 BI904361 BF181073 BI648914 CA456945 BP776625 BF532294 AA244511 BE370046 AA510160 BI217900 BG228962 BX517371 BX
1190005F20Rik		Mm.289373	98685				AK140206 BC110425 AK146088 NM_026876 BC064024 BC132299 AK143181 BC037478 BC022682 AK148524 AK088077 BI696103 CB575556 AK004493 BI655195 BM461378 BY704718 BY761877 BQ958583 DV069149 BF785773 BF533277 BQ713794 CO809778 BF162582 CB845560 BU503192 CK791960 BI
1190007F08Rik		Mm.260690	68859				BC080682 AK028394 AK167398 AK165247 BC055936 CA462229 BM460956 DV065744 BF118667 CA977099 BQ917795 BF101352 BC099522 CK791704 BF102444 BF785687 BF166222 CF725748 BY704736 AK004513 BB174790 AV225851 BE289314 BY736943 BB611901 AW558818 BB631937 BG088846 BG0
1190007I07Rik		Mm.334867	544717				W36444 CO813209 BQ748013 CF729147 AK045413 BY727049 BY704738 AK004515 CO043219 BC038652 BC065417 BQ174142 BQ177010 BQ550858 DV649038 XM_985039 CO809723 AV458709 CJ043493 CJ043755 AA049351 AI121997 CJ043547 BF019552 BQ550859 BE136887 CJ044520 AA415969 AW49
1190017O12Rik		Mm.21698	68936				BQ947631 BY704763 DV058298 DV056305 DV056304 DV062943 DV044606 DV046777 DV063126 DV067204 CA490410 DV050867 DV069152 CB572550 BU057915 AV577446 BU919123 BP776833 BQ748662 CK795223 BQ747635 BQ748173 BF583516 BU842117 AY033901 CO808165 BQ175180 CB573170 NM_
1200002N14Rik	ENSMUSG00000020057	Mm.35450	71712	NM_027878.2	NP_082154.2		AK004552 NM_027878 BC021433 AK151184 CB575788 CK793404 BY704777 BI108458 CB597419 BI693842 CJ136923 CA323053 BY744045 BI684301 EH106336 BI113240 BI788769 BG095336 BG798804 AI527656 BG797421 AA637091 AI159435 EH101162 BG228133 BI788481 AW987073 BY031146 AA	CCDS24109.1
1200003C05Rik	ENSMUSG00000005078	Mm.278477	104771	NM_024205.1	NP_077167.1	[MG_U74B] 110324_at [MG_U74Bv2] 110324_at [MOE430A] 1424106_at [Mouse430A_2] 1424106_at [Mouse430_2] 1424106_at [MOE430B] 1441959_s_at [Mouse430_2] 1441959_s_at [MOE430A] 1451238_at [Mouse430A_2] 1451238_at [Mouse430_2] 1451238_at [MG_U74Av2] 160302_at [M	AK004555 CB566062 AK009884 BU510126 BM461314 BC002238 NM_024205 BY712466 AK013502 CB320088 DV059287 DV061931 BY709482 BG518639 CB195983 BQ940002 CB201924 BU505730 DT908036 BI733113 CD808344 BI695591 CX232834 CB595016 CB570593 CD740900 BF142974 BI733379 BY	CCDS25967.1
1200009F10Rik	ENSMUSG00000019975	Mm.252843	67454	NM_026166.2 NM_027078.2	NP_080442.2 NP_081354.1	[MG_U74B] 109791_at [MG_U74Bv2] 109791_at [MOE430B] 1429065_at [Mouse430_2] 1429065_at [MOE430A] 1429219_at [Mouse430A_2] 1429219_at [Mouse430_2] 1429219_at [MOE430B] 1447202_at [Mouse430_2] 1447202_at [MG_U74A] 95885_at [MG_U74Av2] 95885_at [Mu11KsubA] a	NM_026166 AK004670 BC055834 NM_027078 BC034890 AK006283 BF577446 CB195184 BY704874 BI649458 BQ714167 CF554038 CV676029 CD773711 CB850185 CB057276 CA871389 CX226045 CF171082 DT915509 BG802808 BY704634 AK004404 CX227468 CF950199 DT913030 BP772897 AI158667 B	CCDS24119.1
1200009O22Rik	ENSMUSG00000078169	Mm.422727	66873			[MOE430A] 1427643_at [Mouse430A_2] 1427643_at [Mouse430_2] 1427643_at	BC043099 BC059224 NM_025817 AK033401 AK122338 AK051421 AK004681 AK003536 BQ965053 BG294396 CB181966 BU613870 CB193789 BG966431 BG969635 BG975516 CX207000 CO040773 CF533550 CB320212 CA326746 BU609594 CF733329 BU052845 BI685403 BQ174095 BU056673 CO042253 CX
1200014M14Rik	ENSMUSG00000021671	Mm.86472	67463	NM_026173.2	NP_080449.1	[MG_U74B] 108107_at [MG_U74B] 111701_at [MG_U74Bv2] 111701_at [MG_U74B] 113774_at [MOE430A] 1419264_at [Mouse430A_2] 1419264_at [Mouse430_2] 1419264_at [MOE430A] 1419265_at [Mouse430A_2] 1419265_at [Mouse430_2] 1419265_at [MOE430B] 1436401_at [Mouse430_2]	AK150656 AK004769 NM_026173 AK098149 BC037631 AK012926 BC016527 BC027118 AK089013 BB609899 BY712012 DV054612 BQ896094 BI729762 BQ964392 CF577659 BF134596 CA322067 BG070152 BI731070 CX220504 CV559890 CO433642 CV675120 BU709484 BU612836 CF531806 CN461335 BM	CCDS26703.1
12aex
13.MMHAP42FLE1
1300001I01Rik		Mm.214574	74148				BC072573 AK154925 NM_001081158 AK150045 AB093256 BC060069 AK157310 AK145708 AK036540 BC094446 AK154146 AK004841 AK037082 BC043323 BC061500 AK162466 BE913255 BF781653 BE916788 CF583270 BI413143 BG967873 BQ222556 W12859 BF160939 CF583269 BF607075 BF533254 B
1300003B13Rik	ENSMUSG00000071266	Mm.30767	74149	NM_198003.2	NP_932120.1	[MG_U74B] 113307_at [MG_U74Bv2] 113307_at [MOE430B] 1429690_at [Mouse430_2] 1429690_at	BC025651 NM_198003 BC098460 AK004870 BG295709 BF163217 DV064606 AK079610 CF582426 BG295405 DN176486 CX214433 BB633695 BI113474 CN699206 BB192664 CK626190 BI684769 BQ553719 AA537288 CF970310 CB337677 CD422232 BQ553718 BM121782 BY467845 AA183369 CJ050330 CJ
1300007C21Rik
1300010F03Rik	ENSMUSG00000058997	Mm.159651	219189			[MG_U74B] 112447_at [MG_U74Bv2] 112447_at [MOE430B] 1455376_at [Mouse430_2] 1455376_at	XM_001002205 AK129164 AK089438 AK154108 BC019143 AK033642 AK004956 AK030028 BC037705 AK155177 BU522392 BF785465 BQ922499 BQ891770 BF301233 BG518895 BF781789 BF120943 BI101971 CB519420 CO434028 BG969742 CX220153 CF739027 CO797190 CB522181 CA945516 BU055367
1300014I06Rik	ENSMUSG00000021411	Mm.28943	66895	NM_025831.3	NP_080107.3		NM_025831 BC018520 BI650083 BQ928411 BI146262 CB950764 BI651977 BI686272 BI691700 BI649928 BG518575 CK129455 BE570185 CB950019 BI854786 BI653538 BI648708 CJ238514 CJ238587 CJ092337 BY705211 BI651483 AW762393 AW228996 AA590235 AI509147 BF099718 BY060429 AW
1300017J02Rik	ENSMUSG00000033688	Mm.18802	71775	NM_027918.2	NP_082194.1		AK076237 BC021390 AK005035 NM_027918 BI554575 CA478108 BI554600 BF533151 BF233620 CA493758 BI247933 BI147912 BI147013 BF233154 CK128971 BI146121 BI148957 CK022154 BI256136 CF617142 BI146723 AV227653 AI390637 BI220922 BB612138 AI303614 BF659942 BI247662 AA	CCDS23452.1
1300018J18Rik		Mm.358861	223776				AK088096 AK161059 AK054432 NM_027905 AK005048 BC117818 BC117817 BC048849 BQ931179 BG962516 BI221459 CX225004 BI407798 BI101028 CX210528 CA749188 BI904330 CO433997 BY761913 AW476485 AI391293 DT925743 AW046017 BB556727 BB666662 CR759544 CF908003 CR759543 CO
1500001M20Rik		Mm.24937	68971				AK165459 AK160774 NM_026894 AK005100 BC028463 BY705300 CB195666 BG246676 CB588996 BY709838 BI414688 CF950478 BF468357 BE648471 BE951996 BY713243 BG963968 BG065846 AW908910 CF900974 BE956902 CA892750 EH094739 BM876069 DV657865 BG079114 AW124848 BG077265 BE
1500003O03Rik	ENSMUSG00000014077	Mm.214765	56398	NM_019769.3	NP_062743.1		AK075723 NM_019769 AK156588 AK045920 AK168284 AK166219 BC054733 BC064784 AK167179 AK167720 AK005067 AK169146 BI558757 BU510134 BU147730 DV060896 BF140270 CA464527 BU520387 DV039405 DV048128 DV059699 DV043471 BU504189 CF582982 DV069217 BQ959281 BU504820 BG	CCDS16604.1
1500010J02Rik	ENSMUSG00000020898	Mm.285785	68964	NM_001013256.1 NM_026889.2	NP_001013274.1 NP_081165.2	[MG_U74B] 107671_f_at [MG_U74B] 108203_f_at [MG_U74B] 110899_f_at [MG_U74B] 112533_f_at [MG_U74B] 112577_f_at [MG_U74B] 113403_f_at [MOE430A] 1423655_a_at [Mouse430A_2] 1423655_a_at [Mouse430_2] 1423655_a_at [MOE430A] 1423656_x_at [Mouse430A_2] 1423656_x_	BC066078 BC072625 NM_026889 AK145919 NM_001013256 AK165906 AK038651 AK044055 BC060629 BC014687 BQ965075 BG298890 DV056343 DV056342 BF540674 BQ900323 BU151712 BI106080 CX219366 CX568412 CA325190 BG863928 CX564012 BG916726 CX242728 CV563412 CV784093 BI65198
1500011K16Rik		Mm.27359	67885				BU851318 DV050509 CB588332 AK027942 AK165423 CF616544 BY732758 AV010784 BB609632 CD363677 CK334854 BX522245 AW107804 BE848456 AW489132 AW106096 CF949238 AA111142 BU530823 BE649996 AA738625 AK005218 BC048556 BY705394 BY241655 BQ043471 BY080894 AK008527 BY7
1500015O10Rik		Mm.50109	78896				CA787144 AK049805 CF553404 BC002254 BE306202 NM_024283 CK794810 BQ175291 BF163603 BG868809 BY705440 BB653038 BB426248 AK018770 CB056920 BQ566586 BQ565431 EL963392 AU022225 AW989790 BG242033 BQ564990 BB284572 BQ567705 BX638377 AA049842 BE656683 BY594161 BX
1500032L24Rik		Mm.260042	69029				CD355912 CA457746 BU555734 CB193872 CA496853 BU847446 BU563943 BU561866 CA461217 BU847051 BG916624 BU851259 BU559365 CK795392 CO806208 BU560681 BG915677 CA465506 BF607901 BU562367 BU847124 NM_026914 BC028457 CB195985 BU842542 CB192899 BU922579 CA320074 CA
1500035H01Rik	ENSMUSG00000002031	Mm.278597	76568	NM_023831.3	NP_076320.2	[MG_U74C] 130513_at [MOE430A] 1417474_at [Mouse430A_2] 1417474_at [Mouse430_2] 1417474_at [MOE430B] 1436644_x_at [Mouse430_2] 1436644_x_at [MOE430B] 1452962_at [Mouse430_2] 1452962_at [MG_U74Cv2] 165772_at [MG_U74A] 97423_at [MG_U74Av2] 97423_at [Mu11Ksub	AK032880 NM_023831 AJ249981 AK005360 BC080764 BC010326 AK040762 BM461382 BF233692 DV040066 DV065939 CB209055 BQ880516 BU515960 CB237416 DV059232 BU147738 BE914691 BF788437 BG175741 BF161253 BF534731 BU520381 BQ928451 BE911251 BG965650 BG246337 CB566176 CF	CCDS23119.1
1500041N16Rik	ENSMUSG00000005150	Mm.334680	67836	NM_026399.2	NP_080675.2		BC005587 AY365434 NM_026399 BU515469 BC019369 AK020654 AK005790 BI410707 BI415260 BU514670 CK021111 CB201862 CA977699 CF616961 BI410885 CB599253 BQ746441 BY705943 BU846718 CB953274 BF607444 BI409168 CO429137 BI153988 CB954125 CF901934 CB845957 BU707713 BY	CCDS22493.1
1600012H06Rik	ENSMUSG00000050088	Mm.390949	67912	NM_001083880.1 NM_001083881.1 NM_001083882.1 NM_026451.2	NP_001077349.1 NP_001077350.1 NP_001077351.1 NP_080727.2		AK076441 NM_001083882 AK083064 NM_001083881 BC027313 AK150772 AK028052 NM_026451 NM_001083880 AK017276 BC043449 BC043303 BC054359 AK167490 AK005427 AK076083 AK076476 BC071250 AK018298 CF618450 BU511318 BU505008 BQ918188 BU504984 BG295969 BY719179 CB573441
1600014C10Rik	ENSMUSG00000054676	Mm.187554	72244	NM_001085385.1 NM_028166.3	NP_001078854.1 NP_082442.1		NM_001085385 NM_028166 AK146474 AK032342 BC085480 BC019834 BC010476 AK032135 BC092099 AV337367 BI651772 BG174011 BQ714937 BQ928259 BI147984 BF539927 CB202507 DV050078 CB193436 BF163807 BF786340 AK046058 BQ896041 BF165382 BI246811 BF236936 CA493292 CD24103
1600027N09Rik		Mm.426558	73247				BC085320 BC042508 BC054431 AK038431 BC110993 AK005551 BC116734 NM_028479 BC116732 BG292737 BU515091 DV071774 BY705767 CB590860 BI112177 BI083438 AK052575 BI665374 BG175667 BI559143 BI654717 DV655975 BF579987 BM943709 BB660680 BI656259 DV647470 BB493445 BB
1600029D21Rik	ENSMUSG00000032068	Mm.29959	76509	NM_029639.2	NP_083915.2	[MOE430A] 1423933_a_at [Mouse430A_2] 1423933_a_at [Mouse430_2] 1423933_a_at [MOE430A] 1423934_at [Mouse430A_2] 1423934_at [Mouse430_2] 1423934_at [MOE430B] 1454254_s_at [Mouse430_2] 1454254_s_at [MG_U74A] 97413_at [MG_U74Av2] 97413_at [Mu11KsubA] aa571661	NM_029639 BC022950 AK005558 BC017624 AK009336 BG247761 BF539408 BF142488 BI413828 BI454105 BI452712 AY364436 BY703272 BI854399 DV040250 BI454721 BF301084 DV059283 BI414183 BI415505 BF302112 BF167848 BG247702 BG172609 BF178699 BG175143 BQ947676 BI694101 BE
1600029O15Rik
1700007K09Rik	ENSMUSG00000030858	Mm.233840	69318	NM_027037.2	NP_081313.1		BU945694 BU939667 BU938896 CN836034 CN835488 NM_027037 BY705895 AK005730 BC048596 BM950947 AV259535 AV208303	CCDS21912.1
1700008A04Rik	ENSMUSG00000020270	Mm.65488	69351			[MG_U74C] 136866_f_at [MOE430B] 1429989_at [Mouse430_2] 1429989_at [MOE430B] 1429989_at [Mouse430_2] 1429989_at	BU936803 BU937571 BU937979 CA463210 BU938038 CN838091 CN835778 AK005748 XM_126070 BU939273 AA174280 AA062232 AV039614 BX638299
1700008P20Rik	ENSMUSG00000055826	Mm.144202	69301	NR_003638.1		[MOE430A] 1449284_at [Mouse430A_2] 1449284_at [Mouse430_2] 1449284_at	BY705941 AK005787 BC125458 BC125456 CF105729 BU743753 CF982941 CN836467 AA497896 AA497876 AA061304 AV039811 AV280715 AV041024
1700009N14Rik	ENSMUSG00000028287	Mm.23522	75471	NM_001081095.1	NP_001074564.1	[MOE430B] 1429747_at [Mouse430_2] 1429747_at [Mu11KsubB] Msa.26939.0_s_at [Mu11KsubB] Msa.38766.0_f_at	AK005799 NM_001081095 BC050973 BC116917 BC116915 CA465694 CN836172 BY705952 CA466159 BF319545 AW744386 AI429145 AA065993 BY446294 BF018442 AA144601 BX631357 AV207078 AA497770 AI595022 CF105248 AV279441 BB012672 AV039864 AV257073
1700010M22Rik		Mm.45377	66328				BU937768 CA465108 AK005847 NM_025490 BU961985 CN842718 CN833198 AA061284 BC048653 CA463583 CN842694 AV044668 BF149544 AA139168 AA107037 BU946185 BG100695 AV046319 AV208087 BF021695 AV045071 AV207584 AV207133 AV205844 AV047150 AV040081 AV042276 AV262481 AV
1700011A15Rik	ENSMUSG00000063971	Mm.158111	66322	NM_025487.2	NP_079763.1	[MG_U74C] 138799_at [MG_U74Cv2] 138799_at [MOE430A] 1420435_at [Mouse430A_2] 1420435_at [Mouse430_2] 1420435_at	BC048463 BY707114 AK007046 NM_025487 AK005855 BU936872 BU961781 CN841812 CN843477 CN835442 CF105323 AI644428 DV658494 AI596619 CR515884 AA109068
1700011F03Rik		Mm.273326	74221				BU938995 BY706004 AK005862 NM_028825 BU946384 BU938585 BU938536 BC049736 CA463840 BU946043 CN836682 CN841627 CN836112 CN839783 CN839085 CN833800 BU743787 AV040179 BX632340
1700011H22Rik	ENSMUSG00000028533	Mm.55891	69314			[MG_U74C] 129799_f_at [MOE430B] 1429807_at [Mouse430_2] 1429807_at	BC099579 XM_131510 AK005867 BY706009 CN831742 CJ189616 AV259617 AV040214 BB573480 AV262804 AV211204 BB020021 BB018244 AV259272 AV266490 AV284323
1700012L04Rik	ENSMUSG00000078347	Mm.440761	76383	NM_001085537.1 NM_029588.2	NP_083864.1		AK005922 BY706060 NM_029588 AI326137 AI386464 AA144953 AV040539
1700013N18Rik	ENSMUSG00000063447	Mm.441500	73318	NR_003639.1			BC050749 AK133385 AK005969 CA464776 BU937332 BU935949 CN832643 CN842160 AV278815 BB616939 CB273960 AA497924 AI596464 CK137133 CJ047433 BY447171 BB679410 BY079600 AV046365 BY104932 AV046119 AV040818 AV265844 AV209454 BB019585 AV279139 AV281827
1700014N06Rik	ENSMUSG00000048155	Mm.302721	69389			[MOE430B] 1454199_at [Mouse430_2] 1454199_at [Mu11KsubB] Msa.25118.0_s_at [Mu11KsubB] Msa.25118.0_s_at [Mu11KsubB] Msa.25118.0_s_at	AK005982 BC117080 BC117076 BY380533 AV040938
1700016G05Rik	ENSMUSG00000029909	Mm.52550	67690	NM_026317.1	NP_080593.1	[MOE430A] 1449427_at [Mouse430A_2] 1449427_at [Mouse430_2] 1449427_at	AK006028 NM_026317 AK029780 BC125467 BC125493 BB615727 BY706148 AV270707 BY715691 AK016088 BY090692 AV210060 AV041160 AV270648 AV264809 AV268241 BB012391 BB018119 BB018740 BB015505 AV280034 BB018173 BX636263 BB572870	CCDS20033.1
1700016M24Rik	ENSMUSG00000022603	Mm.263708	69439				XM_128161 AK006048 BC111897 BU936311 CA463024 CA464415 CA464233 BU945876 CN839881 CF106341 CF106414 CK137769 CF982027 CK137033 BQ840306 AI595617 AA138957 AI429098 BY465149 BB679544 BY447771 AA184097 BY097748 BF019076 BY086192 BY354006 BY104969 BY353945 AV
1700018L24Rik	ENSMUSG00000031512	Mm.440342	75528	NM_029326.1	NP_083602.1		CA464663 BU938856 BU938563 BC049746 NM_029326 BU946193 AK006092 BY706206 BU961055 CN836376 BE945971 BF472057 AA061187 AV208148 BX632686 AV041566 AV207280 AV043498 AV276891 AA038451	CCDS22100.1
1700020C07Rik	ENSMUSG00000017767	Mm.159541	75642				BC116354 BU961942 CA463710 AK006145 XM_130672 CN836590 BC116355 CA466292 BY706251 BU946000 BU946149 BU938027 BX632879 AV207094 BY353754 BY353707 BY353766 BB013675 AV041890
1700020C11Rik	ENSMUSG00000004748	Mm.41719	67900	NM_026443.4	NP_080719.2		BC058737 AK078381 NM_026443 AK012058 AK010971 AK006148 AK167990 BU847425 BQ920272 BI101200 BQ935971 BI872190 BU562857 CX201578 BC012242 BU841656 CA464687 CN843875 CB600950 CN834262 BY711254 BG695498 BY758366 BI145581 BY738054 EL962581 BY710356 BY719273 BP	CCDS24376.1
1700020D05Rik		Mm.440432	75555				BC061091 BC049585 AK006150 NM_023781 AF319980 BU936313 BU962737 BU937069 BU938046 CA464734 BY706254 CN837782 CF983477 CF982989 CF104689 CF198319 BU583799 AI326040 AA497649 AA063962 AA146333 AA108223 BY445528 AA497857 AA061839 BY077055 BY449281 BY082296 BY
1700020D14Rik
1700021K02Rik	ENSMUSG00000020096	Mm.30227	65971	NM_001017407.1 NM_001017409.1 NM_001017419.1 NM_001017433.1 NM_001017441.1	NP_001017407.1 NP_001017409.1 NP_001017419.1 NP_001017433.1 NP_001017441.1	[MG_U74B] 110574_at [MG_U74Bv2] 110574_at [MG_U74B] 112984_at [MG_U74Bv2] 112984_at [MG_U74B] 112984_at [MG_U74Bv2] 112984_at [MG_U74B] 112984_at [MG_U74Bv2] 112984_at [MG_U74C] 136473_at [MG_U74C] 139872_f_at [MOE430A] 1425957_x_at [Mouse430A_2] 1425957_	NM_001017433 AF521592 NM_001017419 AK006213 AF521591 NM_001017441 AF257502 NM_023064 BY762657 AY243457 NM_001017409 AK132793 AJ249392 AY243459 BY746667 CB595613 AF257503 NM_001017407 AK088524 BU937744 CN837845 CN836953 CN833689 BB167338 BB631731 AK038284	CCDS23873.1 CCDS23874.1
1700023A16Rik	ENSMUSG00000030292	Mm.252733	69371			[MG_U74C] 128612_f_at [MOE430B] 1429675_at [Mouse430_2] 1429675_at	AK006257 XM_132958 AB046226 BY706339 CA464860 BB616940 CF105967 CF105626 CF104632 AA253927 CJ234624 BU582879 BF148172 AA493042 BF152959 BX636011 BB573958 BB573894 BF147185 AV282139 AV281840 AA064386
1700023B02Rik	ENSMUSG00000041777	Mm.292140	66935	NM_025854.3	NP_080130.2		NM_025854 AK006260 BE911682 DV072057 BF577967 BQ879822 CK793677 BI690182 BI557485 BI666242 BI737001 BY706341 DT902041 BG065239 BI991418 CB846156 AW543585 AW537053 CB272922 CJ325921 CO799131 AI930058 BY262425 BY006878 BY434708 BB784665 BY622103 AW986255 CJ	CCDS16127.1
1700023D19Rik	ENSMUSG00000066500	Mm.273301	75510			[MOE430B] 1429697_at [Mouse430_2] 1429697_at	CA464754 BC048526 CA463197 XM_620490 AK006268 BY706349 CA463022 BY453240 BY087754 BX520027 BY092864 BY092779 AV204788 AV204799 AV045162 AV210074 AI789626 AV268922 AV042567 AV266147 AV260738 BB012379 BX631754 BB013659 AV206974
1700023F06Rik	ENSMUSG00000020940	Mm.380648	69441			[MG_U74C] 130478_at [MG_U74Cv2] 130478_at [MG_U74C] 130478_at [MG_U74Cv2] 130478_at [MOE430B] 1430764_at [Mouse430_2] 1430764_at [MOE430B] 1430764_at [Mouse430_2] 1430764_at [MOE430B] 1430764_at [Mouse430_2] 1430764_at [MG_U74Av2] 92482_at [MG_U74A] 92482	BC100507 CA463264 CA464035 BU961697 BU936414 CN843955 CN843238 BU937389 BY706354 AA497935 AK006273 AA492728 AA108887 BF452544 AV264776 BB363377
1700024P04Rik	ENSMUSG00000045022	Mm.45466	69382			[MG_U74C] 130429_r_at [MOE430B] 1429828_at [Mouse430_2] 1429828_at [MG_U74Cv2] 165834_r_at	BU938589 BU961637 CN843262 CN843114 AK006311 BY706387 BU937968 AV206663 AV042869 BB012532 AV207737 BX632918 AV043465
1700028N14Rik
1700028P14Rik	ENSMUSG00000033053	Mm.443287	67483	NM_026188.2	NP_080464.1	[MOE430A] 1419326_at [Mouse430A_2] 1419326_at [Mouse430_2] 1419326_at	BC049563 BY714492 AK006473 AK014972 NM_026188 BU961648 BU938700 BU961481 BU938723 CN833948 CA463800 CN837777 BU939498 CN838632 CN840400 CN838514 CN841002 CX243505 BY461191 BY462647 BY101215 BY098846 AV209940 AV043566 AV265445 BX630920 AV269198	CCDS29708.1
1700029I01Rik		Mm.458096	70005				NM_027285 BC096621 CA457602 AK049536 CN537761 AK006496 CF748848 BG068756 BY747319 CK333092 AA636887 CN675940 BB652458 CN688651 CN671003 BB291872 AA544780 CD548588 BG081781 CD541761 CF164710 CN681014 AA199488 CN674803 AA517494 CF165063 CD541971 AI647282 CF
1700034H14Rik	ENSMUSG00000024645	Mm.250617	67105	NM_025969.4	NP_080245.1	[MG_U74B] 108079_at [MG_U74Bv2] 108079_at [MOE430B] 1452785_at [Mouse430_2] 1452785_at	AK012203 NM_025969 BC034297 AK017477 AK168105 AK013281 W15869 BE306237 BY712287 CB589673 CF582447 DV064135 DV048572 CF582448 CB201679 CA977490 DV060158 BG298332 CB566509 CK789232 CF616925 BI557973 CA467196 BI153651 CX222693 CA328120 CB236603 CD241680 CD36	CCDS29386.1
1700034O15Rik		Mm.272520	76606				CA464533 BU936434 BU937121 BU936540 BU935602 BU937562 CA465912 BC048592 BY706606 BU939593 NM_029671 CN831377 CN842309 AK006606 CN833839 CN838412 CN840147 CN831691 CN836717 CN837908 CN836160 CA466645 CA463193 CA466572 CB274227 CF105105 AV044472 BX636110 CV
1700036D21Rik	ENSMUSG00000032493	Mm.200587	73336	NM_148940.2	NP_683742.2	[MG_U74C] 129103_at [MG_U74Cv2] 129103_at [MOE430A] 1426131_at [Mouse430A_2] 1426131_at [Mouse430_2] 1426131_at [MOE430B] 1429995_at [Mouse430_2] 1429995_at [MOE430B] 1447729_s_at [Mouse430_2] 1447729_s_at	AB162857 NM_148940 AK006612 AB047759 AB047758 BY706611 CN833167 DV651293 BG084416 AU043597 BX639859 AU043574 AV173195 BB017736 AV044512 BG071572
1700039E15Rik	ENSMUSG00000070568	Mm.425445	76713	NM_001033176.1	NP_001028348.1		AK133083 NM_001033176 BC100502 AB074851 AK006640 CN839893 BB017590 BB615887 BU743938 BU583881 AA497907 BY449560 BF152983 AI615277 AI596457 BX634801 BB018107	CCDS21238.1
1700040I03Rik	ENSMUSG00000030008	Mm.379221	73327	NM_028505.1	NP_082781.1		BG176324 BY706645 AK006658 BE911567 BI412669 BI416148 CB575159 BI904478 BI526406 CB589777 CO804260 BU571314 CF617372 CA460320 BG921492 BG076350 BG092564 BI080502 BI852320 BE988777 BC115452 NM_028505 CX235569 AW558894 CX206185 BF226186 BX518105 CF620950 BG
1700049K14Rik	ENSMUSG00000021966	Mm.390750	73382	NM_028525.2	NP_082801.2	[MG_U74C] 128547_f_at [MOE430B] 1429578_at [Mouse430_2] 1429578_at	AB009660 BC049714 NM_028525 AK006746 BU961185 CF105674 CB273290 BB610315 CR519302 AV259924 AV268787 AV269938 AV045944 AV261272 AV205717 AV207284 BB015410 BX634467
1700054O13Rik	ENSMUSG00000040456	Mm.46146	67334	NM_026096.1	NP_080372.1	[MG_U74B] 108395_at [MG_U74C] 140908_f_at [MOE430A] 1420424_at [Mouse430A_2] 1420424_at [Mouse430_2] 1420424_at [MG_U74Bv2] 163729_at	BU961339 CN835312 CN843186 BC049569 CN842574 BU961808 BC059721 AK006788 NM_026096 BY706773 AK006319 BY706391 CA464986 BX635781 AI036199 AV045233 AV043250 AV042958	CCDS30012.1
1700058C13Rik	ENSMUSG00000027482	Mm.71904	73388	NM_028528.2	NP_082804.1	[MG_U74C] 131345_at [MOE430B] 1432308_at [Mouse430_2] 1432308_at	BC049691 NM_028528 AK006829 BU937580 BU936946 CA464351 CN839386 BY706812 AA497672 AI596420 AI613957 AV046553 CR517022	CCDS16924.1
1700063I17Rik	ENSMUSG00000030859	Mm.233827	68223	NM_183272.2	NP_899095.1	[MG_U74C] 136686_at [MG_U74Cv2] 136686_at	CN834798 CB946398 BU938857 BU938939 CA464307 CA464426 BU945847 BC048642 BY707297 BY706858 AK018966 AK018873 BX638291 AK018853 BY706797 AK006815 NM_183272 AV204812 AV207330 AV045918 AV209506
1700066M21Rik	ENSMUSG00000038323	Mm.263673	73467			[MG_U74B] 108861_at [MG_U74C] 131243_f_at [MOE430B] 1431183_at [Mouse430_2] 1431183_at [MOE430B] 1431183_at [Mouse430_2] 1431183_at [MOE430B] 1434422_at [Mouse430_2] 1434422_at [MG_U74Bv2] 164209_at [MG_U74Cv2] 165586_f_at	XM_129727 AK006906 BY725808 BE948806 BE198363 AA109251 BB610056 BX519404 BX526632 CJ146795 BF470816 CJ137351 CJ050192 CJ048880 CJ045777 AA980403 CJ130652 CJ049412 CJ062561 CJ136639 BY007201 CJ046950 CJ047617 CJ069921 CJ047538 CJ047707 CJ063776 CJ134008 CJ
1700074P13Rik	ENSMUSG00000029883	Mm.333010	73481	NM_028550.3	NP_082826.1		BC061035 AK030264 NM_028550 AK006951 BU938322 BU946441 CA465950 CA465928 BU936011 BU963112 BU938514 CN835043 AV283981 BB617296 AV268028 BB615570 BY706982 CF104192 CK137226 CA463087 BF318704 BF318705 AV047902 BB573458 BY353878 BB573321 AV269410 AV264980 AV	CCDS20041.1
1700081D17Rik		Mm.23509	73523				AK139460 AK006964 NM_028560 BU939414 BU962223 CN833130 BC048621 AK006750 NM_028526 BY706735 BB274795 BB642025 BY707018 AA064422 CB274851 CF104379 AI046571 BX521337 AI386005 BU936490 BF021921 BY076493 AV045990 BF319490 BF319377 AI429082 AI326322 AV264113 A
1700090G07Rik	ENSMUSG00000037689	Mm.67234	78469			[MG_U74B] 116502_at [MG_U74Bv2] 116502_at [MOE430B] 1439564_at [Mouse430_2] 1439564_at	XM_355035 BU961819 CA464942 CA465189 BU962227 BU938137 CA466580 CA463469 CN831648 BY707094 CN834324 CA464184 CN844029 CN835833 CN833700 CN832454 CN837600 BC100486 BU936566 BU961967 AK018916 CA466594 AK076910 AV270327 BB615705 AI449682 AI606413 BF019214 BF
1700093K21Rik	ENSMUSG00000020286	Mm.87328	67358	NM_001110133.1 NM_026105.3	NP_001103603.1 NP_080381.2	[MG_U74C] 134920_at [MOE430A] 1420702_at [Mouse430A_2] 1420702_at [Mouse430_2] 1420702_at [MG_U74Cv2] 168242_i_at	NM_001110133 BC049567 NM_026105 BU938286 AK007052 CF578320 BU963063 CN840341 BY707222 CA466734 AK007139 BU937236 BU962832 CA465703 CN833748 CN834272 BY707120 CF106405 CB273951 BI793830 BM875123 BY448697 AK006386 BY449486 BF021742 BQ478819 BY082545 BI79357	CCDS24477.1
1700094C09Rik	ENSMUSG00000010435	Mm.116871	78634	NM_024279.2	NP_077241.1	[MOE430B] 1429757_at [Mouse430_2] 1429757_at	BC048522 CA465939 AK018926 NM_024279 BU961206 CN832525 CN834828 CN835801 BC126957 BY707127 AV046722 AV259208 AV207228 BB573511 AV205618 BB016213 BB014890 BX636119
1700109H08Rik		Mm.389069	77036				AK161897 BF122283 BC048606 AK007150 BC099581 NM_029843 BU946487 CN835389 BY718612 AI595315 BQ559416 CA542307 AA756289 AW548102 BX520651 BM207748 BE333264 AI050335 DT924584 BE456238 AI428619 CK384241 BY642878 CJ231756 AI019454 CK346174 BQ559417 BB203631 AV
1700112E06Rik	ENSMUSG00000063458	Mm.361010	76633				AK012226 BY711402 AK007175 XM_886604 AK153491 BE332911 BY490160 BY362646 AV208985 BY516672 CJ055658 BY499182 BE457711 BY326021 BB119037 BB246912 CR515030 BX632862
1700113O17Rik	ENSMUSG00000062651	Mm.23887	68231	NM_026627.1	NP_080903.1		BU961993 CA464213 BU937762 CA466005 CA464122 CA465534 CN841421 CN832581 BC061062 BU938395 CA466105 BY706589 BC048736 BY707245 AK018839 NM_026627 BY707115 AK160415 CJ042329 AK006586 BY715086 AK018951 AK015538 AB074873 AK018962 AK018922 CB274190 BU743662 CN
1810006K21Rik		Mm.375100	69038				CA456840 BC024923 CA467672 CA490159 CA478670 CA467417 CF553163 CA495608 CA467556 BC085316 CA469510 DV068140 CA460645 CA464690 CA494174 DV055449 DV044215 DV063742 DV055978 DV044192 DV062261 CA480410 DV060528 DV064767 DV072024 DV063579 DV066842 CA459825 DV0
1810007M14Rik	ENSMUSG00000022974	Mm.347	67367			[MOE430A] 1418007_at [Mouse430A_2] 1418007_at [Mouse430_2] 1418007_at [MOE430A] 1418008_at [Mouse430A_2] 1418008_at [Mouse430_2] 1418008_at [MOE430A] 1418009_at [Mouse430A_2] 1418009_at [Mouse430_2] 1418009_at [MG_U74A] 92233_at [MG_U74Av2] 92233_at [Mu11	XM_358888 AY033908 AY033907 AK007365 BC027145 BC014838 AK079394 BU513067 BM460890 AK011477 BG918482 BY707468 BI645588 BQ938019 CF582478 BU506483 BY710746 BF121965 BG917309 CA984320 BQ926052 CA984612 BF164456 BI453469 AU079518 AU080031 CA752300 CA326676 CA
1810007P19Rik	ENSMUSG00000042616	Mm.38907	230751	NM_172701.2	NP_766289.2	[MG_U74B] 112769_at [MG_U74Bv2] 112769_at [MOE430B] 1434223_at [Mouse430_2] 1434223_at	NM_172701 AK077467 AK077909 AB286960 BC045150 AB154826 BQ715139 DV063184 BU963040 CB196547 CA463525 CB232939 BU961955 BU841770 CA463360 AV321601 BB620896 CX208522 BE986847 BG695079 CX241928 BM938644 BB618704 BE985948 CD769451 BI652381 CF983359 BM506242 CF
1810009J06Rik	ENSMUSG00000036996	Mm.425319	73626	NM_001102660.1 NM_023707.3	NP_001096130.1 NP_076196.1		AK007406 NM_023707 BC132243 BC132245 BG311603 AV049317 AV057847 AV048651 BI900473 BI900152	CCDS20042.1
1810011O10Rik	ENSMUSG00000056313	Mm.25775	69068	NM_026931.2	NP_081207.1	[MG_U74B] 110455_at [MG_U74Bv2] 110455_at [MG_U74C] 140032_r_at [MOE430B] 1435595_at [Mouse430_2] 1435595_at [MOE430A] 1451415_at [Mouse430A_2] 1451415_at [Mouse430_2] 1451415_at [MG_U74Cv2] 167130_r_at	AK007441 NM_026931 BC016562 BF534891 BU518412 AV016374 BQ713818 BY707520 BG967887 BG174410 BQ928244 BI555570 BQ935192 BF535218 BF164071 BU148839 CA459314 BF608137 CK791208 BI157504 BF782009 BI647167 CX564678 BI649667 BG976866 CK031656 BI661687 BF300339 BF	CCDS22194.1
1810014F10Rik		Mm.41915	69064				AK044731 CB590095 BU525559 CA480744 CA480816 CA456204 BU557480 BU524476 CA469305 BB282412 BB637977 BC028662 BB642786 NM_026928 CD774608 AK007494 BE200067 BY722752 CB949281 AA106676 BM941909 BI134744 CK618091 AI325739 AK163708 BG797132 BE627130 BX514782 BF
1810027O10Rik	ENSMUSG00000070394	Mm.248772	69186	NM_026982.1	NP_081258.1		CA491069 CA461885 CA478085 DV068864 BU563933 DV047434 CB954275 DV069375 AK014035 DV068902 CA482122 BU559109 CK796321 BU558371 BM935829 CX223238 BU534381 BU842863 BX527766 BC048542 BU531702 BG795262 BU919304 BU850557 BU841921 CB949355 CF929287 CB953766 AW5	CCDS24915.1
1810030J14Rik		Mm.7150	66289				BG963895 BC024348 BU523405 BY707962 AK007963 NM_025470 AK007658 BG965368 CF929209 BX525232 BU523523 AA690352 BE138097 AA823573 BE136705 AA690372 BY093828 BY462509 CF352473 CK382263 BY093968 BY095794 CF383371 CD422071 CF354286 CF380416 CF380732 AA691249 CF
1810030N24Rik	ENSMUSG00000028295	Mm.28071	66291	NM_025471.2	NP_079747.1		AK143141 BU938248 CA460639 DV055993 AK079613 DV046604 AK005941 NM_025471 CA478190 BU936407 CK792347 BY712079 AK013007 BU961881 CA467827 BU937799 BU946215 BB641693 CN833661 AK007660 BY706078 BC027508 CO040081 BG070104 CJ046813 BE864973 BY728944 BB269464 BG
1810031K17Rik	ENSMUSG00000033159	Mm.28193	69171	NM_026977.2	NP_081253.1		AK159252 AK029090 NM_026977 AK169779 AK145962 AK080437 BC028815 BC013714 AK007667 BG244005 BY762844 BQ715448 BF160043 BG975568 CF583358 CB181498 BF122287 BI153708 BF179062 BF579058 CF583357 CO804467 CF618570 DV661748 CK128177 BE914087 CF749737 BI662704 BI	CCDS15063.1
1810033B17Rik	ENSMUSG00000013974	Mm.175176	69189	NM_026985.1	NP_081261.1	[MOE430B] 1430612_at [Mouse430_2] 1430612_at	AK087121 AK036449 NM_026985 AK007679 BB133953 BB629351 BB533148 BB664171 BU697574 AW744760 BX519958 AW744484 CR517913 BB850658 AA178061 BF456162 BM939290 AA178065 BX638388 BB134620 BB137881 AV054905	CCDS22069.1
1810034K20Rik	ENSMUSG00000002329	Mm.24601	67881	NM_023397.3	NP_075886.1		AK007694 BC046613 NM_023397 BU525557 BG261981 BQ963162 CA469313 BQ941271 DV051310 DV064742 BU514443 BQ895331 DV044470 BI150335 BU847733 BI647517 AU066851 BY708780 AK008881 BG072719 BM946122 BI730639 CA322510 AW546650 BY707428 CF582139 AK007319 CA451562 BF	CCDS27123.1
1810035L17Rik	ENSMUSG00000021040	Mm.355701	380773	NM_026958.2	NP_081234.1		DV064083 BU563853 DV044792 DV066599 DV065142 DV044561 DV065965 DV061114 DV063287 DV065802 DV074630 DV048434 DV044634 CA467718 CA479765 DV042448 BU555487 CA493339 BC065396 AJ293625 BB613046 BB558426 BP776869 BF021267 BP775542 BF720600 AV453959 CK374763 AA2
1810037I17Rik	ENSMUSG00000054091	Mm.24219	67704	NM_024461.2	NP_077781.1		DV064618 CA495729 CB946057 DV064903 NM_024461 BC091739 DV064883 CA457697 DV047889 AK170776 CA787101 BI081978 BU847714 CA786941 CK791274 BI081726 BP773887 CB841203 CJ236789 BP773888 BG084089 BG084155 BG299141 CD768620 BP775029 BQ748534 CD645162 AA986214 BC
1810041L15Rik	ENSMUSG00000062760	Mm.275387	72301				XM_128169 AK129415 BC062953 AK007745 BC120551 BC119234 BC036955 AK162836 BY707763 BU506278 BU506327 BG261710 BU505857 BG294146 CA318327 CO042597 CV557568 CV558644 CN461485 CN539622 CD350851 CO430476 BG962611 BQ177117 CF426520 BU706368 CB524899 CB249990 CX
1810043G02Rik	ENSMUSG00000020284	Mm.297512	67884	NM_026431.2	NP_080707.2		AK147511 AK165293 BC016605 BI415750 AK003097 NM_026431 BC010330 AK075794 BC006038 CJ115143 AK004032 BC029982 BY704281 BU554255 BQ891783 BU512472 CB575568 AK153233 CB558031 CK789555 BI526627 BU558443 AU079757 CX565782 BG076294 BI904297 AJ507054 BG518791 AV
1810046J19Rik	ENSMUSG00000002580	Mm.259614	103742	NM_025559.2	NP_079835.1		BI650383 BU523511 CB201773 BI645894 CF617641 CD240810 CK020202 CA459806 BI554914 DV042219 DV057740 BU961731 BF140066 BI156098 BQ958537 BU524959 BI155688 CA458425 CK794787 BU935624 AK027956 BI647657 BI557326 NM_025559 CF617659 BI108279 BI649057 BI221564 BC	CCDS25350.1
1810048J11Rik	ENSMUSG00000034501	Mm.11233	67708	NM_026327.3	NP_080603.2		NM_026327 AK136802 AK029996 AK160852 BC019573 AK007829 BU503857 DV066082 BU503903 AK162272 BG298175 BF782020 CB194842 CA324324 CB523485 CN527143 CF736538 CK638125 CF534014 CA450666 BU702371 DV654688 BF160840 CJ130553 BQ176948 BY707831 BY713560 AV273819 BY
1810049H19Rik		Mm.333022	435889				CF577602 CD298230 CF580826 CF581213 CF580502 CF581322 CF581272 CF581271 CF580649 CF581285 CF581370 CF580406 CF580462 CF581366 CF580825 CF581321 CF581339 CF581225 CF577603 CF581221 CF581187 CF582225 CF581409 CF580821 CF580791 CF581382 CF581408 CF577935 NM_
1810055G02Rik	ENSMUSG00000035372	Mm.23780	72056	NM_028077.2	NP_082353.1	[MG_U74B] 109330_at [MG_U74Bv2] 109330_at [MOE430A] 1425921_a_at [Mouse430A_2] 1425921_a_at [Mouse430_2] 1425921_a_at	AK154828 BC019471 AK007868 NM_028077 BF236005 CF736515 BI329305 AU035356 BF577540 BF299879 BE531467 CD775335 BY707875 BI251770 DN176921 CX206366 BG976606 BX527753 AI528339 BB768470 CK329796 AA512421 BQ832238 BF320286 BB865176 BQ553923 BY245703 BF320285 CR
1810063B07Rik		Mm.292423	67509				AK031836 XM_973341 AK031748 AK015650 BU938740 BY715208 BQ940938 CA464176 BU961498 BU961553 CA464459 BU937698 CA478388 BU961080 BG863289 CK796119 CO811822 BI414448 BC027644 BU938043 CA463693 BG865382 CN836593 CA466763 AV322718 CN838309 CN833275 CN834597 CN
20.MMHAP88FLG2
2010001E11Rik	ENSMUSG00000039339	Mm.235981	72045			[MOE430B] 1431537_at [Mouse430_2] 1431537_at [MOE430A] 1451760_s_at [Mouse430A_2] 1451760_s_at [Mouse430_2] 1451760_s_at	XM_125582 AK008003 BY707997
2010001M09Rik		Mm.27252	69816				BY708008 BF583547 BY761908 AK088094 BC064044 AK008016 NM_027222 BC030674 CO428761 BG695527 BM194947 BG276468 BM519515 BM519414 BM519511 AA866731 BE634262 BM519516 BE691325 BE632673 BE634471 AA277919 BE335120 AA289105 AA120012 BE692371 BG145002 AA475198 BB
2010002N04Rik	ENSMUSG00000038059	Mm.273197	106878	NM_134133.2	NP_598894.1	[MG_U74B] 113213_at [MG_U74Bv2] 113213_at [MOE430A] 1423306_at [Mouse430A_2] 1423306_at [Mouse430_2] 1423306_at	NM_134133 AK143383 AK168283 AK171810 AK155873 AF313412 BC012898 BU514017 CF582408 BF139667 CF582409 BG863210 BI649287 CX215767 CX232452 CF951471 BY748683 BY765118 CO039856 BY750847 BE305912 BB555956 BB666565 BY751072 BY758892 BY760548 BY738585 AA124800 CX
2010005H15Rik	ENSMUSG00000051949	Mm.327617	76770	NM_029733.2	NP_084009.1	[MG_U74B] 107161_at [MOE430A] 1449909_at [Mouse430A_2] 1449909_at [Mouse430_2] 1449909_at [MG_U74Bv2] 164719_at [MG_U74Bv2] 164719_at	AK008122 NM_029733 BC125396 BC125422 BY035419 AV063097
2010005J08Rik	ENSMUSG00000049680	Mm.271657	72046	NM_001077661.1 NM_178623.3	NP_001071129.1 NP_848738.2		NM_001077661 NM_178623 AK033577 AK041953 AK035580 AK129378 AK166495 BC066994 BC058334 AK008128 AK135239 AK053862 AK037923 BI407441 BI409842 BF144633 BI665468 BC016589 CF582492 BQ929936 BI407836 BI453479 BI413467 BY708098 BI331299 BI690268 BI659876 BE91241
2010011I20Rik	ENSMUSG00000027495	Mm.30013	67017	NM_025912.3	NP_080188.2		BC016210 NM_025912 AK147935 AK148334 AK149497 AK148213 BC057642 AK008190 AK084415 AK148435 AK076087 BF533718 BU517741 BQ931227 BI104920 BQ936703 BU522292 BI852986 DV072269 BF137986 BI080592 CB193348 BG867268 BI556717 BF384759 BI731576 CK792631 BI694954 BI	CCDS17128.1
2010106G01Rik	ENSMUSG00000027366	Mm.269928	66552	NM_023220.1	NP_075709.1		AK047349 AK081953 AK155011 AK163096 BC026578 AB041547 NM_023220 BQ899632 AK080421 BE306294 BI104790 AK152512 BU840558 DV044508 BQ964133 AU079046 BF181012 BF179958 DV045805 BI080499 BQ938250 BG242389 BG861521 BI158458 BF165869 BF139508 BG864631 BI151011 CX	CCDS16690.1
2010107E04Rik	ENSMUSG00000021290	Mm.318	70257	NM_027360.2	NP_081636.1	[MOE430A] 1428258_at [Mouse430A_2] 1428258_at [Mouse430_2] 1428258_at [MG_U74A] 97512_at [MG_U74Av2] 97512_at [Mu11KsubA] aa110658_s_at	CA496914 CA457951 CA457238 CA496859 CA461473 CA481566 CA492442 CA468177 CA493141 CA491074 CA490574 CA462518 CA458688 CA494260 CA461224 CA492806 CA481192 CA468306 CA457807 CA460892 CA467761 DV061953 DV063677 DV054679 DV062187 DV060850 DV064685 CA479148 DV0
2010107G23Rik	ENSMUSG00000020083	Mm.294126	69894	NM_027251.3	NP_081527.1		AK035688 NM_027251 BC024943 BI414577 BU511854 BI905000 CO801261 CO803395 CK789784 BF161467 BG862915 BI658578 CK129164 BQ042547 BF161405 CO807465 BF534482 DV655581 BY708262 BB475794 BB122809 DV660316 BB628297 BM226739 BM226447 CA527226 BE374443 DT921204 AU	CCDS23886.1
2010107H07Rik
2010110P09Rik		Mm.96997	70261				AK008392 BC119204 BC119202 NM_027363 BY708304 BB629657 BQ556446 BE286210 AI605670 BB696864 CX730755 AI414601 BX518858 BE196789 BE199745 BB868366 BB192231 W10884 AW258708 BB574597 BB582534 AV070638 AA038296 BQ556445 BG062830
2010111I01Rik	ENSMUSG00000021458	Mm.188105	72061	NM_028079.2	NP_082355.1		AK141931 NM_028079 AK076298 AJ810420 AK044477 AK033847 AK008397 BF124761 BC006061 AK081363 AK082032 BC023800 BC048855 BF581857 AK167772 BI654217 BI408069 BG918897 BC065422 BC064132 BI415647 BC027288 BI411504 CA786664 BI659256 BI412703 BI410016 BU504822 CB
2010204N08Rik	ENSMUSG00000027790	Mm.261054	69983	NM_001081137.1	NP_001074606.1		NM_001081137 AK131876 BF583802 AK008441 BY708419 BY708472 BY708342 CJ043188 AI641904 AV067177 AA869165 AV067361 AV068819
2010305A19Rik	ENSMUSG00000048351	Mm.28354	69893	NM_027250.4	NP_081526.1	[MG_U74B] 108499_at [MG_U74Bv2] 108499_at [MG_U74B] 113833_at [MG_U74Bv2] 113833_at [MG_U74B] 116559_at [MOE430A] 1424520_at [Mouse430A_2] 1424520_at [Mouse430_2] 1424520_at [MOE430B] 1440769_at [Mouse430_2] 1440769_at [MOE430B] 1442281_at [Mouse430_2] 14	AK168902 AK044999 NM_027250 AK081388 BB610930 AV118973 DV072069 BC012391 BI408551 CX563896 AK008518 CA479704 AK168344 CK795918 BI453301 BI453313 BI697708 BI691194 CB946847 CK782095 BE374456 BU054802 CN530258 BY758990 BY760238 CF748420 BY728352 BY739927 BB	CCDS18449.1
2010309E21Rik	ENSMUSG00000057497	Mm.422972	66488	NM_025591.2	NP_079867.1		NM_025591 BC024049 BC103775 BC013621 AK141279 AK005280 AK138142 BU147572 BU514890 BY705463 BQ885273 BQ958430 DV053306 BI219272 BU519586 BI155701 CB599998 BQ749049 CB955276 BF166398 BE306181 BY728997 CX225378 BY723704 CX567802 BM939923 BM221175 BE956722 BE	CCDS20309.1
2010315B03Rik	ENSMUSG00000074829	Mm.458553	630836				AK008571 BY708460 CJ237998 BF143694 BX512711 BB744779 BY590542 BY388408 AA204096 BB789862 BY434591 BY424408 BY528064 BB803867 AI466014 BB808376 AA155546 BB806287 AA821583 AA178344 BY407095 CF352405 BB305493 BB068377 BE944406
2010317E24Rik	ENSMUSG00000026955	Mm.250293	72080	NM_001081085.1	NP_001074554.1		NM_001081085 AK166625 AB197927 AK154143 AK164615 AK163973 BC070477 AK008577 AK077952 BM454037 AV114149 BU145924 CB202780 BU512752 BU147987 BI658406 BQ939056 BI853797 CX218284 BI659991 CN456359 BB431425 CX235037 CO043572 BF179575 BU054187 BI107491 DV655361
2200002D01Rik	ENSMUSG00000030587	Mm.441142	72275	NM_028179.1	NP_082455.1		CA458817 BQ942439 CA491983 AV378859 BB625417 BI247653 CK794557 AA245030 BF454112 BF584403 BQ938476 BC086934 AA755237 BE851006 CK792461 BF581062 CB572841 AK008617 CJ096573 BF018226 BY450641 BB689766 BY029279 AA239273 BX522359 AI550861 BY455885 AA538397 AA2
2200002K05Rik	ENSMUSG00000031937	Mm.41396	69137	NM_026955.2	NP_081231.1	[MG_U74B] 117238_at [MG_U74Bv2] 117238_at [MOE430B] 1428400_at [Mouse430_2] 1428400_at [MOE430A] 1451719_at [Mouse430A_2] 1451719_at [Mouse430_2] 1451719_at	AK034938 NM_026955 BC055786 AK161045 AK008621 BY708509 BQ960840 AU067073 AU066764 CK790444 BU053734 BU054851 BQ043110 BB624293 BB066985 BB002162 BB612270 BB098536 AW123078 BE373573 BG297355 AI843807 CX237187 AI315940 AI608003 AW322380 CB723367 CJ159060 BY	CCDS22833.1
2210008N01Rik
2210010C04Rik	ENSMUSG00000029882	Mm.153729	67373	NM_023333.4	NP_075822.3	[MG_U74A] 100103_f_at [MG_U74Av2] 100103_f_at [MG_U74A] 100104_r_at [MG_U74Av2] 100104_r_at [MG_U74C] 140056_at [MOE430A] 1422434_a_at [Mouse430A_2] 1422434_a_at [Mouse430_2] 1422434_a_at [MOE430A] 1422435_at [Mouse430A_2] 1422435_at [Mouse430_2] 1422435_	NM_023333 AK008695 CF580493 CF587173 CF581357 AK008460 CF577914 CF577912 CF587078 CF581313 CF581215 CF581351 CF581428 CF581358 CF581427 CF580795 CF580399 CF580467 CF580400 CF580492 BC061093 CF580796 CF580468 CF581411 CF577899 AK007773 CF585940 CF581312 CF	CCDS20043.1
2210012G02Rik	ENSMUSG00000028619	Mm.347940	66526	NM_025617.2	NP_079893.1		NM_025617 BC092218 BC028321 AK008715 AK011991 BF142762 AK018110 BY708605 BY711187 BQ926470 BU148684 CA984272 CF616379 BU554449 BF164170 BU562913 CB195367 CX226633 BI410656 CD297987 BY740914 BQ832024 BQ769775 BB463979 BQ175030 DT903116 CF169259 CN720651 BG	CCDS18431.1
2210016F16Rik		Mm.426287	70153				BC020449 DV046584 BC064107 BI413414 BI415578 DV050700 DV050955 AK008736 CK020260 BE951603 BI525927 BE198788 BB547211 AW985740 AW985610 BF719724 BF719729 BF467983 AA545009 BE532475 BQ126399 BQ100517 BB709204 BG093745 BF714147 AI021652 BG143938 BX529270 AA5
2210018M11Rik		Mm.387819	233545				AK137691 NM_172280 BC089304 BC039956 AK079153 AK140537 AK032985 AK008751 AK046354 AK158499 BC020109 AK009395 CB193912 BC023871 CB195538 BY715785 BF140682 BU147614 BQ886502 CB192698 BG298402 CO803902 CX563603 BQ928064 BI686796 CB566592 BF785081 CF742720 CK
2210023G05Rik	ENSMUSG00000031877	Mm.26580	72361	NM_197999.1	NP_932116.1		NM_197999 BC027185 AK146261 BC026641 BF384008 BF532502 CB951771 BG963577 AI527918 BY708737 BC027555 CB056197 BY758325 BY738011 AI527908 BG968844 EH095659 BC024548 BF232897 CN665136 AI876790 CF425613 AI181346 CK372930 CK376611 CF804277 CK378588 BY410707 BY	CCDS22589.1
2210404O07Rik		Mm.253147	72273				BC100511 BF583972 BQ949223 BF583045 BC036156 BF582238 AK030337 CA469621 BC036160 BU936993 BF788775 CA491898 BU963087 BU961764 BU939705 CA492149 BU936194 BU961087 CN833988 CB319372 CN840453 CN842533 CN843675 BI099653 BB035063 BB617548 BG962881 BG961758 BF5
2210415F13Rik	ENSMUSG00000013643	Mm.24119	70163	NM_001083884.1 NM_027339.2	NP_001077353.1 NP_081615.2	[MOE430A] 1423737_at [Mouse430A_2] 1423737_at [Mouse430_2] 1423737_at [MOE430A] 1423737_at [Mouse430A_2] 1423737_at [Mouse430_2] 1423737_at [MOE430A] 1451441_at [Mouse430A_2] 1451441_at [Mouse430_2] 1451441_at [MG_U74A] 96899_at [MG_U74Av2] 96899_at [MG_U	AK136583 BQ918652 NM_001083884 AK008940 BC026828 BG968329 NM_027339 BQ946662 BG968317 BG968491 BQ947457 BQ956758 BG964162 BG968449 BQ946591 BY708824 BQ922618 BG962474 BG962994 BG966254 BU524049 BF580181 BQ228065 BF581172 BG966292 BF584228 BF578983 BG96837
2300002M23Rik		Mm.265291	69542				BC107265 AK037046 NM_175148 BC107266 DV658809 CO809337 BB147877 EH101382 BB630122 EH107038 EH105979 EH106007 EH096843 BB704601 EH097729 EH105413 EH098520 EH099924 EH109172 EH108261 EH103665 EH094701 EH094746 EH099920 EH104462 EH106344 EH100696 EH102754 EH
2300003K06Rik
2300005B03Rik	ENSMUSG00000075605	Mm.64338	69462	NM_001081961.1	NP_001075430.1		BC115611 BC115610 NM_001081961 AK009031 BY702425 BY339783 BY336739 AB272582 BB565610 BX632844 AV082701
2300009A05Rik		Mm.113942	69478				AK158428 BU850357 W41819 CK788138 CN535263 BB126033 BU610286 BG175904 BC116243 BC116242 CF532732 BY730124 BB557477 BY753178 BC100363 BB666754 XM_898537 AK009046 BI455147 BE981758 BX514512 CN838198 BU936648 AA048648 BF147592 AA175812 CJ058925 AW123171 BE98
2310001A20Rik	ENSMUSG00000033096	Mm.26599	71881	NM_027977.2	NP_082253.1		AJ310638 AK154266 BC055706 AK009057 NM_027977 AK162740 BF124625 W29797 BQ951012 BI456339 CK129931 CX210825 CK020331 CF724582 DV654876 BU054269 BM214163 BM214164 CO426259 BI107385 CK030539 CD806788 CN703405 BY723104 CX224438 BI249372 BB630462 BY708922 AW10	CCDS16858.1
2310003C23Rik	ENSMUSG00000027573	Mm.41464	76425	NM_029607.1	NP_083883.1	[MG_U74B] 113138_at [MG_U74C] 130035_r_at [MOE430B] 1428824_at [Mouse430_2] 1428824_at [MOE430A] 1455255_at [Mouse430A_2] 1455255_at [Mouse430_2] 1455255_at [MG_U74Bv2] 162957_at [MG_U74Cv2] 165974_r_at	BC059022 NM_029607 AK009106 BC052539 CF581711 DV063632 CB194495 CB205522 CB205429 CF581712 BI646845 CF618279 CO798345 BF682317 BI147961 BF683013 BU707871 BU612473 CJ278205 BE285220 BG094865 BF730669 BY708947 BI904801 CX763655 CF726871 BE457098 BM945529 CX	CCDS17185.1
2310003H01Rik	ENSMUSG00000025384	Mm.274890	71885	NM_027980.1	NP_082256.1	[MG_U74B] 117298_at [MG_U74Bv2] 117298_at [MOE430B] 1455850_at [Mouse430_2] 1455850_at [MOE430B] 1455850_at [Mouse430_2] 1455850_at	AK147900 AK082976 AK148234 NM_027980 BC034203 AK165631 AK009114 BC048376 CA976219 BG518553 BE912433 BQ956826 CB196730 BF165997 BU517536 CK795221 DV662931 BQ043081 BG964591 BQ178697 BM949013 BI738863 CA320828 CD349357 BM944433 BY741087 BG073353 BQ745110 CA
2310003L22Rik	ENSMUSG00000027384	Mm.287921	69487	NM_027093.3	NP_081369.1	[MG_U74B] 110812_at [MG_U74Bv2] 110812_at [MG_U74B] 110812_at [MG_U74Bv2] 110812_at [MOE430A] 1428745_a_at [Mouse430A_2] 1428745_a_at [Mouse430_2] 1428745_a_at	AK009123 NM_027093 BC005630 BI416050 BG916825 CB573160 BI733000 CX238190 BG794428 BI657344 BQ556924 BQ108806 BQ176658 BE917029 BY708962 CD363717 BI851879 BM119200 BX515239 AA591142 CK387890 BI732856 BY256138 AW540681 BY261589 AI846144 BY260388 AA537714 BY	CCDS16804.1
2310004I24Rik		Mm.22511	66358				AK009142 NM_025510 AK145941 BC004029 AK010520 CB182753 CB238160 CX202994 CB317164 BY708978 CD353122 CB237280 CB232224 CO800928 CO804544 BI737764 BM964338 CF724921 BM945923 CK635561 CN841294 BI557472 CD774199 CA326999 CB841528 CN684804 CX564236 BY737114 AW
2310005N03Rik	ENSMUSG00000026500	Mm.86589	66359	NM_025511.2	NP_079787.1		AK153188 DV059677 DV065563 DV071513 DV064732 BU504817 DV063039 DV066474 DV048054 CA490321 DV063591 DV071140 DV051840 CF579053 BU563901 BI659584 BG920591 CX121254 BI558629 BE916493 CK636205 BG921389 BF465998 CJ136044 BY726789 CB246853 CD771359 CD770392 BM9	CCDS15556.1
2310007F21Rik	ENSMUSG00000037257	Mm.34338	66939	NM_025857.2	NP_080133.1	[MG_U74B] 111390_at [MG_U74Bv2] 111390_at [MOE430A] 1424016_at [Mouse430A_2] 1424016_at [Mouse430_2] 1424016_at [Mouse430_2] 1438379_x_at [MOE430A] 1438379_x_at [Mouse430A_2] 1438379_x_at	BC027311 AK159897 NM_025857 AK009203 AK017714 BQ893603 BQ933802 BQ959938 BB609485 BG172404 BI665973 BE571048 BY717505 BE572562 CB194020 BQ891033 BI248565 BU147976 BE912336 BI412562 CF579890 BQ886968 AU066721 BG919261 CF730951 BI149832 CO425542 BI664058 BU	CCDS23271.1
2310007H09Rik	ENSMUSG00000030946	Mm.276721	76429	NM_029609.1	NP_083885.1		NM_029609 AK009207 BC065789 BQ964690 W12693 BF682591 DV041355 DV053256 AK140229 CA456303 BI112487 CX232318 BF236933 BI109580 CX219960 BY709016 CD352898 BF722489 AA821667 CJ060414 BE374653 AA521992 CA529942 DV651041 BI219223 BX523136 BX512687 AA673059 BB77	CCDS21925.1
2310008H09Rik	ENSMUSG00000030980	Mm.389948	66356	NM_023197.2	NP_075686.2		AK084607 AK083845 AF034580 NM_023197 BC055941 AK009230 BU526394 BQ963885 CB183199 BQ885397 DV051694 BQ886985 BQ884524 DV049067 BQ964315 BQ928577 BU152564 CX566303 AK166956 CX563431 CX240285 BU935719 CN461418 CX568723 CN538902 BU701864 CX200352 CK635195 CA
2310010M20Rik	ENSMUSG00000046345	Mm.432545	69576			[MOE430B] 1432107_at [Mouse430_2] 1432107_at	AK009281 XM_001479637 BC125555 BC131954	CCDS28119.1
2310014H01Rik	ENSMUSG00000034595	Mm.359982	76448				BC025573 AK051656 BC020483 XM_001003622 AK149943 AK154854 AK009340 CA984684 BQ894986 DN174448 BI647018 BM944163 BU613015 BU707475 BF535353 BG870733 BY709110 CF748804 BY765510 CF725652 BI154865 BY751226 CJ238098 BB459636 CA315080 BU053150 BB666419 CV560299
2310014L17Rik	ENSMUSG00000033967	Mm.439896	381845	NM_029809.1	NP_084085.1	[MG_U74A] 103770_at [MG_U74Av2] 103770_at [MOE430B] 1430715_at [Mouse430_2] 1430715_at [MOE430A] 1435572_at [Mouse430A_2] 1435572_at [Mouse430_2] 1435572_at [Mu11KsubA] c76989_rc_at [Mu11KsubA] c76989_rc_g_at	AK028523 NM_029809 AK009344 BY709113 BQ715506 CB587110 CB520870 CF902671 BM940206 BB612522 AV232798 C77118 C76989 CF902530 BG079119 BX520292 BX527362 AA794189 BG065851 AA764082 BY062250 BY453415 AA727314 CN721752 BY079587 BY063202 BY774128 BY084853 AI5074	CCDS20818.1
2310016C08Rik		Mm.45161	69573				BC020081 CB182837 BY709134 AK144676 AK009377 NM_023516 DV047836 BC083056 CF581521 CF581522 CF618394 BI656374 AF141311 BI108166 CB595894 BQ257865 BY726737 BY734135 BQ747832 CF106151 BQ551003 BQ551002 AW538932 BM022113 BM022370 BX511611 BE848355 BM209812 AA
2310016E02Rik	ENSMUSG00000038803	Mm.21450	67695	NM_024460.3	NP_077780.3		DV073452 AK009384 CA786993 CB588693 DV056194 DV073427 DV062432 DV068827 DV062988 DV068653 DV043098 DV039280 DV041287 DV056138 DV054709 DV056357 DV047083 DV039275 DV052446 DV071825 DV044797 DV051200 DV056356 DV068141 DV071963 DV060662 DV041982 DV041171 DV0
2310016M24Rik	ENSMUSG00000023020	Mm.5265	66379	NM_183256.2	NP_899079.1		BU526220 BU563972 CA460978 BU604612 CA489962 BU558363 W42220 CO428988 CO800879 BI525168 BP774190 AK009401 NM_183256 BC059905 CO427659 BU848119 BP774191 BU961479 BQ747331 CX768588 EL957672 BQ748402 BF466289 BE985153 BY152979 BU524962 CA325707 CO796263 BU95
2310021H06Rik	ENSMUSG00000027484	Mm.140317	67135	NM_025990.2	NP_080266.1	[MOE430B] 1429342_s_at [Mouse430_2] 1429342_s_at	AK009441 AK010145 AK010012 AK009835 AK009580 NM_025990 AK010159 AK009629 AK009562 AK009329 AK009803 AK010115 AK010051 AK009695 AK009531 BY709422 BY709246 AK010158 BC115526 BC115527 BY709261 BY709671 BY709663 BY709291 BY709573 BY709104 BY709446 AV090138 AV	CCDS16926.1
2310021P13Rik	ENSMUSG00000021819	Mm.275082	268721	NM_027996.2	NP_082272.1	[MG_U74B] 113126_at [MG_U74Bv2] 113126_at [MOE430A] 1417931_at [Mouse430A_2] 1417931_at [Mouse430_2] 1417931_at [MOE430B] 1428383_a_at [Mouse430_2] 1428383_a_at [MG_U74A] 92400_at [MG_U74Av2] 92400_at [MG_U74A] 94599_f_at [Mu11KsubB] x75885_s_at	AK147398 NM_027996 BC085161 AB093273 BC059058 AK053265 BC049362 BC030914 AK029263 BC027155 BC058666 BC037627 BC023935 BC026504 AK009454 BQ880226 BM461276 BQ955817 BU503122 BU505425 CB202796 BU516973 DV041750 BQ934385 BF121411 AU051185 BI872050 CB182939 BQ
2310028O11Rik	ENSMUSG00000050608	Mm.305990	433771			[MG_U74B] 109218_f_at [MG_U74C] 135107_at [MOE430A] 1433616_a_at [Mouse430A_2] 1433616_a_at [Mouse430_2] 1433616_a_at [MOE430B] 1436001_at [Mouse430_2] 1436001_at [MOE430A] 1455126_x_at [Mouse430A_2] 1455126_x_at [Mouse430_2] 1455126_x_at [MG_U74Cv2] 1666	XM_901483 AK030343 CA461709 BU844164 DV072290 DV047734 DV064639 DV054538 BI733476 DV039984 DV044311 DV058467 DV061414 DV066521 DV065951 DV065860 DV071833 BU939402 DV064265 DV064593 DV065085 DV041452 CA480328 DV065718 DV070278 DV061083 DV051763 DV061490 DV
2310030N02Rik	ENSMUSG00000050323	Mm.275265	76947	NM_001085493.1	NP_001078962.1		AK041507 NM_001085493 AK009547 CA980444 BY709236 CX200571 BE284374 CX222020 CF981512 CX234734 CX227550 BG066291 CD565485 AV489753 BX521483 CB840352 BB638188 CJ164267 C78729 BB810464 BB810562 BY077105 BY242033 CJ215000 BU529692 BY055557 AV100999 BC048539 A
2310033E01Rik	ENSMUSG00000011632	Mm.333661	641361	NM_001037143.2	NP_001032220.1	[MG_U74C] 134081_f_at [MOE430A] 1429835_at [Mouse430A_2] 1429835_at [Mouse430_2] 1429835_at [MG_U74Cv2] 168004_r_at	BC145686 BY709277 AK009778 NM_001037143 AK009589 AK009924 AK009604 DV660892 AA727347 EH108896 BE333283 BU937008 W14361 AA562403 BB800462 BY008761 AA755650 BB509956 AV087830 EH099537 EH106746 AA821351 EH096055 AA821352 AA840296 AV089314 EH110634	CCDS20954.1
2310035C23Rik	ENSMUSG00000026319	Mm.337339	227446	NM_173187.2	NP_775279.1	[MG_U74B] 108091_at [MG_U74Bv2] 108091_at [MG_U74B] 116379_at [MG_U74Bv2] 116379_at [MG_U74B] 116428_at [MG_U74Bv2] 116428_at [MOE430B] 1430126_at [Mouse430_2] 1430126_at [MOE430B] 1433726_at [Mouse430_2] 1433726_at [MOE430B] 1438361_at [Mouse430_2] 14383	AK129368 BC060194 AK035724 NM_173187 AK040168 BC117949 AK050268 BC117950 AK148005 AK032147 AK038410 AK033759 AV337559 CB209247 CF586944 CF586945 AK009628 BQ713831 BF780146 BI694532 BB578224 CV556227 CN525954 CV557120 BI108895 CB527336 BQ444805 CK634889 CK	CCDS15206.1
2310038E17Rik	ENSMUSG00000062826	Mm.442371	71903	NM_001079865.2	NP_001073334.2	[MOE430B] 1432975_at [Mouse430_2] 1432975_at [MOE430B] 1432976_at [Mouse430_2] 1432976_at	AK040349 BC117742 NM_001079865 AK009671 BC117743 EH096752 EH099414 AI115207 AI151797 AI151810 BF658025 BB635847 BB208467 BY151316 BY143801 EH096862 EH096863 AV088465
2310043N10Rik		Mm.281895	66961				BF578400 BF686899 BF583956 BQ714977 CA481835 BI250299 BQ922797 BI662017 BI664433 CA481808 BF121813 BI663474 BF789613 CK021079 BI689272 CK788163 BF788715 CA491817 BF180205 CA491124 CK791098 BI409246 CK790637 BI687086 BI251714 BI248695 BG920503 BI249572 BI6
2310044H10Rik	ENSMUSG00000008140	Mm.294759	69683	NM_197991.1	NP_932108.1	[MOE430A] 1424038_a_at [Mouse430A_2] 1424038_a_at [Mouse430_2] 1424038_a_at [MG_U74A] 96320_at [MG_U74Av2] 96320_at [Mu11KsubA] aa390045_s_at	AK169010 AK160274 AK150499 AY761096 NM_197991 BC020179 AK171657 AK009801 AY761098 BC006065 CB574487 BQ225180 BG294622 BQ935177 BQ928954 BB618230 AV291838 BQ955937 BQ920127 BF579961 BQ950566 BU510710 BU152057 DV070117 BF161018 BQ900152 DV044059 BU514530 BQ
2310045A20Rik	ENSMUSG00000029189	Mm.235020	231238	NM_172710.3	NP_766298.2		NM_172710 AK122362 AK030487 BC094607 BC117916 BC117915 AK077357 AK031770 AK037220 BC026655 BC026399 AK009811 DV070945 DV044034 DV056589 BF582520 DV056588 CB587218 CB589039 BM947329 BG923299 BB617879 BF583244 BF539551 BG967112 CF726943 BU612281 CB247789 BB
2310046K01Rik	ENSMUSG00000027463	Mm.258262	69698	NM_027172.2	NP_081448.1	[MG_U74B] 111008_at [MG_U74Bv2] 111008_at [MG_U74C] 128721_f_at [MOE430A] 1429292_a_at [Mouse430A_2] 1429292_a_at [Mouse430_2] 1429292_a_at [MG_U74Cv2] 166376_f_at	AK154970 AK047618 AK009850 NM_027172 AK029091 AK170158 BC016127 BU524255 BQ955699 CK020967 CF616835 AI663207 BF582732 BG865204 CB571257 CN840848 CB318547 BB354789 BB550493 BG072258 BB647578 BB665916 BY714104 BY737478 AI596258 AU042026 AI649194 CF982940 BY	CCDS16876.1
2310047M10Rik	ENSMUSG00000045176	Mm.340257	71923	NM_028005.3	NP_082281.2		AK009886 AK151629 NM_028005 AK169875 BI411509 CB587025 BF142670 CA980204 CK022419 CK794829 BG914920 W33507 BI113150 BG915191 BY744430 BB628911 BM945365 BF100242 CX199714 AW494232 CD741923 AA222754 DN172907 AA980088 AV583941 CF585312 CX221578 BB807743 BY59
2310047O13Rik	ENSMUSG00000026767	Mm.34059	66960	NM_024185.4	NP_077147.2		NM_024185 BC002225 AK009891 AK049869 BC027202 AK002900 AK017916 AK010050 AK075792 AK143250 BQ715188 BU515397 AK049694 DV046536 DV063050 BY703397 BY709487 AU067260 DV041051 BQ951439 CA980333 BF783829 CA979351 CX205705 CO812709 AK079720 BF101199 BF584086 CK	CCDS15690.1
2310051M13Rik	ENSMUSG00000056728	Mm.158337	70202	NM_027344.3	NP_081620.2	[MOE430A] 1421684_at [Mouse430A_2] 1421684_at [Mouse430_2] 1421684_at	AK145382 NM_027344 AK009935 BY709516 BY735637 BY756020 CJ213710 AV090722
2310057J16Rik		Mm.390010	69697				AK220401 AK081728 BC048787 NM_027171 BC043081 BC043033 BC037466 BF578034 BY709536 BI526700 CF578390 BQ943323 BQ939458 CA326882 BF579936 AK009960 BM964276 BG962553 BI156052 CO042496 BQ770602 CX201837 BM964075 BF385657 BE380933 AV577439 CD349198 CO043637 CO
2310057J18Rik	ENSMUSG00000015519	Mm.440480	67719	NM_026336.2	NP_080612.1		BF302610 AK008932 AK009894 AK010108 NM_026336 BC021783 AK010978 AK009961 AK010222 AK010037 AK009911 AK009472 AK010046 AK009872 AK009574 AK009516 AK009278 AK075881 AK010028 AK009921 AK009610 AK009594 AK008407 AK009369 AK010047 AK009183 BC055432 DV075753 AV	CCDS23759.1
2310057M21Rik	ENSMUSG00000040177	Mm.121122	68277	NM_026655.3	NP_080931.1		BC052432 AK148008 AK076241 AK163875 AK019097 NM_026655 AK014156 BC044749 AK088850 BB611384 BY709541 DV068934 BI558256 BI221181 BF161844 CO812381 CX202897 CB247619 BF099736 BY740993 CX243239 BY741246 BY763164 CF897675 BY747115 BQ258316 BB612156 CF894610 AV
2310057N15Rik	ENSMUSG00000048830	Mm.358728	69696	NM_027170.1	NP_081446.1	[MOE430A] 1421575_at [Mouse430A_2] 1421575_at [Mouse430_2] 1421575_at [MG_U74A] 94183_at [MG_U74Av2] 94183_at [MG_U74A] 94183_at [MG_U74Av2] 94183_at [MG_U74A] 94183_at [MG_U74Av2] 94183_at	AK009968 NM_027170 BC104341 BC104340	CCDS28302.1
2310061F22Rik	ENSMUSG00000049482	Mm.334869	66965	NM_153775.1	NP_722470.1		AK090391 AK090349 AK172353 BC036332 NM_153775 AK012440 AK154995 BY711570 BQ890949 BF142698 BU513368 CB195035 CF551269 BI690643 CB201796 CK792992 CX229419 CX230247 BG919691 BI410778 BG861598 BI557461 BI647065 CA323442 CK030834 CX218292 CB056734 BY731893 BF
2310061N02Rik	ENSMUSG00000050704	Mm.58243	69661			[MOE430B] 1431504_at [Mouse430_2] 1431504_at	BY709572 AK010010 BC133700 AV092929 AV091412
2310065K24Rik	ENSMUSG00000031774	Mm.250425	102122	NM_028221.3	NP_082497.2	[MOE430A] 1417243_at [Mouse430A_2] 1417243_at [Mouse430_2] 1417243_at [MG_U74A] 95103_at [MG_U74Av2] 95103_at [Mu11KsubA] aa200691_s_at	BC040818 BC027060 BC025472 AK151603 AK050704 BC027818 AK033988 BC016088 NM_028221 CB227935 BC023158 BQ964421 CB948303 CF582432 BG917551 BI686500 AU079506 BF607122 AU079505 BG920329 CF582433 BU515818 DV654479 BI081050 CX225406 CO799532 CX232519 BI658216 CO
2310067B10Rik	ENSMUSG00000020747	Mm.23168	71947	NM_028014.3	NP_082290.2	[MG_U74B] 108767_at [MG_U74Bv2] 108767_at [MG_U74B] 115825_at [MG_U74Bv2] 115825_at [MG_U74B] 115825_at [MG_U74Bv2] 115825_at [MOE430A] 1426984_at [Mouse430A_2] 1426984_at [Mouse430_2] 1426984_at [MOE430A] 1450691_at [Mouse430A_2] 1450691_at [Mouse430_2]	AK122217 NM_028014 BC053088 AK047622 BC007157 AK155233 BC030865 BG261503 BU152463 BC148215 AK010082 BG261677 BC115845 BF583461 BQ924380 BF579334 BU505610 BQ943257 BQ769811 BQ899591 BF534870 BQ745553 CK795580 BI101529 CA749612 BI659933 CN526688 BI411099 BU	CCDS25646.1
2310076L09Rik	ENSMUSG00000011305	Mm.254985	66968	NM_001077348.1 NM_025874.3	NP_001070816.1 NP_080150.2	[MG_U74C] 131260_f_at [MOE430A] 1424937_at [Mouse430A_2] 1424937_at [Mouse430_2] 1424937_at [MOE430B] 1441915_s_at [Mouse430_2] 1441915_s_at [MG_U74Cv2] 165570_at	AY919875 NM_001077348 BC024138 NM_025874 AK010202 AK075872 DQ473305 W41374 BI332346 AV084923 BI328849 BF659475 BX527273 AI605589 W54522 AW109675 BY448823 BY252471 BY252371 AV494549 BY456575 AA458146 AA451037 BY465005 AV006004 BY449868 BB738978 BY092019 BY
2310079F23Rik	ENSMUSG00000029097	Mm.98522	78890	NM_030208.2	NP_084484.1	[MG_U74A] 101349_at [MG_U74Av2] 101349_at [MG_U74A] 101350_g_at [MG_U74Av2] 101350_g_at [MG_U74A] 101350_g_at [MG_U74Av2] 101350_g_at [MOE430A] 1460410_at [Mouse430A_2] 1460410_at [Mouse430_2] 1460410_at	AK132402 AK019101 NM_030208 BC152332 AK046957 DV047197 BC004784 AV227977 CB566555 CB587087 BI645539 CX222403 BY732101 BB337360 BI159590 BB546245 BB646365 BF537876 CJ045663 BB607351 AK079145 BQ560463 BY721889 BF052228 CX729288 BM231014 CN686490 BM232025 CD	CCDS19230.1
2310079N02Rik	ENSMUSG00000031851	Mm.25296	66566	NM_025636.4	NP_079912.1	[MOE430A] 1417779_at [Mouse430A_2] 1417779_at [Mouse430_2] 1417779_at [MOE430B] 1457774_at [Mouse430_2] 1457774_at [MG_U74A] 94366_at [MG_U74Av2] 94366_at [Mu11KsubA] C76049_rc_at	AK086714 AK010229 NM_025636 BC025168 AK006433 AK019421 AK019321 BQ964082 BF581117 BQ918534 BF780841 CA979336 BQ952182 BI413261 CA479637 BI413698 AK010823 CA463552 BU610535 CK130056 BU561935 CB594109 BU937251 BB530741 BE291176 BB605498 CK621060 BB528542 BB	CCDS22781.1
2400003C14Rik	ENSMUSG00000031729	Mm.290036	71955	NM_028018.1	NP_082294.1		AK122215 BC039052 AK134464 BC017605 AK010262 NM_028018 AK152830 AK088192 BG922177 AK090233 AK161899 BI664500 BF142121 CF551676 BQ960976 DV047427 BQ944804 BQ919967 BI113006 DV062424 BI656717 BG293232 BU840915 BU523809 DV042527 BF168485 BQ937218 BU520480 BQ	CCDS22655.1
2410001C21Rik	ENSMUSG00000027502	Mm.25157	66404	NM_025542.2	NP_079818.1	[MG_U74B] 107170_f_at [MOE430A] 1424564_at [Mouse430A_2] 1424564_at [Mouse430_2] 1424564_at [MOE430A] 1460362_at [Mouse430A_2] 1460362_at [Mouse430_2] 1460362_at [MOE430A] 1460362_at [Mouse430A_2] 1460362_at [Mouse430_2] 1460362_at [MG_U74A] 95501_at [MG_	BC049072 AK077823 NM_025542 AK028792 AK170141 BC096692 AK053258 BI415068 BC004803 AK010321 AK167287 AK153121 BF579751 BI851540 BF785617 BI904503 BQ963255 DV046596 CB203924 BI412076 DV064492 AK169588 CA983907 BI248334 BG976688 BU519457 BI413083 BQ886171 CB	CCDS17132.1
2410002I01Rik	ENSMUSG00000025377	Mm.23672	78777	NM_183137.2	NP_898960.2		BC094318 NM_183137 AK019105 BC049110 BC064313 AK154660 BB610678 BF535589 AU066615 BF302230 CX217348 CV563388 BU703095 BI416002 CO041301 BQ769161 BU707338 CX208458 BQ179347 BY709792 BB624683 CB840389 BE292151 BG863391 BM944909 AV367630 BY529659 BB766971 BY
2410004A20Rik	ENSMUSG00000032214	Mm.439560	66991	NM_025890.2	NP_080166.1	[MG_U74B] 110375_at [MG_U74Bv2] 110375_at [MOE430B] 1429377_at [Mouse430_2] 1429377_at	AK166731 AB211060 AK010377 NM_025890 DQ917421 AK145595 CO811455 AK021223 CO797752 DV657261 DV653945 CO807246 DV648348 DV657225 CO799119 CX763420 DV654909 DV655338 DV657778 DV654040 BY735896 BY756270 DV659546 BY736406 BY756780 CJ089188 DV648148 BY709820 DV	CCDS23336.1
2410016O06Rik	ENSMUSG00000046791	Mm.251483	71952	NM_023633.2	NP_076122.1	[MG_U74B] 110750_at [MG_U74Bv2] 110750_at [MOE430A] 1448413_at [Mouse430A_2] 1448413_at [Mouse430_2] 1448413_at	BC059809 AB041553 NM_023633 BC052152 AK080870 AK010521 CB195787 BI558105 CF581736 CF581737 BI655285 BI526758 CA751613 BE374474 AW552448 BF167731 AW476666 BB324335 BY709936 CK343650 BM730787 BE980524 BG074130 BI692656 BM022328 BM022079 BX515359 BB821426 BX	CCDS26033.1
2410089E03Rik	ENSMUSG00000039801	Mm.164436	73692				AK028897 AK135113 BI554707 BI155870 BY759970 BY739656 CN661150 CN663024 CJ050441 BB624462 BE648602 CN660838 CF170445 BB613258 BB005770 CN660541 CN660480 CA539892 BQ558303 BM205491 CA571192 CN680203 CF613172 CN662304 CD553952 BE865140 BM237461 CA567665 CA5
2410091C18Rik		Mm.104959	73694				BC108350 AK010752 NM_028611 CB236778 BF687184 DV060979 BQ893125 BU562922 CX564943 DV651295 CB232773 CK794466 BC028524 NM_144760 BI729979 CO800460 BU534834 BF782070 BU963015 CB237580 CB238187 CX237892 BU604254 AI648748 CD774106 CO044096 CB233347 CX236822 C
2410131K14Rik	ENSMUSG00000032840	Mm.103428	76792	NM_001081236.1	NP_001074705.1		NM_001081236 AK090380 AK010791 W29480 CB233181 BI664431 DV659018 BE573845 BC104372 BC104373 BE310587 BU707194 CB573013 BY733699 BQ175466 BU920252 CA750594 CD560217 BQ557904 CB178847 BE649895 CJ148506 AA153078 AW493039 BI902101 AV574476 AA203974 BI903244 B
2510003E04Rik	ENSMUSG00000036955	Mm.258955	72320	NM_028197.2	NP_082473.2	[MG_U74B] 113173_at [MG_U74Bv2] 113173_at [MG_U74C] 135670_at [MG_U74Cv2] 135670_at [MOE430B] 1452874_at [Mouse430_2] 1452874_at [MG_U74Cv2] 166946_at	AK035659 AK161007 AK154314 NM_028197 BC055307 AK141324 BC046485 AK129320 AK158730 AK149629 BC038828 BC090974 AK016975 BM461106 CB566037 BQ926874 BY703450 AK003009 BU512484 BG261571 CB203967 CB566521 BU554225 BU505559 BY716658 BQ713299 BF537171 CA466395 BI	CCDS23890.1
2510006D16Rik		Mm.293096	76799				AK045767 BQ891670 AK005111 BQ935123 AK171961 AK016715 BY710311 BU526056 BQ959267 CA466878 DV064361 BU850687 BI905131 BF138002 DV064455 BQ936375 BF534453 BY716398 BF538943 BF582471 BQ891272 BF540630 CB192787 BI159072 DV050076 BI155807 CB194389 BI649470 BC0
2510012J08Rik	ENSMUSG00000034889	Mm.87628	70312	NM_027381.1	NP_081657.1		AY934504 NM_027381 BC023696 AK010963 BY710351 BQ933430 BQ886984 BU518917 CK020882 BI556166 BG915211 BI685464 BI653897 BQ572242 BI687308 BF581698 BI731020 DV660942 CA752130 BI557148 CO811953 BI663803 BG974410 CF726173 BQ573676 BI730544 BI666032 CX212430 BM
2510039O18Rik	ENSMUSG00000044496	Mm.183076	77034	NM_029841.2	NP_084117.1		AK173332 AK011059 NM_029841 BC012878 AK153761 AK052853 BF581615 BU505010 BU503806 BU554471 BY710428 BC127037 BY746223 BY762120 BG864837 BI414550 CB588566 CB575908 BI651390 BI649356 CF617452 CK789445 CB321130 BI158365 BF584009 BF162429 BI853086 CB844821 BI	CCDS18925.1
2510049I19Rik		Mm.28327	67922				BC085487 AK075976 NM_026455 AB041658 AK011922 AK082792 BC006058 AK150416 BI411235 CD298201 BY707582 BY711129 BQ896458 BQ712870 DV047296 BI555496 CA786750 CD356022 BQ891321 BI411141 BG868233 CB193510 BI412770 BI105745 BQ892007 BI411826 BI414011 BF302422 BQ
2610002I17Rik
2610002M06Rik	ENSMUSG00000031242	Mm.37274	67028	NM_025921.2	NP_077152.1 NP_080197.2	[MG_U74B] 105317_at [MG_U74Bv2] 105317_at [MOE430A] 1419690_at [Mouse430A_2] 1419690_at [Mouse430_2] 1419690_at	BC016070 AK011297 NM_025921 AK019383 DV068232 CA459827 CB589162 CK635471 CB527723 CN457075 BG921263 CB722808 BI082393 CF535291 BG262003 CF723182 CF182595 CK637468 CA328511 CF751166 CV555891 BY710595 BP772820 BI991188 AI876413 BY242959 CD552330 AV443848 BB
2610005L07Rik
2610008E11Rik	ENSMUSG00000060301	Mm.297854	72128	NM_001004362.1	NP_001004362.2	[MG_U74C] 136166_at [MG_U74Cv2] 136166_at [MG_U74C] 136167_f_at [MG_U74Cv2] 136167_f_at [MG_U74C] 136168_r_at [MG_U74Cv2] 136168_r_at [MOE430B] 1429281_at [Mouse430_2] 1429281_at	BC082302 NM_001004362 AK011343 AK082019 AK149429 AK163131 AK148309 BQ921228 CF587230 BQ929593 BF118749 CX568664 CB518346 CN527694 CF727878 CX208748 CF729192 BU562247 CN525499 CB316594 BU612307 CF742971 CB521667 CN460437 BQ443593 CB722798 CA328823 BF468457
2610018G03Rik	ENSMUSG00000031112	Mm.391246	70415	NM_133729.1	NP_598490.1		AK034609 BC005708 NM_133729 AK088819 AK011445 BC132438 CF553914 BQ885390 BI156888 BF164219 BY710717 CF554217 CX227529 BI662627 BI853426 AW212541 BB613922 BI658606 BB011580 BB088156 BY763112 BF471954 BB636980 CJ051279 BY747070 CN661936 BB626678 BI153459 AW
2610021K21Rik		Mm.235920	78767				AK132473 NM_030172 AK011507 BC049109 AK035051 BQ941901 CB566233 BU609334 CD807524 BB101904 BG975206 BY710771 CO041297 CJ045998 BY725503 BY711058 BB627294 CF902497 AK011836 CA451232 CF732369 BQ746575 CF104634 AI158514 BQ831967 AA034662 AA034578 BY387753 AA
2610024G14Rik	ENSMUSG00000036285	Mm.129136	56412	NM_019836.2	NP_062810.1		AK163935 AK157246 AK011533 AK019975 AK128920 AK139955 AB041537 BC017154 NM_019836 AK017793 AK172681 BC005689 CB203204 BY717668 BG868907 BY717587 CB566004 CB181740 BG964003 CX225633 BI145040 BI663769 BG969238 AU079909 CX225876 BI077542 AW108217 BG071022 BY	CCDS19373.1
2610027L16Rik	ENSMUSG00000019297	Mm.180338	67842	NM_026403.2	NP_080679.2	[MG_U74A] 102329_at [MG_U74Av2] 102329_at [MG_U74B] 110315_at [MG_U74Bv2] 110315_at [MOE430A] 1418976_s_at [Mouse430A_2] 1418976_s_at [Mouse430_2] 1418976_s_at [MOE430A] 1451039_at [Mouse430A_2] 1451039_at [Mouse430_2] 1451039_at	AK146687 NM_026403 BC018523 AK154387 AK032873 AK152732 AK159798 AK146020 AK050912 AK011570 AK139689 AK083861 AK037831 AK015585 BQ955849 BU517889 BI408513 BI332431 BF534089 BY715135 BU512810 BI328226 BQ930354 BG967843 BI651970 BF119937 BF139302 CK789930 BU	CCDS27126.1
2610028A01Rik	ENSMUSG00000021958	Mm.379214	72400	NM_028228.2	NP_082504.1		AK014993 AF321817 NM_028228 AK011578 BC115636 BC115637 AK075840 BC065781 AF421879 AJ344106 BY714519 DV661317 BI683672 BB610479 AK012057 AV078291 CO040073 BE647385 BY754707 BY710828 BU920502 DT906761 BU580105 BU698395 AI592738 AU024023 DT908119 BU699685 BX	CCDS27205.1
2610029G23Rik		Mm.273405	67683				AK157432 AK030507 NM_026312 CB558091 CB183330 BC035042 AV269177 DV060802 BU513353 BF682395 DV064833 DV070256 BB615641 DV042672 BC061070 CB195462 BC044719 AK011610 AK076889 BU510674 CA977520 CF616003 BQ947552 CB202978 BU525249 AK007872 CX206770 BU562719 CK
2610029I01Rik	ENSMUSG00000028251	Mm.87238	77032			[MG_U74B] 112206_at [MG_U74Bv2] 112206_at [MOE430B] 1428897_at [Mouse430_2] 1428897_at	XM_001474504 AK148590 AK154853 AK011611 AK047312 BU516788 BU503624 BU563891 CV675616 CN841393 CB951471 CO428658 BY710863 BE651526 BY741716 BB344040 BB646873 BB696240 BM053541 BY475391 BE138121 BM053254 BX522621 AA265436 AI287097 AA250153 BY159039 CV677665
2610030H06Rik		Mm.41102	67048				BQ920302 DV064941 BE917345 CA480203 BQ899814 CB235313 CX227812 CB945715 DN173753 CB234029 BI079742 CB236661 BB643797 BY710876 BY721532 BB653353 BB651918 CA565117 BB652391 BE291449 CD563570 BF714689 BI556005 CA880998 CD241063 AI875304 BI794639 CA891218 BB6
2610036D13Rik	ENSMUSG00000027650	Mm.29068	75425	NM_029282.1	NP_083558.1	[MG_U74B] 112466_at [MG_U74Bv2] 112466_at [MOE430A] 1427080_at [Mouse430A_2] 1427080_at [Mouse430_2] 1427080_at	AK128940 BC053067 NM_029282 AF332068 AF332067 CF583196 CF586050 CF583197 BF789539 CX562212 BI872978 BI415274 BG864563 BI659945 BU560880 BQ177692 BQ771428 BM963772 BQ180039 CN456070 CD805915 CK031429 AK011692 CF533455 CD808218 BU053294 CA318128 BU702214 BY	CCDS16983.1
2610036L11Rik	ENSMUSG00000075266	Mm.251779	66311	NM_001109747.1	NP_001103217.1		BC050071 NM_001109747 AK141272 AK011700 CF585698 BY710929 BQ892056 BU514194 BQ963103 CB588398 DV647935 CJ230636 BB409606 BB652335 BQ550465 CJ093103 BQ748021 BQ550464 DT903802 BB782695 CB204050 CK381837 BY452792 AV504087 BG804382 BF453953 AV507594 BY439907
2610039C10Rik	ENSMUSG00000022978	Mm.180363	66578	NM_025642.1	NP_079918.1		BC079900 AK163310 AK012533 NM_025642 AK014084 AK011719 AA210332 CO807247 BM937664 CO802902 CX565200 CX241597 CK031929 CO796852 DV649452 BY711665 CX763495 BY713080 BY725630 CK393806 CK393726 CK393737 CK393958 BY725699 CB057328 CO429439 BU919663 CF729989 BY	CCDS28316.1
2610101N10Rik	ENSMUSG00000032407	Mm.292742	67958	NM_026476.1	NP_080752.1	[MG_U74B] 107208_f_at [MOE430A] 1434300_at [Mouse430A_2] 1434300_at [Mouse430_2] 1434300_at [MOE430A] 1454914_at [Mouse430A_2] 1454914_at [Mouse430_2] 1454914_at [MG_U74A] 98134_at [MG_U74Av2] 98134_at	AK029898 AK161691 BC068265 NM_026476 AK156139 BC031497 BC080699 BF168006 AK134875 BU502956 BF121118 AK011796 BU519891 DV058801 BI150725 BY711018 DV046516 CB235149 DV062157 BQ884942 DV043989 DV064110 DV043673 DV044264 BU839857 DV049508 DV064107 DV065631 BU
2610109H07Rik	ENSMUSG00000029005	Mm.275288	70433	NM_027426.2	NP_081702.1	[MOE430B] 1432152_at [Mouse430_2] 1432152_at [MOE430B] 1456158_at [Mouse430_2] 1456158_at	BC060239 BC058734 BC057066 AK086198 NM_027426 AK011831 BY711051 CX565466 BU053047 CA325410 BM964436 CF736648 BU706070 CA328750 CV304912 CV304863 CD351154 CD354980 CV304880 CV304876 CO042365 CV304773 CV304892 CN461780 CF733292 CB723568 BM945072 CN461779 CB	CCDS18931.1
2610209A20Rik	ENSMUSG00000030725	Mm.46777	67164	NM_026010.1	NP_080286.1	[MG_U74B] 114293_at [MG_U74Bv2] 114293_at [MOE430A] 1423357_at [Mouse430A_2] 1423357_at [Mouse430_2] 1423357_at	AK011925 NM_026010 AK013127 AK008917 BY708807 BY711131 BC115472 BC115473 BF583144 CA319760 BE981723 BF467435 BE996339 BF462564 BM940477 BE984313 BE985044 BU918332 BF466608 AW121405 BG147823 BE848808 BE982090 DT914355 AA000215 BE689893 AV574016 AA432435 AV	CCDS21494.1
2610305D13Rik	ENSMUSG00000066000	Mm.422608	112422	NM_145078.1	NP_659544.1	[MG_U74C] 130528_f_at [MG_U74C] 130529_r_at [MG_U74C] 130529_r_at [MOE430B] 1428604_at [Mouse430_2] 1428604_at [MG_U74Cv2] 165755_r_at [MG_U74A] 95346_at [MG_U74Av2] 95346_at [MG_U74A] 95346_at [MG_U74Av2] 95346_at [Mu11KsubB] Msa.27999.0_s_at [Mu11KsubB]	BC058858 AK011986 NM_145078 BC032186 BC145854 BY711181 DV648827 DV662380 CB231604 BM230043 BI666004 CJ238872 DV652334 DV653016 CF172947 CA552268 CA560443 BG079209 AA792248 BQ559932 BQ559933 BM215687 BM214737 CF154498 CF155157 CF158391 CN687910 CA549245 BB
2610507B11Rik	ENSMUSG00000010277	Mm.237103	72503	NM_001002004.1	NP_001002004.1		BC075633 NM_001002004 AK122206 BC040464 X81632 AK029280 AK149719 AK150829 BC080706 BC019798 BE914381 BI103950 AK012059 BF143927 BI685362 BG175816 BQ224957 BF582257 BQ887119 BG242049 BE911578 DV070737 BQ891837 BF137335 BF537561 BG171995 BI080087 BQ891068 B	CCDS25097.1
2610528J11Rik	ENSMUSG00000028536	Mm.34431	66451	NM_025572.2	NP_079848.1		BY711361 BC022764 BI413829 BQ927999 CA494698 AK147115 BQ959534 NM_025572 AK009128 AK012175 BI412479 BQ958143 BI525020 CJ229976 BI151862 BY708966 CJ092878 BG973004 BF121341 BG970772 BG873374 BM202656 AA473170 BX524355 AI430120 AI527180 BE629036 W57063 AI31	CCDS18554.1
2700038C09Rik		Mm.213943	66496				AK166314 BF579101 BQ714330 CB195166 BY711483 CA984048 DV062996 BG868450 AK002602 BY703113 CB194042 CB205635 BI155786 BU512364 CA481865 CB196118 CA479997 BC058516 CK791036 CB590791 CK791924 CK789778 AK154758 BI147640 CA457864 BI650106 BG968924 BU604051 AK0
2700050L05Rik	ENSMUSG00000039990	Mm.174044	214764	NM_145995.1 NM_178115.3	NP_666107.1 NP_835216.2		NM_178115 BC072596 AK144179 BC046235 BC024916 NM_145995 AK144959 AK052387 BF539763 AV127813 CO810302 BU522780 CX201856 CX563544 CO812429 CF739770 CO796864 CN458764 CX566022 CB247460 CB234218 CV784649 CX568126 CA319675 CA324571 DT906188 CF748956 CN455345 C	CCDS21932.1
2700060E02Rik	ENSMUSG00000021807	Mm.21932	68045	NM_026528.3	NP_080804.1		NM_026528 AK162433 AK160555 BU511328 DV041332 BY703992 BC048357 AK160696 AK012460 BY711585 BC023932 BI414898 BU554504 BC096571 AK012486 BI664638 AK003732 CA461321 BU514970 AK012451 CB183326 CB208794 AK148686 AK162070 BI526280 CA480501 CF551327 CA462569 CA	CCDS26839.1
2700078E11Rik	ENSMUSG00000033417	Mm.259026	78832	NM_030197.1	NP_084473.1		AK147382 AK036606 AK169791 AK019216 AK049226 NM_030197 BC026363 AK171596 AK051314 BC013270 AK037816 BC026635 BI106830 BY711660 BB611062 BG863667 BE307733 BQ928305 BQ917422 BQ895071 BQ951119 CA976903 BI078479 CF585995 CB181782 DT930806 CA976651 CF585996 CX
2700078K21Rik		Mm.53259	101513				AK037090 AK158674 BC037588 AK135483 NM_028308 AF228503 BC019522 BF099694 BI413996 CF577621 BY711668 BI328898 CB589902 AK012535 BG173275 CB590261 BI410104 BI655085 CB205839 CF577620 CK790504 BI412999 BI686465 BI080992 BI103905 BF138609 BF168191 CB947638 CJ
2700094K13Rik		Mm.259293	72657				DV064268 CB205225 CA787049 CA462143 BU848454 CB194649 CK791995 BU524659 AK142622 CF740824 BI251105 BQ747177 NM_001033166 BC056177 BI408855 CB203508 NM_001037279 AK171972 CB202364 BY757719 CF751239 CF740900 CF741113 CA452061 CB204992 CA325626 BY730802 BG08
2810002N01Rik		Mm.425762	68020				AK160910 AK148446 AK047131 BC071262 AK029408 AK012648 NM_026511 AK010493 BY703371 BF582033 BQ964635 BB614217 BF167517 AK002873 BY705609 CK787830 AK005403 BU841512 AU050916 CK129495 BU961657 BI657885 BU611712 BY709918 BF178818 CJ132357 BQ444709 BB646622 BB
2810006K23Rik	ENSMUSG00000047635	Mm.121658	72650	NM_028310.2	NP_082586.1	[MOE430A] 1435352_at [Mouse430A_2] 1435352_at [Mouse430_2] 1435352_at [MOE430A] 1435352_at [Mouse430A_2] 1435352_at [Mouse430_2] 1435352_at [MOE430A] 1435352_at [Mouse430A_2] 1435352_at [Mouse430_2] 1435352_at [MOE430B] 1458837_at [Mouse430_2] 1458837_at	BC046909 BC054073 AK039255 NM_028310 CB566276 BQ951748 CB202204 BB655337 BB184173 BB633132 CA548248 CJ061399 AK140664 AU041332 BI134166 BM942471 AK012682 BG071462 CA536550 BF021098 BY249522 BF011968 AV577171 CK338681 BB750202 AI505275 CX204516 CX211838 BX
2810007J24Rik	ENSMUSG00000030378	Mm.290727	76971	NM_175250.4	NP_780459.1	[MG_U74B] 110294_at [MG_U74Bv2] 110294_at [MOE430B] 1428981_at [Mouse430_2] 1428981_at	AK041070 NM_175250 BC031851 AK050422 AK012685 BF531884 BF537724 CA457235 CB950747 CA456971 CA479604 BB654065 AI526794 AI785478 BI246927 BB637480 BB222939 AI118283 AI043210 AI663615 AI226501 AF197473 AI286443 AI119604 AI195548 AA538005 AW111558 AI099114 AI	CCDS20833.1
2810008M24Rik	ENSMUSG00000071180	Mm.29464	75616	NM_001048250.2	NP_001041715.1		BC079864 BC069965 AK088529 AK139507 NM_001048250 BC004049 AK012692 CF584377 DV065784 BQ895745 CF584378 CA979983 BE570345 CA490400 BQ918693 BI218072 CA493344 BI654706 CF585493 CF950666 BU612655 CB573627 BI220690 CO428098 BM949684 CF749431 CD363887 BQ176582
2810021B07Rik	ENSMUSG00000012429	Mm.291109	66308	NM_025479.5	NP_079755.1		AK141333 AK030630 NM_025479 BC117740 AK041757 AK021189 BY711886 CB566057 AK011919 AK012770 AK078673 CX200363 BF120733 BQ177601 BB618153 BY729107 BB623967 BB637867 BB231932 CJ190005 BB027954 CB848357 CJ051560 BB164812 BG088718 BB631487 BG804278 CX734153 BX	CCDS26253.1
2810021G02Rik	ENSMUSG00000078861	Mm.381194	353208			[MG_U74B] 107828_at [MG_U74Bv2] 107828_at [MG_U74B] 107828_at [MG_U74Bv2] 107828_at [MG_U74B] 107828_at [MG_U74Bv2] 107828_at [MG_U74B] 107828_at [MG_U74Bv2] 107828_at [MG_U74B] 107828_at [MG_U74Bv2] 107828_at [MOE430A] 1426558_x_at [Mouse430A_2] 1426558_	BC096373 AK012776 CA481243 AK009295 CN527073 BY711891 BB400284 BQ257736 CA887985 BY637188 AV120013
2810021J22Rik	ENSMUSG00000020491	Mm.32118	69944	NM_172403.2	NP_765991.1		NM_172403 BC058081 AK030099 AK134479 BC071192 AK012783 BY711899 BQ714428 CF738659 BI103821 CN454726 CN533118 BQ770231 CA752196 CF733144 BG298618 BI651009 BG298255 CA463649 CK634023 BB620330 CF741761 AA146336 AV323649 BB035552 BB616815 AV277306 BB621632 CK	CCDS24751.1
2810030E01Rik		Mm.102183	72668				CB520770 BB088113 BB444450 CV677552 BM947452 BG141617 CJ160690 BM936078 BY089442 BB097487 AV137037 BM938692 BE983211 BE983251 BB099568
2810055F11Rik	ENSMUSG00000019718	Mm.286120	67217	NM_026038.2	NP_080314.1		AK137154 BF099633 AK012954 BC004753 AK018449 NM_026038 BU511565 BF141644 BY712035 BU839878 CN539428 BI330023 CK794536 CD241302 EL608020 CJ239058 BY720582 CB058801 BQ265806 CJ055342 CA530268 BE373616 BB758660 BQ265805 AV499191 BX514500 AA690506 BE956872 AA	CCDS25966.1
2810405K02Rik	ENSMUSG00000029059	Mm.41868	66469	NM_025582.3	NP_079858.2	[MG_U74B] 105530_at [MG_U74Bv2] 105530_at [MG_U74B] 113552_at [MG_U74Bv2] 113552_at [MG_U74B] 113552_at [MG_U74Bv2] 113552_at [MOE430A] 1423266_at [Mouse430A_2] 1423266_at [Mouse430_2] 1423266_at [MOE430A] 1423266_at [Mouse430A_2] 1423266_at [Mouse430_2]	BY712071 CB321375 BU558980 CB321425 BC030453 BU525756 AK012999 BY705373 BU559784 AK005188 NM_025582 CA322034 BI872530 BU560254 BI410602 CD775383 CX122293 CK617961 CA526390 CB840376 BX513221 BU699805 AA466770 AA060184 BY261230 BY241706 AA756259 BY245357 AI	CCDS19016.1
2810407C02Rik	ENSMUSG00000075700	Mm.270950	69227	NM_001040396.2	NP_001035486.2	[MG_U74B] 108952_at [MOE430A] 1452167_at [Mouse430A_2] 1452167_at [Mouse430_2] 1452167_at [MOE430B] 1453726_s_at [Mouse430_2] 1453726_s_at [MG_U74Bv2] 163781_at [MG_U74A] 97292_at [MG_U74Av2] 97292_at [Mu11KsubA] AA155383_at [Mu11KsubB] Z31272_f_at	NM_001040396 AK047958 AK032838 AK146778 AK013022 BC019936 BE917459 BQ955796 BF781849 BU504169 BG175708 BQ947195 BC019970 CB193847 BI664557 BF163220 BF785473 BF121960 CB195652 CK021637 BC038867 BI691450 BF180943 DV045618 CK791714 CV675008 BE306207 BI872971
2810408M09Rik	ENSMUSG00000039725	Mm.330785	381406	NM_001007581.1	NP_001007582.1	[MG_U74B] 111901_at [MOE430A] 1419682_a_at [Mouse430A_2] 1419682_a_at [Mouse430_2] 1419682_a_at [MOE430A] 1452931_at [Mouse430A_2] 1452931_at [Mouse430_2] 1452931_at [MG_U74Bv2] 162895_at	BC085263 NM_001007581 AK167662 AK013049 AK077144 CF582718 CF582717 BU523245 CA984380 BF383303 CV561755 CB194814 BQ947468 AU079868 BI109694 BI145550 BG868137 CX221445 BG872903 BY712103 BG864550 CF732566 AV280139 BY757763 BB617037 BE655152 BY737432 CD564249	CCDS17082.1
2810408P10Rik
2810409K11Rik		Mm.159732	76373				AK036639 AK031040 XM_001478656 BC049269 AK013056 BC117497 CD354598 CN532685 BG863140 CK640377 BM942448 BY712109 AV317500 BF168070 BB620238 CN678930 BB629588 BI133978 BB137842 AV141231 CR515334
2810417H13Rik		Mm.351273	68026				AK081341 AK134432 NM_026515 AK013105 AK011835 CB209076 BU151810 DV060559 DV067078 BY710453 BY711057 BQ963312 DV066414 DV064638 DV065839 DV067852 BU516868 BY720703 DV046460 AK011090 DV070333 DV046634 DV060510 BU514595 BY717452 CA979567 BU515506 DV045597 BU
2810432D09Rik		Mm.425182	69961				DV058844 BI525314 BU518294 CF582040 CB205250 CO812547 CF582041 CA480346 CB589426 BC047068 BU846889 AJ293897 AK013222 NM_027278 BF608258 CB195237 CK795042 BU848180 BU937348 BU604032 BF123720 BG694537 AW987258 BI081949 AW556138 BI965487 BU551568 BG093820 BI
2810432L12Rik		Mm.24564	67063				AK038607 BI180689 BY101201 BB632444 BY005851
2810433K01Rik	ENSMUSG00000036223	Mm.283406	66468	NM_025581.3	NP_079857.2		BC019940 NM_025581 AK007138 DQ926864 AK013233 AK172500 AK021226 AK006442 DQ926863 BY712244 BY707221 BU510321 DV650689 CO815252 BI558858 BQ177390 CN456464 BG069231 BG694641 CD766413 BY728840 BE570045 BG801916 BU920637 AA823898 BI854817 BG082251 BF721467 AV	CCDS29341.1
2810452K22Rik		Mm.287157	67236				AK143347 AK076126 AK160662 NM_026048 BC021867 BC011066 AK004355 AK032155 AV146243 BB611292 BY704585 CB183033 BF165545 CA980124 BI408806 CA984281 BU505746 BE569678 BQ922036 BQ951810 CF585736 CK795428 BI695686 BQ886173 BI905312 BU604507 CX227751 DN173986 BU
2810453I06Rik	ENSMUSG00000048910	Mm.383219	67238	NM_026050.1 NM_133703.3	NP_080326.1 NP_598464.2		AK156614 AK076127 NM_133703 BC085297 AK075875 BC100440 AK165304 AK014805 NM_026050 AY714985 BC005638 AV146352 BB611380 AV153280 BE914771 BY714322 BU511072 BI412595 BI904640 BC012231 BE572519 BQ927913 BI408783 BU522286 BG175416 CB321023 AK005298 BU513781 C
2810459M11Rik	ENSMUSG00000026227	Mm.54981	72792			[MG_U74C] 131707_at [MG_U74Cv2] 131707_at [MG_U74C] 133845_at [MG_U74Cv2] 133845_at [MOE430A] 1452354_at [Mouse430A_2] 1452354_at [Mouse430_2] 1452354_at	XM_484890 AK013367 BC022155 BQ952159 BF383505 CD297933 BI247691 BI328056 CB593913 BY712359 BE947676 CA878469 BF472627 AI606607 BI327952 BX528425 CA892039 BY244165 AA733350 AI666748 BE690914 AW490954 BI134895 AA839484 AI593784 BB272810 BE689806 AI593705 AV
2900011O08Rik	ENSMUSG00000044117	Mm.216217	67254	NM_144518.3	NP_653101.1		AK139470 AK136859 NM_144518 AK049997 AK035868 AK076136 BC022741 AK086622 BU560067 BB611356 BU506383 BU510975 BU504229 AU079121 AU066621 CF579449 BG297976 CB233287 BU503576 AU066850 BB628528 AU079959 CX122957 BM947594 AU080498 BB126193 CD352869 CO044950 CX	CCDS27971.1
2900064A13Rik		Mm.268027	73024				AK033552 BC080668 AK045622 NM_133749 AJ278128 AJ250345 AK088738 AK013744 AK079986 BY762998 BG244003 CF615761 CA466868 BF579011 BE915256 BI655535 CB319205 BG864859 CA978757 BI660096 CA464540 BC115478 BC115477 BI332332 CV559267 BI150974 CK792432 BI661122 CX
2900073G15Rik	ENSMUSG00000024048	Mm.261329	67268	NM_026064.2	NP_080340.2		NM_026064 AK013776 AK018348 BC010265 BF534932 CB597365 BF101761 CB590366 BY712742 BG247064 BI662335 CB590750 BU523842 BI113454 BF787533 W13875 BF119318 BF122331 BG245358 BC020282 DV041500 BF584605 DV063611 DV065652 AK151265 DV057923 DV061606 DV042590 BF16	CCDS28955.1
2900092E17Rik	ENSMUSG00000030680	Mm.345385	67278	NM_030240.1	NP_084516.1	[MG_U74A] 100167_f_at [MG_U74C] 137436_f_at [MOE430A] 1424014_at [Mouse430A_2] 1424014_at [Mouse430_2] 1424014_at [MOE430A] 1449618_s_at [Mouse430A_2] 1449618_s_at [Mouse430_2] 1449618_s_at [MG_U74A] 95759_at [MG_U74Av2] 95759_at [Mu11KsubB] w41032_s_at	BC003932 NM_030240 AK013840 AK082775 BF534004 BI411614 BG262101 BI413967 BI904395 CB228117 BI408674 CB590115 BI739494 CX235685 BQ946414 BI733073 BI409580 BG966666 CB587787 CK790081 BI409399 BI330647 BG296847 CX240561 BU561804 BI409688 BF540054 CO041836 BF	CCDS21854.1
31.MMHAP64FLC4
3110001D03Rik	ENSMUSG00000028398	Mm.24332	66928	NM_025849.3	NP_080125.1	[MG_U74B] 106578_at [MG_U74Bv2] 106578_at [MOE430A] 1423317_at [Mouse430A_2] 1423317_at [Mouse430_2] 1423317_at	BF538630 CB588347 BC022621 NM_025849 CK129814 CB193938 AK013937 CX763616 CF617262 BQ176308 CB204754 AK003640 CB194041 BB632399 CK780720 CA319995 BU523466 CB320986 BI987014 BG080792 CB848289 AW044950 BG067731 C87296 BE915283 BQ043639 BX527372 AA221801 BB69	CCDS18288.1
3110006E14Rik	ENSMUSG00000052981	Mm.23960	76980			[MG_U74B] 109362_at [MG_U74Bv2] 109362_at [MG_U74B] 113081_at [MG_U74Bv2] 113081_at [MG_U74C] 136054_f_at [MOE430B] 1452779_at [Mouse430_2] 1452779_at	XM_127466 BC058543 AK014009 AU066931 BU604540 BU559225 BU559321 BC116981 AU066926 BC116979 AU050900 BQ177499 BQ444949 CD363963 BQ178885 CO428138 BB353570 BB647493 DW712135 BQ042946 CA320689 BU842699 BC049672 CD363550 W36250 BX527731 AI510181 BQ556111 BF46
3110049J23Rik	ENSMUSG00000020068	Mm.368563	67307	NM_026085.2	NP_080361.1	[MG_U74C] 131187_at [MOE430A] 1449462_at [Mouse430A_2] 1449462_at [Mouse430_2] 1449462_at [MG_U74Cv2] 165610_at	AK014198 NM_026085 BC061073 AK018692 AK007784 BY713161 BI219099 BY720908 CD241050 BB614430 AI021385 BX523120 AI226784 AW319501 CJ089400 BB744427 AA386802 AW318400 BY443286 BY096758 BB846555 AA213092 BY449935 BY588192 BY588288 BY441609 BY587481 BY586603 BY	CCDS23894.1
3110056O03Rik	ENSMUSG00000035206	Mm.3285	73218	NM_175195.3	NP_780404.2		AK165324 AK170375 NM_175195 AK046804 AK148109 AK166364 BC052094 BG869125 BQ887023 BG862272 BI144288 BU520707 DV061273 BQ931139 BQ922052 BQ948856 BQ959592 CX202423 BG963808 CO426865 BI736362 BM944320 BM946802 BG966290 BI102381 BB333439 BF159394 BG965354 BM
3110057O12Rik	ENSMUSG00000037818	Mm.32373	269423	NM_026622.2	NP_080898.1		AK148502 AK031032 NM_026622 BC051081 AK028580 AK169375 AK148669 AK163334 AK162526 BC092533 BU840525 BC011312 BQ964811 BG924054 CB575670 AK009813 BY725711 CJ230139 BY711793 BF134954 DV646511 CJ093029 AV317245 BY742529 BB620218 BY741616 CD772908 CJ132691 BY
3110062M04Rik	ENSMUSG00000046806	Mm.332986	78412	NM_199145.1	NP_954596.1	[MG_U74B] 108274_at [MG_U74Bv2] 108274_at [MG_U74B] 113985_at [MG_U74Bv2] 113985_at [MG_U74C] 133537_at [MG_U74Cv2] 133537_at [MOE430A] 1424354_at [Mouse430A_2] 1424354_at [Mouse430_2] 1424354_at [MOE430B] 1443556_at [Mouse430_2] 1443556_at	AK042380 NM_199145 AK083365 BC029235 AK170119 CF550718 BG867050 BG967570 CN535237 BI683645 BC114394 CD351104 CB595989 CF616526 BI153341 BY760758 BY763983 CJ236817 BB667969 CN531220 BB611813 BB654310 BY757436 BB618763 AV224147 BB639288 AW210677 BE686378 AL	CCDS19997.1
3110079O15Rik	ENSMUSG00000026258	Mm.7310	73234			[MOE430A] 1448978_at [Mouse430A_2] 1448978_at [Mouse430_2] 1448978_at [MOE430A] 1453089_at [Mouse430A_2] 1453089_at [Mouse430_2] 1453089_at [MG_U74A] 93178_at [MG_U74Av2] 93178_at [Mu11KsubA] aa259365_at [Mu11KsubA] aa259365_at [Mu11KsubA] aa607353_at	XM_978146 BX518642 AA259365 AK014261 BY713214 BB824834 BB824902 AA014555 BC115670 BC115669 BB821839 BB820588 BY376023 BB822172 BY017745 BY019489 BY019410 BY084655 BY016060 BY016507 BY100422 BY783134 BY789232 BB822752
31bex
3300001P08Rik	ENSMUSG00000020863	Mm.30927	67684	NM_026313.1	NP_080589.1		BC009092 NM_026313 AK053257 AK151839 AK151228 BC055921 AK043494 AK084714 DV065699 BG297590 DV060759 BG245673 BG964341 AV328299 DV061565 CA984615 DV065384 AK078090 BG261712 DV061365 BF178305 BQ895578 CB183643 CA980110 AK014362 BU518354 CX242053 BI662152 CB	CCDS25252.1
33cex
3632413A11Rik
3632451O06Rik	ENSMUSG00000036242	Mm.318710	67419	NM_026142.4	NP_080418.2	[MG_U74B] 111791_s_at [MOE430A] 1450770_at [Mouse430A_2] 1450770_at [Mouse430_2] 1450770_at [MG_U74Bv2] 163970_s_at	AK014402 AK028180 AK028178 AK049427 AK032093 NM_026142 AK014563 BC023359 AK087604 AV112779 BB610817 BU554209 CB575229 BB610809 BI101427 CX768213 CB233964 CN535848 BI730025 AU067705 AU035623 CB566566 BI103336 BB408411 AV336185 BB045695 BB550648 AV112012 BB
38dlp
3930401K13Rik	ENSMUSG00000022536	Mm.21652	74022	NM_001079814.1 NM_028720.2	NP_001073282.1 NP_082996.2		NM_001079814 NM_028720 AK152586 AK151832 AK145277 AK159476 AK040841 AK150349 AK152887 AK014456 BC006893 AK037868 BM461345 BG293571 AK029436 BG297063 BF607154 DV051686 BQ930697 AV141927 BB611224 BU520128 BG971559 W41651 BQ955742 BF163782 BU151911 BF136812	CCDS27930.1
4432412L15Rik	ENSMUSG00000047986	Mm.250943	74337	NM_028877.1	NP_083153.1	[MG_U74A] 102250_at [MG_U74Av2] 102250_at [MOE430A] 1449508_at [Mouse430A_2] 1449508_at [Mouse430_2] 1449508_at	EF208034 NM_028877 AK014493 BC113196 BC113802 BY713904 BY708587 BY735630 BY756014 CJ236282 BQ831869 DV645708 AV482481 AI550966 BY382173 BY452646 AA591949 BX513797 CJ097072 CJ219263 BY091617 AI608428 AV074657 AL024300 AV228075 BX639088
4632415K11Rik	ENSMUSG00000034105	Mm.358759	74347	NM_028883.2	NP_083159.1	[MOE430B] 1430614_at [Mouse430_2] 1430614_at [MOE430B] 1430614_at [Mouse430_2] 1430614_at	AK079239 AK079186 NM_028883 BC030874 AK014579 AK173215 BU503619 BG342399 BY714022 BE309288 BF582923 BI645537 BG962576 BG261769 CX209785 DT927112 DV652385 CB849156 AV174239 BB179757 DT914768 BY722003 BB308530 BB632098 AK030716 BY722127 DT932394 BP760864 BB
4632428N05Rik	ENSMUSG00000020101	Mm.273584	74048	NM_028732.3	NP_083008.1		AK079734 NM_028732 AK163118 AK170419 AK032383 AK131118 AK033393 AK014600 AK162635 AK030479 AK142494 AK171045 AK159864 AK159086 AK170059 BC003967 BF159010 BQ890194 BF135922 BF136938 CA976665 EF426799 CB203475 BG871985 BG962451 CF727550 BF606948 BF118963 BB
4632434I11Rik	ENSMUSG00000030641	Mm.26468	74041	NM_001080995.1	NP_001074464.1		NM_001080995 DQ400346 AK154915 BC066148 AK014608 BG921019 CO809839 DV662064 CO797661 CO800654 BY755268 DV654667 CF734707 BY719689 BE369322 BY748542 BG083353 CJ052528 BB463610 BB657288 BY714063 CN688423 CN720075 AU017771 CN717836 AU016398 BX516031 CK332037
4732418C07Rik	ENSMUSG00000034210	Mm.283565	230648	NM_172698.2	NP_766286.2		AK138066 AK157136 AK171927 NM_172698 BC059213 AK037704 AK033905 AK132525 AK163820 AK030011 AK028618 AK078691 AK163435 AK080626 AK028740 AK079503 BC016074 BF179991 AK085129 BC028320 AK162090 BU512173 BQ964504 DV070350 BF300630 DV049147 CB320895 CF617550 BG	CCDS18494.1
4732429D16Rik	ENSMUSG00000034641	Mm.275986	217305	NM_145437.2	NP_663412.1	[MOE430A] 1424832_at [Mouse430A_2] 1424832_at [Mouse430_2] 1424832_at	AK028662 BC019814 NM_145437 AK041292 DY243952 BB612896 DY244007 AY457051 AB292062 BI246742 BB226512 BX528836 AA793702 BX523675 BB637783 AI158597 AA096515 AI550839 BY483450 AA793432 BB241319 BB230634 BB310985 DY245852	CCDS25615.1
4732456N10Rik	ENSMUSG00000048699	Mm.461267	239673	NM_177717.3	NP_808385.1		AK028791 NM_177717 BC118024 BB003766 BB613108	CCDS27855.1
4831426I19Rik	ENSMUSG00000054150	Mm.212688	212073	NM_001042699.1 NM_172500.2	NP_001036164.1 NP_766088.2	[MOE430B] 1440402_at [Mouse430_2] 1440402_at	NM_001042699 NM_172500 AK029216 BC099694 AK030542 AK166152 BC063771 CB203960 CB565991 BG298222 CX227986 DV654880 AV243972 BB025606 BB613778 CN721328 CN722965 CN718887 AI505333 AA674371 BB840763 BY015031 BY014727 BX633303 BB819314 BB733613 BY375906 AV24627
4833403I15Rik	ENSMUSG00000024481	Mm.26379	74574				XM_988298 AK014652 BC113158 BY714149 BB613533 BG068822 AU023885 BY314955 AU023583
4833418A01Rik	ENSMUSG00000041966	Mm.281668	75763	NM_198005.1	NP_932122.1	[MG_U74B] 110373_at [MG_U74Bv2] 110373_at [MG_U74B] 110373_at [MG_U74Bv2] 110373_at [MG_U74C] 133574_at [MG_U74Cv2] 133574_at [MG_U74C] 133574_at [MG_U74Cv2] 133574_at [MOE430B] 1429847_a_at [Mouse430_2] 1429847_a_at [MOE430B] 1433831_at [Mouse430_2] 1433	AK160679 AK081839 AK014717 NM_198005 BC031546 AK032839 AK088311 AV140064 BY762324 BY746383 AV157207 BI853897 CV558523 CK792682 CN535123 CK634572 CX225371 BI408358 EL607522 BM938776 DV646412 BM212567 BG914423 EL605932 BY750529 BB623342 CN537475 AV323320 BB	CCDS16111.1
4833422F24Rik	ENSMUSG00000027670	Mm.72179	74614	NM_029021.1	NP_083297.1		AK032330 AK014751 NM_029021 AK042271 BC020160 BF120889 BE913527 BY714247 BB239490 BB622670 BB639147 CN663505 CB947952 BY594890 BY235268 BY773086 BX635878 AV250336	CCDS17080.1
4833423E24Rik	ENSMUSG00000075217	Mm.17636	228151	NM_001081664.2	NP_001075133.1		AK036825 AK076485 BC120879 NM_001081664 BB142501 AV250450 BB614163 BG085082 BG072248 AU042002 AW213986 AA789940 EH099068 AA142430 AV017699 AA760218 EH108288 BY777030 BY143497 BY783360 BY785191 BB143688 AA726814 AV230321 AA794560
4833424O15Rik	ENSMUSG00000033342	Mm.72187	75769	NM_029425.1	NP_083701.1		AK076176 AK043629 NM_029425 AK082692 AK032034 BC031879 AK014763 AY512657 BY714259 CX240013 BG404634 BM964061 CF537511 BB264078 AV334098 AV222135 BB394486 BB641254 BB658760 BB474739 BB651525 BB611685 BE948617 BB622243 BG805748 CB722774 CX209805 CK618702 BE	CCDS17796.1
4833426J09Rik	ENSMUSG00000048371	Mm.290750	382051	NM_001024606.1	NP_001019777.1		NM_001024606 BC094946 AK144944 AK220385 AK014774 DV054120 CA468722 EL607727 EL607839 BY734644 BY714268 CN725401 CN716065 AI647858 BG072289 BG085123 AU042129 BB771806 BF471515 AW261742 BX519330 BE944262 AW907734 AW907735 BY366552 BY017072 BY019019 BY331033	CCDS22582.1
4833442J19Rik		Mm.274099	320204				AK044252 AK083766 AK047167 AK132096 BC065807 BC048711 NM_177101 AK160463 AK029471 AK077292 BC046911 BQ955984 BU503956 DV046713 BI695019 BC018279 CK022868 CA460983 CB952864 CF585798 DN174886 BB646155 BB341226 BB277282 BB617518 AV288616 AV252820 BB614316 BB
4921509C19Rik	ENSMUSG00000061525	Mm.280614	381393	NM_198655.2	NP_941057.1		AK029504 NM_198655 BC119073 BC119071 AV254322 BB614539 CJ047047
4921513D23Rik	ENSMUSG00000060657	Mm.379361	223989	NM_001081154.1	NP_001074623.1	[MG_U74B] 109529_at [MG_U74Bv2] 109529_at [MG_U74C] 128625_r_at [MG_U74C] 138322_at [MG_U74Cv2] 138322_at [MOE430B] 1455381_at [Mouse430_2] 1455381_at [MG_U74Cv2] 166305_r_at	NM_001081154 AK220341 AK035704 BC031575 AK053159 BC069852 AK145606 BU517835 BI688308 DV047291 DV053035 CB181346 BF119373 AK040067 BI687548 BI664454 BI688751 BI654865 BI113475 BG920097 BG919182 BI736595 BY736157 BQ769599 BY756534 BB486823 CF901244 BB123487
4921520G13Rik	ENSMUSG00000029607	Mm.439817	66729	NM_025732.3	NP_080008.1	[MG_U74C] 134901_f_at [MG_U74C] 134902_f_at [MOE430A] 1449395_at [Mouse430A_2] 1449395_at [Mouse430_2] 1449395_at	BC052346 AK146023 AK014929 NM_025732 AK017053 BU935817 BY714445 BU936768 BY716735 BY737317 AV263387 BX640188 AV263397 AV283738 Z31154 AV265842 AV265289 AV261888
4921523A10Rik	ENSMUSG00000044957	Mm.444633	110332	NM_173449.3	NP_775625.1	[MOE430A] 1416426_at [Mouse430A_2] 1416426_at [Mouse430_2] 1416426_at [MG_U74A] 94478_at [MG_U74Av2] 94478_at	AK076579 NM_173449 AV255797 BB614637 BY490687 BY384932 BY488324 CA870184 CJ288525 CJ217671 CJ227873 CJ270054 BB550185 AV329939 BB426582 AV301019 AV089382 BB423318 BB088963 AV354668 BB423319 BB468435 BB423373 BB363868 BB429187 AV266271 AV353370 AV330000 AV
4922501C03Rik	ENSMUSG00000056919	Mm.335338	382090	NM_199316.2	NP_955020.2		NM_199316 AK135482 AK037916 AK163175 AK129260 BC004073 DV045539 CF580623 CO805029 BC028799 CN528003 CD350708 CB232129 CK637510 CB247422 CB246096 CK639077 CN460499 CX219097 CN456181 BE377496 CK634337 CV555494 BU055893 CN531186 CN459166 CJ051976 BG069062 CB
4930402E16Rik	ENSMUSG00000033624	Mm.370024	319518	NM_198308.1	NP_938050.1	[MG_U74B] 113318_at [MG_U74Bv2] 113318_at [MOE430B] 1434480_at [Mouse430_2] 1434480_at [MOE430B] 1444665_at [Mouse430_2] 1444665_at [MOE430B] 1459869_x_at [Mouse430_2] 1459869_x_at	AK129472 AK078515 AK029575 AY223867 NM_198308 BC120745 BC125425 BF607126 BQ932066 CN535242 BF301019 BG972591 CX217350 CB245098 CN531075 CV559867 CF536716 CN529740 BI852091 BI735370 CV557224 BG069459 BB614855 CK780428 CK638803 CN536699 BM939475 CK636565 BU	CCDS22670.1
4930402F06Rik	ENSMUSG00000079421	Mm.159338	74854	NM_001080709.1	NP_001074178.1	[MOE430B] 1432110_at [Mouse430_2] 1432110_at	NM_001080709 AK015047 BC115677 BC115676 BY714573
4930408O21Rik	ENSMUSG00000030887	Mm.394441	67983	NM_001040136.2	NP_001035226.1	[MG_U74A] 102000_f_at [MG_U74Av2] 102000_f_at [MOE430A] 1431741_a_at [Mouse430A_2] 1431741_a_at [Mouse430_2] 1431741_a_at [MOE430A] 1435757_a_at [Mouse430A_2] 1435757_a_at [Mouse430_2] 1435757_a_at	AK017019 AK005921 NM_001040136 AK006727 AK015115 NM_001040137 BY714661 BY716703 BU938871 BY715127 BF683016 AK015578 CN843021 BY706059 BB616943 BB615954 AB046235 BF017867 CF981988 AW544003 BM225576 CK347051 BM228634 AW555404 AI266923 BB738780 AI036962 BB73
4930417M19Rik	ENSMUSG00000028457	Mm.74465	320571	NM_177195.3	NP_796169.2	[MG_U74C] 129480_r_at [MG_U74Cv2] 166192_at	NM_177195 EF377342 AK078567 AK076708 BQ923576 BU846898 BF101483 AV274685 BB623716 BB616581 AV261098 BB615056 BY716205 CF982622 CK137063 BF149569 BY228265 BF149579 BY228468 BY228164 BX630540 BB572525 AV268553 CB273507 AV276934 AV267331 CK376785	CCDS18091.1
4930422I07Rik	ENSMUSG00000032425	Mm.259988	71640			[MG_U74C] 137111_at [MOE430B] 1445654_at [Mouse430_2] 1445654_at [MOE430B] 1456518_at [Mouse430_2] 1456518_at [MOE430B] 1458491_at [Mouse430_2] 1458491_at [MG_U74Cv2] 166784_at	XM_150216 AK161903 AK140635 AK137745 AK015179 BF581959 BI111574 CA315622 BG404685 BE917544 BU610496 BI650220 BI693239 BI693234 CX228563 BG081299 BY714730 CJ056533 CJ061284 BB622254 CK373842 AA472543 CK378847 BG068263 BY248159 BX524939 BU700736 BU700457 CK
4930428E23Rik	ENSMUSG00000073094	Mm.460747	434800			[MG_U74C] 138913_f_at [MG_U74C] 138913_f_at	AV262125 BB615138 BU961571 AK132828
4930430F08Rik	ENSMUSG00000046567	Mm.268474	68281	NM_175128.1	NP_780337.1		AK160693 AK032226 NM_175128 AK036647 BC082587 AK077761 AK082894 AK016270 AV159304 BB611440 AK015251 AK078231 BY714808 BY715889 BI411137 CB201525 BF144540 CO044576 CK129780 BI736756 CX238520 CJ050259 AV312369 BB629598 BB622542 CX241167 CB846060 CB845825 BG	CCDS24151.1
4930431L04Rik	ENSMUSG00000061864	Mm.236368	270049	NM_175032.1	NP_778197.1		AK080614 NM_175032 BC111102 BB641428 BB266126 BY380474 CN670813	CCDS22318.1
4930432O21Rik	ENSMUSG00000053347	Mm.26540	74670	NM_001025373.1	NP_001020544.1	[MOE430A] 1434625_at [Mouse430A_2] 1434625_at [Mouse430_2] 1434625_at [MG_U74Av2] 160725_at [MG_U74A] 94436_at [Mu11KsubB] Msa.28805.0_f_at	BC066031 NM_001025373 XM_001471514 AK164876 AK036434 AK015297 BG966991 BC038865 BU611703 CO043076 BU609610 BI733084 CF733122 DV660692 BB629327 BB527343 AI527899 DW712032 BG805011 BI989084 BM118654 AV120222 BQ264764 BB610942 DW711937 BQ264763 BG068399 AU02
4930443G12Rik	ENSMUSG00000027880	Mm.307948	74686			[MOE430B] 1431974_at [Mouse430_2] 1431974_at	AK015371 XM_131087 AV264068
4930444A02Rik	ENSMUSG00000037251	Mm.17631	74653	NM_029037.4	NP_083313.1	[MG_U74B] 110172_at [MG_U74Bv2] 110172_at [MG_U74C] 131397_at [MOE430A] 1424003_at [Mouse430A_2] 1424003_at [Mouse430_2] 1424003_at [MOE430A] 1424004_x_at [Mouse430A_2] 1424004_x_at [Mouse430_2] 1424004_x_at [MG_U74Cv2] 165556_at	AK043620 NM_029037 AK036348 BC027296 AK160873 AK032677 AK170994 AK015374 AK138952 BF158650 BY714928 BB623085 BI872905 BF139660 CF730669 BG247497 CA450723 CO425443 CF537498 BF134884 BG072230 CF748743 CX217782 CF732165 BM947775 CF724681 BB132170 BB641067 BB	CCDS22204.1
4930451C15Rik	ENSMUSG00000022759	Mm.38634	74685	NM_029053.2	NP_083329.1		AK132588 AK161226 AK015438 AK039092 NM_029053 AK143245 BC115679 BC115678 BY714983 BG085039 CJ046428 CJ046508 BY731592 BB181911 BG072290 BB201756 BB634732 AA530579 BY705034 BB632917 AU042130 BG085124 AI596955 BY118282 BY117194 BY121163 BY120561 AV015356	CCDS28006.1
4930453N24Rik		Mm.212157	67609				AK002578 AK075826 BC020029 AK161311 NM_026273 BI411497 BY703091 BF682807 BF682095 CX219005 BU937743 CO804776 BU936500 CA317713 CA463036 CX232375 BF134584 CX205024 CA317282 BI144256 CA466511 CV736181 CO796543 DV650589 BI104960 CN834711 BB610452 CN841971 CN
4930455C21Rik	ENSMUSG00000002846	Mm.132231	76916	NM_024273.1	NP_077235.1		AK143063 BC002243 NM_024273 AK081781 BU520139 CB193997 BF100170 CB232630 BU609939 AK078465 BY715009 AK015460 CJ056343 BY728540 BQ175474 BY719468 AK012774 BY711889 BI989666 BE305307 AV446990 CJ272384 AV587436 DT929088 AA437819 CK336234 AA982093 BY047416 BF	CCDS28169.1
4930471M23Rik	ENSMUSG00000029175	Mm.247985	74919	NM_175675.2	NP_783606.1		AK037237 AK051359 NM_175675 AK159707 AK049408 AK077623 AK169121 AK151122 AK149968 AK169163 BC019457 AK015555 BQ899688 BU152499 BQ958313 BY715105 BF099222 BG175711 CX562124 BI413012 BU522545 CX202278 CK128959 CX242943 BI559328 BF539913 DV650522 DV652566 CO	CCDS19161.1
4930481F22Rik	ENSMUSG00000033409	Mm.390078	668110	NM_001048145.1 NM_029139.1	NP_001041610.1 NP_083415.1		BY715157 AY899936 NM_029139 AK015606 BC100478 AY899935 NM_001048145 CN836548 BB616021
4930486G11Rik	ENSMUSG00000043289	Mm.335329	75033	NM_175213.3	NP_780422.1	[MOE430B] 1437935_at [Mouse430_2] 1437935_at	AK043929 NM_175213 BC096613 AK082395 AK166209 BQ921881 CX242183 BB650953 DV646928 BB641815 BY734680 CJ092233 BB410996 BB652461 DV653466 BB821151 BB812023 CJ053349 BB810618 CJ053350 BY009450 BY016449 BB548294 BB227752 BB236986 BB187321 BB607694 BB405440 BY	CCDS23371.1
4930486L24Rik	ENSMUSG00000050345	Mm.19839	214639	NM_178098.2	NP_835199.1	[MG_U74B] 113807_at [MG_U74Bv2] 113807_at [MOE430B] 1430051_at [Mouse430_2] 1430051_at	AY146988 NM_178098 BC061218 AK145933 AK015635 BY715190 CB571620 CB571585 CK020621 CB572443 CB571320 CB574141 CB320333 CB317981 CB572530 BY757448 BY737097 AW545031 DT905100 AI324146 DT907488 AW545027 CN698870 AI322507 DT931585 AA017881 AI155370 DT932290 BY	CCDS26583.1
4930488N24Rik	ENSMUSG00000072211	Mm.359615	75011				AK015649 BY715207 BX630194
4930500L23Rik		Mm.141282	74973				AK015668 BX522552 AI505676 BB573337 AV264612
4930500O05Rik	ENSMUSG00000078716	Mm.171489	242409	NM_001085508.1	NP_001078977.1	[MOE430B] 1439969_at [Mouse430_2] 1439969_at	NM_001085508 AK029713 AK148848 BU555398 CD349864 CB248373 CA749243 CX243171 CA752093 CF426542 AV264642 CA322137 BB573370 CB722860 CF539307 CB523609 CB057749 BU054284 BB667299 CF537587 BB623821 BQ174496 BQ176353 AV269488 BU920041 BE304167 CB247211 BB614424
4930503B20Rik	ENSMUSG00000048652	Mm.250432	75015	NM_029144.3	NP_083420.2	[MG_U74C] 137966_at [MOE430B] 1431184_a_at [Mouse430_2] 1431184_a_at [MOE430B] 1431185_at [Mouse430_2] 1431185_at	AK015685 BC048658 NM_029144 AK007081 BF018645 CN837720 AK005936 CR515029 AV266682 AV269557 AV269200 AV270286 AV261861 BY706072 CR521110 BB016186 BB016003 AV271591 CR516453
4930503L19Rik		Mm.87470	269033				AK148410 BC057927 AK080780 AK157775 AK037066 NM_172967 AK160248 BC038602 AK087788 BB295103 AV264889 BB615396 BB643345 AK160714 BC049726 BG296083 BI648275 CK020108 CF734406 CN530049 BU963129 BI556633 DV651050 BY741539 BI556016 BB296152 BY712914 BB642960 CF
4930506M07Rik	ENSMUSG00000041362	Mm.37338	71653	NM_175172.4	NP_780381.1		AK220405 AK082304 NM_175172 BC030338 AK081027 EF055486 AK015721 BQ955942 BQ950275 BQ925734 BF161535 BI150034 CX563716 BI647545 DV657531 BQ947350 CO429979 BI854731 BM944015 BF136498 BY715262 BI556613 BG862473 CF536274 BM963473 BM949510 BY747938 BY727983 BB
4930511M11Rik	ENSMUSG00000014529	Mm.85064	75010	NM_029141.3	NP_083417.1	[MOE430B] 1429353_a_at [Mouse430_2] 1429353_a_at [MOE430B] 1432401_a_at [Mouse430_2] 1432401_a_at	AK015666 NM_029141 AK015761 BC115681 AK019559 AK161344 DV662375 AV262828 BB615173 CK137339 BY714591 BY089733 BB233319 AV204554 AV258266 AV269796 AV044252 AV264577 AV041315 BB573884 AV262533 AV278810 AV268739 AV265028 AV257196 AV256190 AV279828 AV281683 BB	CCDS19067.1
4930519F16Rik		Mm.1441	75106				AK039711 BC107248 BC114984 BC115753 NM_029170 BC107249 AK015842 BY715386 BB633960 BQ174778 CX237052 DV653626 BB196174 BU609865 CJ052525 BY014453 AV266644
4930522H14Rik	ENSMUSG00000060491	Mm.45820	67646	NM_026291.2	NP_080567.1	[MG_U74C] 130250_at [MOE430B] 1431104_at [Mouse430_2] 1431104_at [MG_U74Cv2] 165857_at	BY715420 BY705892 AK005726 AK019777 NM_026291 AK015869 CA463270 BC125549 BC125547 BY715793 AV039526 AV039423 AV261583 BB016484 AV254831 AV273025 BB020223 AV267013	CCDS18465.1
4930524E20Rik	ENSMUSG00000047079	Mm.50414	75097	NM_001081661.1	NP_001075130.1		AK015883 NM_001081661
4930529F22Rik
4930544G11Rik	ENSMUSG00000036463	Mm.389756	67653	NR_003637.1			AK016035 AK006363 BY706430 BY715618 BC107181 BC107182 CN841345 CJ046863 CB273242 CK137906 BF149676 BE634783 BE633459 AV269604 AV045858 AV278316 BB572565 AV278504 AV043060 AV260834 AV264226 AV279743 AV280070 AV266557 AV256238 AV267597 AV039703 AV261410 AV2
4930544O15Rik	ENSMUSG00000044556	Mm.331798	75173				BC152479 BC119474 XM_485433 AK016041 CF982527 BB766126
4930546H06Rik		Mm.227456	75202				BC023679 AK016052 NM_029205 BU938247 BY715647 AK020993 BE305573 CF531456 BI691595 BY727096 BY727094 CF530780 BI852002 CF105116 CB055828 BY745615 AK080293 CA465266 BB283902 CX221467 BF160139 AA175763 BX528258 BX634711 AI449148 AV471159 CX201900 AV260142 BB
4930547N16Rik	ENSMUSG00000035365	Mm.179378	75317	NM_029249.2	NP_083525.1	[MG_U74B] 114828_at [MG_U74B] 114828_at [MG_U74C] 128870_at [MOE430B] 1429361_at [Mouse430_2] 1429361_at [MOE430B] 1431358_at [Mouse430_2] 1431358_at [MOE430B] 1435773_at [Mouse430_2] 1435773_at [MOE430B] 1435773_at [Mouse430_2] 1435773_at [MG_U74Bv2] 163	NM_029249 BC070476 AK131981 AK137160 BC050991 AK151268 AK150571 AK152208 AK030970 AV117686 BB610915 AK016062 BQ885169 BI662099 CN461741 CF737319 CO043560 BB399487 BB651809 CD771496 BB032658 BY743517 CJ135284 CN677538 BY744126 CJ055355 BQ558284 BB620048 CD
4930550L24Rik	ENSMUSG00000046180	Mm.60906	75352	NM_023774.2	NP_076263.1	[MOE430A] 1450793_at [Mouse430A_2] 1450793_at [Mouse430_2] 1450793_at	BC087920 NM_023774 AF319984 BY715693 CB319755 EG563089 EG563676 EG564108 EG564914 EG565047 EG564958 EG563277 EG563166 EG564102 EG564969 EG563665 EG563620 EG564121 EG564625 EG564645 EG564528 EG564651 EG564050 EG563974 EG563200 EG564211 EG563940 AA895974 EG
4930563P21Rik	ENSMUSG00000041255	Mm.159484	75275	NM_029232.1	NP_083508.1	[MOE430B] 1432203_at [Mouse430_2] 1432203_at	BC050803 NM_029232 AK016214 BY715824 CA463810 BX631311	CCDS16558.1
4930568D16Rik	ENSMUSG00000026882	Mm.159604	75859			[MOE430B] 1432199_at [Mouse430_2] 1432199_at	AK016248 XM_130220 BY715860
4930572J05Rik	ENSMUSG00000056665	Mm.268603	223626	NM_198607.1	NP_941009.1	[MG_U74C] 138467_i_at [MG_U74Cv2] 138467_i_at [MOE430B] 1428860_at [Mouse430_2] 1428860_at	BC047266 NM_198607 BQ714713 BG243093 AK019809 BQ892861 BI416107 BI905271 BY715904 CX242365 CK627820 BB636492 BX524766 CX236647 AW701567 BY295602 AA120146 BE648686 CX223501 AI641864 AA871593 BB212820 BE991185 BE991313 BM936004 CX217305 AV575082 BY338430 AV	CCDS27527.1
4930578C19Rik		Mm.159617	75905				AK163928 AK085770 NM_175228 BC118515 AK016298 BY715930 BB536046 BB664592 BB514976 BB389739 BB661902 BB651176 BX529185 AI182647 AI154005 BB018466
4930579C15Rik	ENSMUSG00000028575	Mm.25097	67753	NM_027089.3	NP_081365.2	[MG_U74A] 103929_at [MOE430A] 1429721_s_at [Mouse430A_2] 1429721_s_at [Mouse430_2] 1429721_s_at [MOE430A] 1453265_at [Mouse430A_2] 1453265_at [Mouse430_2] 1453265_at [MOE430B] 1454192_at [Mouse430_2] 1454192_at [MG_U74Av2] 160985_at [Mu11KsubA] C81058_rc_	BC089517 NM_027089 AK016313 AK006446 BY706493 AK016738 BY715953 DQ336137 BY716419 BU945771 C81058 CB273685 BY365855 BE632290 BG066938 BX629392 BB012071 CR519678 AV269732 BB572592 BB020386 AV279590 BB019640 BB018628 AV280004 AV282270 BB013280 AV282410 BB01	CCDS18362.1
4930579E17Rik		Mm.261764	75847				AK039004 BC096030 AK043122 NM_178629 BC086665 BC050993 AK051322 BC118038 AK135365 BC118030 BC024061 AK045940 AK016317 BI693984 BY715956 DV044370 AK142563 BU512271 BI456254 BC049756 CF737326 CF736374 BI151004 CA494561 CV562793 BB311487 BB640413 CN691705 CJ
4930579J09Rik	ENSMUSG00000035179	Mm.25939	67752	NM_133689.1	NP_598450.1	[MG_U74B] 110477_at [MOE430A] 1418870_at [Mouse430A_2] 1418870_at [Mouse430_2] 1418870_at [MG_U74Bv2] 163251_at	AK005821 AK016325 AY032666 NM_133689 BC118523 BY715964 BY705973 AB046309 CN842070 BG083304 CF105873 BY594545 BG070385 BE628307 AU015816 BY457883 AI647341 AI449711 AA145056 BY094875 BY234993 BX630729 BB379401 BY115172 BB240395 AV045027 AV155886 AV258951 BB	CCDS29577.1
4930583H14Rik	ENSMUSG00000037161	Mm.273339	67749	NM_026358.2	NP_080634.1		BC022740 BU503101 BC012511 BC049556 AK151401 AF228502 AK016342 AK006339 NM_026358 BG298499 BU502841 BQ946068 BI739985 BU505353 BQ921325 BG297861 BU503743 BI737143 BU503239 BG298536 BQ929985 BQ930481 BQ960531 CB193105 BI871925 BG342401 BI737753 BI739461 BG	CCDS17338.1
4930590J08Rik	ENSMUSG00000034063	Mm.444785	381798	NM_198668.1	NP_941070.1		AK029822 NM_198668 AK042615 BM963902 BM942397 BB245674 BM933832 BB639749 BI133754 CF167677 AV275322
4930595M18Rik	ENSMUSG00000060673	Mm.109633	245492	NM_173435.2	NP_775611.1		AK029824 NM_173435 BC131910 BC132591 BB616016 BB020063 BB616576 AV274661
4931406C07Rik		Mm.261842	70984				AK157935 AK133192 AK147073 AK088123 BC016078 NM_133732 BC011540 BC025213 AK086514 AK165437 AK016432 AK135434 AK133768 BG245961 BF100397 BF788036 BF782593 BF782029 BG172155 BG176152 BG873572 BF385746 BY716087 BG243560 BG404026 BI855027 BI684674 BU504184 CT
4931407G18Rik	ENSMUSG00000007907	Mm.272787	70977	NM_027631.2	NP_081907.1	[MG_U74C] 132458_at [MOE430B] 1429744_at [Mouse430_2] 1429744_at [MG_U74Cv2] 165406_at	BC049750 NM_027631 AK076636 AK016441 BU962723 BY716098 CA465128 CN839224 CN835960 CN840219 CN837778 BB667158 BB614811 CB273481 BU961088 AI595289 BY458887 AI428159 BY095995 AV260000 AV260619 BB679352 AV259413 AV259504 AV208885 AV043617 AA061299 AV041557 AV
4931408A02Rik	ENSMUSG00000039903	Mm.253077	70967	NM_027627.1	NP_081903.1	[MG_U74C] 135719_at [MG_U74Cv2] 135719_at [MOE430A] 1454048_a_at [Mouse430A_2] 1454048_a_at [Mouse430_2] 1454048_a_at	BC132305 AK037486 AK016443 AF358257 BC100350 NM_027627 BY716103 CF615932 BY707113 AK007044 CO044727 CD774240 BB154476 CX225033 BB630672 BY723700 BB694730 BU755870 AJ507045 BB853892 AI838335 CX222770 BE652074 BY229104 AV207030 BB191852 BB178664 BB049879	CCDS28319.1
4931409K22Rik	ENSMUSG00000038199	Mm.255800	231045	NM_177676.4	NP_808344.2		AK029839 NM_177676 BC145792 BY726273 AV271477 BB616129 CN725168 CR522845 AV045509 CR518255 BB014552 BB290050
4931414P19Rik	ENSMUSG00000022179	Mm.79815	74359	NM_028890.2	NP_083166.1	[MG_U74C] 128564_f_at [MOE430B] 1429420_at [Mouse430_2] 1429420_at [MG_U74Cv2] 166256_f_at	BC034212 BC029624 NM_028890 AK016457 AK163117 BF164340 BF141238 BU510843 BI079189 BY716127 CF551100 CB181891 CA317690 BI852085 BB639710 BF144062 BE687561 CF948637 BG969113 CB849759 BB759163 BE848975 CD540951 BY556755 BE686594 BB749704 BY461133 CJ054917 BY	CCDS27094.1
4931431F19Rik	ENSMUSG00000055643	Mm.158518	70980			[MOE430B] 1453516_at [Mouse430_2] 1453516_at	AK016497 BY716177 BY459364 BY096533 AI614169 AI507607 BX631383 AA497881
4931432M23Rik	ENSMUSG00000048400	Mm.272119	70993	NM_027640.1	NP_081916.1		AK016501 BC145787 NM_027640 BY716181 AI595006 AI429122 AI507022 AA492639 BY090585 AI615327 BX633107 AI507575 AI614357 CR518784 AA492980 CF105923 AA065348
4931440B09Rik	ENSMUSG00000024114	Mm.328839	71003	NM_027644.1	NP_081920.1	[MOE430A] 1432312_a_at [Mouse430A_2] 1432312_a_at [Mouse430_2] 1432312_a_at	NM_027644 AB049453 AK016509 BU519107 BB651919 BY322824 BY320796 BY320996 BY327268 CF164450 BY323577 BY324992 BX635482	CCDS28466.1
4931440F15Rik	ENSMUSG00000078157	Mm.443260	216622	NM_176829.2	NP_789799.1	[MG_U74C] 134940_i_at [MG_U74C] 134940_i_at [MOE430A] 1423583_at [Mouse430A_2] 1423583_at [Mouse430_2] 1423583_at [MOE430A] 1423583_at [Mouse430A_2] 1423583_at [Mouse430_2] 1423583_at [MOE430A] 1453560_at [Mouse430A_2] 1453560_at [Mouse430_2] 1453560_at [	AK029918 NM_176829 BU937481 CN842511 AV273030 BB616300 BU935657 CB273800 BF319743 AV040898 AV266120 BY706110 AV275829
4931440L10Rik	ENSMUSG00000046367	Mm.459583	71001			[MOE430B] 1430094_at [Mouse430_2] 1430094_at	BC145786 BB840235 BX630257 AI561630 BB013359
4932411N23Rik	ENSMUSG00000058670	Mm.60998	237029	NM_177705.2	NP_808373.1		AK029976 NM_177705 BC117865 BC117864 AV273558 BB616387	CCDS30382.1
4932412H11Rik	ENSMUSG00000040367	Mm.389053	242838	NM_172879.2	NP_766467.1	[MG_U74C] 128715_at [MG_U74Cv2] 166371_i_at	AK029981 NM_172879 CX220216 AV273641 CJ047374 BB616394 AV269590 AV257433 AI467216 AV275242 AV272956 AA103588	CCDS19068.1
4932415L08Rik
4932417I16Rik	ENSMUSG00000031951	Mm.87513	234740	NM_001033321.1	NP_001028493.1		AK030046 BC100402 AK155425 NM_001033321 AK086287 BC132428 BC132430 BF582884 BI106773 BF785610 BQ955642 BI732693 CB955314 CD353041 CA316905 DV660004 BE952098 AW558321 AW555790 CN720023 DN173224 BG088697 BB524176 AV274211 BB662789 BF159406 CN720226 BB616499
4932425I24Rik	ENSMUSG00000022805	Mm.294342	320214	NM_001081025.1	NP_001074494.1	[MG_U74C] 129424_at [MG_U74Cv2] 129424_at [MOE430B] 1456711_at [Mouse430_2] 1456711_at	NM_001081025 AK077038 AK045121 AF503943 AV275122 BB616615 C87819 BQ557469 BU583902 BB649459 BQ552603 AW213502 BB787441 BB295200 BB709795 BY088585 AI645863 AA144811 CK334586 AI449860 BX638471 BB643355 BB019579
4932438A13Rik	ENSMUSG00000037270	Mm.207907	229227			[MG_U74B] 114488_at [MG_U74Bv2] 114488_at [MOE430A] 1427016_at [Mouse430A_2] 1427016_at [Mouse430_2] 1427016_at	XM_001475233 AK173100 BC079623 AK220265 AK086976 AK030086 AK172264 BC034738 AK148181 AK028716 BC027125 AK052702 AK041642 AK164468 AK088301 AK041411 BC064036 AK134811 BQ887609 BC024954 BG246389 DV064800 DV065865 AV261068 BQ937005 DV051219 BI731337 DV049246
4933400A11Rik	ENSMUSG00000055357	Mm.379123	66747	NR_003635.1		[MG_U74C] 133623_f_at [MG_U74C] 133623_f_at [MOE430A] 1420777_a_at [Mouse430A_2] 1420777_a_at [Mouse430_2] 1420777_a_at [MOE430A] 1420777_a_at [Mouse430A_2] 1420777_a_at [Mouse430_2] 1420777_a_at	AK016585 AK015979 BC107284 BC107241 BC107240 BY715550 BQ559255 BB573683 AV268463 AV265653 AV256937 AV281880 AV279814
4933401F05Rik	ENSMUSG00000034623	Mm.19977	71037	NM_001081063.1	NP_001074532.1	[MG_U74B] 115716_at [MG_U74Bv2] 115716_at [MOE430B] 1453316_at [Mouse430_2] 1453316_at [Mu11KsubB] Msa.38048.0_s_at	AK016601 NM_001081063 BC115562 BU936344 CN831716 AI326081 AA497965 BE849119 AA497919 AA497934 AA497949 AI893715 BX639449 BB574023 AV263375 AA140046 AA140049
4933403F05Rik	ENSMUSG00000038121	Mm.125857	108654	NM_153794.4	NP_722489.1		NM_153794 AK147662 AK171655 AK162396 AK085159 AK142190 AK044238 AK034980 AK049567 BC038695 AK046149 AK077093 BC095936 AK159319 AK047020 AK079137 BI655378 CF583102 DV055885 AV278695 BI665071 DV042400 BI656654 CV556714 BI328669 CF748888 BI106292 CO045481 CB	CCDS29326.1
4933407C03Rik	ENSMUSG00000034390	Mm.453428	74440				AI591722 BX526555 AI503535 AA822732
4933407N01Rik	ENSMUSG00000020311	Mm.294641	66753	NM_025745.3	NP_080021.3	[MG_U74B] 108371_at [MG_U74Bv2] 108371_at [MG_U74C] 137881_at [MOE430A] 1424693_at [Mouse430A_2] 1424693_at [Mouse430_2] 1424693_at [MOE430B] 1440851_at [Mouse430_2] 1440851_at [MOE430A] 1451449_at [Mouse430A_2] 1451449_at [Mouse430_2] 1451449_at [MG_U74C	NM_025745 AK133874 AK162571 AK077120 BC018468 AK002471 DV071880 DV046358 BY702994 AV279489 DV063786 DV047223 BB616980 DV049143 DV050944 DV044425 DV041665 BU961952 CX242847 CN539403 BE307861 BI689432 BP753955 BU610033 CF726066 CX226575 BI110312 BI731578 BQ	CCDS24509.1
4933407P14Rik	ENSMUSG00000049506	Mm.117063	237958	NM_001082535.1 NM_199019.2	NP_001076004.1 NP_950184.2		NM_001082535 AK077122 BC090973 NM_199019 BC100418 BU938228 BU961928 AV279514 BB616983 AV259606 BB614909 CF197856 CB273636 CV308139 CJ096316 CV308140 BX633113 BB017945 BX632078
4933422H20Rik	ENSMUSG00000070332	Mm.308822	432613	NM_001033775.3	NP_001028947.1	[MG_U74B] 114077_at [MG_U74C] 129945_f_at [MG_U74C] 137409_f_at [MOE430B] 1456230_at [Mouse430_2] 1456230_at [MG_U74Bv2] 163400_at	AK133415 NM_001033775 CN833600 BB617115 AV281168 BU743688 AI647398 BY077414 AI449766 BY098377 CR518727 AV041311 AV262519 AV045877 AV282958 AV325866 AV206994 AA144750
4933426I21Rik	ENSMUSG00000058661	Mm.458666	71163				CA463423 BU937358 XM_001479782 BB661642 AI390201 AA220047 CJ046993 AK161337 CR516120 AV261458
4933428G20Rik	ENSMUSG00000049807	Mm.394118	58996	NM_021493.2	NP_067468.2	[MG_U74B] 106914_at [MG_U74Bv2] 106914_at [MG_U74B] 113615_r_at [MG_U74Bv2] 113615_r_at [MG_U74C] 132360_s_at [MG_U74Cv2] 132360_s_at [MG_U74C] 132360_s_at [MG_U74Cv2] 132360_s_at [MG_U74C] 138455_at [MG_U74Cv2] 138455_at [MOE430A] 1419745_at [Mouse430A_2	NM_021493 AK173187 AB041572 AK079135 BQ714474 CF582436 BI684038 BY716650 BQ900858 CF582437 CB589763 BU505571 BI146892 BQ771104 BG293765 AU050956 BE914683 BE533947 BI081115 CB524901 BM943900 BQ178275 BQ444174 CJ110974 BU708895 CX562224 CX243267 BI739912 CJ
4933429F08Rik		Mm.444826	328967				AK030242 NM_177828 AB199795 CV555733 AV282296 CF531467 BB617196 CX566345 BB851782 AK177275 BY588882 CJ054246 AK197396
4933433P14Rik	ENSMUSG00000044715	Mm.248019	66787	NM_178613.3	NP_848728.2		NM_178613 BC031494 AK030204 AK168962 AK042664 AK079775 AK171097 DV060499 DV064693 DV040947 BU517515 AK167871 CF586825 BF302013 CF616331 CK793679 BI663347 CX240925 BF607603 CB236361 CX122210 BI112582 BF141361 AU080631 BQ176150 CB234100 BG976989 CB231889 BY
4933434E20Rik	ENSMUSG00000027942	Mm.465235	99650	NM_025762.1 NM_027500.2	NP_080038.1 NP_081776.1		AK051238 AK150423 AK150324 AK150831 AK151002 AK151263 BC027190 NM_025762 AK034749 BC018438 AK077215 AK017833 NM_027500 BI454464 BF682574 BQ895378 BG173650 CA457703 BF682014 BF163852 BQ918001 CA980057 BU147979 BC022598 BU560543 BI557959 CX562880 AU050958 A	CCDS17520.1
4933434I20Rik	ENSMUSG00000035057	Mm.84115	67555	NM_026233.2	NP_080509.2		AK017057 AK016272 NM_026233 BY716739 AV255472 AV256715	CCDS22451.1
4933437F05Rik	ENSMUSG00000072919	Mm.79198	71275	NM_027744.1	NP_082020.1	[MG_U74B] 110725_at [MOE430B] 1430314_at [Mouse430_2] 1430314_at [MG_U74Bv2] 163925_at	AK017096 BC125331 NM_027744 BC125333 BU936294 CN834575 BY716775 BB217068 BB636883 BX518826 BG076717 AI592115 BY605844 AI447813 AA408565 BX633422 AA163934 AV284414 AV269227 AV283804
4933439F11Rik
5033411D12Rik	ENSMUSG00000055137	Mm.364180	192136	NM_138654.2	NP_619595.2	[MG_U74B] 116083_at [MG_U74Bv2] 116083_at [MOE430A] 1421422_at [Mouse430A_2] 1421422_at [Mouse430_2] 1421422_at	BC055852 NM_138654 AK160265 AK038969 BC064756 AF397014 BB617516 AV288463 CA884705 BB179576 BF789722 BB632749 BQ563314 CA884706 BX528739 AA276207 BX513109 BF460740 BX527965 AI180696 BB744379 AI586134 CJ068285 AI452058 CJ093524 AI037573 AA427012 CJ068463 CJ	CCDS26252.1
5033414D02Rik	ENSMUSG00000016495	Mm.275511	67759	NM_026362.2	NP_080638.1		DV068435 DV058194 DV072053 CF578832 DV064030 DV056171 AK017171 DT922050 DV068054 CB205753 DT931291 AK168454 AK170700 DT930106 CF617072 CV675506 CK022264 BI685492 CF616324 CF616696 AK017215 NM_026362 CK792647 BY716896 CF578833 CK129315 CX242794 CK031618 BC	CCDS29734.1
5133400G04Rik		Mm.151498	71242				BU938199 CA465618 CA465802 CA463120 BU938905 BU938760 CA463917 BU962733 CA464992 BU939646 BU961109 BU962062 CA463868 BC060950 BU937219 CN834510 CA463020 AY730532 NM_027733 BU937851 BY715984 NM_029485 CN831726 AK016341 CN837946 CN840115 DT916405 CN831903 C
5133401N09Rik	ENSMUSG00000050002	Mm.293919	75731	NM_001048060.1 NM_198004.2	NP_001041525.1 NP_932121.2	[MG_U74C] 129707_f_at [MG_U74C] 131541_f_at [MG_U74C] 140114_f_at [MOE430A] 1424496_at [Mouse430A_2] 1424496_at [Mouse430_2] 1424496_at [MOE430B] 1459007_at [Mouse430_2] 1459007_at [MG_U74Cv2] 169853_f_at [MG_U74A] 97324_at [MG_U74Av2] 97324_at [Mu11KsubB	NM_198004 NM_001048060 AK032811 AK045763 DV039754 DV043714 CA456934 DV048969 CB601927 BU557558 BF538324 BU525297 BC026742 BI079480 AK017224 BG866466 AI327034 BB623299 BB052753 BB636278 BG296336 BU559695 EL962054 AW476135 CF581637 CK386324 AA032308 CF38083
5330417C22Rik		Mm.316890	229722				BC051424 AK139330 NM_001033304 AK173149 AK017241 BC022655 BG245770 DV072891 DV054251 BY716980 DV048318 DV047090 BF142771 BQ954456 BU523639 CF586976 BF141940 BF535659 BI081786 DV050149 BF581951 BU522851 BU522616 BC038923 BF164971 BF123383 BI692291 CX244451
5430419D17Rik	ENSMUSG00000006204	Mm.118845	71395	NM_175166.3	NP_780375.2		AK035662 NM_175166 DV072551 AK017319 DV055569 DV070284 DV059787 BB628254 BB122477 BB111294 BB106470 BB115292 AV292211	CCDS21911.1
5430421N21Rik		Mm.347934	100126226				AK028825 NM_016879 AK009099 AF021836 AK133718 M92088 AF312018 NM_001003668 BC116388 AI325198 AA756820 AA727406 AA670816 AA727389 AA168336 AA792812 AA930364 AA161928 AA929968 BY708943 AA929852 AI325212 CJ048406 BQ562839 AA168280 AA589567 BB613157 AA739140
5430435G22Rik	ENSMUSG00000052688	Mm.44508	226421	NM_145509.2	NP_663484.1		AK163610 NM_145509 AK030688 AK079999 AK036056 BF159023 BF122277 BE916058 BI456691 BU571313 BI108589 CX203101 CO039920 AV293314 CJ137398 BB217524 BB618305 BY727528 BB128517 BB636929 BB628760 BE135065 AB232641 CA893972 BM234496 CA892797 CA563362 CX212586 CA	CCDS15272.1
5430437P03Rik		Mm.21749	68251				BF164647 NM_026636 BC005692 AK147083 AK077402 BG968584 BM454044 CA978461 BU843249 BQ951918 BU841073 BQ963872 BQ943296 CA977772 BE283081 CX210267 CB950742 BF137273 DV650653 BI649536 DN174018 BI150809 BF581428 BI649666 CA479703 CX235420 CX235077 BG975541 BU
5730403B10Rik	ENSMUSG00000004071	Mm.157648	66626	NM_025670.4	NP_079946.2	[MG_U74A] 100586_i_at [MG_U74Av2] 100586_i_at [MG_U74A] 100586_i_at [MG_U74Av2] 100586_i_at [MG_U74A] 100587_f_at [MG_U74Av2] 100587_f_at [MG_U74A] 100587_f_at [MG_U74Av2] 100587_f_at [MG_U74A] 101062_at [MG_U74Av2] 101062_at [MOE430A] 1416399_a_at [Mouse	AK031705 AK042254 NM_025670 AK035791 AK153988 AK142087 BC004063 AK017480 AK166141 AK005157 AK150219 AK051560 AK149939 BI453826 BI737631 BG247449 BY717272 BQ926439 BF180841 CB192891 BF584036 CA977550 CX565028 BG918018 CB182525 BI690176 BI414733 BF235822 CA	CCDS27925.1
5730403M16Rik	ENSMUSG00000062116	Mm.23838	232853	NM_172738.3	NP_766326.2	[MG_U74A] 104562_at [MG_U74Av2] 104562_at [MOE430A] 1434343_at [Mouse430A_2] 1434343_at [Mouse430_2] 1434343_at [Mu11KsubA] aa277748_s_at [Mu11KsubB] Msa.21826.0_s_at	BC055688 AK033116 NM_172738 CB236723 BG242226 CB196160 BB618414 AU067250 BG863314 AV173406 BU525467 CA752165 CF724062 CO427243 AV364010 BF607571 BB624175 CF531537 CK626611 BU053782 BG806511 BG806599 BG071243 AI987904 BG084189 C87662 AA763750 AA763760 AI32
5730410E15Rik		Mm.207715	319613				AK049811 NM_176998 AB232447 NM_178765 AB232449 BC065045 AK220268 NM_001032727 AB232448 AK078269 AK030720 BC048945 AK163432 AK030482 AK029072 AK047449 AK043739 BQ946205 BI735787 CX243605 BQ443614 CX224257 CO425611 CA319634 CF724604 CV563409 BI737915 BQ5714
5730427N09Rik	ENSMUSG00000060739	Mm.390634	59050	NM_021552.4	NP_067527.3		BF581996 DV054325 BG869772 CF553443 AV305618 BU519256 DV054617 DV064192 BY717384 BB619340 BY717705 BF141423 BF160874 DV063297 CA980369 BQ225547 DV048910 CA979257 CB193490 CB208878 CA492601 CF578871 CA492592 CK792623 CK794259 CB571233 CX564878 DV657444 CK7
5730437N04Rik		Mm.46654	70544				DV074927 BI687773 BY709458 BI413701 BY761785 NM_027457 BQ964661 BG172001 BU523787 AK009851 AK088025 AK158107 AK155326 BC019420 CA978500 BI852301 AK043276 BF119457 BY745969 CB195734 BG245073 BF141027 BI645541 BI692687 BI739880 BY703815 BI905143 CB195834 BG
5730455O13Rik	ENSMUSG00000054237	Mm.30607	70567	NM_001081075.1	NP_001074544.1		AK158100 AK172241 NM_001081075 AK172698 AK077572 DV052816 BB609906 AK017666 BI735294 BY717446 DV062229 BQ939866 BY752873 BG969777 BY751801 EH105502 CJ140440 BB618941 AV297833 BP776761 BI991736 BB693111 BE946023 BY472404 BX529731 AV492166 CD551375 AI506959
5730457N03Rik		Mm.158412	70593				AK031498 AK017671 DV044038 BY717450 BB039251 BB620958 BB618942 BB797971 BB802732 CJ194936 BY009058 BB873689
5730469M10Rik	ENSMUSG00000021792	Mm.27227	70564	NM_027464.3	NP_081740.2		AK156326 BC056635 AK017688 NM_027464 BI737607 BF682926 CF553898 BI454113 BU511035 BY717471 BQ884765 CB202878 BI143769 CN838119 CD353528 CD806991 CK128882 CX240106 CB946343 CB572614 BI100200 CX241065 BB639538 BM946622 CF583824 CF583825 BG084203 BF117236 BF	CCDS26957.1
5730470L24Rik	ENSMUSG00000027854	Mm.208619	66641	NM_025679.3	NP_079955.1		AK033553 NM_025679 AK134305 AK038295 AK035590 AK017694 AK014247 AK014113 AK019264 CB192621 BC004090 BQ924826 AK017452 BY717477 BE571849 CK787955 BY712152 BI080275 BF167014 CK792666 BI105945 BI556031 BU613834 CX223704 CB231936 BF138180 CO044742 CD353136 BY	CCDS17690.1
5730494M16Rik	ENSMUSG00000024269	Mm.263189	66648	NM_001004361.1	NP_001004361.1		AK141632 AK140853 AK040234 AK017728 AK032281 BC080777 NM_001004361 BG244297 BC060253 CF582280 BY717519 BU946343 DV063222 CF582281 CB205539 BG966789 CK788687 AK160220 BU848105 CO796893 BF163239 DV658729 CX217288 BU847033 BQ770487 CX243497 CA749513 DV655125	CCDS29105.1
5730494N06Rik	ENSMUSG00000027341	Mm.30116	70612	NM_027478.2	NP_081754.1		BC080755 AK017729 NM_027478 BC033429 AK170062 BG245031 DV066344 DV047370 BG968498 BY717520 BI872332 BF162116 BQ922165 DN173983 BG974859 CX231577 DV650487 DV650596 BI647712 CX240519 BG918352 DV662777 BU558659 CX228069 CX221524 CB840318 BE371663 BM118495 CK	CCDS16770.1
5730507A09Rik	ENSMUSG00000030518	Mm.441986	70638	NM_183087.3	NP_898910.1	[MG_U74B] 106821_at [MG_U74Bv2] 106821_at [MOE430B] 1430346_at [Mouse430_2] 1430346_at [MOE430B] 1430346_at [Mouse430_2] 1430346_at [MOE430B] 1433945_at [Mouse430_2] 1433945_at	AK172974 BC049085 AK138167 AK017751 NM_183087 CX237350 BU701417 CA327486 CD349931 CF743924 CB521480 CF532968 CX236405 CO041272 BB550527 BY723742 BM946633 CJ064044 BM935693 CF536001 CJ294714 AW492178 BE651206 AI644620 BX629479 AW490985 CJ054343 AW047451 BB	CCDS21336.1
5730507C01Rik	ENSMUSG00000073197	Mm.352227	236366	NM_001033157.3	NP_001028329.1		AK017753 AK139861 NM_001033157 BY717547 BQ951961 BY725988 AI608017 AI661144 BB700275 BB700321 DV648789 AV302817 BB404944 BB451742 AV359639
5730508B09Rik	ENSMUSG00000050549	Mm.317049	70617	NM_027482.2	NP_081758.1	[MG_U74A] 104515_at [MG_U74Av2] 104515_at [MG_U74B] 115701_at [MG_U74Bv2] 115701_at [MOE430B] 1429678_at [Mouse430_2] 1429678_at [MOE430B] 1447100_s_at [Mouse430_2] 1447100_s_at [Mu11KsubA] aa021803_g_at	AK162420 AK163003 AK017758 BY717552 CF586416 CF616200 CO809398 AK012470 NM_027482 BG066822 BG079987 BQ177008 CX734124 BY754834 BB635303 BB624776 CO429249 BY713823 AA795933 BY721564 CB523233 BC051576 BE853082 CF198252 BB600811 BB474029 AK084476 BE627168 BM	CCDS17829.1
5730528L13Rik	ENSMUSG00000039693	Mm.140749	66665	NM_028137.2	NP_082413.1		BC052696 AK013199 NM_028137 AK075956 AK017795 AK011381 BC028651 BY710669 BY717589 BU058895 BB610736 CV563086 CO427218 CF536671 AV099088 CK393920 BE979970 CK393931 BF147677 BM938678 BQ564132 AA472639 BY712216 CO041662 BE200307 CF751522 BF465691 AV483518 BX	CCDS18167.1
5730601F06Rik	ENSMUSG00000060510	Mm.428682	77519				XM_001475072 AK088432 BC089552 BC061209 BC048701 AK019941 AK020507 CA492710 CB182843 BQ891420 DV058738 CF583153 BU515966 BG175724 DV047182 BY746549 BY762523 BF179195 CA977622 BQ886425 BU148160 BF135808 BG172648 BE285529 CN538926 BI652175 CB231437 CN530557
5830405F06Rik
5830411N06Rik		Mm.85125	244234				AK030813 AK220311 AK040624 NM_175533 AK039869 BB200331 BB619755 AV313647 BB634483 BB212372 BB636328 BB159247 BB234085 BB243784 BB207258 BB162969 BB156372 BX633337 BB156278 BB156497 BB158451 BE849776 BB033196 AV313774 BB202343 AV321607 BB159272 BY518441 BB
5830415F09Rik	ENSMUSG00000028331	Mm.45973	74753	NM_029086.2	NP_083362.1	[MG_U74B] 107832_at [MG_U74Bv2] 107832_at [MOE430B] 1452873_at [Mouse430_2] 1452873_at [MOE430B] 1452873_at [Mouse430_2] 1452873_at	AK044073 BC092543 AK153576 NM_029086 AK052584 AK017931 AK031727 AK087220 CB600476 BB227298 BY761498 BB638010 BB046078 BQ830233 BY717796 AK149779 BB534370 BQ833047 BB660594 BM937888 BB664360 BB483080 BB636246 BB659825 BQ830813 EL956068 BQ830512 CK381085 BQ	CCDS18148.1
5930434B04Rik		Mm.150270	381356				AK083582 AK039867 AK169470 AK043562 AK038728 AK034046 AK052562 NM_029862 AK020041 CB196047 DV071687 BI854970 CB194418 BI453349 BY718032 BB175609 CF952005 CD741438 BB231173 CB602019 CV557333 CV559980 BY764366 BB200314 BM950583 BQ177587 BB631993 BB489513 BB
6030405A18Rik	ENSMUSG00000056306	Mm.51187	329641	NM_177854.3	NP_808522.1	[MOE430B] 1436444_at [Mouse430_2] 1436444_at	AK031306 NM_177854 BC058995 BU562011 DN173138 AV319257 BQ443502 BU841708 BM940225 BB620662 BY003543 BB276463 BB273320 BB256764 BB264353 AV333775 BF460557	CCDS17355.1
6030446N20Rik	ENSMUSG00000049411	Mm.271567	338363	NM_178801.4	NP_848916.2		AK080479 AK038472 AK037547 AK031517 NM_178801 BC094382 AK028973 AK038419 AK051727 AK144963 CF578918 CF578917 AV222909 BB611772 BC027651 BB194915 CX202279 BI080602 BB633871 CN461090 BB007236 BB040029 CF725642 BB613367 BM935185 BB621009 BY728725 BB169335 BB
6030468B19Rik		Mm.159981	77727				W41959 XM_126537 AK020081 BY718164 BX529784 W65713 BY560588 BB710311 AA050499 BB842514 BB843270 BY212485 AA031034 BY005916
6130401L20Rik		Mm.330948	75740				AK018073 AK032017 XM_130829 BC117810 BY718192 BQ921375 CB231283 CB231282 BM950701 AV333396 BB622221 CJ285936 BX527653 BQ445602 BY263255 CJ143811 AW318402 BY130719 BB471358 BB334764 AV322423 BB540169
6330403A02Rik	ENSMUSG00000053963	Mm.44791	381310	NM_001081227.1	NP_001074696.1	[MG_U74C] 138959_at [MG_U74Cv2] 166869_at	NM_001081227 AK031805 BC120654 BC120656 CF743218 CF950677 CF723326 CO039846 CO044906 CB522244 CF744278 BM950689 DN174476 CA327673 BM950604 BB621753 CJ116045 BF469024 BE653446 BY260829 BY252989 BY275623 AW491730 AI852234 R75555 AV163797 BE654926 R75556 BB5
6330407J23Rik	ENSMUSG00000038916	Mm.390264	67412	NM_026138.2	NP_080414.2		BC066079 NM_026138 AK030682 AK018139 AK163577 AK012378 AU079131 CB248970 AK044134 BG342251 BQ770164 BU704843 BQ444134 CO043114 CB525260 CB246731 CK782200 BM963680 CD355864 CX242979 CD352705 BB641740 CD349584 BY727422 AV292776 BM963141 BG695006 BB642068 BB
6330416G13Rik	ENSMUSG00000045917	Mm.41523	230279	NM_144905.2	NP_659154.2	[MOE430A] 1426315_a_at [Mouse430A_2] 1426315_a_at [Mouse430_2] 1426315_a_at [MOE430A] 1426316_at [Mouse430A_2] 1426316_at [Mouse430_2] 1426316_at [MOE430A] 1452015_at [Mouse430A_2] 1452015_at [Mouse430_2] 1452015_at [MG_U74Av2] 161029_at [MG_U74A] 92431_a	AK031016 NM_144905 AK030466 BC023748 AK144990 BC022599 AK138872 AK078066 AK161160 BY711990 BQ716014 BU506291 BB621843 BU517495 AV326978 BF179205 BF165142 AK012884 BI657764 BG974995 BI686838 BF233194 BI661420 BF161847 BY741437 BB023517 BY733210 BB034206 BB	CCDS18261.1
6330416L07Rik	ENSMUSG00000033972	Mm.442162	319615	NM_176962.3	NP_795936.1		AK048043 BC108345 AK031839 NM_176962 AK033651 AK167780 BC080201 BI408810 BU522326 BG914531 BI733652 AV376276 BC090966 BY759764 BI739814 BB365914 BC026813 BF583306 BB647963 BY739463 BP765310 BY719546 BB626826 BY749981 BY757988 CD773732 DN176878 AW989580 BB
6330439K17Rik	ENSMUSG00000037259	Mm.442156	241688	NM_172859.2	NP_766447.2		NM_172859 AK032182 AK163994 AK048613 AK032632 BC089524 AK078087 BG295439 BQ941002 AV328193 BU503383 BU562726 CN539775 CB233414 CA325374 CD353751 CD804442 CV555529 CD353540 BM951128 CD353577 CD354272 CF539605 BB377001 BI730350 BY728903 BB648207 EL606129 AV
6330442E10Rik	ENSMUSG00000046157	Mm.341747	268567	NM_178745.3	NP_848860.1	[MG_U74A] 103424_at [MG_U74Av2] 103424_at [MG_U74A] 103424_at [MG_U74Av2] 103424_at [MOE430A] 1454632_at [Mouse430A_2] 1454632_at [Mouse430_2] 1454632_at [MOE430A] 1454632_at [Mouse430A_2] 1454632_at [Mouse430_2] 1454632_at [MOE430B] 1457254_x_at [Mouse43	NM_178745 BC066067 BC057677 AK169759 AK036593 BC079613 AK031901 AK149922 AK053623 AK033403 AK151405 BG342523 BU840550 BG298973 BG286056 BE367792 BG288479 CB182749 BF165080 CB575803 BQ930489 BG173567 CB574891 BG863723 BU614843 BG261687 BM944953 CA319340 CX	CCDS26005.1
6330512M04Rik	ENSMUSG00000045777	Mm.154486	320802	NM_177265.4	NP_796239.1	[MG_U74A] 103198_at [MG_U74Av2] 103198_at [MG_U74C] 129679_at [MOE430A] 1455239_at [Mouse430A_2] 1455239_at [Mouse430_2] 1455239_at [MOE430A] 1455239_at [Mouse430A_2] 1455239_at [Mouse430_2] 1455239_at [Mu11KsubA] aa190005_s_at	AK045822 NM_177265 AK076361 AK031961 BC049666 AK163573 CK795393 CK793797 BU525825 CK793521 CX202292 CA322508 AV330279 BY727411 BB622153 BB644358 BB309844 BB613252 BE648672 BY256749 CJ144401 AI848576 BY242185 BY618629 AA190006 BY261066 AI841133 BY258466 BY
6330527O06Rik	ENSMUSG00000027270	Mm.41638	76161	NM_029530.2	NP_083806.2		NM_029530 BC004791 BY713112 BI151387 BQ947055 BY718527 BU504098 CX235679 CX240608 CO427516 BB355243 CX240879 CX729337 BY258313 BE371005 AI836669 BB283521 BY248561 BY243035 BB283696 BY243381 BY242623 BY248713 BY242374 BY282814 BY256098 BY603944 BY249076 BY	CCDS16789.1
6330545A04Rik	ENSMUSG00000073733	Mm.271064	76166	NM_001081174.1	NP_001074643.1	[MOE430B] 1459714_at [Mouse430_2] 1459714_at	NM_001081174 AK078152 BY718744 BY288525 BY289305 AA049927 BY303061 BY232166 AA008811
6430527G18Rik	ENSMUSG00000034168	Mm.248358	238330	NM_145836.1	NP_665835.1	[MG_U74B] 106885_at [MG_U74Bv2] 106885_at [MG_U74B] 107623_at [MG_U74Bv2] 107623_at [MG_U74B] 110684_at [MG_U74Bv2] 110684_at [MG_U74B] 112297_f_at [MOE430B] 1433468_at [Mouse430_2] 1433468_at [MOE430B] 1447815_x_at [Mouse430_2] 1447815_x_at [MOE430B] 145	NM_145836 AF525300 AK173282 AK160059 AK154383 AK084782 AK032366 AK140441 AK171043 AK155373 AK082791 AK032622 BC063253 BC057128 BC049246 BI413836 CA976787 BF167465 BI105999 CB193447 BI558198 DT913083 BU702271 BE572547 CX568210 CK796261 BU561974 BQ179298 CX	CCDS26068.1
6430537H07Rik	ENSMUSG00000048029	Mm.103154	226265	NM_178689.3	NP_848804.1		AK032395 NM_178689 BC023285 AK076682 AB053337 BF118537 CD807978 AV343405 AV260393 BU609680 BB622747 BQ174362 BB614985 BB614863 BU743895 AW493984 BY000779 AV258949 AV581036 BB083239 BB081856 BB399207 Z31135
6430571L13Rik	ENSMUSG00000037977	Mm.71039	235599	NM_175486.3	NP_780695.1		AK032358 NM_175486 BC116708 BC115775 AK032501 AK043338 AK085251 BU514977 BG261737 BI410288 BB258835 BB048100 BB496027 CK618977 BB622869 AV342060 BB624641 BB622702 BB602309 AW146057 CK628447 AW490521 BB640808 BY297833 BB804318 BX636744 BY527208 BE650046 BY	CCDS23489.1
6430573F11Rik	ENSMUSG00000039620	Mm.180924	319582	NM_176952.4	NP_795926.2		AK141601 AK036103 AK032504 BC052184 NM_176952 AK162055 AK220392 BQ895182 CA984205 AK089162 CB205247 AK039253 AK038497 BG870667 BB431721 BB633086 CX243405 CX203533 BB184148 BB129025 BY719561 BB652964 BB560475 BB628817 BB170710 BB048169 BB667064 CB590079 BB	CCDS22248.1
6530401N04Rik		Mm.2821	328092				AK164273 AK039019 AK042771 NM_029545 AK032228 BC089589 AK018311 BF164812 BY719205 BY715933 CA491273 BI106181 CF551135 CN536240 AV339467 BB632107 BB622545 BB180674 BB248025 BB639098 BB639975 DT912479 BE848320 AV445481 DT921816 AA013860 BU552309 AI152643 AI
6620401K05Rik	ENSMUSG00000025646	Mm.100622	235610	NM_172774.2	NP_766362.1	[MG_U74Bv2] 115346_at [MG_U74B] 115346_at [MOE430B] 1434321_at [Mouse430_2] 1434321_at [MOE430A] 1450672_a_at [Mouse430A_2] 1450672_a_at [Mouse430_2] 1450672_a_at	AK031257 NM_172774 AK172342 AK171423 BF120195 BF181832 DV047835 BF182577 CB181563 BQ886055 BQ924097 CF586538 CA326795 CX226182 CD350495 BB649616 CN459548 CF950770 BM947219 CA751993 CN455485 BY721769 CV675054 BI134613 CN531309 BB620587 CF950362 BY750120 CJ	CCDS23545.1
6720456B07Rik	ENSMUSG00000033940	Mm.28077	101314	NM_133937.1	NP_598698.1	[MOE430A] 1423188_a_at [Mouse430A_2] 1423188_a_at [Mouse430_2] 1423188_a_at [MOE430A] 1423189_at [Mouse430A_2] 1423189_at [Mouse430_2] 1423189_at [MOE430B] 1459569_at [Mouse430_2] 1459569_at [MG_U74A] 97311_at [MG_U74Av2] 97311_at [Mu11KsubA] aa033154_s_a	BC010582 NM_133937 AK020128 BU531172 BF583959 BG176234 DV042704 CB192865 CK020237 CB575761 BG871223 CA469482 AK020277 CA468404 AK006154 BI456243 CA460774 BI730485 BY703600 AK003342 CA492357 AK150689 CB597583 BU848607 AK166585 CA469257 CA491896 BI408496 CK
6720456H20Rik	ENSMUSG00000036339	Mm.85211	218989	NM_172600.2	NP_766188.2	[MG_U74B] 111631_at [MG_U74Bv2] 111631_at [MG_U74C] 134837_at [MG_U74Cv2] 134837_at	NM_172600 BC059217 BC046491 BC046454 AK165384 AK031240 AK141246 AK038175 AK032809 AK054494 AK164898 BC049239 BC019705 AK030979 AK048288 AK153648 AK047989 AK040456 AK162520 DV041331 CF578491 BG288612 BF118640 CX241648 CV557482 AU051092 AU079585 CB289956 CF	CCDS26993.1
6720463M24Rik	ENSMUSG00000022070	Mm.23503	77744	NM_175265.4	NP_780474.1		BC052183 AK141389 AK167430 AK034930 NM_175265 AK047285 AK135995 AK020138 BQ886634 BQ899526 CA980181 BI077911 BQ885573 AK143852 CA978333 CO801142 DV661375 DV658854 BI648382 CX230987 CF723832 BB098367 CX763373 CA315203 BI695680 CO814228 BU054581 CF949888 BG	CCDS27309.1
7a5ex
7a6ex
8030411F24Rik	ENSMUSG00000027444	Mm.160102	78609	NM_030135.2	NP_084411.1	[MOE430A] 1451712_at [Mouse430A_2] 1451712_at [Mouse430_2] 1451712_at	CB572392 AF440735 NM_030135 CB317929 BY720412 BC132218 AK020193 BC132222 AV363164	CCDS16846.1
8430419L09Rik	ENSMUSG00000030207	Mm.34182	74525	NM_028982.3	NP_083258.2		BC079676 BC052213 BC038002 AK039401 NM_028982 BC003918 AK018428 AK155128 BC025010 AK220395 W15735 AK169892 BG917790 BI152684 BY720558 DV043614 BG867634 BF167836 BF165872 CA323537 BE283366 CA324506 CX563611 BU701304 CA324377 CX240254 BF165768 CX206910 CO43
8430426H19Rik	ENSMUSG00000055228	Mm.442497	71508	NM_178875.3	NP_849206.2	[MG_U74C] 141162_f_at [MG_U74Cv2] 141162_f_at [MG_U74C] 141162_f_at [MG_U74Cv2] 141162_f_at [MG_U74C] 141163_r_at [MG_U74Cv2] 141163_r_at [MOE430B] 1430074_x_at [Mouse430_2] 1430074_x_at	BC113193 NM_178875 BC047396 BC037448 AK018441 AY189975 BC012524 BC115966 BF135189 CN538555 AI607344 BY462743 BY577694 BB181840 BB177176 AV236860
9030224M15Rik	ENSMUSG00000045555	Mm.80407	327747	NM_177793.3	NP_808461.1	[MG_U74C] 132786_r_at [MOE430B] 1439689_at [Mouse430_2] 1439689_at [MG_U74Cv2] 167833_i_at	AK033488 NM_177793 BB624884 AV370609 CX223418 BB550305 BB552088 AV352712 BB213504	CCDS23799.1
9030409G11Rik	ENSMUSG00000040606	Mm.255986	71529	NM_001109685.1 NM_144531.3	NP_001103155.1 NP_653114.3		NM_144531 AK173090 AK032460 NM_001109685 NM_001109684 AK052809 AK140058 BC100387 BC022941 AK018497 BQ943280 CB588537 BI409465 BF687308 CF583345 CB590753 BF102411 CF583344 BQ919750 CX235717 BF102322 CD349067 BF300619 CK128334 BQ770381 CX206740 AK009194 CB5	CCDS18887.1
9030420J04Rik		Mm.334955	71544				XM_146632 AK136406 AK082857 CB183280 BG172529 BQ942471 BU513677 BI656951 CN530331 CB231679 CN535348 CF735542 CO044291 CD348459 CV558118 CN525477 BI660792 BF135308 CF749994 CD804888 CO044145 BB639586 BY720695 BB627982 BB503140 CK638117 AV368701 BB254264 BY
9030425E11Rik	ENSMUSG00000032024	Mm.280560	71566	NM_133733.4	NP_598494.2		AK028983 AK033723 NM_133733 AK033766 AK080481 AB040490 BC026447 AK034568 AY326421 AY259213 CA978231 BG173260 AK018527 CF585130 BU520401 BU149052 BF121151 DV061500 CB566393 CA468113 BF120157 CA979507 CB203264 CF585131 CN455933 CB570699 CB587783 BQ179203 CN	CCDS23082.1
9030617O03Rik	ENSMUSG00000021185	Mm.218590	217830	NM_145448.4	NP_663423.2		AK154292 AK038436 NM_145448 BC066161 AK033551 BC021385 AK081256 AK152622 BG242299 CK789505 CB601977 BQ180780 BY763852 BY726580 BY747883 BP765469 BB072866 BY728238 BI143518 BB625021 BB632181 BY730347 BE851562 BB169584 CB056008 BP765461 AI747892 BE135086 DT	CCDS26108.1
9030624J02Rik		Mm.213298	71517				AK035840 BC054720 AK050302 NM_027815 BC007154 BC043674 BC025808 AK135249 AK018573 AK136140 BF236738 BI102518 AK011615 BQ879348 AK135468 BU840562 BQ963913 BC038055 BY710866 BF784449 BQ952443 CA984557 DV042807 CB204283 BU510296 BF100349 BI659276 BF535293 BU
9130011E15Rik	ENSMUSG00000039901	Mm.210949	71617	NM_198296.2	NP_938038.2	[MG_U74B] 115436_at [MG_U74Bv2] 115436_at [MOE430B] 1429271_at [Mouse430_2] 1429271_at [Mu11KsubA] AA259484_at	BC046389 NM_198296 AK159765 BC048392 BC058989 AK018607 CA494949 BY720789 BF102175 BU511300 BQ896319 BI330605 CX568286 CA458183 CD806276 CF743953 BI737812 BM943849 BI684582 CA750265 BY754178 BB502069 BB661389 BM948574 BQ746966 BE656113 BM943491 AW552766 DW
9130011J15Rik	ENSMUSG00000044600	Mm.22565	66818	NM_172396.3	NP_765984.1		AK035786 NM_172396 BC060963 AK018610 BC055692 AF140607 AK148562 AK149156 AK169625 AK152748 AK152451 AK151539 CA462639 AK009731 BC037511 BU502799 CB566528 BY709370 BU503046 CA462852 BY761811 CB946435 BQ889187 DV065219 DV041186 BU841051 DV039200 DV064527 BU
9130019O22Rik	ENSMUSG00000030823	Mm.200950	78921	NM_030226.2	NP_084502.1	[MG_U74B] 108026_at [MG_U74Bv2] 117289_at [MG_U74B] 117289_at [MG_U74B] 117289_at [MG_U74Bv2] 117289_at [MOE430A] 1424916_x_at [Mouse430A_2] 1424916_x_at [Mouse430_2] 1424916_x_at [MOE430A] 1424916_x_at [Mouse430A_2] 1424916_x_at [Mouse430_2] 1424916_x_at	AK035847 NM_030226 BC031466 AK020267 BF181383 BG918456 BB628503 BB126031 DN174022 CN459898 BB554419 BB666344 BY720820 BB207781 BB629246 BM247416 BB132472 CX732219 CB524254 CA527339 BB635758 CF162570 BM250048 BM250114 AA920112 CN670879 CK392257 BY512820 CK
9130213B05Rik	ENSMUSG00000034981	Mm.5002	231440	NM_145562.2	NP_663537.1		AK161172 BC006604 NM_145562 AK167402 AK078943 AK008716 AK148300 BI695085 AK078862 BM461022 BG242192 BF300547 BY708606 BE917301 BQ964169 BQ893761 BQ948598 BU523131 BU839850 BQ945204 BF539977 BF178360 BU152185 CK023180 CF618369 EF564364 BF120917 BF180275 BF
9130221D24Rik	ENSMUSG00000056559	Mm.98630	77669	NM_029953.1	NP_084229.1		BC049886 NM_029953 AK020284 BI854898 BY720862 CK387402 AI931443 CK346794	CCDS17849.1
9130401M01Rik	ENSMUSG00000022362	Mm.455792	75758	NM_029418.4	NP_083694.1	[MG_U74B] 110302_at [MOE430A] 1452215_at [Mouse430A_2] 1452215_at [Mouse430_2] 1452215_at [MG_U74Bv2] 162783_r_at	AK089715 AK089707 BC022163 BC039940 BC019392 AY053393 BC050895 NM_029418 AK167012 AK047927 AK018655 BI411873 BI411089 BY720872 BU841207 CB182221 CX226212 BI414409 CX207572 BI145222 CO041276 BI155020 CX566970 CX231524 BQ570905 BF581395 BF120006 BY765027 BY
9130404D08Rik	ENSMUSG00000031858	Mm.269061	74549	NM_028993.3	NP_083269.3		AK162318 AK220358 AK081967 NM_028993 AK039196 AK049277 AK034837 AK018662 AK081612 BC132139 BC125568 BC023401 AK164005 AK080723 AK139956 EH662338 BU152125 BF783144 CA978657 BU504186 BQ921943 DV069284 CB196155 BI143308 BG923890 CF578754 CF745008 CV556387 CV
9230105E10Rik	ENSMUSG00000057143	Mm.425502	319236	NM_175677.3	NP_783608.2	[MG_U74Bv2] 115520_at [MG_U74B] 115520_at [MG_U74B] 115520_at [MG_U74Bv2] 115520_at [MOE430A] 1426093_at [Mouse430A_2] 1426093_at [Mouse430_2] 1426093_at [MOE430A] 1426093_at [Mouse430A_2] 1426093_at [Mouse430_2] 1426093_at [MOE430A] 1426093_at [Mouse430A	AK146437 NM_175677 BC038937 AK033764 AK050485 BF180216 BG915828 BI734928 BB433710 BB654124 BB584319 BB073380 BY758985 BY738681 BC062252 AI876893 BU923784 AI643183 AW323553 AI156201 AA458302 BG060404 AW323832 DT910647 BY188898 BY058619 BI076575 BY053180 BY
9330129D05Rik
9330182L06Rik	ENSMUSG00000056004	Mm.130063	231014	NM_172706.3	NP_766294.2	[MG_U74C] 135782_at [MG_U74Cv2] 135782_at [MOE430B] 1438324_at [Mouse430_2] 1438324_at	AK133610 NM_172706 AK034358 AK045969 AK161902 BC132290 AK036245 AK082474 AK134808 AK079644 AK081041 AK048738 BC029010 AK165601 AK043026 BQ896007 BQ933969 CB232664 CB232084 CX221802 BI731892 CB232446 CA316025 CV559055 CX239175 DV654521 CF182631 BB387893 BB	CCDS19089.1
9430007A20Rik	ENSMUSG00000028593	Mm.184290	381572	NM_198662.2	NP_941064.1		AK034567 NM_198662 BC148288 BB087044 BB626628
9430016H08Rik		Mm.275428	68115				AK165130 NM_001081181 XM_001478981 BC071241 AK079116 AK007831 BF159330 BY707833 BQ964418 AV228487 BI247381 CF584192 BU519046 BC024945 BU962289 CA323800 CK032750 CX241373 CB573245 CV783461 BI111779 BB367028 BB648008 BU560857 C89024 BU695650 BG976136 CD7663
9530002K18Rik	ENSMUSG00000053729	Mm.99224	77424				DV055398 DV075453 DV057777 DV053841 DV075437 DV075200 DV075335 DV075331 AK020535 BB806741 BB802754 BY009139 CJ194948 BB873722 BB804230 BB803015 BB113547 BB116195 BB801204 BB124431 BB122514 BB107243 BB116961 BB107364 BB106690 BB111003 BB111041 BB111299 BB5
9530008L14Rik	ENSMUSG00000058022	Mm.25195	109254	NM_175417.4	NP_780626.1	[MG_U74B] 106657_at [MG_U74Bv2] 106657_at [MOE430A] 1427957_at [Mouse430A_2] 1427957_at [Mouse430_2] 1427957_at	AK029025 NM_175417 AK079178 AK135327 BC027755 CB231431 BI329624 BF781509 CB588085 CA493403 DV655489 CD241290 CB236626 CF551090 CK795123 BI148405 AI182040 CB948559 BB008431 AI048185 BB627554 BB613443 BB107975 BY719442 AW989290 AI256077 AW318595 BF533239 BX
9530058B02Rik		Mm.328870	68241				CF581813 CA456779 CF581814 BF787989 BY703820 BC024332 AK003564 CK794335 NM_026633 AK020614 CK791765 DV651461 BI412997 BY725214 BY722181 BP774443 AA245450 CF804877 CK376382 AA239518 AA275015 CK377376 CF545108 CK385321 BX517864 CB595419 AA691928 BE991895 AA
9530068E07Rik	ENSMUSG00000036275	Mm.291979	213673	NM_153117.2	NP_694757.1		AK079269 NM_153117 AK145254 AK150517 AK154955 AK144677 AK147956 BC034829 BC006957 AK045285 BG242281 AK135934 BI407207 CA977024 BQ886622 BF781899 CA462241 BG969369 BF134813 BU515984 BQ713533 BI689616 BQ713505 BF535732 BE569759 BG970591 BI697090 BQ920796 BF	CCDS24672.1
9530096D07Rik		Mm.331927	242681				AK035722 BC132062 BC132060 NM_001081651 AB232642 BU961956 BY059952 AI616321 BY070672 AA690900 CN722399
9630025I21Rik	ENSMUSG00000059839	Mm.315879	408067	NM_001076791.2	NP_001070259.1		NM_001076791 AK079330 BM936903 CJ056163 CJ051542 AV173411 BB618415 BG147076 BX526893 BY246126 BQ830189 BY228006 BY228171 BY585790 BY584063 BB709794 AI120082 BG090498 BB127763 BP426319 BB181534 BB214764 CA748366 BB163210 BB058894 BE980478
9630033F20Rik	ENSMUSG00000038028	Mm.101836	319801	NM_177003.4	NP_795977.1	[MG_U74B] 106925_at [MG_U74Bv2] 106925_at [MG_U74B] 111260_at [MG_U74Bv2] 111260_at [MG_U74C] 128678_at [MOE430B] 1435929_at [Mouse430_2] 1435929_at [MOE430B] 1439859_at [Mouse430_2] 1439859_at [MOE430B] 1447934_at [Mouse430_2] 1447934_at [MG_U74Cv2] 1663	AK165614 AK145896 NM_177003 AK139647 AK036082 AK163290 AK044461 AK078900 AV085117 BU506488 DV041294 CX222408 BY733060 BY755196 BY726473 BY725499 BB278948 AV374137 BB128741 BY757327 BY736969 BB642417 BB625099 BY725557 C89303 BB628790 CF750286 BE981329 BM94	CCDS20563.1
9630041N07Rik	ENSMUSG00000044296	Mm.191846	214779	NM_173387.2	NP_775563.1	[MOE430B] 1441207_at [Mouse430_2] 1441207_at [MOE430B] 1441207_at [Mouse430_2] 1441207_at	AK036152 NM_173387 BC118537 BB129813 BB628900 BF457823 BM941216 BB265214	CCDS24638.1
9630058J23Rik	ENSMUSG00000038949	Mm.87662	226744	NM_146105.3	NP_666217.2		AK146681 BC054802 NM_146105 AK036332 BC039206 AK040899 BC034107 AK040666 AK087361 BQ963935 BF179184 BQ918133 BQ886487 BQ936003 CA324484 DV661630 CO811829 BF099501 CB722832 CN538949 CF731325 DV655846 BU702206 BI080746 CO806554 CB247012 CD350917 CN460320 DV	CCDS15562.1
97c2
9830107B12Rik	ENSMUSG00000073386	Mm.461540	328829	NM_177824.3	NP_808492.1		AK079398 NM_177824 AK154301 AK169970 AK137568 AK171235 AK170292 AK170309 BY763862 BB133541 BY764167 BY747780 BY748183 BY748214 BB629319 BY530842 BY537952 BY545357 BY531581 BY535702 BY525084 BY545998 BY520487 BY520413 BY538151 BY520945 BY536794 BY537732 BY
9930032O22Rik	ENSMUSG00000079451	Mm.184522	320454	NM_177162.3	NP_796136.1		AK036981 NM_177162 AK037029 AK048331 BC118611 BC118660 BB630036 CK627573 BB145997 EH103578 EH108651 BB630098 BB649003 BB146399 BB146503 BB144349 BB232087 BY518366 EH107044 BB141396 BB143969 EH098404 EH107241 EH107341
a	ENSMUSG00000027596	Mm.315593	50518	NM_015770.3	NP_056585.2		AK172452 AK156952 BI649915 BI555415 BI155748 BI556329 BI159468 BI157458 BI651363 L06451 BI555535 L06941 NM_015770 AA866821 AI323098 AI019054 AA059758 AA822667 AI323452 AW763527 AI414576 W09724 AA656056 BX522786	CCDS16941.1
A130010J15Rik	ENSMUSG00000079144	Mm.273695	319266	NM_181048.2	NP_851391.1	[MG_U74B] 108726_at [MG_U74Bv2] 108726_at [MG_U74B] 108726_at [MG_U74Bv2] 108726_at [MG_U74B] 108726_at [MG_U74Bv2] 108726_at [MG_U74B] 108918_at [MG_U74Bv2] 108918_at [MG_U74B] 108918_at [MG_U74Bv2] 108918_at [MOE430B] 1429394_at [Mouse430_2] 1429394_at	NM_181048 BC055955 AK077339 AK037364 AK047686 BG403999 DV075605 CF579422 CB575802 CF579423 CK020524 BI659612 CX238374 CF739969 DV044705 BB653893 BB612761 CJ235823 BB647643 BB355890 BB473244 BB153106 BB025778 BB658554 BY742300 BB630505 BB617998 BE532630 BM	CCDS15633.1
A130022J15Rik	ENSMUSG00000035245	Mm.251789	101351	NM_175313.4	NP_780522.1		AK037507 NM_175313 BC048939 BC046414 BF140160 BQ922835 BI690618 CA326681 BE569313 BI149851 CK128058 BI101298 BI555465 BB154846 CJ150664 BB630699 CN703398 BY717714 BP762196 BB620078 BB612666 CD773017 BE382000 BF168748 CF902697 CN455656 DV649336 CN701127 CD	CCDS20383.1
A130042E20Rik	ENSMUSG00000033126	Mm.344778	216119	NM_172550.4	NP_766138.3		NM_172550 BC057308 AK037727 AK136543 BQ770723 BQ573482 CD354398 CN527289 CF536832 CF728232 BU708891 AV376052 BB158820 BB657821 BB583175 BB630967 BB772177 BB858233 BY282007 BY291702 BY295096 BY269654 BY276079 BY273361 CJ184440 BY078689 BY299916 CJ210994 BY	CCDS23946.1
A1bg	ENSMUSG00000022347	Mm.291499	117586	NM_001081067.1	NP_001074536.1	[MG_U74B] 104870_at [MG_U74Bv2] 104870_at	DQ520794 NM_001081067 BC080745 CF172400 AI509050 BB609595 AA277872 AA530090 AA250460 AI504986
A1cf
A230051G13Rik	ENSMUSG00000049287	Mm.266175	216792	NM_173785.5	NP_776146.1	[MG_U74B] 105493_at [MG_U74Bv2] 105493_at [MG_U74B] 109969_at [MG_U74Bv2] 109969_at [MOE430B] 1435808_at [Mouse430_2] 1435808_at [MOE430B] 1457315_at [Mouse430_2] 1457315_at	AK133203 NM_173785 AK172525 BC094909 AK038625 CF582279 BF781086 CF582278 CB947925 BB174377 AV274000 CX222140 BI650606 BB641528 BY752198 BB616447 BB631904 BU054077 CB249995 BI965356 BY466476 AA038063 BI965111 BM021771 BM054003 BQ031390 BX519191 AI549760 AW	CCDS24758.1
A230067G21Rik	ENSMUSG00000037110	Mm.222310	241694	NM_001033348.3	NP_001028520.2		NM_001033348 BC096528 AK173140 AK157932 AK038838 AK042986 DV040227 DV047724 BU506208 BQ886209 BU523995 BF164194 BU840842 BF789826 CB519746 CB249088 CK636149 CD802989 CN530072 BB640245 CN537732 CV557922 CO045192 CK638421 CD348302 BY752676 BY752824 CV558109	CCDS16831.1
A230069A22Rik	ENSMUSG00000073680	Mm.384382	320587	NM_001033394.2	NP_001028566.1		AK038855 AK035998 AK158459 NM_001033394 BB643711 CJ142810 BB628687 BB127795 BB632083 BE305521 AW489290 BY243265 CA878676 AW488838 AW495639 BE651343 BE649703 BY098630 BI106705 AW122226 BM937407	CCDS19040.1
A2bp1	ENSMUSG00000008658	Mm.370334	268859	NM_021477.4 NM_183188.1	NP_067452.2 NP_899011.1		AK163812 BC059002 NM_021477 AK082987 BC053009 AK034297 AB041596 AK158194 NM_183188 AF191501 AK134833 AF107204 AY659957 AY659956 AY659955 AY659958 AY659954 CX242104 AU067167 CA325086 AU051767 CX237413 CX242362 AU080526 CX243965 BM963275 CX235837 BU571368 E	CCDS27936.1
A2m	ENSMUSG00000030111	Mm.30151	232345	NM_175628.3	NP_783327.2	[MG_U74A] 104486_at [MG_U74Av2] 104486_at [MOE430A] 1434719_at [Mouse430A_2] 1434719_at [Mouse430_2] 1434719_at [Mu11KsubA] aa111276_s_at	NM_175628 XR_005046 AY185125 BC072642 BC023844 CX563434 CO425244 CX203221 BI685025 BG976938 CO044121 CX210043 CX199675 CB518450 CB519220 BB524746 CV559270 BB185854 AW681419 CN701331 AI787700 AI747723 CN701262 CX732211 AA107288 EH096094 CK392852 BM250502 A
A330049M08Rik	ENSMUSG00000043924	Mm.35548	230822	NM_145555.1	NP_663530.1	[MG_U74B] 115899_at [MG_U74Bv2] 115899_at [MOE430A] 1424838_at [Mouse430A_2] 1424838_at [Mouse430_2] 1424838_at [MOE430A] 1424838_at [Mouse430A_2] 1424838_at [Mouse430_2] 1424838_at	BC039748 BC005730 NM_145555 AK076488 AK167453 BC037722 AK039485 AK014757 BG245357 AV250772 BY714253 BG920795 BQ032621 BY757398 BY737043 CK725353 BB633450 BU923683 AI425327 BQ031955 W83019 BX519785 AA545175 BB188587 AI505217 AA623919 AI663991 BY392440 AI61	CCDS18784.1
A3galt2	ENSMUSG00000028794	Mm.300900	215493	NM_001009819.2	NP_001009819.1		AK132334 NM_001009819 AY491982 BI739779 BY713829 BB674818	CCDS18675.1
A430033K04Rik	ENSMUSG00000056014	Mm.36612	243308	NM_183025.1	NP_898846.1	[MG_U74B] 105283_at [MG_U74Bv2] 105283_at [MOE430B] 1443379_at [Mouse430_2] 1443379_at [MOE430B] 1457028_at [Mouse430_2] 1457028_at	BC055299 NM_183025 AK039936 AK009353 AK131916 AK131909 AV085770 BB610564 AV087405 BB610586 BU504796 BQ960314 AU080097 BU052836 BY709120 CD806813 CX243582 BB634601 BI730043 BG067636 CK343149 CJ227491 CF174109 DN173907 CF174861 BM947363 CJ092252 CF173992 DV
A430084P05Rik	ENSMUSG00000057135	Mm.164325	327957	NM_001045526.2	NP_001038991.1		AK138818 NM_001045526 BI689727 BY751379 BY724579 BB207854 BX526164 W91395 BG276807 BY546300 AI429770 BY543379 BY555780 BY553881 BY573634 BY536313 BY552904 BG091914 BY207889 BY540286 BY533899 BY193527 BY198566 BY202046 BY526483 BY528505 BY200719 BY209991 B	CCDS24967.1
A430110N23Rik	ENSMUSG00000035279	Mm.44190	269855	NM_173008.2	NP_766596.1	[MG_U74B] 106998_at [MG_U74Bv2] 106998_at [MOE430B] 1439529_at [Mouse430_2] 1439529_at	AK165666 AK079906 NM_173008 BU522633 BU704083 BI730592 AI430129 BU756713 CR757678 BQ832084 CR756934 BQ287699 CR756931 BU056602 W67038 AI845825 AI604846 CX208189 CR757674 BB788683 AV019095 BE652808 W42249 AA770749 W08983 BY349191 BE949629 AA389111 BX637081	CCDS20750.1
A4galt	ENSMUSG00000047878	Mm.323805	239559	NM_001004150.1	NP_001004150.1	[MOE430A] 1455338_at [Mouse430A_2] 1455338_at [Mouse430_2] 1455338_at [MG_U74Av2] 161085_r_at [Mu11KsubA] aa682117_at	AK139833 AY371179 NM_001004150 AK149186 AK162529 DQ143885 BI155328 DV659730 CK020832 BY725935 BY742063 CJ055655 BG077191 AA682117 AI647273 AV498017 CK331387 BY189497 BY182490 BY303110 BY136590 BY320491 BY320477 BY770781 BY101919 BY034736 AA153680 BG063730	CCDS27699.1
A4gnt	ENSMUSG00000037953	Mm.297753	333424	NM_001077424.1	NP_001070892.1	[MOE430B] 1458930_at [Mouse430_2] 1458930_at	AK136425 BC115614 BC115615 NM_001077424 BY708771 AV369646 BX521305 AW319444 AW319988 AW320047 AV080780 AV079443
A530016L24Rik	ENSMUSG00000043122	Mm.185209	319942	NM_177039.3	NP_796013.1	[MG_U74B] 116405_at [MG_U74Bv2] 116405_at [MG_U74C] 136148_at [MG_U74Cv2] 136148_at [MOE430B] 1436754_at [Mouse430_2] 1436754_at [MOE430B] 1438734_at [Mouse430_2] 1438734_at [MOE430A] 1451606_at [Mouse430A_2] 1451606_at [Mouse430_2] 1451606_at	AK163065 AK079947 NM_177039 BC096642 AK040701 BC026527 AK040838 BG872489 BB345485 BB214509 BY724714 BB636652 BB214025 BB215818 BB636619 BX516387 BX527311 AA717665 AI115753 AA462096 AI536502 AA790842 AI606879 AW986681 BB636778 AI552417 AI019813 BB222714 BB
A530023O14Rik		Mm.347647	244183				AK162946 AK080092 AK040770 AK172348 AK041488 NM_175648 BY751923 BB636695 BB191888 BB633651 BB637221 AI592101 AA155525 BE336187 BE632722 BF453507 BE448017 BX516576 BE691623 AI661704 AI447480 AA286417 AA137839 BF661251 AA266459 AI508938 BB242729 BE447785
A530054K11Rik	ENSMUSG00000021510	Mm.342918	212281	NM_183146.3	NP_898969.2	[MG_U74B] 116641_f_at [MG_U74Bv2] 116641_f_at [MG_U74B] 116641_f_at [MG_U74Bv2] 116641_f_at [MG_U74B] 116641_f_at [MG_U74Bv2] 116641_f_at [MG_U74B] 116641_f_at [MG_U74Bv2] 116641_f_at [MG_U74C] 132806_at [MG_U74Cv2] 132806_at [MG_U74C] 136275_at [MG_U74Cv	NM_183146 AK138962 BC098180 AK040978 BQ919695 BI872662 CN458808 BF169009 BI689022 CN535654 CN534614 BY724744 BF227108 BB219406 CN671731 CF897605 BU924439 BG085749 CN667176 BG916241 AI593198 CF896563 CN687922 CN694600 BB637131 BG072966 CA578411 CD547559 AW	CCDS26617.1
A530057A03Rik	ENSMUSG00000046338	Mm.440454	215456	NM_001081089.1	NP_001074558.1	[MOE430B] 1431002_x_at [Mouse430_2] 1431002_x_at [MOE430B] 1431002_x_at [Mouse430_2] 1431002_x_at [MOE430B] 1431189_a_at [Mouse430_2] 1431189_a_at [MOE430B] 1431189_a_at [Mouse430_2] 1431189_a_at [MOE430B] 1441901_x_at [Mouse430_2] 1441901_x_at [Mouse430_	NM_001081089 AK131154 BC113165 BC113776 AB257502 AK040991 BQ572106 BI407212 BB219792 BB637177 AW551987 BI407665 BU551826 CB272998 AW558244 AW554096 AW554095 BB788464 CR521737 BB872706 AV466034 AV460470 BB044570 AB259570 AV275879 AV273871 BY370797 BG074711
A530064D06Rik	ENSMUSG00000043939	Mm.365021	328830	NM_178796.5	NP_848911.2		AK171433 AK170607 AK080114 NM_178796 BC038689 AK089248 AK089332 BY750141 BY764296 BY763762 BB221097 BY749567 BY752775 BY748390 BB637295 BY544234 BY552264 BY552392 BY552624 BY555826 BY549130 BY555674 BY556275 BY532165 BY552572 BY544176 BY550701 BY531437 BY	CCDS28859.1
A530082C11Rik	ENSMUSG00000042202	Mm.306018	320541	NM_177186.4	NP_796160.1		NM_177186 BC058728 AK145065 AK155949 AK142259 AK048716 AK047296 AK142359 AK163831 AK157354 AK080215 BU847635 CB589609 AK087552 BI658889 BI690125 CD241342 CD803489 CD803133 CK129576 BG070474 BG295198 CF745644 BB223435 BU055865 BI108677 BB646864 DT915490 BE
A530088H08Rik	ENSMUSG00000048070	Mm.440256	193003	NM_178656.3	NP_848771.1	[MG_U74C] 129166_at [MG_U74Cv2] 129166_at [MOE430B] 1440581_at [Mouse430_2] 1440581_at [MOE430B] 1447493_at [Mouse430_2] 1447493_at	AK041182 NM_178656 AK051285 AK051158 AK148754 AK051645 AK149240 AK084056 DV067666 CV783023 BY742102 BB655628 BB463376 BB224834 BY741794 BB657255 BB459511 BQ180453 BQ180565 BB454109 BB655791 BB637651 BB656100 CN666903 BB693527 BX516935 BB691024 BB697994 BB	CCDS24849.1
A630033E08Rik	ENSMUSG00000059142	Mm.328828	240041	NM_001110254.1 NM_177358.4	NP_001103724.1 NP_796332.2	[MG_U74B] 104871_at [MG_U74Bv2] 104871_at [MOE430B] 1437128_a_at [Mouse430_2] 1437128_a_at [MOE430B] 1441792_at [Mouse430_2] 1441792_at	BC078460 AK163936 AK046205 AK050356 BG242556 BC016216 AK168592 CN536158 BB667781 AK080681 BB391874 BC025115 BB315016 BB653994 BB644780 BY725263 BY729775 BB533517 BY759570 BY739266 BB175453 BB664241 BI653025 BF122191 BX512028 BB631983 BE134484 BE134046 CD3
A630033H20Rik	ENSMUSG00000054293	Mm.265244	213438	NM_175442.3	NP_780651.1	[MG_U74B] 105500_at [MG_U74Bv2] 105500_at [MOE430B] 1435584_at [Mouse430_2] 1435584_at	AK041740 NM_175442 BB620195 CK623975 BB634216 BB638443 AW913111 CJ058539 CJ061830 CJ061831 CJ066903 CJ067048 CJ058030 BY327026 BY322337 BB234078 DY248415
A630047E20Rik		Mm.257864	271981				AK085971 AK034533 NM_173032 BC060502 AK052841 AK007218 CN533551 CD803122 CN531080 BM935762 BB513783 BB637890 BB661831 BB086302 BI738673 BB584930 BB519404 BB659632 BB665071 BB662261 BG805603 CN677056 CN720994 CA888452 CA894305 BP428163 DT912285 BX520817 BF
A630055G03Rik	ENSMUSG00000037991	Mm.325777	223970			[MOE430B] 1445602_at [Mouse430_2] 1445602_at	AK143588 AK080331 NM_001033278 BY732359 BB235692 BB638852
A630095E13Rik	ENSMUSG00000070313	Mm.118804	235973	NM_001033325.2	NP_001028497.1		AK042477 DV055823 DV075219 DV054074 DV056190 DV055949 DV056204 DV056170 DV056358 DV056004 DV056203 DV056108 DV056556 DV055858 DV056359 DV052670 DV053006 DV055846 DV055331 DV051804 DV052583 DV052807 DV039895 DV054376 DV054461 DV054522 DV054010 DV054664 DV0	CCDS22970.1
A730011L01Rik	ENSMUSG00000039850	Mm.271946	338371	NM_177394.2	NP_796368.1	[MG_U74B] 110146_at [MOE430B] 1437764_at [Mouse430_2] 1437764_at [MG_U74Bv2] 163873_at	AK172181 NM_177394 BC056486 AK170595 AK084548 AK042626 AK084233 CB182952 BQ231100 BI730913 BI411262 BU524159 BI415277 CX569090 CB575311 CX568689 CX563044 CA749219 CA317362 CX236056 CB246691 CX244389 CA749210 CF534614 CB246928 CF536317 BU701959 BF165411 BG	CCDS25718.1
A730017C20Rik		Mm.209711	225583				AK048493 AK086069 AK080452 NM_173759 BC075669 BU503023 CB235375 DV064715 CB232091 CB234198 AU079499 CB235454 CB236659 CB233733 CB236068 CB600166 CB232938 BI739733 CV561177 CB234159 CB233985 CK780574 BQ746348 CB233769 CF540943 CB231953 CD776246 CF731991 CB
A830006F12Rik	ENSMUSG00000045648	Mm.360649	320460	NM_177164.3	NP_796138.2	[MOE430B] 1440413_at [Mouse430_2] 1440413_at	NM_177164 BC094541 AK083856 AK080585 CO434017 CN524897 CF540523 CB722858 CO432021 BB429522 BU058211 BB653343 BB453726 BB656441 CF540450 CF723273 BB641118 CJ054401 CJ057676 CJ057558 BY652796 BB800596 BB871646 BY362143 BB081035 AV326858 BB589195	CCDS15028.1
A830007P12Rik	ENSMUSG00000059555	Mm.119747	227612	NM_146115.3	NP_666227.2		AK155540 AK043559 NM_146115 BC013092 AK154508 AK082899 AK172142 AK171551 AK153600 CB319773 CB573788 BQ713437 BF180547 DV064332 BG967109 BQ930764 BI692574 BP765665 CK128881 BI652476 BI652786 BF535496 BI684998 CK023255 BI155000 BP765666 BB641059 CX229586 CF	CCDS15750.1
A830080D01Rik	ENSMUSG00000044150	Mm.296254	382252	NM_001033472.2	NP_001028644.2	[MG_U74B] 109142_at [MG_U74Bv2] 109142_at [MG_U74B] 115488_at [MG_U74Bv2] 115488_at [MOE430B] 1434910_at [Mouse430_2] 1434910_at	NM_001033472 BC075674 AK145159 AK044001 BF163324 BI687553 CF728401 BG917804 BI685484 BB641906 AK010087 BY735077 CN662630 CF902877 CN662101 BQ266167 CK626733 CK331318 CN705145 CF893739 CF892642 BU756898 CN662115 BG094101 CO044302 CN705137 CK391803 CF165328	CCDS30503.1
A930038C07Rik	ENSMUSG00000049001	Mm.52392	68169	NM_172399.2	NP_765987.1		AK029210 NM_172399 AK049802 BC047154 AK017759 AK020942 BU502888 BY717553 CX768144 CD354330 CD355565 BY742366 AV243621 CK782162 BB613765 CK621439 BM232340 CF904249 CX730651 CX730616 CX732718 BB652873 BB426206 CK618056 BQ560677 BQ560676 AV582772 BE687316 BE	CCDS20207.1
A930039A15Rik
A930041I02Rik	ENSMUSG00000035236	Mm.204836	320271	NM_178778.3	NP_848893.2	[MG_U74B] 108269_at [MG_U74Bv2] 108269_at [MG_U74B] 108269_at [MG_U74Bv2] 108269_at [MG_U74B] 116431_at [MG_U74Bv2] 116431_at [MOE430B] 1435266_at [Mouse430_2] 1435266_at [MOE430B] 1440846_at [Mouse430_2] 1440846_at [MOE430B] 1445081_at [Mouse430_2] 14450	NM_178778 AK044772 AK046875 AK031226 AK033904 BC132485 AK082408 AK163712 AK142499 AK083280 DV047386 CA979079 CB181719 BF789187 BI736716 BI456984 CO430592 BI872732 BY762513 CN459006 AK088428 CD355499 BB335888 BQ177214 BY764463 BU609853 BG923144 BB430553 BB
AA408296	ENSMUSG00000016181	Mm.173758	215193	NM_145415.2	NP_663390.2		NM_145415 AK147251 AK052355 AK041915 AK088756 BC019218 BE367788 BI525613 BQ963879 BG242603 BI456518 BQ887117 DV655617 BI107587 CF746758 BI080410 BI558415 DV651703 DT932027 CN538932 BI150399 CV560167 BB303778 CF182198 BI689046 CJ261667 BF167092 BY746990 BB	CCDS15631.1
AA467197	ENSMUSG00000033213	Mm.36783	433470	NM_001004174.1	NP_001004174.1		BF583866 BU938683 BG961961 BU937943 CN842260 CA464733 CK031611 BU937647 BU962246 AK141297 CN838862 CN843237 CN838219 CN832759 BU946455 CA465863 CA463962 BC049633 NM_001004174 BY729038 BY743505 AK150561 CA463290 EH107275 EH106369 EH106261 EH107634 BU583585
AA474455		Mm.462370	231151				BG870384 CF737369 BE532918 CD354891 BI697658 CN527556 BB653255 CF910414 CD768251 CJ137829 CJ052221
AA792892	ENSMUSG00000073497	Mm.327439	100554	NM_178894.4	NP_849225.2	[MG_U74B] 114366_r_at [MG_U74Bv2] 114366_r_at [MG_U74B] 114366_r_at [MG_U74Bv2] 114366_r_at [MG_U74B] 114366_r_at [MG_U74Bv2] 114366_r_at [MOE430B] 1455830_s_at [Mouse430_2] 1455830_s_at [MOE430B] 1455830_s_at [Mouse430_2] 1455830_s_at [MOE430B] 1455830_s	AK087752 AK053948 NM_178894 BC120516 BC125434 DV649744 DV655582 CF173130 BB554854 CF172578 BY725873 BG071694 BB607626 BM227716 CA558662 AU019398 AU021435 CJ205248 BB700637 BG084539 AU044298 CJ222526 C87951 BB554860 BB287746
AA960436	ENSMUSG00000031792	Mm.29069	101985	NM_133954.1	NP_598715.1		AK135527 AK168683 AK160901 BC016418 NM_133954 BU510114 BF582914 BE917043 BU519085 BI855190 BI410824 BI654123 BF236446 BG967023 CF553392 BU612282 CN539477 CO427148 BQ174380 CF730962 BQ042641 AV222597 BY759779 BQ257952 BY739479 CV562878 CJ230484 BI081849 BB	CCDS22560.1
AA986860		Mm.268547	212439				AK085225 NM_177604 AK028957 AK086121 AK053179 BC129960 BC117765 BC117766 BC129959 BC099401 BG242235 BQ960470 CK023049 BI156077 BB660554 CF577637 BB522283 BB603904 BB532592 AA986860 BB613349 BB664091 BB007030 BF538105 CK620811 AI649330 BI791211 CK380567 CK
AA987161
Aaas		Mm.352946	223921				AK051635 BC026604 AK079849 AK087134 BC025501 NM_153416 AK169523 AK083537 AK088247 BC018191 AK165243 AK166118 AK083401 AK034591 AK134406 BY762187 BU839839 BI079715 CB949288 BG173170 BU511281 BF161162 DV043227 BQ961013 BQ886700 BF165539 BI666022 BY746277 CA
Aacs	ENSMUSG00000029482	Mm.439974	78894	NM_030210.1	NP_084486.1	[MG_U74B] 113164_at [MG_U74Bv2] 113164_at [Mouse430A_2] 1423797_at [Mouse430_2] 1423797_at [MOE430A] 1423797_at [MOE430A] 1451116_at [Mouse430A_2] 1451116_at [Mouse430_2] 1451116_at [MOE430A] 1456081_a_at [Mouse430A_2] 1456081_a_at [Mouse430_2] 1456081_a_	AK043848 AK044017 AK170653 BC026817 AK165457 AK170856 AK150266 AK019063 NM_030210 AK165418 AK147189 AK034184 AK170120 AB054122 AB056114 BF162443 BQ713969 BY708755 BF785478 BU503423 BG961897 BQ952768 BF162695 BQ885510 BI662111 BG243375 BI218602 BF784542 BQ	CCDS19687.1
Aadac	ENSMUSG00000027761	Mm.24547	67758	NM_023383.1	NP_075872.1	[MOE430A] 1448813_at [Mouse430A_2] 1448813_at [Mouse430_2] 1448813_at [MG_U74A] 95439_at [MG_U74Av2] 95439_at	NM_023383 BC054823 AK008244 BC019999 AV289016 BB617528 CA494220 AI528143 CA456919 CA493011 CA456270 AI528248 CA469136 AI529657 AI528409 AI226788 AI097846 AI173579 AI194927 AI255849 AI118430 AI182380 CO814166 AI173532 AW413093 AI118183 AW413106 BF235339 CA	CCDS17375.1
Aadacl1	ENSMUSG00000027698	Mm.24576	320024	NM_178772.3	NP_848887.1		AK128968 AK045363 NM_178772 AK034339 BC082569 AK135837 AK159995 AK159748 AK085767 AK173158 BB609863 BF781856 CA787069 CO798493 BQ712844 AK038691 DV661265 CB519505 CB571015 AW106610 CX236634 BB648948 CF732901 BQ175275 BI656949 BY720288 CF741498 BF782203 CD	CCDS17271.1
Aadat	ENSMUSG00000057228	Mm.35020	23923	NM_011834.2	NP_035964.1	[MOE430A] 1418519_at [Mouse430A_2] 1418519_at [Mouse430_2] 1418519_at [MG_U74A] 98123_at [MG_U74Av2] 98123_at	NM_011834 AF072376 BC012637 AK075578 AK144042 CA462227 BF235271 AI048981 BF789271 BI218618 CA469616 CA458645 BI143858 AW107096 BG969616 AW106979 AI875679 BF783482 AI118551 CD298302 CD241413 AV000888 BI143921 BB609463 AA123375 AA575671 AI530161 AW611095 AI	CCDS22320.1
Aak1	ENSMUSG00000057230	Mm.221038	269774	NM_001040106.2 NM_177762.6	NP_001035195.1 NP_808430.2		XM_001480194 BC028270 AK053876 AK077408 BF682582 BF140738 DV044827 CB587458 BQ944041 CX566415 CX566450 BG066494 BI079886 CF585820 CF539402 CX769081 CB232428 CB244694 CX219311 BE912120 BI646988 BI664265 BI154888 BG174980 CD352371 BQ176638 CD352368 CA326857	CCDS20317.1
Aal
Aamp	ENSMUSG00000006299	Mm.379371	227290	NM_146110.2	NP_666222.2	[MOE430A] 1454754_a_at [Mouse430A_2] 1454754_a_at [Mouse430_2] 1454754_a_at [MG_U74A] 98064_at [MG_U74Av2] 98064_at [Mu11KsubA] aa020104_s_at	AK146470 AK162750 NM_146110 AK167621 AK151820 BC031795 BU938372 CB946948 BI415488 BU840878 CB566055 BG244245 BI414372 BQ884693 BI903617 BU846968 BI152064 CB182983 BI159471 BU562145 BF139374 BI903812 BI154908 CB589546 BF159788 BQ921831 BU525138 CF551098 BI	CCDS15043.1
Aanat		Mm.42233	11298				AF004110 AF004111 AF004108 NM_009591 AF004109 BC116967 BC119139 CO802957 CO040083 AB013358 BE647180 AW047378 AY131262
Aap
Aard	ENSMUSG00000068522	Mm.24204	239435	NM_175503.3	NP_780712.2	[MG_U74A] 103722_at [MG_U74C] 138064_at [MG_U74Cv2] 138064_at [MOE430A] 1434528_at [Mouse430A_2] 1434528_at [Mouse430_2] 1434528_at [MG_U74Av2] 160968_at [Mu11KsubA] AA230846_at	NM_175503 AK046414 BC089505 AY134665 CA464632 BU610184 CB570743 BB645041 AV256613 BB614686 BE626316 AV503083 BB319649 EG563568 BM899158 AV449869 AV499035 CF981960 AI390412 AA230846 AI465266 AI847247 BB312006 BB308932 AV515469 AV515474 BB309661 AV494500 AV
Aars	ENSMUSG00000031960	Mm.24174	234734	NM_146217.3	NP_666329.2	[MG_U74B] 108898_at [MG_U74Bv2] 108898_at [MG_U74B] 110307_at [MG_U74Bv2] 110307_at [MOE430A] 1423685_at [Mouse430A_2] 1423685_at [Mouse430_2] 1423685_at [MOE430B] 1429322_at [Mouse430_2] 1429322_at [MOE430B] 1435544_at [Mouse430_2] 1435544_at [MOE430A] 1	NM_146217 BC033273 AK158139 AY223875 AK085725 AK150227 AK083517 AK044451 BC013261 BC058620 BC026611 BG299235 BQ963105 BI729807 BI413808 BM453566 BI855563 BQ713381 BU519285 BI415365 BU843879 BF385001 BF142767 BQ942477 BI408194 BU506006 DV046947 BF142430 BU
Aars2	ENSMUSG00000023938	Mm.329063	224805	NM_198608.2	NP_941010.2	[MG_U74B] 116892_at [MOE430B] 1436017_at [Mouse430_2] 1436017_at [MG_U74Bv2] 163564_at	NM_198608 AK167771 BC079844 AK146958 BC113172 BC113779 AK173139 BF232717 BF585051 BF687479 BI247596 BF300597 CA319414 CX566099 CA319793 CD742492 BI738371 BI078576 BY760649 BY740346 BY737661 BY757973 BQ042235 BY718635 CX207016 BB457780 CX567288 BF532047 CF	CCDS28809.1
Aarsd1	ENSMUSG00000075528	Mm.146283	69684	NM_026865.2 NM_144829.1	NP_081141.1 NP_659078.1		AK136332 BC005711 NM_144829 AK168281 BU511348 BG173906 BF535616 BF144711 BQ964073 CB588028 BQ963709 BI412944 BF299676 BI649532 BQ885059 BI412844 BI220836 BI525696 BI414321 BF301186 BI407138 BI331418 W12845 CB195287 BG519472 AK157738 BI078742 BI525424 BI41	CCDS25467.1 CCDS25468.1
Aasdh
Aasdhppt	ENSMUSG00000025894	Mm.33970	67618	NM_026276.2	NP_080552.2		AK144671 AK081818 AK029523 NM_026276 BC038013 AK031766 AK028700 BC030043 AK076099 AK076866 AK010557 AK014188 AK088977 AK018191 AK007737 BC049851 BY712145 BY713154 BY707752 AK013111 BB614574 BG297233 CA976542 BG518826 AV254758 CA491680 CF616653 AK008554 CK	CCDS22794.1
Aass	ENSMUSG00000029695	Mm.18651	30956	NM_013930.3	NP_038958.2	[MG_U74A] 103389_at [MG_U74Av2] 103389_at [MOE430A] 1423523_at [Mouse430A_2] 1423523_at [Mouse430_2] 1423523_at	NM_013930 AK149400 AK044323 BC005420 AK098141 AJ224761 AK136216 BF784795 BF687395 BF687477 BF788675 BF687249 BF687070 BF234921 CA491991 DV662240 BF535371 CA468948 DV661924 AI287115 AI326359 BI247975 CO815022 CO813884 BI221772 AW475367 BF783644 CF748765 CB	CCDS19937.1
Aatf	ENSMUSG00000018697	Mm.257482	56321	NM_019816.1	NP_062790.1		AK077789 AF222801 NM_019816 BC025080 AK141334 CF585713 BG172466 BB031551 BY716494 BB619973 CB201832 CF585712 CA469458 BG915233 CB231397 BG069364 CX231594 CX220702 CX234248 BQ572137 BQ257480 CF731826 CO039180 CF732182 CA572613 CF891917 CN661721 CN661783 CF	CCDS25186.1
Aatk		Mm.6826	11302				BC052323 BC042837 AK147239 AB093253 BC080846 NM_007377 AY236859 AY236858 AK036705 AK155100 AF011908 AB288871 CB575190 BG295406 AK076214 BI408485 BM944190 CX243056 CX202128 CA749808 CX219117 CD578613 CB522327 BI739794 BG404041 BM944037 CA749295 BI904871 CB
AB124611	ENSMUSG00000057191	Mm.325205	382062	NM_206536.1	NP_996259.1		AK031474 AK137593 AK168311 AK170200 AK162293 AK154442 DV068520 AV321870 BY764033 BU694849 BY748084 AB124611 BY758947 CJ056179 BY738643 BB620917 DY246401 DY246766 BU695123 AB124612 NM_206536 BU698004 BU696921 BU696592 BM246462 BU695720 BU694636 BU695205 BU	CCDS22905.1
Abat	ENSMUSG00000057880	Mm.259315	268860	NM_172961.2	NP_766549.2		NM_172961 BC058079 BC058521 AK132282 AK089120 AK156736 AK083062 AK165348 AK036128 AK160802 BG261873 BU523924 BQ934709 BC012223 BC024409 BI247219 BG295253 BU523362 BQ922628 BF119569 CB848755 CX564146 CX242128 CX566025 CV557942 BF784961 BI148558 BI147890 CA	CCDS27939.1
Abca1	ENSMUSG00000015243	Mm.277376	11303	NM_013454.3	NP_038482.3	[MOE430A] 1421839_at [Mouse430A_2] 1421839_at [Mouse430_2] 1421839_at [MOE430A] 1421840_at [Mouse430A_2] 1421840_at [Mouse430_2] 1421840_at [MOE430A] 1450392_at [Mouse430A_2] 1450392_at [Mouse430_2] 1450392_at [MG_U74A] 94354_at [MG_U74Av2] 94354_at [MG_U	NM_013454 X75926 AK051920 AK019548 AK054145 AK045442 BQ936530 BE569243 BI083580 BF140750 DV064028 DV046075 BF141564 AI323676 BI080837 BI854140 BF160011 BI662985 BG917570 CB317523 CB526974 BI078318 BP761367 CF745062 BG175483 CD351847 CB320437 AW561902 BI66	CCDS18187.1
Abca12	ENSMUSG00000050296	Mm.159251	74591			[MG_U74B] 111646_at [MG_U74Bv2] 111646_at	XM_001002308 AK028781 AK086584 AK029031 AK076440 CV783847 BB527255 BB663311 BY714211 BY714143 BB008547 AF420436 BB629759 BB003640 BB613095 BB613451 CK377084 BX527558 AW231127 BY012423 BB816154 AI450947 AV247422
Abca13	ENSMUSG00000004668	Mm.39270	268379	NM_178259.3	NP_839990.2	[MG_U74B] 105684_at [MG_U74Bv2] 105684_at [MG_U74C] 137671_at [MG_U74Cv2] 137671_at [MOE430B] 1440370_at [Mouse430_2] 1440370_at [MOE430B] 1446715_at [Mouse430_2] 1446715_at	NM_178259 AY160971 AK036546 AK044229 DV066266 CN537086 BG970042 BB277120 BB591402 BU696843 BB503961 BB661569 BB629472 AI956589 EH096918 BU695759 EH100668 EH095945 AI956815 EH108248 EH096530 BU694537 BU695072 BB136135 EH104410 AW018394 EH107156 AI874557 EH
Abca14	ENSMUSG00000062017	Mm.158178	67928	NM_026458.4	NP_080734.3	[Mouse430_2] 1432473_a_at [MOE430B] 1432473_a_at	AY243470 NM_026458 AK029665 AK007156 BY715926 AK016294 AK015996 BC116805 BC116809 AV263540 BB615202 AV209104 AI046597 AV269043 AV268022
Abca15	ENSMUSG00000054746	Mm.78330	320631	NM_177213.3	NP_796187.2		NM_177213 AY243471 AK029712 BU935893 BB573296 EL605526 AV264571 BC089470 AV260018 BB614943 AK076666 BB019836 BB016083
Abca16	ENSMUSG00000051900	Mm.334203	233810	NM_207130.1	NP_997013.1		AY243472 NM_207130 AK144723 AK161253 BY734232 AV257295 BB614734 BB819157 BB815004 BY012527 BY014826 CN446808 CV306846 CV306847
Abca17	ENSMUSG00000035435	Mm.328842	381072	NM_001031621.2	NP_001026792.2		AB112584 NM_001031621 CA465142 DQ660313 CB272331 AI626925 CR514684 CR522133
Abca2	ENSMUSG00000026944	Mm.2210	11305	NM_007379.2	NP_031405.2		NM_007379 AK169438 X75927 AK129274 AK137580 CJ241749 AK157769 CJ103944 BI408391 AK165788 BQ891870 BQ960456 BB294792 BI410117 BF583750 BI411896 BU510852 CB246827 CX202176 BI159688 CK788081 BQ960471 CK796309 CX207328 BI729500 BI414107 CX562020 BF123391 CA75	CCDS15773.1
Abca3	ENSMUSG00000024130	Mm.239470	27410	NM_001039581.1 NM_013855.2	NP_001034670.1 NP_038883.2	[MG_U74B] 116635_at [MG_U74Bv2] 116635_at [MG_U74B] 116635_at [MG_U74Bv2] 116635_at [MOE430A] 1425496_at [Mouse430A_2] 1425496_at [Mouse430_2] 1425496_at [MOE430A] 1451731_at [Mouse430A_2] 1451731_at [Mouse430_2] 1451731_at [MOE430A] 1451731_at [Mouse430A	NM_013855 AK154698 NM_001039581 AY083616 BC042663 BC079617 AK089794 AK166355 AK165458 AK171239 BC047356 BC049911 BC056614 AK007703 BG970169 BI103533 BY707727 BI659235 BQ921813 BF583751 BF301165 BF582398 BF782334 BF539685 BI100469 BQ887816 BF584921 BF38417
Abca4	ENSMUSG00000028125	Mm.3918	11304	NM_007378.1	NP_031404.1	[MOE430A] 1449588_at [Mouse430A_2] 1449588_at [Mouse430_2] 1449588_at [MG_U74A] 97730_at [MG_U74Av2] 97730_at [Mu11KsubA] AF000149_at	BC057853 AF000149 NM_007378 AK052916 AK084860 BG295361 BC043937 AK166456 AK166397 AK053043 BG295290 BG298799 BU503242 BU504330 BI873079 CX563314 BI736551 BI872145 EL607466 CO430083 BI739294 BI730199 BG296262 EL606666 DV658411 BF467180 BY755863 BG298391 BI
Abca5	ENSMUSG00000018800	Mm.41942	217265	NM_147219.2	NP_671752.2		NM_147219 AF491842 AB097675 AK129463 AK138604 BC064823 AK047188 BC053340 AK046203 AK162579 AK143029 AK035955 AK169879 AK034961 BI734203 BQ896477 CF582578 CF582579 CF582721 CF582722 BQ715541 BC039624 CB587026 CV558076 BG173854 CD349566 BI109520 CV562733 CK	CCDS25591.1
Abca6	ENSMUSG00000044749	Mm.159704	76184	NM_147218.1	NP_671751.1	[MG_U74C] 130138_at [MG_U74Cv2] 130138_at [MOE430B] 1453817_at [Mouse430_2] 1453817_at	AF498361 NM_147218 BC132417 BC132419 AK040652 AK042934 AK053384 AK018242 BB640171 BB250460 BB538696 BB213102 BB664914 AA985977 BB636523 AI265315 AW113900 BX520609 AI663644 CR514988 BX630792 BB186751 AA986170 CN666492	CCDS25590.1
Abca7	ENSMUSG00000035722	Mm.103351	27403	NM_013850.1	NP_038878.1	[MG_U74Bv2] 116817_at [MG_U74B] 116817_at [MOE430A] 1419238_at [Mouse430A_2] 1419238_at [Mouse430_2] 1419238_at [Mu11KsubB] Msa.23455.0_s_at	AF287141 NM_013850 AK143653 BC036566 BC038521 BC024511 BQ945751 BU511202 BI411929 BQ938005 BQ948089 AF213395 CB246155 CB247796 BF783977 CD352033 CB248972 BG964132 CB247821 BI661625 BY749544 BB635612 BQ828763 DT926883 CN668088 BB655418 DT908235 DT907801 BI	CCDS24004.1
Abca8a	ENSMUSG00000041828	Mm.439858	217258	NM_153145.3	NP_694785.2		NM_153145 AY732492 AF498360 AB255882 AB255881 BC060032 AK031843 BC026496 AK086545 BI873136 DV055958 AV327100 BB621849 BG296246 W44047 BI737545 BE910943 BI147793 DW712148 BB526828 CF532324 BB612426 BB663234 BG175887 CR757233 CJ132753 BE284309 CR756492 BB69
Abca8b	ENSMUSG00000020620	Mm.341004	27404	NM_013851.1	NP_038879.1	[MG_U74B] 105590_at [MG_U74Bv2] 105590_at [MG_U74C] 129165_at [MG_U74Cv2] 129165_at [MOE430A] 1427546_at [Mouse430A_2] 1427546_at [Mouse430_2] 1427546_at	AF498362 NM_013851 AK173034 AK138196 BC089557 AK043744 AF213393 CA328455 BI739238 CB236961 BB338425 BB646456 CJ133412 BB641475 BB266806 CJ057132 BB695565 AI390948 BX526216 BP764742 AI509048 CD549830 AA387876 BX525590 AA277664 AI662674 AA387878 AA052209 AI	CCDS25587.1
Abca9	ENSMUSG00000041797	Mm.291459	217262	NM_147220.2	NP_671753.2	[MG_U74B] 113339_at [MG_U74Bv2] 113339_at [MG_U74Bv2] 116020_at [MG_U74B] 116020_at [MOE430B] 1440879_at [Mouse430_2] 1440879_at	AF491299 NM_147220 AK029256 AK085555 AK028451 DV049596 CN539531 BU706436 CK640062 BG974321 BI250929 BB011377 CK780361 CD741184 CF741823 BF124428 CN661803 BB612229 CB056732 BB502773 BB001764 BB661451 BB497208 BB660821 BB666659 BQ561969 CA571113 CN661020 AW	CCDS25589.1
Abcb10	ENSMUSG00000031974	Mm.274243	56199	NM_019552.2	NP_062425.1	[MG_U74A] 104394_at [MG_U74Av2] 104394_at [MOE430A] 1416402_at [Mouse430A_2] 1416402_at [Mouse430_2] 1416402_at [MOE430A] 1416403_at [Mouse430A_2] 1416403_at [Mouse430_2] 1416403_at [MOE430A] 1454265_a_at [Mouse430A_2] 1454265_a_at [Mouse430_2] 1454265_a_	BC054793 NM_019552 BC046818 BC053020 AF266284 AK081782 BU148006 BQ964886 BI078975 DV057012 CK023591 BU152181 BI666348 BI081803 CX235614 BG297174 BM963374 CB245369 CA327899 BQ044905 CD579095 CO040734 CB247068 BI158805 BI696280 CN529138 BI657189 CK635804 CF	CCDS22766.1
Abcb11	ENSMUSG00000027048	Mm.439855	27413	NM_021022.3	NP_066302.2	[MG_U74B] 111032_s_at [MG_U74Bv2] 111032_s_at [MG_U74B] 111033_at [MG_U74Bv2] 111033_at [MOE430A] 1449817_at [Mouse430A_2] 1449817_at [Mouse430_2] 1449817_at [Mu11KsubA] D18061_rc_at	AK144553 NM_021022 AF133903 AF213392 CB950048 AI316470 AI876598 BX527375 BX522726 AI132571 AF186585 AI116345 AI303141 AI256054 AI876655 AA267043 AI606605 CJ241944 AA277218 AI528188 CJ241950 AW111562 AI662666 AI509038 AI386033 AI316041 CJ199942 AA066341 BX	CCDS16090.1
Abcb1a	ENSMUSG00000040584	Mm.207354	18671	NM_011076.2	NP_035206.2	[MG_U74A] 102910_at [MG_U74Av2] 102910_at [MOE430A] 1419758_at [Mouse430A_2] 1419758_at [Mouse430_2] 1419758_at [MOE430A] 1419759_at [Mouse430A_2] 1419759_at [Mouse430_2] 1419759_at [Mu11KsubA] m33581_s_at	NM_011076 M33581 M30697 AK156944 AY864315 M24417 AK144907 BG248052 BF584668 BG298756 BM941966 BY734592 BG963638 BQ033907 BF466195 AA434922 CF383208 CD542369 AA689683 CD538451 CF354101 BF019934 AA717641 CF354972 CF353867 CF356080 AI849213 AV460085 CB934335	CCDS19084.1
Abcb1b	ENSMUSG00000028970	Mm.146649	18669	NM_011075.1	NP_035205.1		M14757 NM_011075 AK030328 AK048297 AK139854 CF616215 DV661451 CX235151 BE376459 DV651684 DV646443 AA185993 BY710253 BB617489 AV287606 BB369198 BB648945 BY726900 BY725975 CN661862 BB399117 AA175587 AI324981 CA570428 BG080311 BB651774 DT929106 BE687194 BQ82	CCDS19085.1
Abcb4	ENSMUSG00000042476	Mm.297825	18670	NM_008830.1	NP_032856.1	[MOE430A] 1449818_at [Mouse430A_2] 1449818_at [Mouse430_2] 1449818_at [MG_U74A] 94733_at [MG_U74Av2] 94733_at [Mu11KsubA] J03398_s_at	J03398 NM_008830 AK171935 AK050345 AK144024 AK165484 BF236471 BI332761 CB233572 CB235301 CO797457 CB951185 CO804261 BG293345 BY732850 BY732852 BB667773 BY765380 BB653985 BB541466 CX204859 CX204867 DN176788 AA239419 AA434959 BB832384 CJ071650 BB746982 BB83	CCDS19086.1
Abcb5	ENSMUSG00000056408	Mm.261496	77706				XM_001002680 AK139832 AK020318 BY721128 BY725933 BB288088 AV380952
Abcb6	ENSMUSG00000026198	Mm.28663	74104	NM_023732.2	NP_076221.1		AK164003 AK040323 AK151165 AK168642 BC006634 NM_023732 AK004605 AK152584 AK150853 BI411921 AF045562 BY704822 BG173564 BQ961019 CA978086 BF303061 CV675304 BG174385 CK023026 BI648498 BI217630 BE570436 BF781802 BI101308 CX568535 CA321481 CF735617 BG968923 BI	CCDS15065.1
Abcb7		Mm.426128	11306				BC080769 BC035534 AK152946 AK152535 AK152816 AK151967 U43892 AK084853 AK040069 AK162299 CV675731 BQ922269 BG295021 CV556185 CN534798 CN539352 CO798051 CB566572 CK638330 CK637116 CF742000 CN533568 CF748470 CK637958 BI688420 BU524391 CK633868 CK638668 CN533
Abcb8	ENSMUSG00000028973	Mm.283914	74610	NM_029020.2	NP_083296.2	[MG_U74A] 104289_at [MG_U74Av2] 104289_at [MOE430A] 1422015_a_at [Mouse430A_2] 1422015_a_at [Mouse430_2] 1422015_a_at [MOE430A] 1423713_at [Mouse430A_2] 1423713_at [Mouse430_2] 1423713_at [Mu11KsubA] aa606983_s_at	NM_029020 BC015301 AK030624 AK076315 AK166704 AK038760 AK049152 BC050242 AK014688 BI650435 BU505878 BU524106 AF213391 AK170334 BQ713789 BQ920855 BQ951032 BI408169 BI415518 CA976897 AU079371 BF540493 CF618593 BI412084 CB204047 BI738507 CA751818 BI149692 AU	CCDS19118.1
Abcb9	ENSMUSG00000029408	Mm.254839	56325	NM_019875.2	NP_063928.2	[MOE430A] 1416263_at [Mouse430A_2] 1416263_at [Mouse430_2] 1416263_at [MOE430A] 1416264_at [Mouse430A_2] 1416264_at [Mouse430_2] 1416264_at [MOE430A] 1430394_a_at [Mouse430A_2] 1430394_a_at [Mouse430_2] 1430394_a_at [MG_U74A] 92418_at [MG_U74Av2] 92418_at	AK044140 AF216495 NM_019875 AB093298 BC053014 BC026455 AB045382 BI408131 BI903987 BI525277 DV656738 BI407663 AU067305 BB275698 BB642072 CO043583 BM951829 BY724633 BI180649 BI180719 CD776483 DT918264 AV175171 BM950102 DV652296 DT903309 BE952435 BU706719 BX	CCDS19671.1
Abcc1	ENSMUSG00000023088	Mm.196634	17250	NM_008576.2	NP_032602.1		NM_008576 AK029876 BC090617 AF022908 AK162656 AK051594 BC026509 AK140421 AK049174 AK152781 AF213389 AK150015 BG342295 BU511177 BQ920393 BF123251 BI688525 BQ900629 DV042787 BQ947334 BG970847 AK045109 CV557273 CF617657 CV558468 CV558819 CF551030 CF949030 CF
Abcc10	ENSMUSG00000032842	Mm.76543	224814	NM_145140.2 NM_170680.2	NP_660122.1 NP_733780.1		AK131108 NM_145140 AF406642 AK133240 NM_170680 AK170539 AK171535 AF417121 AK170600 BC060644 AK164902 BQ952753 CB587679 CX564033 DV650793 CX562630 CD348117 BU704026 BY748456 BE284361 BY749938 BY750327 AV274659 BB605491 BB616575 CO042416 CK624420 CF729062 B	CCDS28825.1
Abcc12	ENSMUSG00000036872	Mm.67485	244562	NM_172912.4	NP_766500.3		AK133175 AF514414 AF514415 NM_172912 AF502146 AK030123 AK029684 CX201416 BB013432 BB616859 BB615294 CB056246 AV277642 BY716131 BP767457 BQ840387 CF197848 CA876171 CA876170 CA876192 AI427812 AW060464 CA893302 AI614586 BE864084 AA061927 CA876193 BB396377 BB	CCDS22502.1
Abcc2	ENSMUSG00000025194	Mm.39054	12780	NM_013806.2	NP_038834.2	[MG_U74B] 116859_at [MG_U74Bv2] 116859_at [MOE430A] 1450109_s_at [Mouse430A_2] 1450109_s_at [Mouse430_2] 1450109_s_at [MG_U74A] 95283_at [MG_U74Av2] 95283_at [Mu11KsubB] Msa.21579.0_s_at	NM_013806 AF227274 AF282773 AF282772 BI217789 CF617427 AI117088 AI573732 AW044955 AI173996 AI663365 CB954609 AW318788 AI788636 AI789087 AI047462 AI788485 AI747883 AI882234 AI647572 AA986614 BX523837 AF213388 AI891645 AI882046 AA027420 AI874964 AI931212 BE	CCDS29838.1
Abcc3	ENSMUSG00000020865	Mm.23942	76408	NM_029600.3	NP_083876.3		AK172420 AK156615 NM_029600 AK149551 AY841885 AK155664 BC048825 AF534129 AF534127 AY795569 AF534128 BC046560 AK133461 BC058185 DV040113 AK006128 BI330408 DV049311 DV043190 BF581484 DV046133 BG962151 CA463974 BI332741 BF584533 BI684580 BY706234 BF383878 DV	CCDS25254.1
Abcc4	ENSMUSG00000032849	Mm.40537	239273	NM_001033336.2	NP_001028508.1	[MG_U74B] 111137_at [MG_U74Bv2] 111137_at [MOE430B] 1443870_at [Mouse430_2] 1443870_at [Mu11KsubB] Msa.12317.0_s_at	AK157723 NM_001033336 AK052778 AK032802 AK043702 AK045981 BF124249 CN537837 BF534429 BB643073 CB523759 CD806519 BB311987 BB052539 BB643634 CF169708 BB504761 BB265687 BB291885 BB661649 BB225682 BY726776 BP759379 BB623281 DV653227 BB637723 BU705792 BB641399	CCDS27335.1
Abcc5	ENSMUSG00000022822	Mm.20845	27416	NM_013790.2 NM_176839.1	NP_038818.2 NP_789809.1	[MG_U74A] 103800_at [MG_U74Av2] 103800_at [MG_U74C] 130678_at [MG_U74C] 130678_at [MOE430A] 1418042_a_at [Mouse430A_2] 1418042_a_at [Mouse430_2] 1418042_a_at [MOE430A] 1418043_at [Mouse430A_2] 1418043_at [Mouse430_2] 1418043_at [MOE430A] 1418043_at [Mouse	NM_013790 BC090629 BC042581 AK088641 AK029469 NM_176839 BC061132 AF213387 BQ963495 AV150520 BQ886121 BQ886566 BU504708 BQ891357 CB183347 CB193721 BI729981 CX563685 CD352168 CB520685 CK128409 CN537758 BG261806 BQ770543 CF743886 CX240998 CA327656 CB244634 C	CCDS28045.1 CCDS28046.1
Abcc6	ENSMUSG00000030834	Mm.63514	27421	NM_018795.2	NP_061265.2	[MOE430A] 1421212_at [Mouse430A_2] 1421212_at [Mouse430_2] 1421212_at [MG_U74A] 93407_at [MG_U74Av2] 93407_at	AB028737 NM_018795 EF109741 EF109740 BC040400 BC049980 BF532330 BI221221 BI147070 CO814432 BF539254 BI332920 BI329076 BI147240 BF322691 AW318859 AW493424 AW108440 AA537850 BF659775 AI507076 AA771336 AW319796 AA690879 CN694839 CB950813	CCDS21272.1
Abcc8	ENSMUSG00000040136	Mm.259076	20927	NM_011510.3	NP_035640.2	[MG_U74A] 103273_s_at [MG_U74Av2] 103273_s_at [MG_U74A] 103274_at [MG_U74Av2] 103274_at [MOE430A] 1455765_a_at [Mouse430A_2] 1455765_a_at [Mouse430_2] 1455765_a_at [MOE430B] 1457066_at [Mouse430_2] 1457066_at	NM_011510 AK083916 BC057080 AK086472 CB520598 BP761561 CO046427 BM963835 AF213386 BP762044 BP758049 BB656075 CB249835 BB345649 BB459162 BB526062 BF466569 BB515948 CF582833 AI553043 BY727926 BP764226 BB663096 BP761126 BP760184 BB661964 BP763697 BP764212 BP	CCDS21275.1
Abcc9	ENSMUSG00000030249	Mm.35670	20928	NM_001044720.1 NM_011511.2 NM_021041.2 NM_021042.2	NP_001038185.1 NP_035641.1 NP_066378.1 NP_066379.2		NM_021041 NM_001044720 NM_021042 NM_011511 D86037 U97066 D86038 AF003531 AK052291 AK048665 BC094922 CF580240 BI655555 DV068948 BF120382 CF580241 CF538163 BQ108983 CX768255 CB521247 BE286451 CK781298 BM120184 BG791642 BG797984 BB133467 BB476889 BB002756 BB
Abcd1	ENSMUSG00000031378	Mm.365	11666	NM_007435.1	NP_031461.1		BC079840 AK088792 BC011273 Z33637 NM_007435 AK170424 AK153589 AK009552 BY709240 BI413823 BB609908 AV024942 AF213385 BE570344 BF538708 BF537125 BF141398 AI648188 BI410920 BI416202 BI107888 BG976845 BI106679 CA315375 CD354425 CX206570 BG294688 BQ443492 CK79	CCDS30210.1
Abcd2	ENSMUSG00000055782	Mm.295456	26874	NM_011994.2	NP_036124.2		NM_011994 AK161027 AK082588 AK051445 BC019187 Z48670 BC020388 AK087653 AK161931 AK134560 AK134763 BU840776 BQ884712 CB587241 BG518949 CV561742 CF744578 CV783614 CF727856 CF744894 BI109365 CO433391 BE647946 AW319001 CD803292 CN537608 BU708860 AW107001 BB19	CCDS27760.1
Abcd3	ENSMUSG00000028127	Mm.399042	19299	NM_008991.2	NP_033017.2		BC009119 NM_008991 AK144060 AK004660 BC054446 AK153298 AK031611 CB205770 BQ925112 X89569 BY712002 BF532326 BE915673 BY704864 BU520107 DV044245 BQ887455 BF138772 BQ954234 BI694857 BQ930293 BQ947580 BI559197 CB589639 BU846820 BF163635 BF780502 BI557712 CA48	CCDS17806.1
Abcd4	ENSMUSG00000021240	Mm.229109	19300	NM_008992.1	NP_033018.1		AK170852 BC050102 AJ001166 NM_008992 BQ899895 BU840463 BQ919579 AF213384 CB205073 CF551732 DV658860 CX226180 BU054413 CX202836 CK128356 AW536339 BI686508 CX205795 CB953322 BM947993 BU055164 BU057864 BB637881 BF662482 BY726675 AA105879 BI686413 AV227116 CB	CCDS26047.1
Abce1	ENSMUSG00000058355	Mm.5831	24015	NM_015751.2	NP_056566.2		NM_015751 AK049299 AK167130 AK167370 AK147151 AK144711 BC005422 AK134738 AK167704 U90446 BC066794 BC066836 AK133748 AK088265 BU515517 BG176148 BF787167 DV066801 BU516602 BF584454 BQ899576 BU504758 BY762213 CB194198 BQ895909 BQ942633 CA984625 BF301059 BU51	CCDS22438.1
Abcf1	ENSMUSG00000038762	Mm.329022	224742	NM_013854.1	NP_038882.1	[MG_U74B] 114264_at [MG_U74Bv2] 114264_at [MOE430A] 1420157_s_at [Mouse430A_2] 1420157_s_at [Mouse430_2] 1420157_s_at [MOE430A] 1420158_s_at [Mouse430A_2] 1420158_s_at [Mouse430_2] 1420158_s_at [MOE430A] 1426921_at [Mouse430A_2] 1426921_at [Mouse430_2] 14	BC063094 NM_013854 BC046965 AK145549 BC040783 AK153057 BF233977 BC068282 BF537037 BF236176 BQ939408 BC026371 BG297945 BU519196 BI408065 BQ895394 DV049370 BI693101 BC004811 BQ715689 BQ942440 BG864461 BQ885615 BQ944567 BF144364 BQ939239 BQ930202 BU518755 BF	CCDS28713.1
Abcf2	ENSMUSG00000028953	Mm.21629	27407	NM_013853.1	NP_038881.1	[MG_U74B] 108125_f_at [MG_U74C] 136319_f_at [MG_U74C] 140913_at [MOE430A] 1423863_at [Mouse430A_2] 1423863_at [Mouse430_2] 1423863_at [MG_U74A] 93845_at [MG_U74Av2] 93845_at [Mu11KsubB] Msa.3750.0_s_at [Mu11KsubB] Msa.9318.0_s_at	AK147937 AK151545 AK137233 BC003300 NM_013853 AK087990 BQ963858 CF584461 BQ884506 CB196580 BI409473 BU851478 BU840061 AF213382 BU516508 CB182405 BF608013 BF120955 BQ931175 BQ895481 BE569685 BU147639 BQ950695 BU519645 BF161350 BI083187 CA979775 BF538483 BI	CCDS19125.1
Abcf3	ENSMUSG00000003234	Mm.27135	27406	NM_013852.2	NP_038880.1	[MOE430A] 1426747_at [Mouse430A_2] 1426747_at [Mouse430_2] 1426747_at [MOE430A] 1426748_s_at [Mouse430A_2] 1426748_s_at [Mouse430_2] 1426748_s_at [MOE430A] 1452177_at [Mouse430A_2] 1452177_at [Mouse430_2] 1452177_at [MG_U74A] 96619_at [MG_U74Av2] 96619_at	NM_013852 AK030626 BC032923 BU526033 BU526207 BG297608 DV043896 BG292866 BF165749 CA976385 DV041560 CB204936 CB589231 CX564504 CB589010 BI151959 BY703787 DV657076 BU559828 AK003527 BI159598 BF781525 CF731407 AU067035 BI654561 BI329018 BI657350 BM948278 BU	CCDS28049.1
Abcg1	ENSMUSG00000024030	Mm.15691	11307	NM_009593.2	NP_033723.1	[MG_U74A] 103008_at [MOE430A] 1423570_at [Mouse430A_2] 1423570_at [Mouse430_2] 1423570_at [MOE430B] 1455221_at [Mouse430_2] 1455221_at [MG_U74Av2] 160612_at [Mu11KsubA] u34920_s_at	AF323659 U34920 NM_009593 BC119471 Z48745 AK037433 BF159563 CK128503 BB153922 CV558133 BB630594 CJ062908 BB604796 CN538599 CO431055 CN695355 BU755953 BY248483 BY244493 BY244368 BB775138 AI663662 BY285622 CJ291945 BB861796 BY259583 BY266060 AI323653 BY3137	CCDS28602.1
Abcg2	ENSMUSG00000029802	Mm.333096	26357	NM_011920.3	NP_036050.1	[MG_U74C] 128583_at [MG_U74Cv2] 128583_at [MOE430A] 1422906_at [Mouse430A_2] 1422906_at [Mouse430_2] 1422906_at [MG_U74A] 93626_at [MG_U74Av2] 93626_at [Mu11KsubA] aa616278_s_at	BC053730 NM_011920 AF140218 AK087830 CB205691 DV039403 AK015257 AA008579 CB952822 CO039662 AK142528 BY730713 BB556998 AW611052 BE651630 BB666690 BE290157 AW701184 CA570499 AI789001 AI226912 BE692815 BM237799 AI647825 AI882010 AI647549 BQ561807 AF103875 DY	CCDS20195.1
Abcg3	ENSMUSG00000029299	Mm.389663	27405	NM_030239.2	NP_084515.2		NM_030239 AK051880 AK030831 AK156626 AK168992 AF324242 BG518552 BB619777 BY740122 BB467427 BU694268 BB657722 BB635552 DT912648 BU699784 BU694233 BB630830 BB156216 BE852457 AK037614 BU697073 BU696490 BU697876 AA277174 BY561395 AI606584 BY571804 BB748757 BY	CCDS19488.1
Abcg4	ENSMUSG00000032131	Mm.101876	192663	NM_138955.3	NP_620405.3	[MG_U74B] 116690_at [MG_U74Bv2] 116690_at [MOE430A] 1424437_s_at [Mouse430A_2] 1424437_s_at [Mouse430_2] 1424437_s_at [MOE430A] 1427732_s_at [Mouse430A_2] 1427732_s_at [Mouse430_2] 1427732_s_at	AK157317 AK043147 NM_138955 BC016200 AJ426047 AF425077 AF411084 AF378330 BC059033 BC023077 AY040865 BC030301 AK138415 AK018283 BC026477 BU506156 BG292762 BY718890 BU505940 BG286141 BQ930068 BQ179452 BG298084 BI736747 CF182556 BI731100 CB525125 CD353943 BE	CCDS23101.1
Abcg5	ENSMUSG00000040505	Mm.289590	27409	NM_031884.1	NP_114090.1	[MG_U74B] 114831_at [MG_U74Bv2] 114831_at [MOE430A] 1419393_at [Mouse430A_2] 1419393_at [Mouse430_2] 1419393_at	AF312713 AY195873 AY195872 NM_031884 AK149569 BC106766 BF162656 CA316999 BI246567 BB667343 BB598373 CJ064971 CX567127 BY742680 AW112016 AA244605 AA237183 AA237916 AA239884 AA217272 AI507053 AA656720 CK385167 AI505249 AI597378 AA511669 BB798401 BB869579 BB	CCDS29001.1
Abcg8	ENSMUSG00000024254	Mm.26581	67470	NM_026180.2	NP_080456.1	[MG_U74C] 131013_r_at [MG_U74C] 131154_f_at [MOE430A] 1420656_at [Mouse430A_2] 1420656_at [Mouse430_2] 1420656_at [MG_U74Cv2] 165625_r_at	AF324495 NM_026180 AK004871 AK050938 AY196215 AY196216 BI330745 AK008188 BY705076 BY708144 BI217511 AV027324 BF660076 AI157365 BB610072 AI151811 AI114946 AA537862 AI115017 BI145065 BF322500 AI574075 BB799211 AI597406 BB799011 BB804106 BB870338 AV064581 BB	CCDS29002.1
Abhd1	ENSMUSG00000006638	Mm.389615	57742	NM_021304.3 NR_003522.1	NP_067279.2	[MG_U74B] 106727_f_at [MG_U74B] 106727_f_at [MG_U74B] 109292_f_at [MG_U74B] 109292_f_at [MG_U74B] 110067_at [MG_U74Bv2] 110067_at [MG_U74B] 110067_at [MG_U74Bv2] 110067_at [MG_U74B] 112115_f_at [MG_U74B] 112115_f_at [MOE430A] 1416502_a_at [Mouse430A_2] 14	AF189764 NM_021304 BC013505 AK156413 BF579274 BI143715 BQ951842 BG971475 CK789386 BG868909 CK791402 BI100701 BI100736 CK640122 BF784677 BI217161 CD773616 BY752245 BI221806 CJ057328 AI552732 BI154776 AV025634 BM241124 AA467032 BQ562724 BB609961 BF581501 AA
Abhd10	ENSMUSG00000033157	Mm.247453	213012	NM_172511.2	NP_766099.2		AK051923 AK084708 AK046757 AK039713 NM_172511 AK052670 BC058347 AK084998 BF682500 BF682949 BU523581 DV045581 CB181110 BF581482 CX227779 BI109926 CK792026 CX237340 CA324361 BU559515 CD742460 CA321689 BI872162 CF723301 BF166583 BG862169 BB468503 CA323596 BB	CCDS28201.1
Abhd11	ENSMUSG00000040532	Mm.389700	68758	NM_145215.1	NP_660250.1	[MG_U74A] 103355_at [MG_U74Av2] 103355_at [MG_U74B] 107049_at [MG_U74Bv2] 107049_at [MG_U74B] 107049_at [MG_U74Bv2] 107049_at [MG_U74B] 107050_at [MG_U74Bv2] 107050_at [MG_U74C] 132447_f_at [MG_U74C] 132447_f_at [MOE430B] 1428428_at [Mouse430_2] 1428428_a	AF412033 NM_145215 BC056624 BC016241 BC056610 BC069866 BG923489 AK004244 BY704487 BG297275 DV065541 BC051486 BI157062 BF781973 BU514694 BI083350 BI694646 BC038052 BQ951892 BG175304 CF615947 BI525331 CF617153 CA457634 BE912450 CA495148 BI330190 BU945936 BI	CCDS19730.1
Abhd12	ENSMUSG00000032046	Mm.112632	76192	NM_024465.3	NP_077785.2		AK031569 AK160126 BC002138 AK018261 BC002263 BQ897608 BF164374 AV030157 BQ713936 DV053402 BQ955507 BQ714727 BB610160 BQ936169 BY718753 BI686660 BI695798 CF582202 CF582203 BU512671 BQ893026 BE285368 BQ938704 BI158295 BI147057 BI102053 BI732143 DV657280 BQ8
Abhd13	ENSMUSG00000040396	Mm.142570	68904	NM_001081119.1	NP_001074588.1		NM_001081119 AK032495 AK044407 AK040929 BC043690 AK004375 BE573480 BY704606 DV041363 BI655686 BF138239 BG864572 CB587986 BI249136 BG245847 BE286919 BF784185 CV556720 CO806003 CA327193 BF180701 BG519337 BI645628 CK032221 CF535455 CF734329 DV655120 CF731505
Abhd14a		Mm.268925	68644				AK003653 BC006879 NM_145919 AB073619 BY703916 BQ934523 BU505058 BF235221 CA467036 BF135610 DN174127 CX214897 BU961747 BI452507 CB601806 CB952955 CB954769 CA465598 CX236366 CB954325 CF950490 CV560757 CB244554 CB601902 BQ746438 DT914556 BU698746 CD768151 CB
Abhd14b	ENSMUSG00000042073	Mm.335427	76491	NM_029631.2	NP_083907.2	[MG_U74B] 106375_f_at [MG_U74B] 106636_s_at [MG_U74Bv2] 106636_s_at [MG_U74B] 106637_r_at [MG_U74Bv2] 106637_r_at [MOE430A] 1451326_at [Mouse430A_2] 1451326_at [Mouse430_2] 1451326_at	BC019410 NM_029631 AK007469 BE572201 BF782227 BF577403 BG262050 BF786006 BQ921488 CA468784 BF161931 BI732926 BF532832 BF581880 CA462280 DV042045 BU503474 BF781065 CA478980 BF178720 BG961915 BF531805 BG173887 CA469099 CA492320 BQ929363 BG868023 BI102582 BI	CCDS23478.1
Abhd15
Abhd2	ENSMUSG00000039202	Mm.365490	54608	NM_018811.6	NP_061281.3		AF546701 NM_018811 AK153642 AK139526 AK008690 BC027098 BC089477 AF201730 AK016296 BY715928 CA464646 BI688327 BU961037 BI666179 BG914884 CF534248 CF744730 BI525646 CN534520 BF141810 AW701732 CD804201 BY725354 CK781404 CF733342 CK781405 AW740723 BB665029 BY	CCDS21380.1
Abhd3	ENSMUSG00000002475	Mm.273108	106861	NM_134130.1	NP_598891.1		AF429302 NM_134130 AK134676 BC026770 AK144238 BU150187 BQ947073 BI078641 BF134471 CX224765 BF781921 CK794026 CB570663 DV655445 BE288128 BY718498 BP762493 BG082257 CD363386 CA886638 CA886637 CB174183 BB851584 BE863735 BF465112 AI182968 CA542399 AI614625 AI	CCDS29057.1
Abhd4	ENSMUSG00000040997	Mm.28771	105501	NM_134076.1	NP_598837.1	[MG_U74B] 109075_at [MG_U74Bv2] 109075_at [MOE430A] 1416315_at [Mouse430A_2] 1416315_at [Mouse430_2] 1416315_at [MOE430A] 1439259_x_at [Mouse430A_2] 1439259_x_at [Mouse430_2] 1439259_x_at	AK030250 AK152595 AK049366 AK161853 BC017532 NM_134076 BC003982 AK004112 BI740062 BM454174 BG292622 BI149406 BF303406 BQ920946 BF178663 BG861839 BF384344 BQ917988 BI855339 BQ924466 BF138412 BQ941625 BF120040 CB195764 BQ925626 BI739744 CK789234 CN539256 BI
Abhd5	ENSMUSG00000032540	Mm.280254	67469	NM_026179.2	NP_080455.1	[MG_U74A] 102052_at [MG_U74Av2] 102052_at [MG_U74B] 115454_at [MOE430A] 1417565_at [Mouse430A_2] 1417565_at [Mouse430_2] 1417565_at [MOE430A] 1417566_at [Mouse430A_2] 1417566_at [Mouse430_2] 1417566_at [MG_U74Bv2] 163149_at	NM_026179 AK050377 AK004873 AK019488 BC006683 AK028453 AK152717 BC037063 AK007421 BI525445 BF123544 BG171927 BQ713675 BY707507 BF102156 CA979720 BI221247 BI454581 BG173643 BF182385 CF616001 BG175927 BG173828 CF615854 BI108538 BU961578 BU152226 CK794598 BE	CCDS23646.1
Abhd6	ENSMUSG00000025277	Mm.181473	66082	NM_025341.3	NP_079617.2		AK090076 NM_025341 AK168782 AK076105 BC027011 AK002883 AK018260 AK011887 BY703381 BQ930753 BU148638 CF616787 BI080126 BI101156 BF181857 DV662955 CB233865 CK129664 AU080603 CX242345 CF725543 CX239001 CB238206 BG296700 CK022870 CB319666 CX208409 BQ176347 BU	CCDS26808.1
Abhd8		Mm.276383	64296				AK037669 AB030191 AK155503 NM_022419 AK080618 AK003090 BC026540 CB590017 BU516317 BI407176 CB566402 BI734000 BQ946528 BG293552 CK021166 CK793744 CB193335 CB193803 CB204767 CB849301 CF554156 BI905445 CX203424 CX206380 CX219701 BY703471 BI144863 AU079668 BI
Abi1	ENSMUSG00000058835	Mm.205647	11308	NM_001077190.1 NM_001077192.1 NM_001077193.1 NM_007380.2 NM_145994.1	NP_001070658.1 NP_001070660.1 NP_001070661.1 NP_031406.2 NP_666106.1		NM_001077190 NM_145994 NM_007380 NM_001077192 BC004657 NM_001077193 AK164040 AK034476 AK167328 AK167568 AK167744 BC079642 AK152046 AK150913 AK153130 U17698 AY033645 AK152184 AK152061 AK151363 AK165924 AK008796 AK151026 AF420251 BM453579 BU147726 BF577841
Abi2	ENSMUSG00000026782	Mm.212066	329165	NM_198127.1	NP_937760.1		BC056345 NM_198127 BC079646 BC079545 AK137083 AK081803 AK161352 BC056185 BY720573 BU503496 AK018440 BU513713 BG261647 BU848349 BF163241 CF182640 CX235455 CX236910 BG919890 CD803200 CO040720 CD774827 CD350174 CX235457 CV559514 CB245121 BI079653 CN524936 CA	CCDS14991.1
Abi3		Mm.129228	66610				AK162728 AK037144 AK081315 BC058260 AK008928 NM_025659 AK172098 AK018381 BY708813 BY720498 BQ937941 BI646117 BE650395 CN539565 BB488238 BB149695 BB595722 BB587836 BB660470 BB625820 BI691884 BY723086 AI987680 CK340820 CD776306 CN701857 BE633267 AA161842 BF
Abi3bp	ENSMUSG00000035258	Mm.209236	320712	NM_001014399.1 NM_001014422.1 NM_001014423.1 NM_001014424.1 NM_178790.3	NP_001014421.1 NP_001014422.1 NP_001014423.1 NP_001014424.1 NP_848905.2	[MG_U74B] 107659_f_at [MG_U74B] 114752_at [MG_U74Bv2] 114752_at [MOE430A] 1415887_at [Mouse430A_2] 1415887_at [Mouse430_2] 1415887_at [MOE430A] 1427053_at [Mouse430A_2] 1427053_at [Mouse430_2] 1427053_at [MOE430A] 1427054_s_at [Mouse430A_2] 1427054_s_at [	AB190342 NM_001014423 AB190343 NM_001014424 AB190341 NM_001014422 NM_178790 AB190339 AB190340 NM_001014399 AK051214 BC026627 AK086582 AK043879 BM454168 AK077287 BF579251 BG966143 BG172926 DV068958 DV050296 DV068845 AI019932 BQ952177 BI454865 CB589611 BG86
Abl1	ENSMUSG00000026842	Mm.1318	11350	NM_009594.2	NP_033724.1	[MG_U74A] 102772_at [MG_U74Av2] 102772_at [MOE430A] 1423999_at [Mouse430A_2] 1423999_at [Mouse430_2] 1423999_at [MOE430B] 1444134_at [Mouse430_2] 1444134_at [Mu11KsubA] j02995-2_s_at [Mu11KsubB] Msa.2144.0_at	AK090095 NM_009594 BC103770 BC059260 J02995 AK083248 L10656 AK166210 AK088252 AK166028 BC013801 AK037887 AK090247 BC035521 BG245390 BU523774 CA977536 BU840843 CF582738 BQ964555 BQ900127 BU523846 BU524019 BQ896002 BI688294 CF582737 CA978403 BI107315 BI5580	CCDS15901.1
Abl2	ENSMUSG00000026596	Mm.329515	11352	NM_009595.2	NP_033725.2		NM_009595 DQ084361 AK150538 AK151475 AK050127 U40827 BE573473 BG920698 DV043320 BQ961157 BQ952841 CF616163 CB566013 CO434488 CX239907 CO812756 CV559368 CK032407 CO430947 CD804241 AW554428 BG076081 CF536159 BB667497 BE648120 BI150535 CD351091 BY744315 BI10	CCDS15393.1
Ablim1	ENSMUSG00000025085	Mm.217161	226251	NM_001103177.1 NM_001103178.1 NM_178688.3	NP_001096647.1 NP_001096648.1 NP_848803.3		NM_178688 NM_001103177 AK122196 NM_001103178 AK171860 BC032216 AF404774 AK011936 AF404775 AK172605 BC013267 AK143907 AF404776 AK154082 AK029371 AK079331 DV039406 AK089159 BI079274 AV248495 CB588899 BF161590 BB614093 DV044422 BI872434 W15050 CA979925 CB193
Ablim2	ENSMUSG00000029095	Mm.254446	231148	NM_177678.6	NP_808346.3		AK046879 AK046243 NM_177678 AK154494 AK082707 AY274116 AK053580 AJ748602 AJ748603 DQ413175 BG288436 BF165115 BU518065 AU079123 DV661798 BI730537 BG404287 BG068300 CX240284 DN173499 BU709439 CX568527 BI684530 BQ443116 BB541076 BY753097 BM932433 BM942800 BB	CCDS19235.1
Ablim3	ENSMUSG00000032735	Mm.329478	319713	NM_198649.2	NP_941051.2	[MG_U74B] 112371_at [MG_U74B] 112372_at [MG_U74Bv2] 112372_at [MOE430B] 1434013_at [Mouse430_2] 1434013_at [MG_U74Bv2] 162919_at	NM_198649 BC094229 BC060275 AK173040 AK086538 AK082380 W29454 BI102291 AI227478 BM946798 BI246919 BM964319 CA750479 CA750450 CF536902 BB526759 CA325383 CJ238682 BB639592 BB616421 BB386039 BB650931 BB663220 CF171696 BM900139 BX513557 BE627264 CB522650 BX52
abn
Abo		Mm.160386	80908				BC127055 AK035261 NM_030718 AK033786 BC116759 BC116761 AB041039 DV058428 DV050361 DV046627 DV056748 DV051851 DV049003 DV048889 AV381082 BB107608 BB627534 BB625492 EH104308 AV263887 BB072107 BB013913 EH100743
Abp1	ENSMUSG00000029811	Mm.213898	76507	NM_029638.1	NP_083914.1	[MG_U74A] 101391_at [MOE430A] 1424600_at [Mouse430A_2] 1424600_at [Mouse430_2] 1424600_at [MG_U74Av2] 160923_at [Mu11KsubA] aa710451_s_at [Mu11KsubB] Msa.21273.0_s_at [Mu11KsubB] Msa.31481.0_s_at [Mu11KsubB] Msa.31532.0_s_at [Mu11KsubB] Msa.31708.0_s_at	AK146078 BC021880 NM_029638 AK144567 BC034215 BC022627 BF577740 BF583831 BQ934845 AK005423 BQ937380 BU523418 CK021649 BF531124 BF578230 CF617529 BF583929 CK020583 BG968502 CK128925 CK030784 BU610456 CK031875 BF580895 BY705627 BG965743 BY733896 BY757823 BY
Abpa		Mm.8025	11354				BF301194 BG870869 BG867459 BG869578 BG866951 BF301950 BG867399 BG872744 BF301484 BF537535 BG866869 BF302038 BF302125 DT926774 BF536274 BF299886 BG867914 BF536119 BG871131 BG873322 BG873405 BF535629 BF302829 BG867920 BG869289 BG871390 BF535334 BF302776 BG8
Abpb	ENSMUSG00000066584	Mm.110829	233099	NM_001100464.1 NM_203502.1	NP_001093934.1 NP_987098.1	[MOE430A] 1425032_at [Mouse430A_2] 1425032_at [Mouse430_2] 1425032_at	BC057695 BF534551 BG870615 DV072215 DV070124 DV049385 BF300720 BF534726 BG869828 BG871454 BF299992 BF536577 BF538148 DT925377 BG870956 BY717069 BG872067 BG869437 BF300585 NM_001100464 BG872537 BF302209 BF300632 BF535192 BF536802 BG871773 BG867903 BG871789
Abpd	ENSMUSG00000061795	Mm.389857	494519	NM_001009952.2	NP_001009952.2		DV070995 DV071435 CK616521 AF272844 NM_001009952 CK616221 CK616253 CK616377 CK616187 CK615975 CK616754 CF621541 CK616136 CK616767 CK615922 CK616853 AI592979 AA727590 CK617050 CK617000 AA727521 CK616979 CK615713 CK616242 CK616836 CK616386 CK616320	CCDS21131.1
Abpe	ENSMUSG00000036521	Mm.333771	381970	NM_207262.2	NP_997145.2		NM_207262 AY370634 CK616638 CK616217 CK615690 CK616889 CK616614 CK616805 CK616978 CK615959 CK617020 CK615809 CK615833 CK615683 CK616024	CCDS21128.1
Abpg		Mm.155750	110187				BG870154 BG867785 BF539333 BF538330 NM_178308 BC035222 BF303052 BG869221 BG866646 AY293281 NM_194338 BG865545 BC111446 BC134362 BC107292 BC107293 BG871741 AY293283 AY293282
Abpz	ENSMUSG00000046438	Mm.261648	233090	NM_177446.2	NP_803229.1		CK616055 CK616122 AY370635 NM_177446 AA794526 AA615234 BC115602 BC115603 AA097320 CK616079 AA619602	CCDS21132.1
Abr	ENSMUSG00000017631	Mm.258939	109934	NM_198018.1 NM_198894.1 NM_198895.1	NP_932135.1 NP_942597.1 NP_942598.1	[MOE430A] 1433477_at [Mouse430A_2] 1433477_at [Mouse430_2] 1433477_at [MOE430A] 1448518_at [Mouse430A_2] 1448518_at [Mouse430_2] 1448518_at [MG_U74Av2] 160762_at [MG_U74A] 95598_at [Mu11KsubA] AA689048_s_at	BC058708 NM_198018 NM_198895 NM_198894 BC059064 BC056385 AK134993 BC043673 AK158920 AK153615 AK052216 AK031427 AK044797 AK142364 AK078043 AV325116 BB577724 BG174640 BF786155 BU534261 BQ895646 BF137991 CB202519 BQ922491 BU512523 BF138241 BU522719 BI415960	CCDS25066.1 CCDS25067.1
Abra		Mm.148913	223513				AK138943 AK045186 AK081696 NM_175456 BC120842 BC119198 AF504061 CA461777 BY730420 CJ058319 BB649319 BB643410 CN685293 AI510175 BB296103 AI605651 BG794323 BG796562 CR758095 CR758937 BX511434 CR758939 CR758089 AV496843 CR758933 AW744257 BG795108 BG793104 BG
Abt1	ENSMUSG00000036376	Mm.292094	30946	NM_013924.3	NP_038952.1		AK029222 NM_013924 AB021860 BC082609 AK009557 CB575195 BI412091 BI411887 BI525083 CB202328 CF551463 CF618381 BI904128 CX566893 CO044611 CO427300 CA323475 BF661996 BY714118 BF730260 CF981448 AA545504 BE631486 BE626246 BE949227 BX517942 AW493022 AI836094 AA	CCDS26338.1
Abtb1		Mm.166858	80283				AK155644 AK155505 AK155432 AK220208 AB053477 AK088437 BC003234 NM_030251 AK049100 BQ956867 BU526152 BU520545 BG922856 BQ917939 BG295718 BF537554 CB194775 BI157220 BF531581 BI525340 CB947388 BG871682 BI408779 DV650482 AU080001 BF786675 CN457118 BF102446 BM
Abtb2	ENSMUSG00000032724	Mm.35850	99382	NM_178890.3	NP_849221.2		NM_178890 BC054399 AK042322 AK172414 AK170569 AK172468 AK152163 AK151620 AK171548 BC040825 AK041486 BC006756 BC024576 BU505824 BG968403 BG296979 BC053695 BF384796 CX200123 BI651122 BU701361 BI146558 BI649552 BC096395 CB246709 BC026663 BI157427 BB621938 BE	CCDS16479.1
abte
ac
Acaa1a	ENSMUSG00000036138	Mm.205266	113868	NM_130864.3	NP_570934.1	[MOE430A] 1416946_a_at [Mouse430A_2] 1416946_a_at [Mouse430_2] 1416946_a_at [MOE430A] 1416947_s_at [Mouse430A_2] 1416947_s_at [Mouse430_2] 1416947_s_at [MOE430A] 1456011_x_at [Mouse430A_2] 1456011_x_at [Mouse430_2] 1456011_x_at [MG_U74Av2] 160482_at [MG_U	AY273811 NM_130864 BC012400 AK143187 BI414005 BE283138 BU504635 BQ923524 BF533999 BG862447 BI078854 CB183458 BI853217 BG865058 BQ940502 BQ714963 BU151744 BI526161 BQ219497 BI658419 BG967113 BQ946447 BI105232 CB590468 BQ938735 AI530403 BI415128 BG915936 BI	CCDS23613.1
Acaa1b	ENSMUSG00000010651	Mm.379402	235674	NM_146230.3	NP_666342.1	[MG_U74A] 102004_at [MG_U74Av2] 102004_at [MOE430A] 1416946_a_at [Mouse430A_2] 1416946_a_at [Mouse430_2] 1416946_a_at [MOE430A] 1416947_s_at [Mouse430A_2] 1416947_s_at [Mouse430_2] 1416947_s_at [MOE430A] 1424451_at [Mouse430A_2] 1424451_at [Mouse430_2] 14	NM_146230 AY273812 AK145953 BC019882 AK160568 BF236330 BF533628 CB948720 BF533021 BQ963134 BI146606 BF235948 BF532093 CF585778 BF687393 BF118648 BI256999 BI217558 BF532448 BE570467 BF235026 CB947846 AI195543 BI144901 BI146841 AI528283 CB947391 AI173561 BF	CCDS23608.1
Acaa2	ENSMUSG00000036880	Mm.245724	52538	NM_177470.3	NP_803421.1	[MOE430A] 1428145_at [Mouse430A_2] 1428145_at [Mouse430_2] 1428145_at [MOE430A] 1428146_s_at [Mouse430A_2] 1428146_s_at [Mouse430_2] 1428146_s_at [MG_U74A] 95064_at [MG_U74Av2] 95064_at [Mu11KsubA] c79215_rc_s_at	AK146007 BC028901 AK050101 AK167567 AK167715 AK169359 NM_177470 AK002555 CB589295 BF099440 CB948234 BQ713218 BY703069 BG245442 BU561841 CB587882 BG519148 DV047541 BF119817 BG245765 CB949232 BF100391 BI526714 BI411851 W20807 CA456687 BQ228301 DV046303 BI52	CCDS29342.1
Acaca	ENSMUSG00000020532	Mm.31374	107476	NM_133360.2	NP_579938.2		NM_133360 AY451393 BC056500 AK040794 AK040962 BC023946 BC049923 BC064472 AK047036 AK144072 BC042725 AU079175 CF583360 AJ619664 BG247797 BI100976 CN535437 CF745722 CN538919 BU701782 CF747745 CF747855 CV784344 CB525406 CK633697 CK640061 CB522168 EL608198 CD	CCDS25185.1
Acacb	ENSMUSG00000042010	Mm.81793	100705	NM_133904.2	NP_598665.2		NM_133904 AY451394 AK147463 BC022940 AK076301 BQ934969 CJ113203 BF385976 BF118953 BI250465 BI251538 AF290178 BF236254 CF535612 BI456779 BF535807 BI219510 BF783883 BG067718 BY755352 BF138337 BE289027 BB866065 BB795220 DV647259 BI246703 BF585174 AV234572 BB	CCDS19561.1
Acad10	ENSMUSG00000029456	Mm.45423	71985	NM_028037.4	NP_082313.2		AK148195 AK050332 NM_028037 BC027825 BC029047 XM_488540 AK033963 AK080793 AK010568 AK040819 AK133540 BF782467 BE570755 BF788099 CF582522 CF582521 BF787299 BI453357 BI554818 BQ926252 BI733536 BG870417 BI102005 BF233986 BQ178498 BG919958 BI684636 BB667757 B
Acad11		Mm.347362	102632				AK041180 AK077531 NM_175324 BC045199 AK145561 AK128998 AK145834 AK139918 BC032994 BC006042 AK141384 BF781979 BG247624 BG244231 BF782260 BQ957239 BI687678 CB194897 BF781358 DT908999 BF532372 CB602198 BU571284 BI149202 DV654558 BQ180030 BI852708 CD297799 DV
Acad8	ENSMUSG00000031969	Mm.289244	66948	NM_025862.2	NP_080138.2		AK049908 AK019502 NM_025862 AK029897 AK077335 AK161255 BC026535 AK051091 BC037644 AK009379 BU152567 CF579002 BF159281 DV067214 BG293718 BQ918214 BQ959757 BI249082 CA976424 BQ950704 BF136987 BU847854 BQ233813 BE306345 CB949961 BQ931973 BI143867 CB237225 CX
Acad9	ENSMUSG00000027710	Mm.260997	229211	NM_172678.3	NP_766266.3		NM_172678 AK145423 AK049931 AK031820 AK075984 BC032213 BC033277 BC004737 AK172713 AK171948 AK039448 BI147323 AK012773 BG923864 BY762486 BF179424 BY746517 AK088409 BF782566 BQ924067 BI853559 BF159079 BQ230706 BF167611 CB193009 CA481945 BF144512 CA751777 BF	CCDS17310.1
Acadl	ENSMUSG00000026003	Mm.2445	11363	NM_007381.3	NP_031407.2		AK151845 AK167537 AK005140 NM_007381 BC027412 U21489 AK018319 BI692149 BQ928518 BI411022 CA460748 BG244322 BE283103 BG245966 CB196574 BF143885 BY719215 BG243139 BF167977 BQ923048 CF585182 BE913627 DV055183 BQ891919 BF158852 BU520512 CA786593 BF384058 BI45	CCDS15023.1
Acadm	ENSMUSG00000062908	Mm.10530	11364	NM_007382.4	NP_031408.1		AK146444 BC013498 U07159 NM_007382 BI732263 BF789254 CF587242 BF789144 AK079930 CB954565 BE572678 BF781947 BU503119 BG296254 BG298960 AI528467 BQ947584 BQ219955 BQ893773 DV043593 BU514043 CB183595 W40738 CA469388 AW108513 CA459288 BF781720 AI196414 DV0460	CCDS17924.1
Acads	ENSMUSG00000029545	Mm.18759	11409	NM_007383.2	NP_031409.2		BC055063 NM_007383 BC016259 AK155361 AK169428 L11163 BQ934864 BQ943161 BG869079 BQ937322 BF123689 BQ957926 AI196007 BF236123 BF233979 BF583877 BE911891 BI147987 BG869699 BF532640 BG869752 BI144129 BU510346 BU148341 BQ943016 BQ946901 BQ958653 BI416215 BQ96	CCDS19579.1
Acadsb	ENSMUSG00000030861	Mm.334274	66885	NM_025826.3	NP_080102.1		BC054428 BC044826 AK004889 NM_025826 BC011235 AK152325 BC035231 AK078636 AK163322 AK076535 BM461173 AK131628 BF687292 AV015808 BB609729 BQ715256 BG173692 DV047516 CF580045 BU504178 CB181407 CB588635 BG296347 BI151942 DV049032 CB321527 BI106941 CB203875 CA	CCDS21916.1
Acadvl	ENSMUSG00000018574	Mm.18630	11370	NM_017366.2	NP_059062.1	[MG_U74A] 100495_at [MG_U74Av2] 100495_at [MOE430A] 1417207_at [Mouse430A_2] 1417207_at [Mouse430_2] 1417207_at [MOE430A] 1424184_at [Mouse430A_2] 1424184_at [Mouse430_2] 1424184_at [Mu11KsubA] af017176_s_at [Mu11KsubA] af017176_s_at [Mu11KsubA] U24160_s_	BC026559 NM_017366 AK076037 Z71189 AF017176 AK146334 BF122084 BI413188 BF385985 U41497 BF687417 CB951347 AV027427 BG296879 BF786786 BB610081 BQ713715 BF158783 BB610967 BF142110 CA457111 AV121737 W14757 BQ928078 BG172911 BI248867 AI324607 BF533341 BQ952820	CCDS24931.1
Acan	ENSMUSG00000030607	Mm.358571	11595	NM_007424.2	NP_031450.2		L07049 NM_007424 AK132351 BQ893676 W41795 BQ714621 BQ947266 BQ892043 BQ917268 BQ715985 BU148781 CB574896 CB195836 BI685117 BQ887872 CJ045381 W70575 W90930 AI893991 BE649641 BX522787 BE864248 X80279 W18139 BE531368 AV469568 AA245116 AI892778 AW060567 AW124	CCDS21377.1
Acap1
Acap2
Acat1	ENSMUSG00000032047	Mm.293233	110446	NM_144784.3	NP_659033.1		AK081715 NM_144784 AK032097 BC024763 AK169771 AK075593 AK157482 BC024429 AJ510150 AK163402 AK146241 BF782440 BC029345 BG173113 BI737363 DV068269 BU503078 BF782304 CB236780 BF687127 CA984231 DV047910 BF687420 BF789218 BF783834 BG243103 BB609518 BQ926613 BU	CCDS23184.1
Acat2	ENSMUSG00000023832	Mm.439711	110460	NM_009338.3	NP_033364.2	[MG_U74A] 101006_at [MG_U74Av2] 101006_at [MOE430A] 1425195_a_at [Mouse430A_2] 1425195_a_at [Mouse430_2] 1425195_a_at [MOE430A] 1425195_a_at [Mouse430A_2] 1425195_a_at [Mouse430_2] 1425195_a_at [MOE430A] 1435630_s_at [Mouse430A_2] 1435630_s_at [Mouse430_2	AK037249 BC012496 AK166813 AK167234 NM_009338 BC004823 AK151751 M35797 AK081594 BG294871 BU151727 BG969035 BF781976 BF780442 BF539235 BU520144 BF166062 BF532641 CB194737 BQ934352 BG288594 BE571143 BU510716 BU514768 CF586813 BG919740 BQ886885 BI904648 BF53
Acat3	ENSMUSG00000062480	Mm.229342	224530	NM_153151.3	NP_694791.2	[MG_U74B] 116835_at [MG_U74Bv2] 116835_at [MOE430A] 1425195_a_at [Mouse430A_2] 1425195_a_at [Mouse430_2] 1425195_a_at [MOE430A] 1425195_a_at [Mouse430A_2] 1425195_a_at [Mouse430_2] 1425195_a_at [MOE430A] 1448122_at [Mouse430A_2] 1448122_at [Mouse430_2] 14	NM_153151 AK143884 AK149441 AF356876 BC049873 BF533436 AI529081 BF385634 BI221199 CB949608 CB952658 BU524896 CB946772 BU510501 BI222047 BU560934 BI220979 BE283309 AI098511 AI747388 CB600793 AI573729 BQ443378 AI746347 AI256339 BI330064 CJ133943 AI786779 CA	CCDS28398.1
Acbd3	ENSMUSG00000026499	Mm.272981	170760	NM_133225.2	NP_573488.1		AK169505 AK030371 NM_133225 BC060602 AK168799 AF022770 AK018392 AK167272 BU503139 BF681978 BG175813 CF583414 BQ892232 BY720511 CB565968 BF682543 CF616270 BI150918 CB318646 BI852010 BF786885 CO798193 CF742744 CF550933 DV657160 CB573875 CF741325 CK638629 BG	CCDS15572.1
Acbd4	ENSMUSG00000056938	Mm.390367	67131	NM_001081495.1 NM_025988.2	NP_001074964.1 NP_080264.1		AK148438 NM_025988 BC048371 NM_001081495 AK079604 AK008243 AK165381 AK008207 AK008170 BY708189 BI410078 BI411244 BY708129 BG244216 BY708159 BF163300 BQ947622 BI657533 BI407473 BI413887 BF162903 BI903870 BI454038 BI855231 BF533252 BI646539 BI734653 BI40787
Acbd5	ENSMUSG00000026781	Mm.181973	74159	NM_001102436.1 NM_001102437.1 NM_001102438.1 NM_028793.3	NP_001095906.1 NP_001095907.1 NP_001095908.1 NP_083069.1		NM_001102437 NM_001102438 BC053518 BC035202 AK147839 NM_028793 NM_001102436 BC090641 BC084584 AK005001 BC061484 AK050450 AK037472 BF785854 BG244666 DV039298 BF136170 BQ936715 BQ935061 CA978744 BF169028 CO809728 BU936391 BG923577 CK795139 DT908498 CO434414
Acbd6	ENSMUSG00000033701	Mm.288249	72482	NM_028250.2	NP_082526.1	[MG_U74A] 104346_at [MG_U74Av2] 104346_at [MOE430A] 1452601_a_at [Mouse430A_2] 1452601_a_at [Mouse430_2] 1452601_a_at [Mouse430A_2] 1453199_at [Mouse430_2] 1453199_at [MOE430A] 1453199_at	AK011781 NM_028250 AK167959 AK082937 AK165836 BC115580 BC115581 BY702993 AK002470 CA490328 BI414758 CK790220 W30185 BU937871 BC028537 BC061029 BU961205 BY755590 BY733924 AI327128 BB417031 BB652568 BY737996 BY758311 BE368915 CJ053446 BB658432 BY724136 BQ56	CCDS15385.1
Acbd7	ENSMUSG00000026644	Mm.99733	78245			[MG_U74B] 115076_at [MG_U74Bv2] 115076_at [MOE430A] 1424855_at [Mouse430A_2] 1424855_at [Mouse430_2] 1424855_at [MOE430B] 1430107_at [Mouse430_2] 1430107_at [MOE430B] 1430107_at [Mouse430_2] 1430107_at [MOE430A] 1451510_s_at [Mouse430A_2] 1451510_s_at [Mo	BY721161 XM_484966 AK020348 AV497738 BB203468 BB289183 AV381486 BB583810 AV378979
Acc
Accn1	ENSMUSG00000020704	Mm.234998	11418	NM_001034013.2 NM_007384.2	NP_001029185.1 NP_031410.1	[MG_U74C] 133011_f_at [MOE430A] 1417994_a_at [Mouse430A_2] 1417994_a_at [Mouse430_2] 1417994_a_at [MG_U74A] 99910_at [MG_U74Av2] 99910_at	Y14634 NM_007384 AF348465 AK134778 NM_001034013 BI410839 BQ938861 CJ050032 BB418160 BY742412 U57353 EL958333 AI851029 CJ282964 BE656452 BY244249 BY239802 CJ063146 BB683798 BY284058 BY601742 BY645663 BY649564 BX634490 BB250947 BB273389 BB388877 BE649397 BB	CCDS25137.1
Accn2	ENSMUSG00000023017	Mm.440107	11419	NM_009597.1	NP_033727.1	[MG_U74B] 105735_at [MG_U74Bv2] 105735_at [MOE430A] 1427659_at [Mouse430A_2] 1427659_at [Mouse430_2] 1427659_at [MOE430B] 1455328_at [Mouse430_2] 1455328_at	BC067025 NM_009597 BC031915 AK046729 AB208022 W42206 BQ921933 BF121019 BI734817 CB527749 BQ179112 CB244315 CK791133 CB527105 BM963905 BQ176072 CD776684 CB245021 CF533655 BG297604 CB527867 CO044190 CV562179 CO042410 CA318847 BQ177077 BQ443009 CD775230 CF73	CCDS27826.1
Accn3	ENSMUSG00000038276	Mm.299636	171209	NM_183000.2	NP_892045.2	[MG_U74A] 100444_at [MG_U74Av2] 100444_at [MG_U74A] 100444_at [MG_U74Av2] 100444_at [MG_U74B] 105126_at [MG_U74Bv2] 105126_at [MG_U74B] 113896_at [MG_U74Bv2] 113896_at [MG_U74B] 113896_at [MG_U74Bv2] 113896_at [MOE430A] 1422590_at [Mouse430A_2] 1422590_at	NM_183000 AY261387 AK028403 BU506453 BI697646 AV225999 BB611915 AW742291 EL956498 AI425640 AW743006 BX513481 BY589204 BY595460 BY594970 BY589075 BF460933 BY599678 AI414211 BB849094 BB848929 BB850411 W62694 BY235768 BY234515 BY235629 BE944572 BB281793 BY59
Accn4	ENSMUSG00000033007	Mm.110790	241118	NM_183022.3	NP_898843.1		NM_183022 BC055772 BC046481 AK030999 BI731397 CA749777 BQ442411 BU709210 AV323885 BB620134 BB621654 BU058742 CB058292 BY290885 CA451772 BY652580 BY295044 AL362900 BY656489 BI731176 BB546760 BB356102 BB279208 BB027941 BX638893 BB360845 BB305836 BB421805 BB	CCDS15073.1
Accn5	ENSMUSG00000028008	Mm.88839	58170	NM_021370.2	NP_067345.1	[MOE430A] 1420451_at [Mouse430A_2] 1420451_at [Mouse430_2] 1420451_at [MG_U74A] 96997_at [MG_U74Av2] 96997_at	AK038321 NM_021370 Y19035 BB667488 BB653688 BB167850 BB631783 BB380622	CCDS17428.1
Accs
Accsl
Acd
Ace	ENSMUSG00000020681	Mm.754	11421	NM_009598.1 NM_207624.4	NP_033728.1 NP_997507.1	[MG_U74A] 101427_s_at [MOE430A] 1427034_at [Mouse430A_2] 1427034_at [Mouse430_2] 1427034_at [MOE430A] 1451911_a_at [Mouse430A_2] 1451911_a_at [Mouse430_2] 1451911_a_at [MG_U74Av2] 160927_at [Mu11KsubA] j04947_rc_at [Mu11KsubB] Msa.24687.0_s_at	AK154632 NM_207624 AK161020 BC040404 BC110362 BC083109 J04946 BC034367 AK164780 NM_009598 M55333 BI686432 BG248062 BC052531 BI689903 J03940 BG246013 BI409972 BF781859 BF780858 BI692836 BI453005 CB574513 BI905027 BF781819 BQ947556 BI408174 BY716566 BI90524	CCDS25543.1 CCDS25544.1
Ace2	ENSMUSG00000015405	Mm.13451	70008	NM_027286.3	NP_081562.2		EF408739 AK141604 NM_027286 EF408740 AB053181 BC026801 AB053182 AK135357 AK008530 BM460886 BF789159 CA481914 BF784147 CX123661 BG962298 CN539781 BB431803 CJ228794 BY759695 BY708410 BB652968 CJ092594 BY739392 CJ051617 BY722909 BU950728 CF169208 CF171045 AI	CCDS30518.1
Acer1
Acer2
Acer3
Acf1
Ache	ENSMUSG00000023328	Mm.255464	11423	NM_009599.3	NP_033729.1	[MG_U74A] 104650_at [MG_U74Av2] 104650_at [MG_U74B] 115799_f_at [MG_U74B] 115799_f_at [MOE430A] 1417655_a_at [Mouse430A_2] 1417655_a_at [Mouse430_2] 1417655_a_at [MOE430A] 1417655_a_at [Mouse430A_2] 1417655_a_at [Mouse430_2] 1417655_a_at [MOE430A] 1417807	BC046327 AK042335 NM_009599 AK043748 AK140404 AK036259 AK046080 X56518 BQ922952 CB321367 BF235425 BU523138 BQ937867 CX239611 BQ929722 CK128485 CX242081 BB131113 BU057344 BB629080 AY389983 CJ157009 BY727627 BB266923 CJ060872 BB641486 BB606349 BB644643 BB66	CCDS19763.1
Acin1	ENSMUSG00000022185	Mm.297078	56215	NM_001085472.1 NM_001085473.1 NM_019567.2 NM_023190.2	NP_001078941.1 NP_001078942.1 NP_062513.2 NP_075679.2	[MG_U74B] 108459_at [MOE430A] 1416568_a_at [Mouse430A_2] 1416568_a_at [Mouse430_2] 1416568_a_at [MOE430A] 1421197_a_at [Mouse430A_2] 1421197_a_at [Mouse430_2] 1421197_a_at [MG_U74Bv2] 163774_at [MG_U74Bv2] 163774_at [MG_U74A] 97441_at [MG_U74Av2] 97441_at	AF168782 NM_023190 AK122342 AK030449 BC075691 NM_019567 AF124725 BC094217 BC052755 NM_001085472 AF124729 NM_001085473 AK050467 AK012099 BC019127 BU510018 BU515471 BI649705 DT919503 BM461120 BU516286 BY761624 BG245310 BY710927 BQ923835 BY711288 BU511712 AK	CCDS27097.1 CCDS27098.1
Acly	ENSMUSG00000020917	Mm.282039	104112	NM_134037.2	NP_598798.1	[MG_U74C] 132833_f_at [MOE430A] 1425326_at [Mouse430A_2] 1425326_at [Mouse430_2] 1425326_at [MOE430A] 1439459_x_at [Mouse430A_2] 1439459_x_at [Mouse430_2] 1439459_x_at [MOE430A] 1451666_at [Mouse430A_2] 1451666_at [Mouse430_2] 1451666_at [MG_U74Av2] 16020	AK132755 NM_134037 BC056378 AK135528 AK169703 AF332052 AF332051 AK149660 AK043466 BC021502 AK043434 AK136812 AK162364 BC005533 AK078680 BQ938956 BC065805 BI687723 BF142785 BI408443 BI658564 BF784675 BG242196 BG172359 BI733871 BF141064 AK152469 AK150979 BG	CCDS25425.1
Acmsd	ENSMUSG00000026348	Mm.25735	266645	NM_001033041.2	NP_001028213.1		AK143962 NM_001033041 AK165228 BF782223 CA482051 BF781446 CA494760 CA481143 BG971389 CB600537 CB952660 BY732372 AW045060 AI597098 AB071419 AI644459 BY006573 BB847230 BY369222 BB734823 BY369387 AA062380 BY006242 BY369680	CCDS15247.1
Acn9	ENSMUSG00000042505	Mm.389086	71238	NM_001077713.1	NP_001071181.1		AK016986 BY716670
Acnat1
Acnat2
Aco1	ENSMUSG00000028405	Mm.331547	11428	NM_007386.2	NP_031412.2	[MG_U74A] 100147_at [MG_U74Av2] 100147_at [MOE430A] 1423644_at [Mouse430A_2] 1423644_at [Mouse430_2] 1423644_at [MOE430A] 1456728_x_at [Mouse430A_2] 1456728_x_at [Mouse430_2] 1456728_x_at [Mu11KsubB] X61147_s_at	NM_007386 BC128060 AK163985 AK027914 AK129025 X61147 BC005454 AK085951 BF159004 BU515513 BI646482 CF580033 AI256519 AV001502 BF236494 BB609495 AI529946 BQ960705 BF787249 AA792247 BF787078 BF686892 BQ955983 BQ936277 BF385383 BU523387 AA895013 BQ955720 BU14	CCDS18042.1
Aco2	ENSMUSG00000022477	Mm.154581	11429	NM_080633.2	NP_542364.1		AK029122 BC004645 NM_080633 AK145511 AK150954 AK150027 BC094462 AK165411 AK143917 AK144207 BI079660 BI150309 BE914777 BI646684 BG172169 BI691853 BE911331 BU520567 BG242590 BF142129 BF781404 BF784841 BU503036 BG245394 BG865095 BB667089 CF553487 BG247906 BG	CCDS27675.1
Acot1	ENSMUSG00000072949	Mm.1978	26897	NM_012006.2	NP_036136.1		BC040749 BC022951 AK162031 BC028261 BC003911 Y14004 NM_012006 BE371742 BI412580 BI409766 BI083608 BF123701 BG245573 BI080783 BF178813 BI409134 BI408170 BF123170 BG175586 BF299770 BF179226 BI249080 BF165301 BG915033 BG921678 CA460212 BG247860 AI466963 BQ88
Acot10	ENSMUSG00000047565	Mm.352763	64833		NP_073727.2		AJ238894 NM_022816 BC108959 BC108960 CX242039 BB641350 AI595148 AI646088 AA061148 CD538976 AA959834 BM121941 D19229 CK340598 AI427919 BB013523 BB016714 AV092062 AW610828	CCDS27395.1
Acot11	ENSMUSG00000034853	Mm.274924	329910	NM_025590.3	NP_079866.2		BC042492 NM_025590 AK122350 AK031588 AK048670 AK038546 AK052332 AF416923 AK171255 AK170189 AK003873 BY704128 BF780247 BG870226 BF134551 BF786458 BI100961 BG871905 CB518691 CB953782 CF530812 BB379684 BB041633 BB650432 BB621160 CF532390 AI314014 BB478325 BY	CCDS18426.1
Acot12	ENSMUSG00000021620	Mm.275963	74156	NM_028790.3	NP_083066.1	[MG_U74B] 106961_at [MG_U74Bv2] 106961_at [MG_U74C] 140022_at [MG_U74Cv2] 140022_at [MOE430A] 1419395_at [Mouse430A_2] 1419395_at [Mouse430_2] 1419395_at [MOE430A] 1449457_at [Mouse430A_2] 1449457_at [Mouse430_2] 1449457_at	AK034622 AK004905 NM_028790 BC025852 BC132050 AK033663 AB078618 AK017135 BF785820 BF783583 BI146024 BG972304 AK015431 BI222159 AV376582 BG793614 BB625271 BY716814 BI143530 AW107585 BB088282 BB626692 BX519741 AI425375 AW012041 AA238826 BY705110 AW011797 AI	CCDS26678.1
Acot13
Acot2	ENSMUSG00000021226	Mm.371675	171210	NM_134188.2	NP_598949.2		BQ964282 AI987637 BI076467 CB952908 CJ060740 BY752352 BB618236 BB437717 BB599963 CD807273 BX516981 BG064885 BQ085130 CJ175488 CJ182171 BE688241 BY098060 AA512194 AK209766 BI658759 BB794106 AA068637 BQ084814 AA571646 AA286242 AI552677 AI426524 AA107708 AK1	CCDS26034.1
Acot3	ENSMUSG00000021228	Mm.202331	171281	NM_134246.3	NP_599007.1	[MG_U74B] 112689_at [MG_U74Bv2] 112689_at [MG_U74Cv2] 132035_at [MG_U74C] 132035_at [MOE430A] 1422925_s_at [Mouse430A_2] 1422925_s_at [Mouse430_2] 1422925_s_at [MOE430B] 1443147_at [Mouse430_2] 1443147_at	AY563097 NM_134246 AK081741 AY563098 AK034169 AI788423 AW044864 AW108394 AI790308 AI788539 AW106713 CO799653 BB649402 BB374039 BB080078 BY727184 AI790226 BB626124 BB661672 AI788456 AW611288 BE952881 BM937400 CK337245 BQ556371 BE865110 BQ558536 BQ556372 AW	CCDS26036.1
Acot4	ENSMUSG00000052392	Mm.219001	171282	NM_134247.2	NP_599008.2	[Mouse430_2] 1422076_at [MOE430A] 1422076_at [Mouse430A_2] 1422076_at [MOE430A] 1422077_at [Mouse430A_2] 1422077_at [Mouse430_2] 1422077_at	AK046630 NM_134247 AK050420 BC113185 AK080883 CA457299 BB667847 BB654063 AW475726 CJ060734 BB326822 BB325438 BB645525 BB645399 AW701016 BF123955 AA087202 BX526187 AI504992 AA087206 AA571285 BY070965 AA571017 AA268889 AW318497 BB327029	CCDS26035.1
Acot5	ENSMUSG00000042540	Mm.123934	217698	NM_145444.2	NP_663419.2	[MOE430A] 1425257_at [Mouse430A_2] 1425257_at [Mouse430_2] 1425257_at	AY563099 NM_145444 BC016076 BG245241 CJ282959 BB233906 BB234992 BB358694 BY243761	CCDS26037.1
Acot6		Mm.49245	217700				AK135361 AK014558 AK163605 AK047479 AK039518 AY999300 NM_172580 BF782530 BC002159 BQ964486 CF729509 BE310833 BE308301 BB647179 BB189380 BB633497 CJ060773 CJ051624 BF148083 BE851267 BE688602 AA265650 AI037039 AI466718 BY251020 BE197332 BY609152 AI666802 BB
Acot7	ENSMUSG00000028937	Mm.296191	70025	NM_133348.1	NP_579926.1	[MG_U74A] 100539_at [MG_U74Av2] 100539_at [Mouse430_2] 1417094_at [MOE430A] 1417094_at [Mouse430A_2] 1417094_at	AB207243 AB049821 NM_133348 AK163531 AB088411 AB088412 BC013507 AK152277 BG293319 BM460906 BU850363 BU560525 DV063565 DV063491 BG261502 CF585396 BU504878 BU504309 BU514799 CB557988 DV050789 BI409186 DV050865 BU604756 AU051394 BI105214 CX235629 CK789938 BU
Acot8		Mm.277878	170789				BC052526 AK033724 AF441166 NM_133240 BC005792 AK151924 BQ938333 BF584648 CX567527 BQ921758 CA459027 CA983994 BG243435 BI218083 AU080275 BG967224 BF121895 BE572363 BB625354 BI414973 CN663311 AA510720 AI507151 CK624348 BF729981 BE628266 AA771203 BE853785 BB
Acot9	ENSMUSG00000025287	Mm.268710	56360	NM_019736.3 NM_022816.2	NP_062710.2		BC021763 AK002892 AK009717 AK088082 AK168713 NM_019736 AJ238893 AK170876 AB028898 BG915946 BY761886 BY703389 BF121486 BF162562 BY746042 DV063708 BG173206 BE917320 BG972120 DV042313 CF550906 BF164197 BI558995 CA493041 BF385216 CB318663 BI690682 CB599359 CB
Acox1	ENSMUSG00000020777	Mm.356689	11430	NM_015729.2	NP_056544.2		BC056448 NM_015729 AF006688 AK128941 AK166088 BC054727 AB034914 AK170217 AK051539 BF137805 BI329155 BF780856 BG969937 BE309349 BG293016 BF782941 BF785282 BI332738 BF787174 BF534104 BF788643 BF233858 BF780438 BU515052 CA460780 BU503912 BF234645 CB949741 CA	CCDS25660.1
Acox2	ENSMUSG00000021751	Mm.28700	93732	NM_053115.1	NP_444345.1	[MG_U74B] 108577_at [MG_U74Bv2] 108577_at [MOE430A] 1420673_a_at [Mouse430A_2] 1420673_a_at [Mouse430_2] 1420673_a_at	AJ238492 NM_053115 BC021339 AK144243 BI109501 BI328559 BI412080 BI558756 BF531903 BI217172 CB601455 CB948721 CA481569 AI042990 AI119594 BG971700 CB948398 BI149027 CB950801 CB600382 CB946658 CD297744 CJ236361 AI789811 AI042668 CK022173 AI747977 BF781236 BI
Acox3	ENSMUSG00000029098	Mm.291503	80911	NM_030721.2	NP_109646.2		BC055019 NM_030721 AK053960 AK080942 AK171598 AJ278430 AK128922 AK154112 BC044725 BC041153 BC036135 BQ958660 BF582894 BF785818 BI143361 BF787936 BG972598 BF785027 CK022063 BI697146 CA459298 BF101883 CB602200 CX207981 BI685180 BB327158 BG969477 BB645555 BY	CCDS19232.1
Acoxl	ENSMUSG00000027380	Mm.244835	74121	NM_028765.2	NP_083041.1	[MG_U74B] 116535_at [MG_U74Bv2] 116535_at [MG_U74C] 140021_r_at [MOE430B] 1460470_at [Mouse430_2] 1460470_at [MG_U74Cv2] 167121_i_at	AK004775 NM_028765 BC048717 BQ884748 BY704973 AA880581 BB706357 AI450885 CJ046970 AI603850 AA142366 AV025673 AA097400 CO040013 BE947230 AI427971 AV245934 BF472255 AV318643 AI614674 AI466492 AI551142 AV026265	CCDS16711.1
Acp1	ENSMUSG00000044573	Mm.359831	11431	NM_001110239.1 NM_021330.4	NP_001103709.1 NP_067305.2		AK172524 AK082955 NM_021330 BC111893 BC112413 AK014603 AK136144 BC132258 BC039744 AK018329 AK152429 BC096368 AK167887 AK170284 BC093527 AK075647 BU518063 BU516243 DV046792 DV046881 BY714058 DV063431 BQ954271 BE367733 DV048323 BF180556 BQ900047 BU515813 CB
Acp2	ENSMUSG00000002103	Mm.45570	11432	NM_007387.1	NP_031413.1	[MG_U74B] 109116_s_at [MG_U74B] 109117_at [MG_U74Bv2] 109117_at [MG_U74B] 109528_at [MG_U74Bv2] 109528_at [MG_U74B] 116135_at [MG_U74Bv2] 116135_at [MOE430A] 1424654_at [Mouse430A_2] 1424654_at [Mouse430_2] 1424654_at [MOE430A] 1424654_at [Mouse430A_2] 14	AK170658 AK128963 AK089401 AK133756 NM_007387 BC023343 AK154269 BC013495 AK080581 X57199 BF166909 BF584630 BF179238 BQ936595 BQ926095 BQ936628 CX564915 BF179269 BU147580 BF532391 BI331120 BQ895391 CA495651 CA494217 CX219651 CA479895 CX238443 BI329506 BI45	CCDS16427.1
Acp5	ENSMUSG00000001348	Mm.46354	11433	NM_001102404.1 NM_001102405.1 NM_007388.3	NP_001095874.1 NP_001095875.1 NP_031414.1		NM_001102405 NM_001102404 BC019160 AK011915 AK010865 NM_007388 BC012911 BC029644 CB588352 BF538363 AK008391 BI649734 BI407696 DV071406 BI408066 BQ918465 BY711121 BF780954 BI408086 BF580986 BE306350 BY710278 BQ918676 BQ929506 BI686129 BI415775 BQ922267 BG1	CCDS22923.1
Acp6	ENSMUSG00000028093	Mm.101368	66659	NM_019800.3	NP_062774.2		AK045011 AK077729 NM_019800 AK172069 AK165356 AB030038 AK160271 BC023190 AK171757 AK002783 BC047276 BF161210 CF583373 AF216223 BF181831 BG869104 BY703289 BG288383 BB022164 CB204484 BI650069 AV308054 BQ958591 BI905565 BI655747 BI152092 BQ922198 BQ957231 BB	CCDS17653.1
Acpl2	ENSMUSG00000043587	Mm.233031	235534	NM_153420.2	NP_700469.1	[MG_U74B] 114701_at [MG_U74Bv2] 114701_at [MOE430B] 1429390_at [Mouse430_2] 1429390_at [MOE430B] 1429391_at [Mouse430_2] 1429391_at [MOE430B] 1456735_x_at [Mouse430_2] 1456735_x_at	BC023960 NM_153420 BC036342 AK084605 AK082059 AK043758 AK083712 AK164254 AK036973 AK144699 AK035768 AK020522 DV043892 DV047756 DV046029 CB575356 BF784687 CK791781 CX206530 BU053046 BG919726 BM963548 BG918804 BQ572412 CA317842 CA319365 BP765919 BG919072 BI	CCDS23418.1
Acpp	ENSMUSG00000032561	Mm.19941	56318	NM_019807.2 NM_207668.2	NP_062781.2 NP_997551.1		NM_207668 AK076383 NM_019807 AK029273 AK163330 BC139826 AF210243 CO814754 BI697921 CK791470 CO795919 BI685377 BY725696 BQ833225 AV237459 BY726431 BB008092 AV246418 CD770300 BB612829 BY723046 BB613915 BB613423 CF786701 CK382131 CK376255 BE553816 BE554449 C	CCDS23460.1
Acr	ENSMUSG00000022622	Mm.57	11434	NM_013455.2	NP_038483.1	[MG_U74C] 132668_at [MOE430A] 1449895_at [Mouse430A_2] 1449895_at [Mouse430_2] 1449895_at [MG_U74A] 93207_at [MG_U74Av2] 93207_at [Mu11KsubA] d00754_s_at	AK006695 NM_013455 D00754 BC103579 X52466 M85170 AK160427 BC103577 BC103578 BC103580 BY706687 AI326527 CA494525 BY707293 BM938112 AI323726 CB273773 CF104495 AI644079 AA062321 BY448588 AV040929	CCDS27755.1
Acrbp	ENSMUSG00000072770	Mm.347910	54137	NM_016845.1	NP_058541.1	[MOE430A] 1422874_at [Mouse430A_2] 1422874_at [Mouse430_2] 1422874_at [MOE430A] 1451333_a_at [Mouse430A_2] 1451333_a_at [Mouse430_2] 1451333_a_at [MG_U74A] 97632_f_at [MG_U74A] 99455_s_at [MG_U74Av2] 99455_s_at [MG_U74A] 99456_at [MG_U74Av2] 99456_at [Mu1	AK132705 D17573 NM_016845 BC011079 D17574 AK076691 DV069986 BU506152 BU937664 BU939459 CA464219 BU939308 BU935758 BU938807 CA751163 CF739036 BM950309 AV092095 BP770017 CA464922 BB541139 CA465241 CD768969 BC061122 CJ046744 AV260707 BC114591 BM943116 BM9384	CCDS20542.1
Acrv1	ENSMUSG00000032110	Mm.4776	11451	NM_007391.2	NP_031417.2	[MOE430A] 1418878_at [Mouse430A_2] 1418878_at [Mouse430_2] 1418878_at [MG_U74A] 92897_at [MG_U74Av2] 92897_at [Mu11KsubA] U31992_s_at	BC100459 NM_007391 AK005705 U31992 BY705879 AI326535 AI323736 CA464308 CA465764 CA463847 CN832672 CN834830 CN836398 BY716280 CF106234 AA065536 BG101256 AV040439 AV258854 AV045230 BB573714 AV210552 AV039468 BB015565 BB015583 CR519961 BB015591 BB018489 BB01	CCDS22971.1
Acsbg1	ENSMUSG00000032281	Mm.20592	94180	NM_053178.2	NP_444408.1	[MG_U74B] 105971_at [MG_U74C] 129376_f_at [MOE430A] 1422428_at [Mouse430A_2] 1422428_at [Mouse430_2] 1422428_at [MOE430A] 1422500_at [Mouse430A_2] 1422500_at [Mouse430_2] 1422500_at [MOE430A] 1422501_s_at [Mouse430A_2] 1422501_s_at [Mouse430_2] 1422501_s_	AB050554 NM_053178 AK054103 BC057322 AK129179 BM461231 BM460883 AU035394 CX566096 BU709278 BU961556 AU080960 CX217633 BG069644 CA751975 AU035389 CX235742 AU050856 CA317645 CX243812 CX203159 CD776722 CD363775 CJ239040 BM944928 CA945334 BB549933 BG082644 CX	CCDS23192.1
Acsbg2	ENSMUSG00000024207	Mm.179421	328845	NM_001039114.1	NP_001034203.1	[MG_U74C] 128725_at [MOE430B] 1439000_at [Mouse430_2] 1439000_at [MG_U74Cv2] 166378_at	DQ250679 NM_001039114 CA466722 BU937990 BB617218 AV282564 BF149489 AV277630 AV273574 BX632996	CCDS28916.1
Acsf2
Acsf3
Acsl1		Mm.210323	14081				AK158388 NM_007981 AK145900 AK152772 AK149406 AK161189 AK168078 BC056644 AK004897 AK153050 U15977 BF180657 BI410717 BC006692 BI118228 AB046314 BF233307 DV069460 BI689975 BF234408 AV024545 CX568691 BE911679 CB195555 DV054585 DV050241 DV045685 CF618042 BF38
Acsl3	ENSMUSG00000079470	Mm.276016	74205	NM_001001981.2	NP_001001981.2	[MOE430B] 1438579_at [Mouse430_2] 1438579_at	AK029972 NM_001001981 AY316161 AK161708 NM_028817 AK166723 NM_001033606 AK012088 BC031529 AK160839 BC039778 AY316162 AK046254 BU840431 BU511324 BE571900 BM461274 BU503677 BU504028 BU938394 BG863879 DV039232 BF579387 DV065100 BE372240 BG293523 BQ918084 BU5	CCDS15086.1
Acsl4	ENSMUSG00000031278	Mm.391337	50790	NM_001033600.1 NM_019477.3 NM_207625.2	NP_001028772.1 NP_062350.3 NP_997508.1		NM_207625 BC058663 NM_019477 NM_001033600 AK054387 AB033887 AK165950 AB033886 BC016416 AJ243502 AB033885 AK034650 BF120706 CB571142 BG920484 BU839885 BF159931 BF098890 BQ952623 BF138472 BU519592 BF143940 BI655120 BI454224 CB320774 BI113308 CB318654 CN5276	CCDS30448.1
Acsl5	ENSMUSG00000024981	Mm.292056	433256	NM_027976.2	NP_082252.1	[MG_U74A] 104583_at [MG_U74Av2] 104583_at [MG_U74C] 140952_f_at [MOE430A] 1423300_at [Mouse430A_2] 1423300_at [Mouse430_2] 1423300_at [MOE430A] 1423300_at [Mouse430A_2] 1423300_at [Mouse430_2] 1423300_at [MOE430A] 1428082_at [Mouse430A_2] 1428082_at [Mous	AK034942 NM_027976 AK150663 AK150542 AK145894 AK151378 BC031544 AK161024 AK006541 CA494293 AK168019 BU502900 BE913618 AV173169 BF180079 BF162354 BF134203 BF120929 BU514642 CF582899 BG175433 BU151787 BI247345 CK021993 CF582900 BF100844 CA467510 CA481887 BG	CCDS29908.1
Acsl6	ENSMUSG00000020333	Mm.267478	216739	NM_001033597.1 NM_001033598.1 NM_001033599.1 NM_144823.4	NP_001028769.1 NP_001028770.1 NP_001028771.1 NP_659072.3	[MG_U74B] 105569_at [MG_U74Bv2] 105569_at [MG_U74B] 107323_at [MG_U74Bv2] 107323_at [MG_U74B] 114769_at [MG_U74B] 114769_at [MOE430B] 1437031_at [Mouse430_2] 1437031_at [MOE430A] 1451257_at [Mouse430A_2] 1451257_at [Mouse430_2] 1451257_at [MOE430A] 145125	AK147421 AK147283 AK046027 AY786360 NM_001033599 AY786362 BC022959 NM_001033597 NM_144823 AY167035 AY786363 AY786361 NM_001033598 BC016114 AB073974 AK032479 AK039380 BG292601 CJ105506 BQ955610 BQ955403 BU505343 BI737662 AU050915 BU558448 CF745229 AU050923	CCDS24694.1 CCDS24695.1 CCDS24696.1 CCDS24697.1
Acsm1	ENSMUSG00000033533	Mm.427560	117147	NM_054094.4	NP_473435.1		BC016414 AK149550 AB059428 NM_054094 BC022149 AK149586 BF234110 BI328314 BF384416 BG972823 BF237086 CB950599 CA468648 BI327845 CD298422 BF531963 CB951062 CA478392 CK030640 BI220840 CB955309 CB952536 BF786080 BI100757 CJ267778 BB667737 BF236378 CJ133895 BB	CCDS21783.1
Acsm2	ENSMUSG00000030945	Mm.268448	233799	NM_146197.3	NP_666309.1	[MG_U74B] 105919_at [MG_U74Bv2] 105919_at [MOE430A] 1427223_a_at [Mouse430A_2] 1427223_a_at [Mouse430_2] 1427223_a_at [MOE430A] 1427224_at [Mouse430A_2] 1427224_at [Mouse430_2] 1427224_at [MOE430A] 1456190_a_at [Mouse430A_2] 1456190_a_at [Mouse430_2] 1456	AK165353 NM_146197 AK140827 BC034445 AK165401 AK057650 BC031140 AK143757 BF782243 BC024424 BF783664 BF783645 BF784304 BF782881 BF785613 BI103542 BF787130 BI100128 BF788959 BF784292 BF785341 BG972298 BF783996 BF788857 CA469140 BF787266 BF783011 BF781931 CA	CCDS21782.1
Acsm3	ENSMUSG00000030935	Mm.334199	20216	NM_016870.3 NM_212441.2 NM_212442.2	NP_058566.3 NP_997606.2 NP_997607.2	[MG_U74A] 102192_r_at [MG_U74Av2] 102192_r_at [MG_U74C] 134107_at [MG_U74Cv2] 134107_at [MOE430A] 1425559_a_at [Mouse430A_2] 1425559_a_at [Mouse430_2] 1425559_a_at [MOE430A] 1425559_a_at [Mouse430A_2] 1425559_a_at [Mouse430_2] 1425559_a_at [MOE430A] 14255	AK143946 NM_016870 BC015248 NM_212441 AY064696 AK077247 NM_212442 AF068246 AK165516 AB022340 BF781996 BF782283 BF783604 BF784906 BF784432 BF780869 DV047976 BQ954167 BI102427 BF780185 CF584405 CA462266 BF784748 CA491377 CA469547 CA491579 CD355927 BI100656	CCDS21786.1
Acsm4
Acsm5
Acss1	ENSMUSG00000027452	Mm.7044	68738	NM_080575.1	NP_542142.1	[MG_U74A] 101378_at [Mouse430A_2] 1416617_at [Mouse430_2] 1416617_at [MOE430A] 1416617_at [MG_U74Av2] 160921_at [Mu11KsubA] aa529960_s_at [Mu11KsubB] Msa.39289.0_s_at	BC092278 AK146568 AB046742 NM_080575 AK172412 AK088244 AK173275 AK172470 BC030930 AK158119 AK038517 BC004097 BG872408 BE915486 BI152614 DV042869 DV042838 BE916723 BQ922983 CA980167 BU517396 BG966281 BF788040 BF303549 BE570352 BY704290 AK004042 BI648628 CK	CCDS16859.1
Acss2	ENSMUSG00000027605	Mm.255026	60525	NM_019811.3	NP_062785.2		BC051432 NM_019811 AK093831 AK053877 AK029014 BC040790 AK028586 AF216873 BQ886924 W41963 BI102529 W41973 BF789747 CB571137 BF788691 BF784507 BF581469 BU517919 BQ713277 BI653832 BU614806 BI217371 BI329500 BF119331 AA986884 BI652498 AK003738 BY703998 BG2447	CCDS16950.1
Acss3
act
Acta1	ENSMUSG00000031972	Mm.214950	11459	NM_009606.2	NP_033736.1	[MG_U74A] 100381_at [MG_U74Av2] 100381_at [MOE430A] 1427735_a_at [Mouse430A_2] 1427735_a_at [Mouse430_2] 1427735_a_at [Mu11KsubA] m12347_s_at [Mu11KsubB] Msa.8919.0_f_at	BC014877 AK027919 NM_009606 M12866 X03766 M12233 CB321446 CB574539 DV044288 DV050144 W20720 BF158898 BQ713651 AA656584 DV050693 DV050072 DV051363 DV049507 DV051013 DV050683 CB590236 AA691678 DV052061 BQ952790 DV050584 DV043071 DV050601 DV051135 DV042233 D	CCDS22764.1
Acta2		Mm.213025	11475				AK033744 AK156331 NM_007392 AK017374 AK002886 BF581674 BC064800 X13297 AK137170 AK080187 BM461076 BM461129 DV074296 BI456870 BF302940 DV041998 DV065193 DV066980 CB317552 DV046994 DV072212 DV074297 DV064449 CB317732 BF578904 DV066992 BF578196 DV072564 BF16
Actb		Mm.328431	11461				BC016624 BG286092 BY490977 CJ271706 BY489731 BM114730 BY496153 BY503241 BP427934 CJ325264 CJ272373 BY516080 BY631316 CJ290619 BY504457 BY496288 AV151900 AK208252
Actb-rs1
Actb-rs2
Actbl2
Actc1	ENSMUSG00000068614	Mm.686	11464	NM_009608.3	NP_033738.1	[MG_U74A] 101028_i_at [MG_U74Av2] 101028_i_at [MG_U74A] 101029_f_at [MG_U74Av2] 101029_f_at [MOE430A] 1415927_at [Mouse430A_2] 1415927_at [Mouse430_2] 1415927_at [Mu11KsubB] Msa.34399.0_f_at [Mu11KsubB] Msa.390.0_f_at [Mu11KsubB] x03767_f_at	BC062138 BC100600 AK146496 AK168831 AK168661 AK168637 AK169161 AK014303 AK146899 AK014307 NM_009608 AK169165 M15501 CA786543 X03767 BF607665 BY713266 CA786747 CA786580 DV066892 BU519079 CA460291 CA787159 AA668024 CA459411 BF608752 CB204281 CA787162 DV0620	CCDS16564.1
Actg1		Mm.196173	11465				BF124725 BQ952447 BQ899472 BU511609 BU511349 BU511585 BU511409 DV038840 CA480446 BE917221 BI410931 BU511632 BF138230 BG243189 BF141574 BM454031 BI646509 BI555662 DV055233 BU510635 DV071217 BI685315 BQ951692 BF167877 CA481877 BI555274 BE914169 BQ930827 DV0
Actg2		Mm.292865	11468				NM_009610 BC002042 AK168649 AK146631 M26689 BQ921675 DV055798 CB571955 BQ222312 BF584807 DV055626 DV067561 DV043130 DV044681 W40786 DV046731 DV044231 DV041295 DV044609 DV069256 DV069588 BF583164 AI323116 BQ939232 BQ929166 BQ952856 BU523437 BF585198 BG9643
Actl6a	ENSMUSG00000027671	Mm.41077	56456	NM_019673.1	NP_062647.1	[MG_U74B] 112033_at [MG_U74Bv2] 112033_at [MG_U74B] 112033_at [MG_U74Bv2] 112033_at [MOE430A] 1416569_at [Mouse430A_2] 1416569_at [Mouse430_2] 1416569_at [MOE430A] 1416569_at [Mouse430A_2] 1416569_at [Mouse430_2] 1416569_at [MOE430A] 1429054_at [Mouse430A	BC094498 AK090154 AK169278 BC001994 AK167905 AF041476 NM_019673 AK002724 BU511453 BY703230 CB566227 BQ714448 BQ952761 BF165935 CB209252 CA979619 DV060264 AI788661 BF134602 DV662512 DV663196 BI107851 CX209789 CV561379 CO427974 CX567716 BI408486 CX200852 CK	CCDS17298.1
Actl6b	ENSMUSG00000029712	Mm.31646	83766	NM_031404.4	NP_113581.1		AK141089 BC049539 NM_031404 AB075226 BU526406 CX242351 CX236036 BQ445528 BU525322 BU558946 BU953096 CX243510 BQ044741 CB058842 CX244017 CB058465 BB650969 BB386676 AV338030 BM946784 BY718484 BB622469 BI987466 BI987563 BF466074 CX730667 CA323252 AI509015 BX	CCDS19770.1
Actl7a	ENSMUSG00000070979	Mm.30959	11470	NM_009611.3	NP_033741.1	[MG_U74C] 131010_at [MOE430A] 1419009_at [Mouse430A_2] 1419009_at [Mouse430_2] 1419009_at [MG_U74Cv2] 165642_at	AB023063 BC049610 AK006631 AF113519 NM_009611 BY706625 BU938690 CA463944 BU961023 CN839771 AB047289 CF104759 CB273643 CF106423 BU743694 CF106152 AA492942 AA497728 BF149455 BY084830 AI507594 AI614374 BY354030 AA145029 BF153036 AV273063 BB016007 BB019122 AV	CCDS18197.1
Actl7b	ENSMUSG00000070980	Mm.251434	11471	NM_025271.2	NP_079547.2	[MG_U74A] 101864_at [MG_U74Av2] 101864_at [Mouse430A_2] 1424678_at [Mouse430_2] 1424678_at [MOE430A] 1424678_at [Mu11KsubB] Msa.32086.0_s_at	NM_025271 AF113520 AK006758 AB023062 BC116815 BC116817 AB045839 BU962305 BB617295 AV266010 BB615466 CB274183 CF104625 CF983333 BU935835 AI326326 BY706903 AA106036 BY460137 BF153047 AI386009 AA492656 AA497771 CB273857 AA497789 BY097312 BY097590 BY091849 AA	CCDS18196.1
Actl9
Actn1	ENSMUSG00000015143	Mm.253564	109711	NM_134156.1	NP_598917.1		BC054830 NM_134156 AK154281 AF031663 DQ288940 AK142591 BC003232 BC023206 BG919292 BQ715773 BG294176 AK014073 BC038919 BQ964136 CB195901 BU512167 DV044113 BF584123 BQ934629 BI416071 BQ713033 BU523351 BE570703 BQ922911 CA976474 BU554322 CB203698 BI659548 CB	CCDS26011.1
Actn2	ENSMUSG00000052374	Mm.37638	11472	NM_033268.4	NP_150371.4	[MG_U74A] 101999_at [MOE430A] 1448327_at [Mouse430A_2] 1448327_at [Mouse430_2] 1448327_at [Mu11KsubB] Msa.13213.0_f_at [Mu11KsubB] Msa.39687.0_at [Mu11KsubB] Msa.4623.0_s_at [Mu11KsubB] Msa.9519.0_s_at	BC089579 NM_033268 AY036877 AF248643 AK047768 CB321441 BC114538 W34429 AW106377 AW107656 BE306078 CB321573 CA786931 AI663151 AI118977 AI173796 AW107952 AI114974 AI037026 AI115060 AI151785 AI037172 AI037056 AI131659 AI151787 AI035780 AI119198 AI117698 AI03	CCDS26239.1
Actn2-rs1
Actn3	ENSMUSG00000006457	Mm.5316	11474	NM_013456.1	NP_038484.1	[MG_U74A] 100166_at [MG_U74A] 100879_at [MG_U74Av2] 100879_at [MG_U74B] 112629_f_at [MOE430A] 1418677_at [Mouse430A_2] 1418677_at [Mouse430_2] 1418677_at [MOE430A] 1418677_at [Mouse430A_2] 1418677_at [Mouse430_2] 1418677_at [MOE430A] 1451019_at [Mouse430A	AF093775 NM_013456 BC111890 BI654115 AK134757 DV663211 BG067373 BF303183 BM951046 CF892457 BG080441 BM231128 BM231991 AI592346 BG793851 C86107 BG795131 DT909761 AA461908 BP428360 AA711323 BG793868 AA692087 CJ326659 CJ326686 CJ326673 CJ326805 CJ237955 CJ32	CCDS29441.1
Actn4	ENSMUSG00000054808	Mm.276042	60595	NM_021895.2	NP_068695.1	[MOE430A] 1423449_a_at [Mouse430A_2] 1423449_a_at [Mouse430_2] 1423449_a_at [MOE430A] 1449970_at [Mouse430A_2] 1449970_at [Mouse430_2] 1449970_at [MOE430A] 1449970_at [Mouse430A_2] 1449970_at [Mouse430_2] 1449970_at [MG_U74A] 96343_at [MG_U74Av2] 96343_at	AK145322 AJ289242 NM_021895 BC013616 BC027032 AK150044 BC087554 AK081180 DQ303410 DQ303411 AK030237 BU523714 CF553546 BF164661 BF118717 AK077839 BF098933 BE573351 BG297284 BQ714534 BG245088 BF142850 BF302835 BI853188 BF100630 BI079475 BU518228 BQ928687 BG	CCDS21061.1
Actr10	ENSMUSG00000021076	Mm.29317	56444	NM_019785.1	NP_062759.1		AK084255 AK162786 AK090043 BF118754 AF190797 NM_019785 BC002227 AK161642 BU515539 BG243715 DV059263 BQ886719 BU563239 BQ713035 BI456152 BU938412 BU514139 DV054493 CB234131 CB848626 BU962908 BI688989 CB228040 CB321309 BU938410 CB202256 CA490548 BI100639 BF	CCDS25960.1
Actr1a	ENSMUSG00000025228	Mm.3118	54130	NM_016860.1	NP_058556.1		BC007131 AK088062 AK167450 AK168889 AB010297 NM_016860 AK010632 BF120661 AK042511 BQ900209 CB587879 BI408162 BI658258 AK162248 W41964 CF581743 CB183673 BG242647 CA459749 CB181033 BU511157 DV056247 BU514651 DV064386 BQ926570 DV056246 BU514657 BF137509 BQ89	CCDS29878.1
Actr1b	ENSMUSG00000037351	Mm.28521	226977	NM_146107.2	NP_666219.1		AK078508 AK088839 BC023020 NM_146107 BC024861 BU511427 BG242729 BQ953223 BQ885829 BI654551 AU078854 BI413304 CK019669 BQ933354 BG404388 BC033420 BU148805 BI412182 BU560666 CB183890 AU078937 BI694263 BF534863 CA468533 CA978230 BI556467 BQ952673 BQ886357 BI	CCDS14887.1
Actr2	ENSMUSG00000020152	Mm.259045	66713	NM_146243.1	NP_666355.1		BC027799 NM_146243 BC047530 AK032832 BC023864 AK172460 AK163217 BQ920186 BU561928 AK014618 BF161159 CB566190 AK014859 BQ930952 BI685306 BQ964465 BG923943 BQ958371 BY714382 BI105502 BF123152 BQ886438 BE372274 CA980228 CA977574 BF585019 BG174621 BF687360 CK	CCDS24455.1
Actr3	ENSMUSG00000026341	Mm.183102	74117	NM_023735.1	NP_076224.1		AK145536 AK004554 AK159775 AK153150 AK152865 BC005557 NM_023735 AK150589 AK167148 AK150991 AK166586 AK166529 AK167891 AK159668 AK153204 AK150487 AK168568 AK160047 AK153079 AK083343 AK159135 BC080806 AK168771 BC108386 AK035443 BF136220 BI662950 BE282883 BF	CCDS15242.1
Actr3b	ENSMUSG00000056367	Mm.150319	242894	NM_001004365.1	NP_001004365.1		BC053106 AK035798 BC082279 NM_001004365 BQ891112 BQ891777 BB125424 CK789393 CX242250 BB637455 CD776757 BI248187 CD802494 CX237280 BB628440 BB222688 BM949416 CX200399 BM951751 BQ042740 BP760993 CX215364 AV569719 BX528809 AW491691 BE946974 BY559566 BE859737	CCDS19136.1
Actr5		Mm.27747	109275				AK046312 NM_175419 AK142980 DV044400 CB182892 CX229428 BQ571802 BF468233 BU702085 CF948590 BF147509 BB247665 BI736970 BB639935 BQ745866 BE951818 CN721554 BB324555 BG869214 BB644921 CO041817 BB410522 BB645342 BB645341 BI987651 BY742403 CA568882 CF539179 BF
Actr6	ENSMUSG00000019948	Mm.335292	67019	NM_025914.2	NP_080190.1	[MG_U74A] 103902_at [MOE430A] 1428502_at [Mouse430A_2] 1428502_at [Mouse430_2] 1428502_at [MG_U74Av2] 160666_at [Mu11KsubB] Msa.32377.0_s_at [Mu11KsubB] Msa.33709.0_s_at	BC062137 AK008409 NM_025914 AK088571 BB568876 BQ963343 DV064969 BQ899458 AV171896 DV065635 DV060412 DV050567 BF141119 CB236737 CD363799 CO043457 CD807168 BY708318 BY762735 CX237177 BY746739 CF910325 BM940706 CF174938 CK624177 CK625859 BI990571 CK617284 BG	CCDS24118.1
Actr8	ENSMUSG00000015971	Mm.215110	56249	NM_027493.2	NP_081769.1		AK017815 NM_027493 BC027281 AK045862 DV068704 BY717606 BU514341 BU148362 CA978132 CA482106 BF159837 CK021732 BI738674 BG244153 DV662081 CX238471 BI556221 AU080806 CO805837 BU706944 CA749352 DV657253 CF743545 BB310367 BI853524 BI154633 BG866243 BB642578 BQ	CCDS26891.1
Actrt1	ENSMUSG00000046615	Mm.60929	73360	NM_028514.2	NP_082790.1	[MG_U74C] 140599_i_at [MG_U74C] 140600_f_at [MOE430A] 1449825_at [Mouse430A_2] 1449825_at [Mouse430_2] 1449825_at [MG_U74Cv2] 167445_at	AK006855 NM_028514 BC116432 BC116431 BE456663 BF149651 BX639619 AV205026 AV266809 AV279304	CCDS30102.1
Actrt2	ENSMUSG00000051276	Mm.30958	73353	NM_028513.3	NP_082789.1	[MG_U74B] 113666_at [MOE430A] 1449247_at [Mouse430A_2] 1449247_at [Mouse430_2] 1449247_at [MG_U74Bv2] 163366_at	BC052344 NM_028513 AK077010 AK006772 BY706755 BU936015 BU946350 BU937946 CA466350 BU937596 CA465920 CA466128 CA463734 BU939163 CN834350 CN843472 BU938734 CN843904 CF104677 AA183563 AI507585 BG101297 AA184096 AA493093 BY447313 BY446288 BY079756 AA492818 BY	CCDS19014.1
Acvr1	ENSMUSG00000026836	Mm.689	11477	NM_001110204.1 NM_001110205.1 NM_007394.3	NP_001103674.1 NP_001103675.1 NP_031420.2		AK053428 AK150075 AK150014 BC058718 NM_007394 AK052246 L15436 AF332088 AF332087 BG171932 BI691205 BF140732 BI153330 BI650026 AA727251 AA145204 BE284936 BB539147 BU613209 BB621374 CN704474 BB662890 BB664976 AI322797 BB658876 BU757926 BB475429 DT932500 CN70	CCDS16050.1
Acvr1b	ENSMUSG00000000532	Mm.308467	11479	NM_007395.3	NP_031421.1		AK154578 BC059832 AK157910 NM_007395 BC145775 BC145777 Z31663 AK078525 AA023473 BI083115 AU067615 BG247899 BI694223 BU523300 AU066639 BI145098 CB202345 CA976650 CB196525 BI653017 BG967721 BQ941259 AU035844 BG861535 BI693746 BG923119 BG965326 BG974710 CK03	CCDS27846.1
Acvr1c	ENSMUSG00000026834	Mm.123481	269275	NM_001033369.2	NP_001028541.1	[MOE430A] 1428032_at [Mouse430A_2] 1428032_at [Mouse430_2] 1428032_at [MOE430B] 1443225_at [Mouse430_2] 1443225_at	AK142396 AK049089 NM_001033369 BC028780 BB396526 BB650405 BB660246 BB486586 BB222972 AA794241 BX514417 BB670218 BY307635 BY677798 BB223063 AU256867	CCDS16049.1
Acvr2a		Mm.314338	11480				AK143186 AK041246 NM_007396 M65287 AK141435 AK164527 BI558693 BQ960311 CX216998 CF948751 CF743932 BI113401 CK638335 CK031062 CN534882 BU704233 CB245658 CK639344 BB227016 BI111089 CA328912 CJ066559 BY729383 BB634315 BY731461 BY731222 BG066107 BB637810 BB19
Acvr2b	ENSMUSG00000061393	Mm.390239	11481	NM_007397.2	NP_031423.1		AK137432 BC106189 NM_007397 M84120 BU516299 DV068468 CB181037 BU708446 CB195807 DT911736 BI152924 DT931948 CV736186 DT918942 CV558027 BY722616 BY730995 BY754830 BU757972 CN531210 AA617503 CX199631 BY713814 AW537364 DT923525 BG807130 CA527710 CA528633 AI32	CCDS23615.1
Acvrl1	ENSMUSG00000000530	Mm.279542	11482	NM_009612.2	NP_033742.2	[MG_U74A] 100448_at [MG_U74Av2] 100448_at [MG_U74A] 100449_g_at [MG_U74Av2] 100449_g_at [MG_U74A] 100450_r_at [MG_U74Av2] 100450_r_at [MG_U74B] 108793_at [MOE430B] 1435825_at [Mouse430_2] 1435825_at [MOE430A] 1451604_a_at [Mouse430A_2] 1451604_a_at [Mouse	NM_009612 AK134712 L48015 AK160915 Z31664 BC014291 BC015083 AK170870 CT010330 BG969012 BQ878861 BF159065 BI414304 BU517701 CK128491 BF102257 BG175250 BB535375 BY718554 AA518256 CV308993 W48139 BG805725 AA866688 AK018754 BF540688 BB752043 BE852128 AI195309
Acy1	ENSMUSG00000023262	Mm.7165	109652	NM_025371.2	NP_079647.1	[MOE430A] 1419173_at [Mouse430A_2] 1419173_at [Mouse430_2] 1419173_at [MOE430A] 1436046_x_at [Mouse430A_2] 1436046_x_at [Mouse430_2] 1436046_x_at [MOE430A] 1436046_x_at [Mouse430A_2] 1436046_x_at [Mouse430_2] 1436046_x_at [MOE430A] 1436046_x_at [Mouse430A	BC005631 AK003703 NM_025371 AK002423 CA493174 BF578901 BE570767 BF143978 BF789268 BY702952 BY703963 CB201515 CA468280 BQ965093 BF786285 BG970611 BI143366 BI410969 AI322295 BF134580 BI666450 CB600093 CB953842 BG970896 BI557019 BI143419 BI101950 BF782053 BI	CCDS23477.1
Acy3		Mm.29735	71670				BF785804 BC010795 NM_027857 AF356878 AK143782 AY169234 AK002247 CA469164 AF356879 BF780404 CB601192 BF236767 BF780940 BF788274 BF786143 BF789248 BF236187 BF534080 BF781718 CA481398 AF375479 BI101985 BF788118 BF781702 BF786363 BF780415 CB597346 BF788050 BF
Acyp1		Mm.311985	66204				DV061822 DV063855 DV050411 BU962786 BU962746 BU939260 BU936242 BU962261 CA464477 CN833274 BU937328 CO801935 CN838597 CN841978 CN840030 NM_025421 BU945916 BU939482 BC096417 CA465262 CA465051 BC061088 AK004176 CB195289 BB379951 BU938970 BU939225 BY704420 CX
Acyp2		Mm.390319	75572				BU962014 CK792997 CA467819 CN840784 BY708970 BI730288 BC027642 AK009134 NM_029344 AI327338 AA867271 BI988958 BF147972 CK792444 BB315579 BB644823 AK046238 BM951452 BE851119 CN836897 AA881576 BX516299 AA285985 AA244983 BF471028 AA120674 AA073268 BE944712 BY
Ad
Ada	ENSMUSG00000017697	Mm.388	11486	NM_007398.3	NP_031424.1	[MG_U74B] 106353_f_at [MG_U74C] 133004_f_at [MG_U74C] 139844_f_at [MOE430A] 1417976_at [Mouse430A_2] 1417976_at [Mouse430_2] 1417976_at [MOE430A] 1423945_a_at [Mouse430A_2] 1423945_a_at [Mouse430_2] 1423945_a_at [MOE430A] 1434820_s_at [Mouse430A_2] 143482	AK075899 NM_007398 BC002075 AK167489 M10319 BF681806 CT010255 CT010224 AF483481 AF483480 BI413295 CB203182 AI326688 CA977021 CF550812 CK129747 CK130008 CK023577 CK128320 BI251408 CK030627 CK021376 BI414976 CK129516 CK032381 CK128877 BI525380 CK031679 CK13	CCDS17015.1
Adad1	ENSMUSG00000027719	Mm.8122	21744	NM_009350.3	NP_033376.2		AK133008 NM_009350 X84693 AI322756 BC107346 BY714366 BY714377 AV255684 AA138942 BB614627 AV270689 BB615724 CF983013 CF356874 CF356901 BF148156 BF019038 BF019138 AI528754 CR516958 AV046465 AV206125 CR520229 BX631431 AV267563 AV039686 AV265022 AV255908 AV25	CCDS17315.1
Adad2		Mm.159566	75773				XM_486166 XM_915766 AK015063 BY714592 CJ046902 AV474651 BX637936 AV464428 BB039050
Adal		Mm.384805	75894				AK048809 AK044025 AK049697 BC050879 BC052048 NM_029475 AK039677 AK016299 BY715932 BU511765 BE569580 BI452696 BI659042 CB520332 CO432639 BI739186 CF949036 CO426168 BG971978 BM949670 CN538640 BU707953 CX231915 BE651482 CB521671 CB522499 EL607228 CJ158600 CJ
Adam10	ENSMUSG00000054693	Mm.3037	11487	NM_007399.3	NP_031425.2		NM_007399 BC057346 AK036599 AK036918 AK036883 AF011379 AK031857 BF581572 CB575004 BC066207 AK136743 CF586827 DV063696 AK006577 BY706585 BI558154 BG921598 BI452775 BQ714405 BQ963488 CA979260 BQ958481 DV072747 BQ939330 CA979397 CV558594 CF742107 CK032220 CX	CCDS23323.1
Adam11	ENSMUSG00000020926	Mm.89854	11488	NM_009613.1	NP_033743.1	[MG_U74B] 116554_at [MG_U74Bv2] 116554_at [MOE430A] 1450248_at [Mouse430A_2] 1450248_at [Mouse430_2] 1450248_at [MOE430B] 1455270_at [Mouse430_2] 1455270_at [MG_U74A] 93920_at [MG_U74Av2] 93920_at [MG_U74A] 93920_at [MG_U74Av2] 93920_at	BC054536 AB009676 NM_009613 AK157926 BQ899668 BQ947293 BI665809 CV784193 CF534706 BQ179439 CA325115 BI735965 CB525818 CD802531 CB056998 CO433460 CD353697 CJ238823 EL606768 CX238121 BY722939 CA320773 BY732670 AV222311 CB055761 CB249668 BU708523 CD354173 BQ	CCDS25503.1
Adam12	ENSMUSG00000054555	Mm.439714	11489	NM_007400.2	NP_031426.2		NM_007400 D50411 AK220274 AK051780 AK165814 BF120202 AK041404 DV067814 CB205814 CO812896 CO046454 BI452754 CX224939 CF743730 CF743292 CF539698 CK781118 BB620160 CX218063 BG695652 BY746044 BY733849 CX217369 BB463200 BY747295 BB657225 BB635049 CA882563 CA88	CCDS21938.1
Adam15	ENSMUSG00000028041	Mm.274049	11490	NM_001037722.2 NM_009614.2	NP_001032811.2 NP_033744.1		NM_001037722 AK152954 AK152973 AK152725 AK151804 NM_009614 AF006196 AK142520 AK170365 AK170101 AK149684 AK039384 BC009132 EF506571 BI108939 BI454523 BI107217 BF580575 BF585172 BI558615 BU523255 BF582651 BQ886877 BQ890791 BG868659 BI153623 BG961959 CF61791	CCDS17502.1 CCDS17503.1
Adam17	ENSMUSG00000052593	Mm.27681	11491	NM_009615.5	NP_033745.4	[MOE430A] 1421857_at [Mouse430A_2] 1421857_at [Mouse430_2] 1421857_at [MOE430A] 1421858_at [Mouse430A_2] 1421858_at [Mouse430_2] 1421858_at [MOE430A] 1421859_at [Mouse430A_2] 1421859_at [Mouse430_2] 1421859_at [MOE430B] 1429119_at [Mouse430_2] 1429119_at	NM_009615 AB021709 BC114999 AK137693 AK144161 BC094655 AK139471 BC026052 AK142441 U69613 AK149288 U69614 AJ007365 AK149614 BF158702 BU506143 BF140812 BU511693 BF168080 BQ895262 BU519386 BI692037 CV563261 BG873292 CO813171 AK165739 CK788407 CX220689 BI9053	CCDS25836.1
Adam18	ENSMUSG00000031552	Mm.89943	13524	NM_010084.1	NP_034214.1	[MG_U74C] 131331_at [MOE430A] 1419726_at [Mouse430A_2] 1419726_at [Mouse430_2] 1419726_at [MG_U74Cv2] 170152_at	NM_010084 AF167405 AK076633 BC051136 BC145751 BU939788 BB667157 BB614801 BY457009 BY099176 BY093216 BX640193 BB679309 AV208952 AV044299 AV041418 AV255672 AV253982 AV279604 U06148	CCDS22195.1
Adam19	ENSMUSG00000011256	Mm.89940	11492	NM_009616.3	NP_033746.1	[MG_U74A] 103554_at [MG_U74Av2] 103554_at [MG_U74C] 140584_f_at [MOE430A] 1418402_at [Mouse430A_2] 1418402_at [Mouse430_2] 1418402_at [MOE430A] 1418403_at [Mouse430A_2] 1418403_at [Mouse430_2] 1418403_at [MOE430B] 1441909_s_at [Mouse430_2] 1441909_s_at [M	BC093480 NM_009616 D50410 AK147217 AK147549 AF019887 AB096093 AK079367 BC115767 CJ118101 BU504076 BQ897718 BQ715700 BQ891916 CF616976 CB202061 CF551333 CF746843 CA752431 CA323898 CK031780 CB248111 CD350738 CF744458 CB317415 CF537465 BE307315 DN626025 CB72	CCDS24571.1
Adam1a	ENSMUSG00000072647	Mm.1453	280668	NM_172126.2	NP_742124.2		NM_172126 BC052093 AK133286 AK133150 AK132804 AK132801 U22056 BG288439 CD349096 CX566338 CA317717 BM943985 BU057401 CJ047458 CJ046949 CJ047648 BB614379 CX564240 CJ299506 BY451487 BY446293 CJ161915 BY666547 BY085640 AW050088 BX635812 AV274112 AV279234 AV27	CCDS19637.1
Adam1b	ENSMUSG00000062438	Mm.444773	280667	NM_172125.2	NP_742123.2	[MOE430A] 1427791_a_at [Mouse430A_2] 1427791_a_at [Mouse430_2] 1427791_a_at [MOE430A] 1432657_at [Mouse430A_2] 1432657_at [Mouse430_2] 1432657_at [MOE430B] 1439700_at [Mouse430_2] 1439700_at [MOE430A] 1454317_at [Mouse430A_2] 1454317_at [Mouse430_2] 14543	NM_172125 AK161264 AF167406 BY716262 BU938571 CN841508 BQ443327 BB667160 BB679367 BY701703 CF981599 BQ839858 AV273346 AV274395 AV276134 CF982599	CCDS19636.1
Adam2	ENSMUSG00000022039	Mm.422850	11495	NM_009618.2	NP_033748.2	[MOE430A] 1460374_at [Mouse430A_2] 1460374_at [Mouse430_2] 1460374_at [MG_U74A] 92732_at [MG_U74Av2] 92732_at [MG_U74A] 99682_r_at [Mu11KsubA] u22057_s_at	U38806 NM_009618 AK161266 AK016550 U16242 U22057 AK161261 BY716250 AI326547 CN836577 CJ189561 CJ046749 CJ046566 AI323749 CB272549 CF982200 AA493059 AA108219 CF982128 CJ221316 BY650309 BY094547 BY079316 BY402207 AV213329 AV333551 AV044914 AV310526 AV218760
Adam21	ENSMUSG00000008438	Mm.117130	56622	NM_020330.4	NP_065063.1	[MOE430B] 1432310_at [Mouse430_2] 1432310_at [MOE430A] 1450801_at [Mouse430A_2] 1450801_at [Mouse430_2] 1450801_at	AK014827 NM_020330 BC132152 BC132344 AF251559 BY714350 BQ558598 CA530877 BX527045 AI508633 AA386646 AI462974 AV253973 AV283979	CCDS26022.1
Adam22	ENSMUSG00000040537	Mm.275895	11496	NM_001007220.2 NM_001007221.1 NM_001098225.1	NP_001007221.1 NP_001007222.1 NP_001091695.1		NM_001098225 AK156230 NM_001007220 AB009674 NM_001007221 BC117708 BC117707 AK140449 AK034528 BQ946882 AK013570 AB179848 DT926058 CB236209 CB520750 BQ175321 AB179859 CB236280 AB179850 CF735962 CB519665 CB521554 CB521358 CB520177 CF532144 CX238362 BY765142	CCDS19080.1
Adam23	ENSMUSG00000025964	Mm.124892	23792	NM_011780.2	NP_035910.1		NM_011780 AK148563 AK029301 AK046677 AB009673 AK032687 DV047721 BU851464 CX563556 BU847443 CO432084 AK083159 BB633857 BB194666 BB325869 BB645421 BB613957 CF744397 BB645649 BB622621 BB115287 AV350138 BB428632 CF905436 BB653006 BB625903 BB011888 BY741687 BB	CCDS14999.1
Adam24	ENSMUSG00000046723	Mm.67403	13526	NM_010086.4	NP_034216.3		AK029528 NM_010086 AK133199 AF167402 BC145785 AV254839 BB614583 BB616396 CF104320 AV260479 AV262365 AV277181 AV262647 U06151	CCDS22255.1
Adam25	ENSMUSG00000054033	Mm.334503	23793	NM_001025380.3	NP_001020551.3	[MG_U74C] 128713_f_at [MG_U74C] 128713_f_at [MG_U74C] 138431_at [MG_U74Cv2] 166369_r_at [MG_U74Cv2] 169477_at	NM_011781 AF167403 AK016581 NM_001025380 BY716293 AK006820 BY706802 CJ047747 CJ047652 CJ047831 AV204837 AV278306 AV283961 AV277686 AV279445 AV281371 AV281670 AV280105 AV275730
Adam26a	ENSMUSG00000048516	Mm.334510	13525	NM_001009547.2 NM_010085.2	NP_034215.2		NM_010085 AK029756 AF167404 AK015043 BY714569 AV268129 BB615578 BY353853 AV268415 BB573984 AV258826	CCDS22269.1
Adam26b	ENSMUSG00000063900	Mm.55952	382007		NP_001009547.1		NM_001009547 AK015931 BY715494 BB012076	CCDS22268.1
Adam28	ENSMUSG00000014725	Mm.117450	13522	NM_001048175.1 NM_010082.2 NM_183366.2	NP_001041640.1 NP_034212.1 NP_899222.1		AK036800 AF163292 NM_010082 NM_001048175 AF163290 AF163293 AF153350 NM_183366 AF163291 BC058782 AK136703 AK052479 AK136715 AK078982 BQ714462 AK081736 BB141790 BY721095 BY721112 BB485707 BB629805 EH102922 AI390742 BB625435 BB660137 EH097619 EH107686 EH1039
Adam29	ENSMUSG00000046258	Mm.67684	244486	NM_175939.2	NP_787953.1		AY190759 NM_175939 BC119089 BC119091 BC048676 CA465955 BB614467 AV283725 CR520935	CCDS22311.1
Adam3	ENSMUSG00000031553	Mm.5168	11497	NM_009619.4	NP_033749.2	[MG_U74A] 100526_f_at [MG_U74Av2] 100526_f_at [MOE430A] 1448329_at [Mouse430A_2] 1448329_at [Mouse430_2] 1448329_at [Mu11KsubB] x64227_s_at	NM_009619 X64227 BC129920 BC049609 BC060975 BU937784 BU939109 BU937312 BU935639 CN837175 BY765428 BU939128 CB271186 CN839347 CJ189608 BY569522 BY561490 BY570031 BY566042 CJ046971 CJ046989 BY560811 BY565616 CJ046663 CJ046745 CJ046969 CJ046770 CJ046597 CJ04	CCDS22196.1
Adam30	ENSMUSG00000043468	Mm.50711	71078	NM_027665.1	NP_081941.1		AK077058 AY190760 NM_027665 BC113762 BC113152 AK016888 AV265002 BB616820 BB615407 CF198181 CF981828 CR515761 AV281362	CCDS17660.1
Adam32	ENSMUSG00000037437	Mm.269223	353188	NM_153397.1	NP_700446.1	[MG_U74B] 111286_at [MOE430B] 1437376_at [Mouse430_2] 1437376_at [MG_U74Bv2] 163944_at	BC060983 AF513715 NM_153397 AK005759 AV047307 CA464671 CN832180 CN841885 AW108244 AK131749 BB610301 BY705919 AW107807 AW106099 AW106445 BX522203 CF105435 BF019384 CJ232035 BY463517 BB679735 BY092901 CR516315 BX636378 BF011323 CR517129 AV278335 AV039669 AV
Adam33	ENSMUSG00000027318	Mm.108550	110751	NM_033615.1	NP_291093.1		AK053825 AB059632 NM_033615 AF472524 AB059633 AY054984 AY382194 AY382193 AY953137 AF386072 AK138517 AK086734 BF159871 BI659490 BU848286 BB370388 BG914963 BB649069 BB528808 BF164770 BB546690 BB665518 BB663575 BE369171 CJ057644 AA277194 AI172762 BB284546 AW	CCDS16753.1
Adam34	ENSMUSG00000079058	Mm.383288	252866	NM_001079931.1 NM_145745.1	NP_001073400.1 NP_665688.1		NM_145745 AF373288 AK029590 BC132102 BC132292 BB614922 AV259854 BB014397 U06149	CCDS22271.1
Adam39
Adam4	ENSMUSG00000072972	Mm.439708	11498	NM_009620.1	NP_033750.1	[MOE430A] 1427502_at [Mouse430A_2] 1427502_at [Mouse430_2] 1427502_at [MG_U74A] 92733_at [MG_U74Av2] 92733_at [Mu11KsubA] U22058_s_at	AK076647 BC150159 BC150481 AY158688 NM_009620 U22058 BB667187 BB614841 BB380173 BB679771 BY366762 BF458290 BY367040 AV274654 AV264697 AV282101 AV254267 AV272501	CCDS26019.1
Adam5	ENSMUSG00000031554	Mm.143889	11499	NM_007401.2	NP_031427.2	[MG_U74C] 132715_f_at [MOE430A] 1424798_a_at [Mouse430A_2] 1424798_a_at [Mouse430_2] 1424798_a_at [MG_U74Cv2] 167774_f_at [MG_U74A] 99474_at [MG_U74Av2] 99474_at [Mu11KsubA] U22059_s_at	NM_007401 AK161262 AK029519 AK016574 AK161417 U22059 BC094237 AK161415 AV254651 BY716281 BB614566 BU939234 BU938280 BU962645 CA466710 CF730462 BB614429 CN838593 BU938024 BB016745 BB017007 BB615818 AV258007 BB572692 BB616834 CF105256 AA498067 CF105296 BU58
Adam6a
Adam6b
Adam7	ENSMUSG00000022056	Mm.261495	11500	NM_007402.2	NP_031428.2	[MG_U74A] 101626_at [MG_U74Av2] 101626_at [MOE430A] 1420742_at [Mouse430A_2] 1420742_at [Mouse430_2] 1420742_at [Mu11KsubA] AF013107_at	AF013107 NM_007402 AK136692 AK020312 BY721080 BY721124 BX637060 BY680218 AV380432 BB073311 BB584602	CCDS27234.1
Adam8	ENSMUSG00000025473	Mm.15969	11501	NM_007403.2	NP_031429.1		AK171022 BC025584 AK134118 AK155912 AK170019 AK152675 AK155772 AK160041 AK089086 X13335 NM_007403 AK150411 AK152769 AK153065 AK171060 AK089169 AK151535 BI666336 DV064529 BG864279 BI153992 BI657396 BG069799 BY763653 BY744168 CJ135916 BY763760 BY747615 BY74	CCDS21959.1
Adam9	ENSMUSG00000031555	Mm.28908	11502	NM_007404.1	NP_031430.1		AK122188 BC052710 BC047156 AK155672 U41765 NM_007404 AK148174 AK155582 AK161778 BU509923 BG244287 BU524104 BF540622 DV069972 BG243016 BF781373 BQ926090 CO798452 BQ936900 BE911257 BI694584 BU555230 BI081976 CF579921 CO815645 BG867372 CX226807 BQ771056 CO43
Adamdec1	ENSMUSG00000022057	Mm.36742	58860	NM_021475.2	NP_067450.1	[MOE430A] 1419476_at [Mouse430A_2] 1419476_at [Mouse430_2] 1419476_at [MG_U74A] 98976_at [MG_U74Av2] 98976_at	BC026542 AK156586 BC046324 AJ242912 NM_021475 AK008929 BY708815 BQ939042 BQ941475 BG969126 BF580330 BG968865 AI317780 AA608260 AA674902 BX525543 BE199794 BE688403 AA638444 AW988764 AA250645 AA710614 BE135644 BY569685 AI574231 AI786667 BY566561 AA734813 BY
Adamts1	ENSMUSG00000022893	Mm.1421	11504	NM_009621.4	NP_033751.3		BC050834 NM_009621 AK156830 D67076 BC040382 AK163622 BC003269 AK161409 CF583532 BQ930852 BU510773 BQ939373 CK790088 BF161998 BI686594 BF783887 BI109730 CO432359 BE572752 CO433831 CF726662 BI733795 CF741826 CB519015 CF533646 CA324485 BG065692 CF726638 BQ17	CCDS28287.1
Adamts10	ENSMUSG00000024299	Mm.29304	224697	NM_172619.2	NP_766207.2		BC082773 BC056427 AK042525 BC042213 NM_172619 AK076334 AK048600 BC059918 AK140053 AK034843 AK169468 AK034565 AF302012 AK046333 BU514911 CB181842 CB183406 BC100558 BI416014 BG294263 BI852900 BC038690 BQ443729 CK789955 CK789770 BU702207 CA319146 CA328876 BG
Adamts12	ENSMUSG00000047497	Mm.224825	239337	NM_175501.2	NP_780710.2		NM_175501 AJ537452 AK028459 AK028812 AK048612 BC152338 BC151248 AK054015 AK135354 BF180777 AK145096 CF540662 CN534539 CV556520 CN461432 CD803470 CF736616 CK636415 BB001881 BB376962 BB487351 BB612240 CD766513 BY734943 BB649706 BB660345 BQ445057 BG068804 CJ	CCDS27384.1
Adamts13	ENSMUSG00000014852	Mm.330084	279028	NM_001001322.2	NP_001001322.1	[MG_U74B] 112368_at [MG_U74Bv2] 112368_at	NM_001001322 AK157459 AB112362 AB071302 EU034706 BY752309 BE650494 BY570128 BY572465 BY222404 AA762811	CCDS15820.1
Adamts14	ENSMUSG00000059901	Mm.333252	237360	NM_001081127.1	NP_001074596.1	[MG_U74B] 111191_at [MG_U74Bv2] 111191_at	NM_001081127 AK145103 AK137573 BC114402 BF181302 BQ899405 BF123774 BY734964 BG861865 BY722774 AW120521 BQ832796 BF118365 BY060806 BF718803 BQ559214 BE864033 AA060260 BM198721 CX209418 AV577085 BY073765 W36801 BY073426 BB137803 CX213693 BF642813 CX219020 B
Adamts15	ENSMUSG00000033453	Mm.65867	235130	NM_001024139.1	NP_001019310.1	[MG_U74C] 134381_at [MG_U74Cv2] 134381_at [MOE430A] 1427056_at [Mouse430A_2] 1427056_at [Mouse430_2] 1427056_at	BC094677 NM_001024139 BC043308 AK142774 BC009667 AV228731 BB612189 DV063799 BU554351 CK022803 BI694327 BI103177 CB193733 BI685493 BG916994 CK129966 BI251429 CN536563 BM947692 BI855244 CF747871 BI153928 CX562855 CA749747 CN527977 CN459174 CO433710 BG921734	CCDS22945.1
Adamts16		Mm.115970	271127				AK031314 NM_172053 AK173338 BC034739 BC046506 BI686750 CX569096 BI690351 BM944992 CD355731 BU701242 BG919675 AV319357 CO043938 BB620675 CF170272 CF170316 BY718254 BM217920 CK346727 CF534948 AW911617 CX216861 BI789514 BX635433 BB395592 CV677305 BB136041 BE
Adamts18	ENSMUSG00000053399	Mm.167471	208936	NM_172466.2	NP_766054.2		AK140876 NM_172466 BC094674 AK036137 AK053851 AK048211 AK035797 AK163023 AK081122 CX568810 CF584209 BQ445221 CF534436 BF168752 CF182591 BG916677 CF533700 BU056439 CF728031 CF728110 BQ444190 CB246179 CN459517 AV226694 BB546931 BB125422 BB628439 CF747246 BB
Adamts19	ENSMUSG00000053441	Mm.71963	240322	NM_175506.3	NP_780715.1		AY135183 NM_175506 AK165144 AK084374 AK029178 AK053213 AK083666 CB182425 DV060846 CK635291 BB654769 BG070198 CJ226537 BB613691 BB558952 AV242349 BB535156 BB666897 BB664473 AW555399 CJ092717 BB447758 BB470554 BG083123 CK332433 AU015154 CD805841 BX529087 AI	CCDS29266.1
Adamts2		Mm.110597	216725				AK029026 BE914084 BB008445 BB613444 BG073461 CA566282 BG086193 BQ268647 BM235081 BX526118 BE286179 AI060414 BQ127370 CJ326376 BQ416553 AW494572 AA867797 CJ242154 CJ241977 CJ242040 CJ242076 CJ241972 BF469353 AW549883 CJ241779 BF470369 AA815500 BY702567 AI4
Adamts20	ENSMUSG00000022449	Mm.214132	223838	NM_177431.3	NP_803180.2		NM_177431 AY189815 BC121792 AJ512753 AY189816 AK142029 AK090358 AK145288 BQ442909 CN534314 CF733491 CN457560 CF532293 CB528084 BY730127 BY735445 BY733645 CX239162 BM508586 BY243320 BY241922 BB835445 BY295258 BY659015 AI450842 AA175064 BB804492 AI639804 CK	CCDS27770.1
Adamts3		Mm.133062	330119				CK790536 BB193360 AK003167 AV006472 BB194184 BB524622
Adamts4	ENSMUSG00000006403	Mm.23156	240913	NM_172845.2	NP_766433.1		AK157287 AK028364 AK173001 AK164900 NM_172845 AK083534 BC027773 AK156429 CB321413 BU148228 DV064052 CB321525 BI648976 CX563894 CB589617 CV556434 BF181910 BI153094 CF734236 CB521459 CN528656 BI691035 CF532631 BB443585 BE912007 BB655188 BB471616 BY753951 CJ	CCDS15485.1
Adamts5	ENSMUSG00000022894	Mm.112933	23794	NM_011782.2	NP_035912.2		NM_011782 AK046558 AF140673 AK164560 AK044746 AK082475 AK142204 AK036428 AK085070 BI734391 BI455557 BI456245 CD348613 CF743047 CK032770 CF743168 BI250701 CB320096 BB282636 BB133498 BY742101 BB225365 BB629316 BB475194 BB323604 BB637688 BB617353 BB660140 BB	CCDS28288.1
Adamts6	ENSMUSG00000046169	Mm.208125	108154	NM_001081020.1	NP_001074489.1	[MOE430B] 1437506_at [Mouse430_2] 1437506_at	AK030315 NM_001081020 AK044528 AK041395 AK034499 AK041499 DV060565 DT904918 DT916664 CX223006 CB246268 CD351394 CB289934 CV560186 AV286717 CA574429 BB228661 BB085624 BB279682 BB626557 BB227648 BM240687 BB617441 CF913041 BB638178 DT916627 BB642512 CF910765
Adamts7	ENSMUSG00000032363	Mm.102141	108153	NM_001003911.2	NP_001003911.2	[Mouse430A_2] 1452339_at [Mouse430_2] 1452339_at [MOE430A] 1452339_at	NM_001003911 BC076575 AY551090 BC058991 BC030442 AL359935 AK052239 BQ950555 BI411068 CB247649 CA316195 CF532146 CX222463 BI646206 CO044521 BQ442777 BU702025 BI107580 BU708802 CO043958 CX211419 CB519728 CB527535 CF901339 CB246893 BU055903 CB518382 BQ748923
Adamts8		Mm.100582	30806				AK084540 AF175282 NM_013906 AK043875 AK136892 AK172359 BC005780 BI851821 BB269916 BQ958765 BB641727 BE570700 BB312456 BB624639 BY751938 BB643642 BB626246 AV366726 BY567242 AI553012 BY570338 BE852416 CJ195983 BB810237 BY687906 BY669690 CJ227191 AI464076 AA
Adamts9		Mm.158235	101401				AK007436 BY707517 CF579960 CF579959 BG063470 AW538073 BB659229 BI319712 AV049836
Adamtsl1	ENSMUSG00000066113	Mm.255154	77739	NM_172542.1	NP_766130.1		AK045085 AK081888 AK020115 DV069541 BC062814 CD803049 CV555842 BB643318 BB294827 BY719316 BB659292 BB633755 BB478282 BE631939 AI747446 BE628435 BB649653 CJ166585 CJ051149 AW120794 BB839998 CA894271 BY344996 BY790094 BY346857 BB528490 BB521752	CCDS18304.1
Adamtsl2		Mm.330088	77794				AK172978 AK156991 BC128568 BC129984 AB096928 NM_029981 AK020831 BI525093 BI525682 BI099824 BM947889 BG298236 CJ238306 BY742149 BB769878 DW711442 CK375972 BY258228 AA790229 AI060983 AK181027 BY261397 BY246688 BY565105 AI844377 BB849425 BY238506 BY621339 BI
Adamtsl3	ENSMUSG00000070469	Mm.65306	269959			[MG_U74C] 136768_f_at [MG_U74C] 138377_at [MG_U74Cv2] 138377_at [MOE430B] 1440668_at [Mouse430_2] 1440668_at [MG_U74Cv2] 171068_f_at	XM_194370 AK081635 AK220376 DV043783 AK020361 CD350960 BY728486 BY721174 CF908988 BQ831994 CF908181 DT930858 CF909094 CA566129 CA567681 BM235389 BE946008 BM234187 AI842210 AA982772 BQ561231 BE865023 BE948407 BQ561230 AW456722 AV091350 BB371151 CF904107 AV
Adamtsl4	ENSMUSG00000015850	Mm.242781	229595	NM_144899.2	NP_659148.2	[MG_U74B] 107890_at [MG_U74Bv2] 107890_at [MOE430A] 1451932_a_at [Mouse430A_2] 1451932_a_at [Mouse430_2] 1451932_a_at	AK155481 AY158701 NM_144899 BC117925 BC016215 DV066310 BQ928443 BI330332 BF536373 CN528299 BY764208 BY749190 BE996515 BQ287080 EH097914 BB772770 EH094012 BQ286894 BE956733 CX209937 EH095845 EH107972 BE956840 BB769535 BB764256 BB763536 BB764789 AW122552 BY	CCDS17618.1
Adap2
Adar	ENSMUSG00000027951	Mm.316628	56417	NM_001038587.2 NM_019655.2	NP_001033676.1 NP_062629.2	[MG_U74A] 102741_at [MG_U74Av2] 102741_at [MG_U74A] 102741_at [MG_U74Av2] 102741_at [MG_U74B] 109363_at [MG_U74Bv2] 109363_at [MG_U74B] 115849_at [MG_U74Bv2] 115849_at [MOE430A] 1425405_a_at [Mouse430A_2] 1425405_a_at [Mouse430_2] 1425405_a_at [MOE430B] 1	AK147614 NM_001038587 AK076413 BC042505 NM_019655 AK089451 AF291876 AF052506 CT010323 AF291050 AK156093 AK172523 AF291877 AF291875 AK032321 BQ959970 BQ945639 BE367752 BU506324 BG293521 BI156177 BQ955276 DV061639 BI652211 BF133957 BF168953 BI558133 BI15260	CCDS17513.1 CCDS17514.1
Adarb1	ENSMUSG00000020262	Mm.276815	110532	NM_001024837.1 NM_001024838.1 NM_001024839.1 NM_001024840.1 NM_130895.2	NP_001020008.1 NP_001020009.1 NP_001020010.1 NP_001020011.1 NP_570965.2		AF525421 NM_001024840 AK147298 NM_001024838 NM_001024839 NM_001024837 NM_130895 AF403109 AY162454 AF403108 AF403107 AF403106 BC040200 AK164931 AK141777 AF291049 BC051107 AK138318 BC030049 CJ106079 BU504485 BG342241 CX568328 BI732829 BI648177 AK139004 CK78
Adarb2	ENSMUSG00000052551	Mm.425794	94191	NM_052977.4	NP_443209.2		AK134964 AK139273 AK139079 NM_052977 BC059822 AK045538 BC052426 AK033916 AK046083 AF270495 AF232942 DV041145 BU058001 CB246744 CB525172 CO041564 BB640654 BB640843 CB058229 CA320317 BB075947 CD350877 BB527550 BB246599 BB259184 BY727128 AV327940 BB639845 BB	CCDS26231.1
Adat1	ENSMUSG00000031949	Mm.282162	30947	NM_013925.4	NP_038953.1	[MG_U74B] 114935_at [MG_U74Bv2] 114935_at [MOE430A] 1420748_a_at [Mouse430A_2] 1420748_a_at [Mouse430_2] 1420748_a_at [MOE430A] 1420748_a_at [Mouse430A_2] 1420748_a_at [Mouse430_2] 1420748_a_at [MOE430B] 1444049_at [Mouse430_2] 1444049_at	AK082399 NM_013925 AK161044 BC019976 AK039699 BC026678 AF192375 BG175772 BI526918 EL607458 CA322537 CF750200 BB120552 BB628192 CB248397 CJ045714 BB195700 BB633925 CA531167 BB650960 BM195756 CD771066 CN687450 CN679477 BQ558721 BQ558720 BQ832348 CX212455 AA	CCDS22684.1
Adat2	ENSMUSG00000019808	Mm.331841	66757	NM_025748.3	NP_080024.3	[MOE430A] 1419130_at [Mouse430A_2] 1419130_at [Mouse430_2] 1419130_at	BC062195 NM_025748 AK016938 BY716618 BI655231 BF579533 AK021291 CF747524 BU961240 AI503496 BX520718 BB283452 BY730582 AV497141 AA267998 AA624743 AA914540 AI591683 AV504891 BY112506 BB495402 AI644731 BB490589 BB403876 BB406526 AA870953 BX636767 BB491616 BB
Adat3
Adc	ENSMUSG00000028789	Mm.215814	242669	NM_172875.2	NP_766463.1	[MOE430B] 1439649_at [Mouse430_2] 1439649_at [MOE430B] 1442093_at [Mouse430_2] 1442093_at	AK154564 BC065772 AK077201 NM_172875 AK047522 AK148717 BC028775 AK080568 BI905141 CB571191 BF787347 CB845694 BY764172 CJ062871 BQ830025 BY741780 BY748254 BB617199 AV282351 BQ831782 BB640918 BG084091 AU040368 BG075048 AA510425 BX518210 CJ304863 AI593959 AI	CCDS18678.1
Adck1		Mm.181387	72113				AK044573 AK050868 NM_028105 AK154839 BC010539 AK011310 AK145987 BI904386 BI905438 BQ713176 BU152172 BG404798 BF235823 BU614071 BG404727 AI877464 BG963313 CJ131608 BU703290 CX236779 BF021141 BI110355 BG064845 BY710609 BI691309 BQ442964 BB441550 BB642574 CX
Adck2	ENSMUSG00000046947	Mm.247957	57869	NM_178873.3	NP_849204.1	[MG_U74B] 109306_at [MG_U74Bv2] 109306_at [MG_U74B] 114653_at [MG_U74Bv2] 114653_at [MOE430B] 1433637_at [Mouse430_2] 1433637_at	AK028568 NM_178873 AK161225 AK028557 BC069944 AV116032 DV064760 BF137774 BF167535 BF137646 DV662618 CX240188 CF730583 BE306148 BI080131 BB361025 BE304015 CA945651 BB614183 BF468360 CF732752 AV250980 BB648244 BE951999 BF225721 AV234977 BB531472 CJ060805 BB	CCDS20024.1
Adck4		Mm.124728	76889				AK084567 AK137168 NM_133770 AK002619 BC093498 BC083324 BC013485 AK079366 W08474 BQ929343 CF585121 BG262058 CB205081 BQ926704 BY703127 CD240802 CB205129 BF788516 CK790324 BF468125 CX235047 BU054772 BU610259 CX222091 CF748202 AI790524 CF168839 CO041052 BB20
Adck5	ENSMUSG00000022550	Mm.181624	268822	NM_172960.2	NP_766548.1		BC030881 AK163557 AK039217 NM_172960 BC060528 AK017782 BC053696 BI411933 BY717577 BU504760 BF579022 CB205078 BQ949277 BQ885453 BF142838 BI453753 CF618085 BQ886383 CX241649 CK795391 BU058780 BI556146 CF733262 BI904226 BI905668 BQ938608 BG868829 BI107806 CO	CCDS27576.1
Adcy1	ENSMUSG00000020431	Mm.259733	432530	NM_009622.1	NP_033752.1		NM_009622 AK220469 BC050125 AK137002 AF053980 BC019590 BC048830 AK139971 BG286160 BI729923 CF551164 CO431761 CN539249 AU080904 CF745530 CO426413 CA750409 CA329086 CB519903 CF535481 CF744575 BI872426 BM963076 CF745701 CK781157 CF723332 CF539257 CF723184 CF	CCDS24426.1
Adcy10
Adcy2	ENSMUSG00000021536	Mm.390617	210044	NM_153534.2	NP_705762.2	[MG_U74A] 103241_at [MG_U74Av2] 103241_at [MOE430A] 1455462_at [Mouse430A_2] 1455462_at [Mouse430_2] 1455462_at [Mu11KsubB] Msa.17855.0_s_at	NM_153534 AK132312 AK122432 BC037107 AV025455 BQ885689 AU067794 AI322582 BM963626 AU051110 BU612157 BU529910 CX217573 CN538594 BI736481 AU051409 BU609484 CB236138 CX563810 BQ746393 CX563223 CX236836 CX768040 BQ042132 CF724241 CV782958 CO042995 DN174270 CB
Adcy3	ENSMUSG00000020654	Mm.71996	104111	NM_138305.2	NP_612178.1		BC057316 BC057113 AK122298 AF458089 NM_138305 BF165179 CB232531 CF726843 BQ443813 BI853139 CF532558 BQ442923 CB246481 CA327435 CX227187 CX219086 CO041705 BQ179360 CN529042 CA752517 CB249719 BB623402 CF903203 BM195250 CK389211 AW546381 CX208142 CA527788 EL	CCDS25787.1
Adcy4	ENSMUSG00000022220	Mm.287010	104110	NM_080435.1	NP_536683.1		AK220443 AK141767 AK161880 BC015299 AF442771 NM_080435 BF782774 BG916168 CB183364 CF587085 BG861653 CJ049940 CJ066484 CJ064367 BE291205 BX516515 CN692250 CN666049 AI324024 CN695967 AI327512 BG413008 BX639340 BY290735 BB674370 AA397054 BY003200 BY283370 BY	CCDS27130.1
Adcy5	ENSMUSG00000022840	Mm.41137	224129	NM_001012765.4	NP_001012783.3		AK147649 AK147590 NM_001012765 AK160942 BC035550 BC090846 AK037250 AK163575 BC051570 BI873142 BQ922002 BI413014 CK780914 CX235615 CB520263 CO430267 BU842652 CX236595 CX240448 BI730511 CO425061 CD354127 CX241745 CJ124255 CJ257363 BY713719 BY754799 BY754802
Adcy6	ENSMUSG00000022994	Mm.157091	11512	NM_007405.2	NP_031431.2	[MG_U74A] 102321_at [MG_U74Av2] 102321_at [MOE430A] 1418128_at [Mouse430A_2] 1418128_at [Mouse430_2] 1418128_at [Mu11KsubA] m93422_s_at	NM_007405 AK147516 M93422 AK122279 M96653 AK078078 BI691747 CJ115584 BG297229 CB571156 AV327966 BB621948 BQ930076 BQ921617 BU520015 CB205201 BF139744 BQ946986 DV043611 BU505449 BF121072 BU840741 BQ946995 BI082950 BF582692 BP765751 CK787756 BI685206 BF6871	CCDS27799.1
Adcy7	ENSMUSG00000031659	Mm.288206	11513	NM_001037723.3 NM_001037724.4 NM_001109756.1 NM_007406.2	NP_001032812.2 NP_001032813.1 NP_001103226.1 NP_031432.2	[MG_U74A] 103392_at [MG_U74Av2] 103392_at [MOE430A] 1420970_at [Mouse430A_2] 1420970_at [Mouse430_2] 1420970_at [MOE430B] 1436469_at [Mouse430_2] 1436469_at [MOE430A] 1450065_at [Mouse430A_2] 1450065_at [Mouse430_2] 1450065_at [MOE430A] 1456307_s_at [Mous	NM_007406 NM_001037723 NM_001037724 AK138911 AK154652 NM_001109756 U12919 BC115833 AK155831 AK154262 AK155646 BC057682 BU524237 BI664159 BQ917844 AK012436 BB612125 BI689694 BG242044 BI663557 BI690953 BI105330 AI528639 BQ176297 BE534026 CB519817 CF744944 C	CCDS22509.1
Adcy8	ENSMUSG00000022376	Mm.1425	11514	NM_009623.2	NP_033753.2	[MOE430A] 1418754_at [Mouse430A_2] 1418754_at [Mouse430_2] 1418754_at [MG_U74A] 94737_at [MG_U74Av2] 94737_at [Mu11KsubA] U85021_s_at	NM_009623 U85021 AK138244 BC094231 AK163443 BC059010 AK163910 BI452771 CA317459 CB521154 CN525220 CA316273 CB524372 BI873171 BB650085 BY726891 BQ174074 BG295901 AI152525 BB825295 AW060868 BY291685 CJ060985 CJ063947 CJ054550 CJ061341 CJ054287 BY290447 BB82	CCDS27506.1
Adcy9		Mm.439750	11515				AK156940 U30602 Z50190 NM_009624 AK136458 AK134627 BQ925552 CF586372 CF553508 BF538039 CA977188 BF123670 BI654014 CK788865 BU517464 BI735185 BF121329 BM963540 BG072288 CD803740 BP762348 BG141904 BE986913 BP754143 BY764838 CB723083 BG915490 BB866074 BB7952
Adcyap1	ENSMUSG00000024256	Mm.3407	11516	NM_009625.2	NP_033755.1		AK079530 D14716 BC057344 NM_009625 AK142765 AK134669 CO795596 CA751164 BI454391 BU610300 AI323079 BB521929 BB662511 AV331170 BE647389 BB632309 BB643991 BY718488 CN666327 BX525607 BB697254 BB284509 AA387842 AI323434 AA060249 BB171354 BY654435 BY003306 BY64	CCDS29029.1
Adcyap1r1	ENSMUSG00000029778	Mm.44245	11517	NM_001025372.1 NM_007407.3	NP_001020543.1 NP_031433.3		NM_007407 NM_001025372 BC067039 AK147291 AK147609 AK042820 AK083108 AK081121 AK047304 AK013587 D82935 BY712548 CF182477 CX239828 CD355805 CF539416 CX225044 BM948197 CD351382 CA320747 CB233417 CB526586 CB523610 CA316040 CA751038 CF535197 CD579073 CD348703	CCDS20166.1 CCDS20167.1
Add1	ENSMUSG00000029106	Mm.289106	11518	NM_001024458.3 NM_001102444.1 NM_013457.3	NP_001019629.2 NP_001095914.1 NP_038485.1		NM_001102444 NM_013457 NM_001024458 AK054558 BC034368 AF096839 AK137996 AF189771 BU515662 BU511383 BF133926 BM454035 BI872968 BU530260 BI410303 CB209159 BQ715621 BQ713251 BF178359 BG242734 BG293767 BG962375 BQ922726 BI411304 CF583957 BF785739 BU840425 AK0	CCDS19216.1
Add2	ENSMUSG00000030000	Mm.104155	11519	NM_013458.4	NP_038486.2	[MG_U74B] 106910_at [MG_U74Bv2] 106910_at [Mouse430A_2] 1421975_a_at [Mouse430_2] 1421975_a_at [MOE430A] 1421975_a_at [MOE430A] 1450442_at [Mouse430A_2] 1450442_at [Mouse430_2] 1450442_at [MOE430A] 1451914_a_at [Mouse430A_2] 1451914_a_at [Mouse430_2] 1451	AK147544 BC046783 BC053032 AK156954 AK014496 NM_013458 AK029488 AF100422 AF189769 AK013768 AF100423 AF189770 AK160736 CJ117484 BY712734 AV173171 BU840535 AU051393 CX562047 CX240364 CX562019 CD364201 CF737309 CB520465 CA317234 CF538233 CD348260 BU057312 CA	CCDS20308.1
Add3	ENSMUSG00000025026	Mm.426080	27360	NM_013758.2	NP_038786.2		AK144174 BC060097 NM_013758 BC037116 AK083939 AK019491 AK028481 AF100425 BC029196 AF100424 BC004032 AK035151 BC004746 BM461097 BE307669 BG174629 BF099597 BG296977 CF553600 BE916478 BQ918017 BG246810 BG172396 BF163202 BF143028 BF139322 BI684647 BF124639 BQ	CCDS29900.1
Adfp	ENSMUSG00000028494	Mm.381	11520	NM_007408.3	NP_031434.3	[MG_U74C] 135341_r_at [MG_U74Cv2] 135341_r_at [MOE430A] 1448318_at [Mouse430A_2] 1448318_at [Mouse430_2] 1448318_at [MG_U74A] 95237_f_at [MG_U74A] 98589_at [MG_U74Av2] 98589_at [Mu11KsubA] M93275_s_at	NM_007408 AK011014 AK152877 AK078967 AK152982 AK153222 BC054766 AK152081 AK154582 AK002911 AK090277 BC047124 AK167140 AK150177 M93275 AK152896 AK152263 CB950756 AY035851 AY035850 BF785761 CB596879 BF180002 BF182584 CB952419 BI408395 BE911359 AA042018 BI45	CCDS18308.1
Adh1	ENSMUSG00000074207	Mm.2409	11522	NM_007409.2	NP_031435.1	[MOE430A] 1416225_at [Mouse430A_2] 1416225_at [Mouse430_2] 1416225_at [MG_U74A] 94906_at [MG_U74Av2] 94906_at [Mu11KsubA] m18480_s_at	BG873569 NM_007409 BC013477 BC054467 AK146094 BF578304 CA479204 BM454111 BF785395 CA462823 BF781213 DV041527 BF581682 BF580110 DV039176 AI528264 BF237388 DV075056 DV068138 AI194826 DV048334 DV056087 DV044677 DV058164 DV059353 DV045649 DV054268 DV057963 BI	CCDS17867.1
Adh4	ENSMUSG00000037797	Mm.158750	26876	NM_011996.2	NP_036126.2		AK004863 AJ245750 AK132994 NM_011996 BC100729 BC100736 BC100730 CA479809 AI047338 BI332204 AI046345 AI390641 AV269934 BB615683 AA239816 BX514700 BY705068 AI265277 BB223763 BB225481 BB221543 BB221341 CF425484 BB718794 BB573399 AI785892 AA238843
Adh5	ENSMUSG00000028138	Mm.3874	11532	NM_007410.2	NP_031436.2		AK076507 NM_007410 AK159803 BC090978 BC062879 AK146949 M84147 AK002790 BE917232 BM461058 CB196420 CB182851 BU526051 BM460882 BU560016 BE570444 DV039482 BY703297 AI528252 BF164300 DV044332 BE306318 BU148414 DV047844 BF782268 W07891 BU511750 DV058379 CB2032	CCDS17868.1
Adh6a		Mm.46265	69117				AK028114 NM_026945 AK007397 BC130016 BB610414 AV061968 CF969927 BB799024 BB802391 BB873357 BB870350 AV049216 AV063810 AV056342 BB564506 AV064452 AV063546 AV067605 AV070462 AV070424 AV065547
Adh6b	ENSMUSG00000074206	Mm.297415	229871			[MG_U74B] 115748_at [MG_U74Bv2] 115748_at [MOE430B] 1441094_at [Mouse430_2] 1441094_at	AK142824 BB525011 BB662920 AI506561 AA589373 BX529716 AA866943 AI322979 AI647196 AI323907 W10215 AV280510
Adh7	ENSMUSG00000055301	Mm.8473	11529	NM_009626.3	NP_033756.2	[MOE430A] 1421058_at [Mouse430A_2] 1421058_at [Mouse430_2] 1421058_at [MOE430A] 1450110_at [Mouse430A_2] 1450110_at [Mouse430_2] 1450110_at [MG_U74A] 93695_at [MG_U74Av2] 93695_at [Mu11KsubB] Msa.1661.0_s_at	AK144795 NM_009626 AK009600 AF331802 AF331803 BC047267 U20257 BQ713077 AI324585 BY709264 BY734390 AI325182 EL963192 CF903483 BQ560660 AA068475 CX729122 AA163751 BM232243 EL962870 EH098722 DV552090 EH095469 AA065690 AA237225 BX512521 EH111061 CA563984 BB86
Adhfe1	ENSMUSG00000025911	Mm.28514	76187	NM_175236.3	NP_780445.1		AK038853 NM_175236 AK084104 AK050178 BC026584 AK046780 AK018241 BU504459 BY718692 BF687323 BU504437 CA493132 BF780771 BF784745 BF788963 CA482045 CK789690 CX210851 CA492815 CA467848 CA469372 CA480841 CA468588 CA493267 BU558465 CB601010 CA480814 BG971464 BQ	CCDS14812.1
Adi1	ENSMUSG00000020629	Mm.291504	104923	NM_134052.2	NP_598813.1	[MG_U74A] 103429_i_at [MG_U74Av2] 103429_i_at [MOE430A] 1438758_at [Mouse430A_2] 1438758_at [Mouse430_2] 1438758_at [MOE430A] 1438759_x_at [Mouse430A_2] 1438759_x_at [Mouse430_2] 1438759_x_at [Mu11KsubA] C77646_rc_f_at	BC005695 NM_134052 AK145831 BF783348 BM460843 AK089966 BF101836 BU516250 CF583868 BQ925366 BQ891490 BI656265 BG244688 BF538858 CF583869 BG867593 CA977753 BI100511 BQ961160 BI218796 BI686201 BF124456 CX241615 CB602026 BQ900488 CK793653 CX229052 CX229130 BG	CCDS25853.1
Adipoq	ENSMUSG00000022878	Mm.3969	11450	NM_009605.4	NP_033735.3	[MOE430A] 1422651_at [Mouse430A_2] 1422651_at [Mouse430_2] 1422651_at [MG_U74A] 99104_at [MG_U74Av2] 99104_at [Mu11KsubA] u37222_s_at	AK134112 NM_009605 AK041214 U49915 W29596 BC028770 AA673154 AK003138 AA063855 AI747241 AI323115 CA462303 AI645984 CA490436 CK794688 AA763396 CB952014 CB951710 CB599009 AY754346 AY749429 BB636428 BG872725 BB225356 AA060543 BE630353 AA615334 AW986375 BE6287	CCDS28075.1
Adipor1	ENSMUSG00000026457	Mm.259976	72674	NM_028320.3	NP_082596.2		AK143680 AK137258 BC014875 AK168069 NM_028320 AY424290 AK167896 AK143679 AK148140 AK012847 AK151565 BF164644 BQ715193 BQ918721 BF167007 BG172189 BI410935 BQ951057 AK165370 BI855568 BI658161 BF136798 BI691803 BI737061 BY711960 DV066975 BI100057 BQ713279 BI	CCDS15309.1
Adipor2	ENSMUSG00000030168	Mm.291826	68465	NM_197985.3	NP_932102.2	[MG_U74A] 104605_at [MG_U74Av2] 104605_at [MG_U74B] 106935_at [MG_U74Bv2] 106935_at [MOE430A] 1434329_s_at [Mouse430A_2] 1434329_s_at [Mouse430_2] 1434329_s_at [MOE430B] 1437864_at [Mouse430_2] 1437864_at [MOE430B] 1441084_at [Mouse430_2] 1441084_at [MOE4	BC024094 AY424291 NM_197985 AK148295 AK039667 AK046591 BC030936 AK134787 AK161404 BC064109 AK160534 BF682714 BF581321 CF584820 AK149365 BM461326 BF583008 CB573759 BF582220 BQ715896 DV041596 BI656134 BI146662 BG292963 W15569 BF235678 DV039302 BQ920074 BF38	CCDS20473.1
Adk	ENSMUSG00000039197	Mm.188734	11534	NM_134079.3	NP_598840.1		AK157563 AK157662 AK139200 AK051233 AK151863 AK160264 BC009659 NM_134079 BI663208 U26589 AY540996 AK050135 CB590703 AY540997 CB194847 BF100616 AV288177 BQ891554 DV058814 CB201778 DV053588 BI685047 BF133898 DV041921 BB617511 BF234832 DV042523 BF236716 BU15	CCDS26862.1
Adm	ENSMUSG00000030790	Mm.1408	11535	NM_009627.1	NP_033757.1		BC052665 AK171066 AK144181 AK144649 AK144600 U77630 NM_009627 CF616184 CF617139 CF616631 AW539732 AW545640 CF173510 BY749038 CK334165 AI114964 AI151760 AI156854 AW544011 AW541587 CF175115 CA534571 CK334166 AW539339 AW545356 CA534528 CK331542 AW538058 AW53	CCDS21745.1
Adm2	ENSMUSG00000054136	Mm.210541	223780	NM_182928.3	NP_891558.1	[MOE430B] 1442856_at [Mouse430_2] 1442856_at	NM_182928 BC096428 AB121035 CO796271 DV661267 BG918210 DV649647 BY733242 CJ052708 BB705319 CJ325657 AF529212 BB787978 CJ053111 BY320656 DV649324 BY361392 AI616110 AA692917 BB701007	CCDS27744.1
Adnp	ENSMUSG00000051149	Mm.201322	11538	NM_009628.2	NP_033758.2	[MG_U74B] 106651_at [MG_U74Bv2] 106651_at [MG_U74B] 115494_s_at [MG_U74Bv2] 115494_s_at [MG_U74B] 115495_r_at [MG_U74Bv2] 115495_r_at [MG_U74B] 115496_at [MG_U74Bv2] 115496_at [MOE430A] 1423069_at [Mouse430A_2] 1423069_at [Mouse430_2] 1423069_at [Mouse430	AK129214 NM_009628 AK134786 BC090840 BC057666 BC050833 AK136385 AF068198 AK079160 BI658516 DV072606 AK004270 BF681972 DV043956 BY704512 BF682399 BQ926416 BQ712763 BQ963150 BU152169 BF682535 BU522237 BQ965033 DV063470 BU504322 CB588696 DV061088 BU514298 CB
Adnp2	ENSMUSG00000053950	Mm.26594	240442	NM_175028.1	NP_778193.1	[MG_U74B] 111013_at [MG_U74Bv2] 111013_at [MG_U74C] 132707_r_at [MOE430A] 1426262_at [Mouse430A_2] 1426262_at [Mouse430_2] 1426262_at [MOE430B] 1446463_at [Mouse430_2] 1446463_at [MOE430A] 1452002_at [Mouse430A_2] 1452002_at [Mouse430_2] 1452002_at [MG_U7	BC064672 NM_175028 AB093268 BC044898 BC047352 BC044904 AK160320 BC024969 BF158746 BY762344 AV366517 BQ936162 BY746399 BU147966 BE282912 CO434455 CB523434 CB249406 BG299049 CX562405 CF734165 CF534734 BU053508 CB522345 BI734001 CD352663 CK635524 BF138605 BG
Ado
Adora1	ENSMUSG00000042429	Mm.298908	11539	NM_001008533.2 NM_001039510.1	NP_001008533.1 NP_001034599.1		NM_001008533 NM_001039510 BC079624 AK141531 AK043954 AK045729 AK134532 AK134709 BC026602 AK134553 BC058421 AK038774 U05671 AJ555877 BI157754 BQ932111 BG172971 BF538382 BG972038 BI108380 CF579392 BI555619 BI157018 CF579393 AU079512 AU050872 AU080986 BI1469	CCDS15305.1
Adora2a	ENSMUSG00000020178	Mm.333734	11540	NM_009630.2	NP_033760.2	[MG_U74A] 101363_at [MG_U74Av2] 101363_at [MG_U74A] 101363_at [MG_U74Av2] 101363_at [MG_U74A] 101364_at [MG_U74Av2] 101364_at [MOE430A] 1427519_at [Mouse430A_2] 1427519_at [Mouse430_2] 1427519_at [MOE430A] 1460710_at [Mouse430A_2] 1460710_at [Mouse430_2]	NM_009630 U05672 BC110692 AK037787 Y13346 CB182219 BQ923433 CF587134 CX238729 CX241487 CX238695 CX241796 CF730887 AU035553 CJ135665 BB631047 CX237120 CX237167 CX218640 DN175537 DN173338 CJ272574 DT909429 DT919343 AA174705 CJ194809 BG311385 AI390857 BB7489	CCDS23924.1
Adora2b	ENSMUSG00000018500	Mm.40740	11541	NM_007413.4	NP_031439.2	[MG_U74Bv2] 105945_at [MG_U74B] 105945_at [MG_U74B] 109848_f_at [MOE430B] 1434430_s_at [Mouse430_2] 1434430_s_at [MOE430B] 1434431_x_at [Mouse430_2] 1434431_x_at [MOE430A] 1434772_at [Mouse430A_2] 1434772_at [Mouse430_2] 1434772_at [MOE430A] 1450214_at [M	AK047002 NM_007413 AK080759 AK077289 BC116416 BC116415 U05673 CX240061 CO807420 BB337922 BB646414 BB283651 AV288492 BB642854 BB709140 BX513868 CK622570 BX519796 BF472308 BE651707 BU755085 AA438195 AI480866 BE947450 BY495340 AA608277 BY511818 BY511302 BB81	CCDS24822.1
Adora3	ENSMUSG00000000562	Mm.235024	11542	NM_009631.3	NP_033761.2	[MOE430B] 1430482_at [Mouse430_2] 1430482_at	AK013534 AK154312 NM_009631 AK155807 BC100416 BY712496 AK005581 NM_027025 BC038878 BU937555 CN836465 BU936937 CN839345 CN834895 AB046248 CF105853 BY554041 AK016304 BX529294 BU937161 BY552380 BY537634 BY208053 BF021878 BY538859 BY585800 BY583022 BY585192 A	CCDS17712.1
Adp
Adpgk	ENSMUSG00000025236	Mm.22456	72141	NM_028121.2	NP_082397.1		NM_028121 AK037017 BC021526 AK167634 AK169590 AK011434 AK162169 AK149942 BQ963126 BU515179 BI081379 BU148104 BU504347 BU510347 BQ959535 BQ900765 BI686940 CK789506 BF124462 BG519013 CX218520 CA328567 BI687931 CA749685 BI083098 BI158989 CK638977 BB630086 BE	CCDS23248.1
Adprh		Mm.20047	11544				AK089555 NM_007414 BC058232 BC003437 AK146280 AK171798 AK010501 AK153498 BQ955887 AK003751 L13290 BI081038 BY709922 BI083132 BY704012 BI411358 BI735433 BU512759 BU514739 BF181334 BE307696 CB181179 AK086460 BQ923402 BQ891378 CF585989 BU840758 CA979926 BI90
Adprhl1	ENSMUSG00000031448	Mm.132785	234072	NM_172750.3	NP_766338.1	[MOE430B] 1455952_at [Mouse430_2] 1455952_at	BC063759 AK084501 NM_172750 AJ427360 AK081786 CB193199 CA495759 AI503324 BY753199 BB658755 BB474712 BB649498 BB374861 AA671283 BY463612 BY449968 BY453861 BY449585 BG793111 BY076532 BY428675 BY088304 BY416825 BY085225 BF461924 BY106425 BY110066 BY106238 BY	CCDS22108.1
Adprhl2	ENSMUSG00000042558	Mm.11285	100206	NM_133883.2	NP_598644.1		AK150202 AK149904 BC028965 BC045203 AK143583 AK169070 AK171780 AK147034 BC023177 AJ427296 NM_133883 BQ922673 BI408492 BI413048 CB192824 CA481874 BI739558 BI554728 BI558202 BF582659 BF164083 BI904633 CB205024 BG243041 BI081420 BG298736 BF159556 BC010639 CA	CCDS18650.1
Adra1a		Mm.57064	11549				AK138919 NM_013461 AK079597 AK085653 BC113139 AK033490 AF031431 BB624887 BB653772 BB633183 BB188444 BB504973 BB636507 BB184830 BB661667 BB633440 BG804121 BB189519 BB639960 CD551134 BB215637 BB212937 BY303546 BB750685 BY669902 CD578723
Adra1b	ENSMUSG00000050541	Mm.39086	11548	NM_007416.3	NP_031442.2	[MG_U74B] 107247_f_at [MOE430A] 1422183_a_at [Mouse430A_2] 1422183_a_at [Mouse430_2] 1422183_a_at [MG_U74Bv2] 164795_f_at [MG_U74A] 92340_at [MG_U74Av2] 92340_at	AK043877 NM_007416 AK004891 AK139448 BC018330 BC037002 BF236028 BI217433 BB269931 BB641729 BF236004 BI218139 AA435030 BI247198 BF234010 CX223174 BF467084 BY705096 BE654347 AA422482 AI594889 AW050126 BI133728 BY259202 BY451380 AI838767 AA261121 AI596909 BY	CCDS24562.1
Adra1d	ENSMUSG00000027335	Mm.389380	11550	NM_013460.4	NP_038488.4		NM_013460 BB626313 L20333 AW120581 AI839485 BE859464	CCDS16764.1
Adra2a	ENSMUSG00000033717	Mm.235195	11551	NM_007417.2	NP_031443.2	[MG_U74A] 102556_at [MG_U74Av2] 102556_at [MG_U74C] 131189_f_at [MG_U74Cv2] 131189_f_at [MOE430A] 1423022_at [Mouse430A_2] 1423022_at [Mouse430_2] 1423022_at [MOE430B] 1433600_at [Mouse430_2] 1433600_at [MOE430B] 1433601_at [Mouse430_2] 1433601_at [Mu11Ks	AK141573 NM_007417 AK138518 BF580542 BC024512 W41719 BG965049 BQ713539 BM943868 CB952602 BB645866 BB072384 BB643669 CX208765 BB336007 BX516082 BX522239 BM070389 CJ308262 BB676752 CA316118 CA316112 BY359458 CJ171295 AA034810 BB675964 CF969958 AI415673 BU05	CCDS29905.1
Adra2b	ENSMUSG00000058620	Mm.347390	11552	NM_009633.3	NP_033763.2		BC066862 NM_009633 BC055783 AF332050 AF332049 CK020674 BQ031032 BU703113 CB525484 CJ063217 CF902238 AI317322 CV561695 CD552619 AA245236 CJ061633 BM248180 BB500563	CCDS16701.1
Adra2c	ENSMUSG00000045318	Mm.57205	11553	NM_007418.3	NP_031444.2	[MG_U74C] 133145_at [MG_U74Cv2] 133145_at [MOE430A] 1422335_at [Mouse430A_2] 1422335_at [Mouse430_2] 1422335_at [MOE430B] 1435296_at [Mouse430_2] 1435296_at [MG_U74A] 99804_at [MG_U74Av2] 99804_at [Mu11KsubB] Msa.407.0_at	NM_007418 BQ887729 BB623082 AV349563 CK622790 CK626573 BE957015 CJ062611 CJ062229 BE979246 AW123229 AW124206 BE994823 BM939043 BE951042 BB317481 BB310481 BB343577 BB311628 BB254719 BB357874 BB390067 BB376764 BB170398	CCDS19226.1
Adrb1		Mm.46797	11554				NM_007419 AK018378 BY720497 CK020710 BI736371 CA465715 BB626069 BB079518 BY726577 BB218271 BB637007 CX235805 BB633593 BB190987 AK039569 BX631212 BB673854 BF455718 BI651589 BB508438 BB508437 BB229695 BB188055 BB274064 BB179183 BB084853 CJ149188 BB196788 BB
Adrb2	ENSMUSG00000045730	Mm.5598	11555	NM_007420.2	NP_031446.2	[MOE430A] 1437302_at [Mouse430A_2] 1437302_at [Mouse430_2] 1437302_at [MG_U74A] 93193_at [MG_U74Av2] 93193_at [Mu11KsubA] c76960_rc_at [Mu11KsubB] Msa.2166.0_s_at	NM_007420 BC032883 AK080276 BC030346 AK080241 AV083350 BF119409 BF141450 AA980445 BG065799 BB224721 BB570764 BB638204 BI078274 AI323188 BB637643 BB664318 AA111732 AA276129 BG079067 C77301 CB597077 BG966490 AI323576 AA589752 BY040872 CA875302 BY297072 BY22	CCDS29289.1
Adrb3	ENSMUSG00000031489	Mm.278475	11556	NM_013462.3	NP_038490.2	[MOE430A] 1421555_at [Mouse430A_2] 1421555_at [Mouse430_2] 1421555_at [MOE430A] 1421555_at [Mouse430A_2] 1421555_at [Mouse430_2] 1421555_at [MOE430A] 1455918_at [Mouse430A_2] 1455918_at [Mouse430_2] 1455918_at [MG_U74Av2] 161900_f_at [MG_U74A] 92536_at [M	AK136495 NM_013462 AK080970 AK143775 BC132000 AF193027 BF537421 DV650143 BB645661 BY732601 AA821552 CJ053954 AV457117 AA497442 BB738386 AI664360 AI882617 AI173130 AA543463 BB220100 BB113369 BB479376 BB194867 BB214753 BB226915 BB106836 BB745342 BB214377 AV	CCDS22213.1
Adrbk1		Mm.254144	110355				BC033272 AK155691 BC053922 NM_130863 BC003196 AF333028 BF122036 BC038312 AK153543 AA668027 BG175380 BF583967 BQ934313 BG174157 BF101010 BG918277 BU512851 BQ713026 CB195606 BG962362 CX562058 BE571628 BQ922927 BQ921918 CK019765 CB575430 AI386289 BG916665 CX
Adrbk2	ENSMUSG00000042249	Mm.285619	320129	NM_177078.3	NP_796052.2		NM_177078 AK134672 AK141186 AK163019 AK076533 NM_001035531 AK172513 AK048763 DV075008 BQ891309 CA976606 CK793528 BQ044760 CX563637 CA326844 CF745220 BI083341 CB518687 CF537565 CB521035 CF532202 CB522224 CA328123 BI077621 BP754015 AI322769 BP757380 BB65031	CCDS19545.1
Adrm1	ENSMUSG00000039041	Mm.379082	56436	NM_019822.3	NP_062796.2		AK167085 AK143843 BC008974 BC031517 NM_019822 AK145792 AK166878 AK010919 AK145474 AK150091 AF225959 CB575603 BF133930 BC019746 AK075674 BI329696 BG246574 BY710316 BI904758 BI077841 BI408540 BQ963410 BU516647 BI525501 CB181826 BI158738 BU519481 CB183390 CK	CCDS17171.1
Adsl	ENSMUSG00000022407	Mm.38151	11564	NM_009634.5	NP_033764.2		AK168906 AK051111 NM_009634 AK166019 AK170216 BC020187 U20225 AK152092 AK172262 AK171725 BG869120 BQ963261 BU526186 CA978383 BQ918159 BQ925800 DV051418 BQ899765 CB566354 BF101090 DV060237 DV050326 DV043137 BI407218 BI554500 DV048529 BI407679 CX564546 CB58	CCDS27664.1
Adss	ENSMUSG00000015961	Mm.338021	11566	NM_007422.3	NP_031448.2		AK148420 AK028060 NM_007422 AK170279 AK004877 AK010263 BC034755 BC040829 AK043273 L24554 BI692871 BQ900806 DV050068 BQ963809 BU519139 BQ964724 BF099758 BU513346 BQ895458 CA979051 CB181559 DV049872 BF135023 AI314886 CO806750 CO815489 CB233092 CO797479 AW10	CCDS15555.1
Adssl1	ENSMUSG00000011148	Mm.3440	11565	NM_007421.2	NP_031447.1	[MG_U74C] 136867_at [MOE430A] 1449383_at [Mouse430A_2] 1449383_at [Mouse430_2] 1449383_at [MG_U74Av2] 98435_at [MG_U74A] 98435_at [Mu11KsubA] M74495_s_at	BC039943 AK146907 AK149634 AK150874 M74495 NM_007421 AK089520 BF165247 BI101658 CX227342 CX226258 BF144284 CX230930 CX235033 CX229667 CX232341 BY761221 CX227852 CN843122 CX231370 CX244118 BY742752 BY760468 BY764584 BG794021 CX232922 BY740163 CX230978 AI53	CCDS26192.1
Aebp1	ENSMUSG00000020473	Mm.4665	11568	NM_009636.1	NP_033766.1	[MG_U74A] 100411_at [MG_U74Av2] 100411_at [MG_U74A] 100412_g_at [MG_U74Av2] 100412_g_at [MG_U74B] 108228_f_at [MOE430A] 1422514_at [Mouse430A_2] 1422514_at [Mouse430_2] 1422514_at [MOE430A] 1448277_at [Mouse430A_2] 1448277_at [Mouse430_2] 1448277_at [MOE4	AK128980 BC082577 AK159409 AK159342 AK158276 AK159330 AK159957 AK159774 AK159377 AF053943 NM_009636 AK004712 X80478 BI410045 BI083571 BI410327 BF100880 BF788842 W81724 BG917579 BI558719 BG921004 BI410152 BI904945 CF616891 BI645681 BI647555 CO044388 AU0354	CCDS24406.1
Aebp2	ENSMUSG00000030232	Mm.86453	11569	NM_001005605.1 NM_009637.3 NM_178803.2	NP_001005605.1 NP_033767.1 NP_848918.1		AK046593 BI855317 CF584261 BU510454 DV046090 BI689963 CB196299 BI663954 BI692136 BE572766 BG866752 CF617400 BI664263 BE572826 BI689336 BI664229 BG519224 CA326806 CO814490 BF179937 BI664240 BG920378 BG921388 CN454890 BG923805 BI557387 BI665200 BE533799 BB3	CCDS20673.1 CCDS20674.1
Aen
Aes		Mm.180013	14797				AK149015 X73359 AK131994 AK158714 NM_010347 AK131845 BI905197 X73361 BU515422 CF553385 CB590551 L12140 BI525430 BQ956649 BI645995 BI411495 BI415966 BQ936857 BI411172 AV058074 BI645775 CB202572 BI525860 BF144500 CB209035 BF584291 BF582466 BI415560 CB557996
AF251705
AF366264		Mm.423959	231201				AK030169 AF366264 NM_153093 BU937059 BB616987 BB614800
AF529169	ENSMUSG00000039313	Mm.242899	209743	NM_153509.2	NP_705729.1		AK046286 BB316516 BB321302 BB384652 BB350966 AU254693	CCDS23395.1
Afap1	ENSMUSG00000029094	Mm.125167	70292	NM_027373.2	NP_081649.1		NM_027373 AK129483 AK147706 AK029175 AK148000 BC050814 AK161385 AK162225 AK043209 AK079364 BQ879957 AK080756 BY710488 AK011153 DV042875 CB588253 CA494591 CD803157 DV659619 CF744953 CJ125564 CJ238838 CA324981 CJ247885 CO044132 CB316649 CO430287 BY741235 CD	CCDS19236.1
Afap1l2	ENSMUSG00000025083	Mm.226284	226250	NM_146102.1	NP_666214.1		AK171853 AK148682 AK048649 AK087449 BC031515 NM_146102 AK220430 AK158196 AK053222 AK087809 BE571009 CO799901 BQ944806 CB575662 BI159591 DV662041 BU522256 CK787345 BI647873 CK793184 CK031231 CO795726 BG068103 DV648852 DV654147 BY765207 DV651113 BB535636 BI	CCDS29924.1
Aff1	ENSMUSG00000029313	Mm.6949	17355	NM_001080798.1 NM_133919.3	NP_001074267.1 NP_598680.3	[MG_U74B] 112969_at [MG_U74Bv2] 112969_at [MG_U74B] 115212_at [MG_U74Bv2] 115212_at [MOE430A] 1418135_at [Mouse430A_2] 1418135_at [Mouse430_2] 1418135_at [MOE430A] 1425640_at [Mouse430A_2] 1425640_at [Mouse430_2] 1425640_at [MOE430A] 1425641_at [Mouse430A	NM_133919 NM_001080798 AF074266 BC131665 AF013131 AY749168 AK143742 AK139900 BF785835 BQ946952 AK142554 BU504299 BC085290 CB848754 BI410621 BC018434 CF744060 BI455707 CO431605 CK636055 CV559177 BG916514 CF727488 BI454993 CO044372 CO431560 CN537177 DT91491
Aff2	ENSMUSG00000031189	Mm.391269	14266	NM_008032.3	NP_032058.2		AJ001549 NM_008032 AK141727 AK171934 AK156431 AK163120 BU503945 BU510645 CB181025 CF741478 BB639762 BY751095 CJ139831 BB448401 BB655510 BB444351 CJ064048 BB655245 BB245809 BP755218 BE861321 BY559748 AI390192 AA219917 BY567869 CJ062683 BY572523 CJ062408 CJ	CCDS30173.1
Aff3	ENSMUSG00000037138	Mm.336679	16764				XM_001477293 AK042997 AK014322 BQ715958 BQ715966 BU936673 CX568815 CD351966 CX240350 BQ443842 BM946120 BQ770702 CF533024 CB595250 BQ177036 CA327716 CA318827 CB249942 CN526566 BQ174123 BQ176265 BQ443501 BU614498 EL607239 BU701601 CD350974 CF533692 BB640256
Aff4	ENSMUSG00000049470	Mm.395281	93736	NM_033565.1	NP_291043.1	[MG_U74B] 108030_at [MG_U74Bv2] 108030_at [MG_U74B] 109426_at [MG_U74Bv2] 109426_at [MG_U74B] 110119_at [MG_U74Bv2] 110119_at [MOE430A] 1420912_at [Mouse430A_2] 1420912_at [Mouse430_2] 1420912_at [MOE430A] 1427480_at [Mouse430A_2] 1427480_at [Mouse430_2]	AF190449 NM_033565 AK033163 AK044058 AK054401 BC038678 AK053034 AK163213 BU517900 BG247557 BQ963427 BQ886567 BU514985 AV072809 BI852635 DV056169 BU152261 BQ939279 BQ713962 BC028557 BQ919920 BQ925901 BU514947 BQ928024 BU504854 BQ919876 BF141587 BF182446 DV	CCDS24676.1
Afg3l1	ENSMUSG00000031967	Mm.287475	114896	NM_054070.2	NP_473411.2	[MG_U74A] 103625_at [MG_U74Av2] 103625_at [MG_U74B] 111569_at [MG_U74Bv2] 111569_at [MOE430A] 1418336_at [Mouse430A_2] 1418336_at [Mouse430_2] 1418336_at [MOE430A] 1449045_at [Mouse430A_2] 1449045_at [Mouse430_2] 1449045_at	BC056978 NM_054070 AK159647 BC060064 AK032369 AK167964 AF329695 AK012394 AK006708 BC043320 AK088172 BI409862 BG519070 BQ935199 BQ956019 BI410405 BI654102 BU514900 BU512280 BY762046 BG175142 BU515126 BU505827 BF139899 BU524133 BQ925634 BF163342 BI905313 BI	CCDS22760.1
Afg3l2	ENSMUSG00000024527	Mm.426052	69597	NM_027130.1	NP_081406.1		AK155403 AK080118 BC036999 AK168668 AK164537 BC043056 AK152727 AK152115 NM_027130 AK151207 BC021380 AK149970 CJ108767 BF134992 BF582974 BQ955658 BU514497 BC022577 AK009650 BG297548 BI101706 BQ955361 BG292749 BI556863 BQ890943 BF135470 BF100633 BG917909 CB
Afm	ENSMUSG00000029369	Mm.348786	280662	NM_145146.2	NP_660128.2		AK143987 BC026681 AJ011080 NM_145146 BC100597 BF533005 BI143722 CA494755 BI144101 BI554396 CA467927 CA494035 AI255825 CA455772 AI046692 CB946867 AI326387 BI144429 BY732827 AI255834 BB653921 AA985957 AI035653 AI042942 AW106592 BX522130 BX518896 AI196816 BX
Afmid	ENSMUSG00000017718	Mm.273958	71562	NM_027827.2	NP_082103.1	[MG_U74B] 110308_at [MG_U74Bv2] 110308_at [MOE430B] 1428885_at [Mouse430_2] 1428885_at [MOE430A] 1431722_a_at [Mouse430A_2] 1431722_a_at [Mouse430_2] 1431722_a_at [MOE430B] 1452944_at [Mouse430_2] 1452944_at	AY099479 NM_027827 BC043309 BC024452 AK018563 AF399717 BC066780 BC052507 BY704279 CB950638 BY720741 BF099845 BF233078 BQ879320 BI219432 CK022813 BI331129 BI729987 CB954608 BI147745 BI103807 BI100998 BI729836 BI146382 CB953948 BI102328 BI219170 BG971753 BF	CCDS25693.1
Afp	ENSMUSG00000054932	Mm.358570	11576	NM_007423.3	NP_031449.2		AK075972 AK076197 NM_007423 BC066206 AK168883 AK168426 AK168751 AK168574 AK169054 AK169046 AK146524 AK146513 V00743 AK076053 AK145975 AK168576 AK167549 AK169147 AK010934 AK168818 CF551498 CF617890 BB611012 AV125569 AV105248 AV225388 W08654 W41865 CK021089	CCDS19413.1
Afr2
Aft
Aftph	ENSMUSG00000049659	Mm.356580	216549	NM_181411.2	NP_852076.1		AK136815 BC052036 NM_181411 AK030572 AK035265 AK029681 AK161532 AK138793 AK047225 AK018647 AK152487 AK150458 AK152308 BC004630 AK042681 CF581537 BF682995 BE912379 BY720831 DV053539 DV052381 BF169152 CK022029 BI686287 BI729632 DV646587 CK030528 CO430656 CF	CCDS24459.1
Aga	ENSMUSG00000031521	Mm.334535	11593	NM_001005847.1	NP_001005847.1		BC048230 NM_001005847 BC132227 BC132229 BB610354 BQ925502 AV052058 CF582537 CF582536 CF617545 BQ571087 CA496875 CK792733 CB234602 CB573498 BI739161 BF124500 AW536419 CX207344 BI455053 BG064929 AW060726 BY742536 AI642176 BQ567657 BP771332 BI963386 BG078238	CCDS22304.1
Agap1
Agap2
Agap3
Agbl1	ENSMUSG00000025754	Mm.322829	244071	NM_172902.2	NP_766490.2		AK052433 DQ867033 NM_172902 AK157468 BY752318 BB483440 BB659878 BY570219 BB851038	CCDS21370.1
Agbl2	ENSMUSG00000040812	Mm.61146	271813	NM_178755.2	NP_848870.1		DQ867027 DQ867029 DQ867030 AK030138 AK029744 DQ867028 NM_178755 AK029932 AK030182 DQ867026 AK079691 AK040259 AK041286 BB615531 BB207331 BB226413 AV277933 BB636441 BB199685 BB616884 BB634389 AV280233 CD771947 BB616319 BF168248 BB617046 BB635711 BY105415 BY
Agbl3	ENSMUSG00000038836	Mm.150047	76223	NM_178630.3	NP_848745.2		AK029798 AK030378 AK029793 DQ867031 NM_178630 DQ867032 AK047649 AK018326 AK013677 BY719230 BQ927128 CA467552 BU848092 BI411221 BU560734 BC087897 BB327660 BB016868 BB645604 BB552696 BB617654 BB017072 BB615849 BC028521 AV274373 BB549463 BB324223 BB666199 BB	CCDS19995.1
Agbl4
Agbl5	ENSMUSG00000029165	Mm.440364	231093	NM_001048192.2 NM_174849.3	NP_001041657.1 NP_777274.1	[MOE430A] 1432322_at [Mouse430A_2] 1432322_at [Mouse430_2] 1432322_at [MOE430A] 1432322_at [Mouse430A_2] 1432322_at [Mouse430_2] 1432322_at [MOE430A] 1435522_a_at [Mouse430A_2] 1435522_a_at [Mouse430_2] 1435522_a_at [MOE430A] 1435522_a_at [Mouse430A_2] 14	NM_001048192 AK035680 AK029676 NM_174849 AK034894 DQ867037 DQ867038 BU147608 CB181861 BI408995 BU840868 CX568805 BM962986 BG297330 BQ886290 BI852725 CA319223 CB247625 CA320386 BQ771319 BU962151 CD349157 CF734523 CK638047 CF735721 BU611362 CA318865 CD80783	CCDS19165.1
Ager	ENSMUSG00000015452	Mm.3383	11596	NM_007425.2	NP_031451.2	[MG_U74A] 101421_at [MG_U74Av2] 101421_at [MG_U74A] 101421_at [MG_U74Av2] 101421_at [MG_U74C] 131285_f_at [MOE430A] 1420428_at [Mouse430A_2] 1420428_at [Mouse430_2] 1420428_at [MOE430A] 1422888_at [Mouse430A_2] 1422888_at [Mouse430_2] 1422888_at [MOE430B]	BC061182 NM_007425 L33412 AK004802 AB207883 CB589603 CK794282 CK791082 CK794561 CK788164 CK792670 CK791279 BI250604 AA882204 CK788909 CK021992 CK791692 AA880414 CB595210 CB597923 CA945379 AA895643 CB598482 AA882247 AA920681 AA982240 BY120081 BB532522 BB53	CCDS28649.1
Agfg1
Agfg2
Aggf1	ENSMUSG00000021681	Mm.36785	66549	NM_025630.2	NP_079906.2		NM_025630 BC052410 AY500995 AK132575 AK009533 BC027286 BC028451 BU515403 BQ944923 AK008399 AK008168 AK008174 AK017248 BY708126 BY708132 DV070618 DV044900 BQ920785 BF159246 BQ955474 BQ926805 CO815375 CK794958 BI689915 CK791381 CF736559 DV658667 BU709364 CN	CCDS26697.1
Agk	ENSMUSG00000029916	Mm.32840	69923	NM_023538.1	NP_076027.1		AK155346 NM_023538 BC019145 BC093525 AJ401619 AK089433 AK076224 BI415765 AK020107 AY772469 BF158747 BU840070 BF135481 BQ895914 BF134346 CA977797 CA983963 CO807893 CO815086 CD808066 AK011715 BF144901 CD349082 BF137371 CB234970 BQ175601 BG974470 BY750023 BI	CCDS20027.1
Agl	ENSMUSG00000033400	Mm.237099	77559	NM_001081326.1	NP_001074795.1		NM_001081326 AK041661 AK036225 AK153760 AK044455 AK028914 AK028678 AK004346 AK087855 BC044780 AK020402 BI686625 BY704579 CB588644 BQ897700 CO808347 CA751057 CF587103 CK781168 CA320192 CD348015 CN460303 CK787745 CF540474 CN461801 BG142073 CF540328 BU703825
Agmat	ENSMUSG00000040706	Mm.30032	75986	NM_001081408.1	NP_001074877.1	[MG_U74B] 110287_at [MG_U74Bv2] 110287_at [MG_U74B] 110287_at [MG_U74Bv2] 110287_at [MG_U74B] 117003_at [MG_U74Bv2] 117003_at [MOE430A] 1427214_at [Mouse430A_2] 1427214_at [Mouse430_2] 1427214_at [MOE430A] 1427214_at [Mouse430A_2] 1427214_at [Mouse430_2]	NM_001081408 AK017155 BC115693 BF534053 BF383586 BY716876 BI246879 BI330292 CB950531 BI218555 BI247665 AI046411 AI322690 BI148462 BC025916 BC037459 BF235900 AA237291 BF235782 BF234626 BF384483 AI663938 AA537823 AI326903 AA048613 AA237564 BI246247 AA238243
Agpat1	ENSMUSG00000034254	Mm.8684	55979	NM_018862.2	NP_061350.2	[MG_U74A] 101345_at [MG_U74Av2] 101345_at [MG_U74A] 101345_at [MG_U74Av2] 101345_at [MG_U74A] 101345_at [MG_U74Av2] 101345_at [MG_U74B] 111492_at [MG_U74Bv2] 111492_at [MOE430A] 1421024_at [Mouse430A_2] 1421024_at [Mouse430_2] 1421024_at [MOE430A] 1421024	AK086281 NM_018862 BC009651 AB005623 BF178660 CB558072 BF789150 BF582110 BF139654 BI687524 BQ885048 CB590002 BI412711 CA480188 BQ714978 BI332404 CO803175 BI736370 CB248361 BG918937 CX239859 CF950954 CX203027 CK022056 BF580685 BU610141 CX240581 BG867893 CA
Agpat2	ENSMUSG00000026922	Mm.24244	67512	NM_026212.1	NP_080488.1	[MG_U74B] 106563_at [MG_U74B] 106563_at [MG_U74C] 138318_f_at [Mouse430A_2] 1421335_a_at [Mouse430_2] 1421335_a_at [MOE430A] 1421335_a_at [MOE430B] 1428821_at [Mouse430_2] 1428821_at [MOE430B] 1428821_at [Mouse430_2] 1428821_at [MOE430A] 1435823_x_at [Mou	AK010891 BC054063 AK040824 BI411915 BI905407 BI409443 BY710291 BC125530 BU524073 BI409486 BI415589 BI410316 CF616421 BI416213 BI905400 BI904672 BI414723 CK791430 AY072769 NM_026212 CK019467 BI146872 CK792015 DV659231 BI250962 BI905461 CK788845 CO431352 BI	CCDS15809.1
Agpat3	ENSMUSG00000001211	Mm.141230	28169	NM_053014.3	NP_443747.2		AK159110 AK075715 NM_053014 BC052382 BC058519 AK030607 BC033444 AK015906 AY167588 W13695 BU503090 BU504678 BY708850 BI408757 BU840364 BQ946497 BQ920071 CA466547 BY715463 BG295461 BF302118 CA979510 BI100258 BU962978 BG261786 CX220570 CB951123 CB248879 BG29	CCDS23963.1
Agpat4	ENSMUSG00000023827	Mm.258300	68262	NM_026644.2	NP_080920.2		BC031179 AK005139 NM_026644 BC047281 AK166917 CB571893 BU839879 BQ947224 CB204697 BU848301 BB633874 AU079961 CB317496 CF950342 BG967310 BY736192 BY756570 BU703811 BB194978 CV561572 BY705332 CV562799 BM949363 AA592159 CK620844 AA521705 CD775774 BG802307 BF	CCDS28389.1
Agpat5	ENSMUSG00000031467	Mm.24117	52123	NM_026792.3	NP_081068.1		NM_026792 AK082137 BC062903 BC031987 AK170093 AK089885 AK036706 AK155378 AY161042 AK003649 AK152889 AK152709 BY703912 DV040826 BG342713 AU079210 BF166432 BF607043 BQ917641 CB194281 BQ928496 CB205006 BF158972 CA980418 CN539184 CA458149 BQ885346 BI158251 CX	CCDS22126.1
Agpat6	ENSMUSG00000031545	Mm.200898	102247	NM_018743.3	NP_061213.2	[MG_U74A] 100996_at [MG_U74Av2] 100996_at [MG_U74B] 113413_f_at [MOE430A] 1422841_at [Mouse430A_2] 1422841_at [Mouse430_2] 1422841_at [MOE430B] 1436276_at [Mouse430_2] 1436276_at [MOE430A] 1450776_at [Mouse430A_2] 1450776_at [Mouse430_2] 1450776_at [Mu11K	AK083589 NM_018743 AK045235 AK167876 AK169257 AK077561 AF406611 BC031767 AK161270 AK049675 AK162033 BC057860 AY489184 AF015811 BI646011 BU503010 BG294886 BF182434 BU151844 BI656545 BQ934460 DV053389 BQ884671 AB046317 BF101061 CB566429 BU511160 BG172266 BQ	CCDS22189.1
Agpat9
Agps	ENSMUSG00000042410	Mm.31227	228061	NM_172666.2	NP_766254.1		NM_172666 BC063086 AK079447 AK164922 AK031049 AK031154 AK053686 AK050721 AK137806 AK042745 AK045212 AK163008 CB587044 BF101083 BQ945052 BF789652 BU519271 BF788001 BE372019 BQ895323 CB597025 BE283153 BE288031 BF687288 BF783212 BF582686 BE571892 CK022771 BI	CCDS16151.1
Agr2		Mm.7244	23795				BF584623 DV073549 DV056044 DV039783 DV039779 DV039513 W40608 DV053374 DV075038 DV039207 DV040663 DV075500 DV039208 DV072883 DV056477 DV054952 DV070175 DV071470 DV054729 DV056033 DV055909 DV055918 DV055933 DV054867 DV074443 DV040909 DV056155 DV074050 DV039
Agr3	ENSMUSG00000036231	Mm.190508	403205	NM_207531.2	NP_997414.1	[MG_U74C] 137103_r_at [MG_U74Cv2] 137103_r_at [MOE430A] 1425221_at [Mouse430A_2] 1425221_at [Mouse430_2] 1425221_at	BC023499 CK787802 AK053177 NM_207531 CO039819 BB532584 BB664087 BI080268 AW490945 BB832543 BB836769 BY380198 BY027297 BE650904 BY024351 BB536121	CCDS25880.1
Agrn	ENSMUSG00000041936	Mm.273098	11603	NM_021604.2	NP_067617.2		AK147577 NM_021604 BC058651 BC059259 AY914875 BC028992 BC004020 BC043318 BC094010 BF138408 BI105746 DV054426 BE283097 BG294652 BF579535 BG247742 BI664502 BU840027 BQ917590 DV044353 BQ936873 BQ931370 BQ891553 CB183736 BI083566 BI872024 BQ950596 BQ886817 BU	CCDS19060.1
Agrp		Mm.441696	11604				AK138796 CO044337 BC079902 NM_007427 CF900927 CJ058094 CF738111 CF900964 CF900283 EL958127 BG144604 U89484 BB206366 BB174995 BX634450 BB179926 BB169204 BB588784 AY497379
Agt	ENSMUSG00000031980	Mm.301626	11606	NM_007428.3	NP_031454.3	[MG_U74A] 101887_at [MG_U74Av2] 101887_at [MOE430A] 1423396_at [Mouse430A_2] 1423396_at [Mouse430_2] 1423396_at [Mu11KsubB] Msa.6114.0_s_at [Mu11KsubB] Msa.7127.0_s_at [Mu11KsubB] Msa.8622.0_s_at	AK139179 BC054387 NM_007428 BC019496 BC028877 AK005354 BF232849 BF232869 BF533848 BF384382 BG969125 BI221343 BF236220 BF383758 BY705354 BI147102 BF235250 BI654325 BQ926770 BI220825 BF233591 BF532310 BF236619 BF233356 BF540346 BI146432 BF533363 BI247574 BQ
Agtpbp1		Mm.153008	67269				AK051467 NM_023328 BC082335 BC042475 AF219141 AK163902 NM_001048008 AK132695 AK133215 AK170046 AK015394 AV083163 DV067673 BY714946 BQ929626 BF182414 AK013688 CB193370 BG921295 CK791848 CO425439 CB231492 CD775539 CX563960 DV650309 CF539816 BU559178 DV65376
Agtr1a	ENSMUSG00000049115	Mm.35062	11607	NM_177322.3	NP_796296.1	[MG_U74B] 115838_at [MG_U74Bv2] 115838_at [MOE430B] 1436739_at [Mouse430_2] 1436739_at	NM_177322 BC036175 BF581225 CB952903 BG969022 AA611127 BF383260 BP772681 AA255141 AI607213 CJ060651 CJ060644 CJ054202 AA690396 CJ060655 CJ060668 BY392225 AI156103 AI593508 CJ065129 AA427100 AI551199 BB238450 BB551481 BB387914 BB396554 BB119852 BB520318 BB	CCDS26415.1
Agtr1b	ENSMUSG00000054988	Mm.134863	11608	NM_175086.3	NP_780295.2	[MOE430B] 1446527_at [Mouse430_2] 1446527_at	AK087228 NM_175086 BC109152 BC109153 BB664377 BB534486 BB480957	CCDS17264.1
Agtr2	ENSMUSG00000068122	Mm.2679	11609	NM_007429.4	NP_031455.1		AK086334 NM_007429 AK140941 U04828 BC003811 L32840 BU518263 DV068351 DV061024 AW107640 CB316580 AI316812 CJ062175 CD771478 AW550895 BB662879 BB524728 CF737723 CN663751 CN667099 CN666358 CN668383 AW547915 AA240428 CN668133 BB640293 BM729673 BM217883 AW5462
Agtrap	ENSMUSG00000029007	Mm.46247	11610	NM_009642.4	NP_033772.2		NM_009642 BC046820 AK152467 AK051014 AK036598 BF687009 DV038846 BU504621 BQ922897 CK789526 CX563773 CX235135 CO040736 BI648497 AK007502 BY707481 CF736044 AK007383 BI452445 BC057196 BI109789 BF786235 CN454760 CB058242 AV171817 BB136922 BI735691 BB629534 CF	CCDS18930.1
Agxt	ENSMUSG00000026272	Mm.7457	11611	NM_016702.2	NP_057911.2	[MOE430A] 1418833_at [Mouse430A_2] 1418833_at [Mouse430_2] 1418833_at [MG_U74A] 93625_at [MG_U74Av2] 93625_at [Mu11KsubA] AF027730_at [Mu11KsubA] AF027730_g_at	BC025799 AF027730 NM_016702 AK149432 BF533820 CA462606 BF236623 BI332678 BF234709 CB948667 BF234688 CD240811 CA493913 BI329139 BI146957 BI246602 BI247244 BI219895 BI147272 BF233958 BI330624 BF235191 BI145793 BI217396 BF383599 BI147789 AI386343 BF384520 AA	CCDS15184.1
Agxt2	ENSMUSG00000005269	Mm.303847	268782	NM_001031851.1	NP_001027021.1		AK149538 NM_001031851 CA457081 AI663818 CA493489 CB952286 CJ266985 CJ133878 AI098750 AA237260 BB709256 BX521068 BX529433 AI552038 AI956467 AI225601 AI663629 AA967203 AI303810 AA278005 BB739076 AA106430 BB739403 AI325580 AW111963 BB738194 AW111962 AI287149	CCDS27378.1
Agxt2l1		Mm.29125	71760				AK030395 AK005060 NM_027907 BC058592 BC043680 AK049937 BC022644 BF578995 AU079233 CX218819 AU079094 AU050831 BQ174193 BI218697 BI735012 BB617690 BY721188 BB427669 BB653172 BY719043 CD769404 AI098754 BY705265 BX519023 AI119684 AI196395 AI195447 AI195645 AI
Agxt2l2	ENSMUSG00000020359	Mm.256875	72947	NM_028398.2	NP_082674.1		AK085984 AK133235 AK156866 NM_028398 AK157759 AK013489 BC024461 AK160557 BY712457 BY761702 CF586894 DV061234 DV039827 BQ715082 BF181683 BG919438 BG243278 BE911236 BI665840 CB575949 BI695870 BQ891150 BG972381 BE571771 BI646249 CB317601 BG976981 AI604675 BI	CCDS24653.1
Ahctf1	ENSMUSG00000026491	Mm.128165	226747	NM_026375.2	NP_080651.2	[MG_U74B] 114349_at [MG_U74Bv2] 114349_at [MOE430A] 1424712_at [Mouse430A_2] 1424712_at [Mouse430_2] 1424712_at [MOE430A] 1451459_at [Mouse430A_2] 1451459_at [Mouse430_2] 1451459_at	NM_026375 AB059278 AK164715 AK165272 AK078022 BC023122 AK029476 BU510142 BC069970 AK016646 BQ714435 AV323866 AV252993 BY716333 BB621647 BI686094 CB575829 BF788057 BU514543 CB195598 BG245779 CB193326 BF165027 BU936148 CA980072 BU151753 BG920173 CV558593 CK	CCDS15564.1
Ahcy	ENSMUSG00000027597	Mm.330692	269378	NM_016661.2	NP_057870.2		BC108367 AK151097 AK154302 AK153421 AK169331 BC015304 L32836 BI411316 BU515440 BI329123 BF233740 CB589030 BI695257 BG174569 BF235414 CB183045 BQ917852 BU513260 BU839802 BF533020 BF383379 CA977584 BB609563 BQ928670 DV064460 BF232732 BI411452 BF534059 BF539	CCDS16942.1
Ahcy-rs1
Ahcy-rs2
Ahcyl1	ENSMUSG00000027893	Mm.220328	229709	NM_145542.3	NP_663517.2		NM_145542 BC018218 AB092504 AK004088 BI872982 BU561946 BF687006 BU519999 BC023199 BC019548 BQ926307 CB227954 CB193273 DV074958 BF133923 BM460942 BF099778 BF178744 BU512284 CB182257 CB196649 BU504046 CB589505 BI662870 BQ896289 BU505539 BU840804 BF784471 BI
Ahcyl2
Ahdc1	ENSMUSG00000037692	Mm.31816	230793	NM_146155.3	NP_666267.3	[MG_U74B] 114031_at [MG_U74Bv2] 114031_at [MOE430A] 1424956_at [Mouse430A_2] 1424956_at [Mouse430_2] 1424956_at	NM_146155 BC060231 BC042621 AK134372 BC019130 AK080410 BQ715574 BG294109 BI691254 CA977902 BI854955 BG861983 BQ930867 BU571386 BI647602 DV659714 BG866586 CO042352 BQ444205 CA319752 BQ180457 CF536461 CD351678 BY720082 CA750308 BG694706 CO804792 BG694781 CF
Ahi1	ENSMUSG00000019986	Mm.253280	52906	NM_026203.1	NP_080479.1	[MG_U74A] 103734_at [MG_U74Av2] 103734_at [MG_U74B] 107250_f_at [MG_U74C] 140781_f_at [MOE430A] 1439083_at [Mouse430A_2] 1439083_at [Mouse430_2] 1439083_at [MOE430A] 1455177_at [Mouse430A_2] 1455177_at [Mouse430_2] 1455177_at [MG_U74Bv2] 164797_f_at [MG_U	BC055400 BC065146 AY133241 NM_026203 AK036336 BC038502 AK166144 AK005991 BQ891045 W29432 AK161335 AY133242 BQ885369 BU851234 AU079074 AU079128 BQ929668 DV045714 DN173268 CN537068 BU847582 CN456041 CN529135 CA317250 BQ177802 CO434271 CA322544 CB522048 CA75
Ahnak	ENSMUSG00000069833	Mm.203866	66395	NM_001039959.1 NM_009643.1	NP_001035048.1 NP_033773.1		NM_009643 BC027787 BC021494 X65157 BC036153 BC039931 BC006892 BC040459 AK050903 BC036151 AK134304 AK045184 CB575605 BI691111 NM_001039959 BQ929223 DV058272 BG242820 BC028439 DV046901 DV041309 BI078525 DV059078 CB588425 CF579694 DV058366 BF134094 DV064213	CCDS29564.1
Ahnak2	ENSMUSG00000072812	Mm.313169	382643	NM_001033476.1	NP_001028648.1	[MG_U74B] 105063_at [MG_U74Bv2] 105063_at	XM_001475946 AK138503 BY724237 CK623804 EH110251 CJ264333 CJ264673 AA727468 AI551992 BB187740 AI561589 AA105722 AI426613 BX636288 AA231094 EH111526	CCDS26196.1
Ahr	ENSMUSG00000019256	Mm.341377	11622	NM_013464.4	NP_038492.1	[MOE430A] 1422631_at [Mouse430A_2] 1422631_at [Mouse430_2] 1422631_at [MOE430A] 1450695_at [Mouse430A_2] 1450695_at [Mouse430_2] 1450695_at [MG_U74Av2] 160495_at [Mu11KsubA] d38417_s_at	AK155380 AK153678 NM_013464 AK172436 AK171945 AF405568 D38416 BC040248 AF405570 AF405567 AF405566 AF405565 AF405562 AF405561 AF405560 AF405563 AK136072 AK170807 AY662086 AY662090 AY662089 AY662088 AY662087 AY662085 AK014512 AY662084 AY662083 AY662082 AY66
Ahrr		Mm.290446	11624				AK173134 AK155711 AK154761 AB015140 NM_009644 AK076306 AK154152 BC118534 BY763696 BY747679 AV234927 CF539006 BB612671 BY554244 CK618020 BY521673 BY535367 BY530867 BY535258 BY535052 BY530511 BY537930 BY539265 BY545765 BY536047 BY545811 BY536857 BY539162 BY
Ahsa1	ENSMUSG00000021037	Mm.22626	217737	NM_146036.1	NP_666148.1		AK077903 BC036967 AK165289 BC025552 AK076069 AK166644 BC023857 NM_146036 BI247035 BU511645 BU525698 BG244017 BU511578 BI412465 BI410128 BG296992 BU520756 AI196521 BU841199 BI106185 BQ958039 DV058414 DV048206 BQ939321 BI412142 BU514238 BI664599 BG916425 CB	CCDS26075.1
Ahsa2	ENSMUSG00000020288	Mm.13148	268390	NM_172391.3	NP_765979.3	[MG_U74A] 102646_at [MG_U74Av2] 102646_at [MG_U74A] 102647_g_at [MG_U74Av2] 102647_g_at [MG_U74B] 113739_at [MG_U74Bv2] 113739_at [MG_U74B] 114826_at [MG_U74Bv2] 114826_at [MOE430A] 1434392_at [Mouse430A_2] 1434392_at [Mouse430_2] 1434392_at [MOE430A] 143	NM_172391 BC038397 AK093945 AK137116 AK035941 BC064012 BC052829 AK155265 AK154196 AK033696 BU518200 AK034661 CB193079 BC055873 AV016345 DV039501 BF162566 CB196534 BU513804 DT927854 CA977675 BG261609 CB317999 CV563265 CA327474 CA456618 BQ043106 CN526411 CA	CCDS24476.1
Ahsg		Mm.197554	11625				BF235632 AK149479 AK167709 NM_013465 AK133523 BC019822 BC012678 AK149474 BF236179 AI574082 BF534003 BI220550 CA491050 BI554635 BI659254 AI226118 BF235957 BF234867 BI219974 CB949249 CA478509 BF532244 BI330155 AI225579 BI329734 BI146048 BF236497 BF383229 BF
AI118078	ENSMUSG00000032313	Mm.24361	244886	NM_172923.3	NP_766511.1	[MOE430A] 1436112_at [Mouse430A_2] 1436112_at [Mouse430_2] 1436112_at [MG_U74A] 95905_at [MG_U74Av2] 95905_at [Mu11KsubA] AA275391_at	BC068128 AK036040 NM_172923 BG915149 BG245162 CB246422 CO043234 EL606674 BB128317 BB628741 BX517985 BM940441 AI156946 AW061070 CJ148325 BY254645 BE987519 AI118078 BY539566 BY092056 BY192932 AA432725 AI597532 BE984437 AA275391 BB131719 AI607696 BB262524 AI	CCDS23203.1
AI132487	ENSMUSG00000048856	Mm.202653	104910	NM_001012310.1	NP_001012310.1		BC035527 BC089616 NM_001012310 BC055027 BC069939 AK149369 CB948237 BU840330 BF234367 CB590483 BQ715478 BF233590 BI147138 BI248071 CB949225 BI217164 BI329818 CA490878 BI255698 BI217718 BI220666 BI218824 BF383883 BI148103 BI149157 CA458321 BI220277 BI148181	CCDS26165.1
AI314180	ENSMUSG00000050812	Mm.234801	230249	NM_172381.2	NP_759013.2	[MG_U74B] 110442_at [MG_U74Bv2] 110442_at [MOE430B] 1436185_at [Mouse430_2] 1436185_at [MOE430B] 1439127_at [Mouse430_2] 1439127_at [MOE430A] 1452122_at [Mouse430A_2] 1452122_at [Mouse430_2] 1452122_at [MOE430B] 1456255_at [Mouse430_2] 1456255_at [MG_U74A	NM_172381 BC058684 AK038775 AK043020 AK129127 AK030369 AK054077 BC025035 AK035657 AK087690 AK041579 DV067020 DV058925 DV061620 DV059730 DV043093 BG342724 BF579441 DV051997 BQ944232 CB203282 DV048829 CB204351 BU848461 CB201813 BE308663 CB849201 BF142539 CV	CCDS18214.1
AI316807	ENSMUSG00000031534	Mm.378231	102032	NM_001012667.1	NP_001012685.1	[MG_U74B] 114304_at [MG_U74Bv2] 114304_at [MG_U74C] 128956_s_at [MOE430A] 1438199_at [Mouse430A_2] 1438199_at [Mouse430_2] 1438199_at [MG_U74Cv2] 166547_s_at	BC048089 NM_001012667 AK133712 AK140957 AK131902 BB610514 AV082215 AV291687 BB618223 BQ922100 CA491058 CK794162 BU560969 CK789462 BB649634 BE648244 BG694986 AA673397 DV650670 AA275745 BG873500 AI316807 BX514662 BQ554012 AW122940 AA119237 CJ316803 BF150753
AI317395	ENSMUSG00000038522	Mm.55513	215929	NM_144821.3	NP_659070.1	[MG_U74B] 113346_at [MG_U74Bv2] 113346_at [MG_U74B] 114918_at [MG_U74Bv2] 114918_at [MG_U74C] 137928_f_at [MOE430A] 1425596_at [Mouse430A_2] 1425596_at [Mouse430_2] 1425596_at [MOE430B] 1436109_at [Mouse430_2] 1436109_at [MOE430A] 1451760_s_at [Mouse430A_	AK089961 NM_144821 BC018406 BI100488 BI103497 BF787181 BF385311 BI101887 BY732967 BM939633 BB661381 AI316973 AI317670 AW319568 BE980249 BX637551 AI317395 AI120553 AI482555 AW011748 AI527270 AI119631 AI226663 AW611221 AI121122 BB776202 AW318484 BB845007 AI
AI324046
AI413582	ENSMUSG00000062753	Mm.61488	106672	NM_001002895.2	NP_001002895.2		AK140837 BU526131 BI653513 BU562129 NM_001002895 BC028464 CD776899 BU560475 CK128342 AK131593 AV039444 AK131681 BB610248 CF617825 CK787948 EL959251 AI854251 AV472241 BY244090 AI645291 BB857852 W56987 AI226133 BY240947 BY272678 BY453842 BY273733 BY261957 B
AI428936		Mm.227325	233066				BI555463 NM_153577 BC023803 BC056649 BC004761 BG342666 BI078629 BI555280 BI410190 BI696235 BQ944891 BF301612 BG342574 BG519365 BQ891693 BC023884 BF121820 BF101654 BF099525 BI101754 CB193955 BI104588 BG862578 BI100191 BI853609 BI854131 BF143080 BI415788 BI
AI451617	ENSMUSG00000057596	Mm.277377	209387	NM_199146.1	NP_954597.1		AK136456 BC056631 NM_199146 AK169484 AK164938 BE283368 BI106218 BG068242 CJ053875 CJ066515 BY734184 BY734544 CF912512 BG081278 AA175077 CF913154 CK334035 AI639811 AA608077 AI607617 CA575293 BY166660 AA163816 BQ562766 BB033340 BB371761 BB308398 AI639727 BB
AI462493		Mm.381181	107197				DV055409 BU938193 DV045679 BU557596 AY941793 XM_887080 AV166990 AK132116 BB611527 BU571336 BU953092 BU562764 CK793360 BB000230 AK131602 BB563452 AV006665 BB610484 AK131892 CB594058 AV078972 DT908516 BQ174007 EL964665 DT925006 CB205089 BG794917 CA465200 BG
AI464131	ENSMUSG00000046312	Mm.27054	329828	NM_001085515.1	NP_001078984.1	[MG_U74A] 104034_at [MG_U74Av2] 104034_at [MOE430A] 1435417_at [Mouse430A_2] 1435417_at [Mouse430_2] 1435417_at [Mu11KsubA] aa408154_s_at	NM_001085515 AK173117 BC036141 BF789147 BF786985 BE570067 BQ745724 BE628075 CB525718 CO044386 CN458695 CO041957 BG923754 BG969799 CB524087 BY727163 AA276492 CJ294529 BX511602 BG063189 CA885687 AW611277 BE992427 AA499795 BE992436 CK392003 DT921524 AA422899
AI467606	ENSMUSG00000045165	Mm.284102	101602	NM_178901.3	NP_849232.1	[MG_U74B] 110834_at [MG_U74Bv2] 110834_at [MOE430B] 1433465_a_at [Mouse430_2] 1433465_a_at [MOE430B] 1433466_at [Mouse430_2] 1433466_at	AK155213 AK169672 AK052739 NM_178901 AK041954 BC064101 BC038694 AK168260 AK170238 BY762084 BY746194 CA786499 BU514550 CJ278169 BI851332 BB638694 BY763681 BB234337 BY758856 BY738550 BY747656 BI685676 BB502893 AW825659 BQ562797 BB661459 CA574511 BM241473 EL	CCDS21857.1
AI480653	ENSMUSG00000047434	Mm.286693	268880	NM_198626.1	NP_941028.1	[MG_U74B] 115130_at [MOE430B] 1437017_at [Mouse430_2] 1437017_at [MG_U74Bv2] 163460_at	NM_198626 BC031419 AK154256 AK166259 BQ941376 CF739184 CN531483 BI556350 BY731797 BY710230 BY755776 BY734788 BI737317 BB046727 BY749941 BY728943 BB621668 BI081346 CJ060303 CD555326 AI510088 AI480653 BP757678 BY594217 AA051371 BY570620 BY599081 AW320763 BY
AI593442		Mm.335160	330941				AK033979 NM_178906 BC109328 BB380384 CJ250171 BB077099 AV327193 BM933125 CJ113844 CA874353 CJ252067 CJ116821 BE864667 CJ258783 CJ110959 CJ107296 CJ105950 CJ111729 CJ251817 CJ254109 BX636933 CJ128573 CJ126428 AW046574 BY260039 AI593442 BY247055 BY620240 AA
AI597468	ENSMUSG00000060935	Mm.466725	103266	NM_001013028.1	NP_001013046.1		BC086492 NM_001013028 AK142035 BM453591 BI686611 CF579251 BQ900902 CA976501 CB202485 BG922316 BU847127 CB593507 BQ176744 BI855346 BY705873 BB466624 CV675651 CJ093958 BB657618 CN526682 CN702547 CA893677 BB202526 CN460280 CN693642 BB635027 CD551855 CF907365	CCDS24087.1
AI662250	ENSMUSG00000054723	Mm.37290	106639	NM_178926.2	NP_849257.1	[MG_U74B] 116173_at [MG_U74Bv2] 116173_at [MOE430B] 1433687_at [Mouse430_2] 1433687_at	AK089265 BC026472 AK170944 AK078549 NM_178926 AK145854 BC058424 BC039944 BF167838 BG864772 BU150500 BU512725 BF788658 AU051653 BQ922255 BF537231 CA491566 BF537457 BG871400 BM948108 BF302134 BG869863 CA750807 BI332641 BY757212 BU706895 BU706932 BB664965 BY	CCDS28912.1
AI848100	ENSMUSG00000040297	Mm.170002	226551				XM_975051 AK029097 AK033720 BC023426 AK171856 CF582376 BF682614 DV038914 BF584449 DV072432 BU519398 BQ953900 CB196749 BQ963109 CF582377 DV038913 CB203819 CA984228 BG922536 CB234589 CN536639 BI110718 BU057445 CA749592 BF781879 CB319274 BI153126 CK640263 BI
AI894139		Mm.241063	101197				AK040541 NM_178898 AK133549 AK045736 BC090657 BC096536 AK162106 BC120581 BC119280 CB202198 DT929418 CO046377 CF743484 CX123412 DT908484 BY719748 BY716957 CD352689 BM943056 CB058838 BB211528 BB392253 CK330587 BB650233 BM119191 BB309017 BQ442742 BB636209 BM
AI987944	ENSMUSG00000056383	Mm.379390	233168	NM_183167.3	NP_898990.1	[MG_U74B] 107542_at [MG_U74Bv2] 107542_at [MG_U74B] 107542_at [MG_U74Bv2] 107542_at [MG_U74B] 115102_at [MG_U74Bv2] 115102_at [MG_U74B] 115103_g_at [MG_U74Bv2] 115103_g_at [MG_U74C] 140565_f_at [MG_U74Cv2] 140565_f_at [MG_U74C] 140565_f_at [MG_U74Cv2] 140	BC099396 BC052842 NM_183167 BC036560 AK172107 CO813552 CB848642 AI987944 CO804815 CO803412 DV658318 CX763642 BY751491 CB841356 BG074823 DV663121 AV279074 AW554430 AW986295 BB616953 CF172609 AV306349 BG087446 BB619386 CF915241 AU024526 CA557289 BM230093 AU
Aicda	ENSMUSG00000040627	Mm.391503	11628	NM_009645.2	NP_033775.1	[MG_U74C] 133674_at [MG_U74Cv2] 133674_at [MOE430A] 1420577_at [Mouse430A_2] 1420577_at [Mouse430_2] 1420577_at [MOE430A] 1436992_x_at [Mouse430A_2] 1436992_x_at [Mouse430_2] 1436992_x_at [MOE430A] 1436992_x_at [Mouse430A_2] 1436992_x_at [Mouse430_2] 1436	AF132979 NM_009645 BB221671 BG093950 BB637360 BG144705 CJ299410 AI592299 AA178778 AI451070 BG144934 CJ161825 BE687223	CCDS20497.1
Aida
Aif1	ENSMUSG00000024397	Mm.10747	11629	NM_019467.2	NP_062340.1	[MG_U74A] 102330_at [MG_U74Av2] 102330_at [MOE430A] 1418204_s_at [Mouse430A_2] 1418204_s_at [Mouse430_2] 1418204_s_at	BY706281 CA465765 BU936090 NM_019467 AK006184 AK006562 BU938900 BU963161 BU962740 BU962218 BU946243 BC021539 CB601178 CN840497 BI685218 AV046029 CA465342 CN839729 CN833424 AI046602 CN834368 AF074959 CA529800 AB013745 D86382 BF472539 AA797956 AI607846 CT01	CCDS28689.1
Aif1l
Aifm1	ENSMUSG00000036932	Mm.240434	26926	NM_012019.2	NP_036149.1	[MOE430A] 1418127_a_at [Mouse430A_2] 1418127_a_at [Mouse430_2] 1418127_a_at [MG_U74A] 96858_at [MG_U74Av2] 96858_at [Mu11KsubA] aa138875_s_at	BC024882 NM_012019 BC003292 AK133764 DQ016497 AF100927 BQ899499 AK165762 BU520542 BQ925523 DV047092 BU510940 BF786032 DV045081 DV049870 CA787141 BU517672 BF682700 BQ950666 BI100471 BE573155 BI077676 AW106172 BF537150 BI100547 BE572303 BF606960 BG918072 AI	CCDS30109.1
Aifm2	ENSMUSG00000020085	Mm.286309	71361	NM_001039194.2 NM_153779.1 NM_178058.3	NP_001034283.1 NP_722474.1 NP_835159.1	[MG_U74B] 112966_at [MG_U74Bv2] 112966_at [MG_U74B] 112966_at [MG_U74Bv2] 112966_at [MG_U74B] 114277_f_at [MG_U74Bv2] 114277_f_at [MG_U74B] 114277_f_at [MG_U74Bv2] 114277_f_at [MG_U74B] 114278_r_at [MG_U74Bv2] 114278_r_at [MG_U74B] 114278_r_at [MG_U74Bv2]	AK155240 AK147741 NM_001039194 AK017403 AK085656 NM_178058 BC038129 NM_153779 BI557043 BY717219 BI410166 BF537344 BI331563 BB633796 CB945644 BI157340 BY740828 BB644965 BI332591 BB655008 BB661676 BE985265 EL964982 BB505135 BG805587 BQ257531 BG794333 BG7966	CCDS23884.1
Aifm3	ENSMUSG00000022763	Mm.40038	72168	NM_175178.3	NP_780387.2		AK049928 BC120685 BC046517 NM_175178 BC096476 AK158809 AK012958 BU707172 BG173186 BB653158 BB427524 BM950500 BF320633 DT920399 BF320634 AW909982 CN720840 CD548792 CN722187 BB782683 BY255255 BE859392 BX514517 BE948347 CD742217 BY269575 BY640193 BF166471 BY	CCDS28003.1
Aig1		Mm.45755	66253				AK147713 BC035305 AK162306 AK008210 NM_025446 DV067761 DV059534 BU148142 CO807435 BI853037 BF162103 CO812809 BI554973 AK005332 BI154684 BI659208 BG299045 BY740792 BG914923 BF101562 BY708164 CO815699 AV371683 BB624942 BM941716 CK620782 CX203727 BU924559 AI
Aim1	ENSMUSG00000019866	Mm.292082	11630			[MG_U74A] 103443_at [MG_U74Av2] 103443_at [MOE430A] 1426942_at [Mouse430A_2] 1426942_at [Mouse430_2] 1426942_at [Mu11KsubA] aa671307_at	XM_894444 BC059272 BC035551 AK088102 AK041082 AK132424 AF397913 BC031829 AK144358 BF144629 BQ957866 CF553478 BI692302 BQ928499 BF536171 BI693418 BE912491 BI648073 BF164336 BI158396 CF912785 BY733402 BF784810 BF536147 CF913124 BY761922 CF911023 BY733528 CO
Aim1l	ENSMUSG00000012123	Mm.240080	230806			[MG_U74A] 104606_at [MG_U74Av2] 104606_at [MG_U74A] 104606_at [MG_U74Av2] 104606_at [MG_U74C] 134580_at [MOE430A] 1427452_at [Mouse430A_2] 1427452_at [Mouse430_2] 1427452_at [MOE430B] 1437813_at [Mouse430_2] 1437813_at [MOE430A] 1460218_at [Mouse430A_2] 1	AK145690 XM_131754 AK165037 AK155034 BC042709 BF584184 BU841346 BC077737 CK031544 BI083475 BY756792 BY736419 CJ239149 BF472094 BY731546 BY748641 BF658173 BP759371 CF909462 AA122529 BE948330 BY553447 BB727131 BB726507 BB725972 AV447510 AA791545 BY528696 BY
Aim2	ENSMUSG00000037860	Mm.389212	383619	NM_001013779.1	NP_001013801.1	[MOE430A] 1426619_at [Mouse430A_2] 1426619_at [Mouse430_2] 1426619_at	NM_001013779 BC009664 BE287745 AW108402 BX520342	CCDS15529.1
Aimp1
Aimp2
Aip	ENSMUSG00000024847	Mm.10433	11632	NM_016666.2	NP_057875.1	[MG_U74A] 103376_s_at [MG_U74Av2] 103376_s_at [MOE430A] 1423128_at [Mouse430A_2] 1423128_at [Mouse430_2] 1423128_at [MOE430A] 1425760_a_at [Mouse430A_2] 1425760_a_at [Mouse430_2] 1425760_a_at [MOE430A] 1437724_x_at [Mouse430A_2] 1437724_x_at [Mouse430_2]	U85489 NM_016666 AK146390 BU515500 BC075614 AK011609 BU511483 BI407718 BI407171 BY710860 CA977073 BF534979 BU525372 BI690161 BU557560 BF121566 CB587789 CF617860 CX237329 CX228861 CA322477 CB600665 BU525429 BF782912 CX225675 CX242507 CO043926 BI409531 DV65	CCDS29415.1
Aipl1	ENSMUSG00000040554	Mm.95707	114230	NM_053245.1	NP_444475.1	[Mouse430_2] 1425590_s_at [Mouse430A_2] 1425590_s_at [MOE430A] 1425590_s_at [MOE430A] 1427952_at [Mouse430A_2] 1427952_at [Mouse430_2] 1427952_at [MOE430A] 1427952_at [Mouse430A_2] 1427952_at [Mouse430_2] 1427952_at	BC028285 BG292985 AF296412 NM_053245 BU840478 BG295543 BU504220 BU503074 BG293060 BU504954 BU506133 BU505146 BG293123 BU503368 BU504832 BU504831 BG292757 BQ922072 BG297735 BI739605 BI410296 BI735653 BG297867 BI738076 BG296275 BI872125 AK020825 EL607711 BI	CCDS24976.1
Air1
Aire		Mm.35300	11634				AK153690 BC103510 NM_009646 AF079536 AF128115 AF128116 AF128117 AJ243821 BC103518 AF128118 AF128119 AF128120 AF128121 BC103511 AJ132243 AF128773 AF128772 AF128122 AF128123 AF128124 AF128125 BC068026 AK131938 BY728790 BY745644 AI510675 AA866822 BE630816 AV
Airn
Ajap1	ENSMUSG00000039546	Mm.318874	230959	NM_001099299.1	NP_001092769.1		NM_001099299 CD351474 BF472673 BE648223 BE985330 BI990953 BM935849 BX528774 AW123234 BE950967 BE945380 CJ060227 CJ060554 CJ060384 CJ060576 CJ060568 BE627673 AI849122 CJ060412 BE631076 BY647714 BB315740 BB800828 BY374799 BE654606 BE947209 BE948001 BY008841
Ak1	ENSMUSG00000026817	Mm.29189	11636	NM_021515.2	NP_067490.1	[MOE430A] 1422184_a_at [Mouse430A_2] 1422184_a_at [Mouse430_2] 1422184_a_at [MOE430A] 1423988_at [Mouse430A_2] 1423988_at [Mouse430_2] 1423988_at [MG_U74A] 96801_at [MG_U74Av2] 96801_at [Mu11KsubB] Msa.11374.0_f_at [Mu11KsubB] Msa.3851.0_s_at [Mu11KsubB]	AK046613 AK089270 BC014802 BC054366 AJ010109 NM_021515 AJ010108 BU524256 W40670 BI685052 BU513089 W40664 BG296605 BU148912 CF583938 BQ947696 CN539205 CF950379 DQ486026 BI696864 CX218030 BU937283 BU707926 CA465207 BU559179 BU562055 BI685084 CB573036 BQ5712	CCDS15924.1
Ak2	ENSMUSG00000028792	Mm.29460	11637	NM_001033966.3 NM_016895.3	NP_001029138.1 NP_058591.2		AK167797 AK168148 BC008610 AK077519 AK168056 AK166976 NM_016895 BQ715260 BU946429 BF124741 BG519051 BG247252 CF585709 BU526088 BI525527 BY710329 BQ960845 BU554310 DV043908 AB020202 AK010951 AK010936 BQ900278 DV050576 BG242835 BU513354 BQ886821 BI851235 BF	CCDS18679.1 CCDS18680.1
Ak3	ENSMUSG00000024782	Mm.196067	56248	NM_021299.1	NP_067274.1		AK147060 AK149996 BC058191 AK005194 BC024871 NM_021299 AK004864 AK031631 AK053644 BC019174 BC016432 AK089027 BG863063 BI415807 AK008681 BG244339 DV071324 BF098916 DV067608 DV064687 DV048271 AB020203 BY715977 BF532682 CA976455 CF582541 BF780385 DV048325 DV	CCDS29730.1
Ak3l1	ENSMUSG00000028527	Mm.42040	11639	NM_009647.4	NP_033777.1		AK154374 BC086663 BC086791 NM_009647 D85036 AK134600 AK144439 AK166975 BF780151 BY704716 BU518238 BU517968 BI663356 AB020239 BF165624 BF783287 BF786425 BG918560 CF551480 BQ770738 BG069397 DV658917 BQ769563 CK636292 BI099800 BQ771314 CN458601 CO806114 CN53	CCDS18394.1
Ak5	ENSMUSG00000039058	Mm.207057	229949	NM_001081277.1	NP_001074746.1	[MG_U74B] 104946_at [MG_U74Bv2] 104946_at [MG_U74B] 114059_at [MG_U74Bv2] 114059_at [MOE430A] 1426339_at [Mouse430A_2] 1426339_at [Mouse430_2] 1426339_at [MOE430A] 1426339_at [Mouse430A_2] 1426339_at [Mouse430_2] 1426339_at [MOE430B] 1457032_at [Mouse430_	NM_001081277 AK053807 CX242243 CX206632 CD353695 BY723831 CD774620 BY734459 BB546359 BB665500 BE864989 AB060081 AW120508 BX632674 BX513720 AI552348 CA569111 AI480778 AA646727 BU843163 BB815760 BY625781 BB816028 BY012310 BY012077 BY293194 BY309296 BE989871
Ak7	ENSMUSG00000041323	Mm.36006	78801			[MG_U74C] 137359_at [MG_U74Cv2] 137359_at [MOE430B] 1430781_at [Mouse430_2] 1430781_at	AK029555 XM_994344 AK019664 AK078221 BB614666 CA463781 BY715222 AV256298 CB174363 BY718910 BG800471 BG083637 AU015738 AV474472 AV458796 AV514021 BB838793 BB838753 AU016903 CJ097698 AW123208 AW323961 AA389445 BX639919 AV260948 BB018205 BG070721 BX639315 CF
Akap1	ENSMUSG00000018428	Mm.2969	11640	NM_001042541.1 NM_009648.2	NP_001036006.1 NP_033778.2		AK076216 NM_001042541 NM_009648 BC065135 U95145 U95146 AK132749 U84389 BF164646 BU145377 AK020371 CR757901 CR757129 AB046227 BF584041 BU513899 BQ917425 BQ231111 CB588161 BI665177 BF182250 BF099232 BI453130 BI555304 BQ921883 BQ714276 CA494585 CX568278 CA46	CCDS25229.1
Akap10	ENSMUSG00000047804	Mm.274404	56697	NM_019921.2	NP_064305.2		AK049399 NM_019921 AK045234 BC054105 AK084681 BC038483 BC026451 AF021833 BG923770 AK005325 BU503483 BU512780 BF236224 CK023394 BG518861 CK787646 CX230380 CO804573 CX238658 CX232073 DV658633 BI221818 BM948925 CK023395 BU053251 CX225441 BG175281 BI152776 BU	CCDS24821.1
Akap11	ENSMUSG00000075507	Mm.89413	219181			[MG_U74B] 116436_at [MG_U74Bv2] 116436_at	XM_001002157 AK129178 AK164604 AK078114 AK032821 AK158300 BG294276 BQ964785 BQ885345 DV057859 BG261824 BG342725 BG296220 BQ947320 BG244599 CF585473 CB209360 BI729553 BI685031 BQ571509 CN539777 CO042427 CN537379 CX208842 BI249734 CK637500 CX209146 CK634678
Akap12	ENSMUSG00000038587	Mm.27481	83397	NM_031185.2	NP_112462.1	[MOE430A] 1419706_a_at [Mouse430A_2] 1419706_a_at [Mouse430_2] 1419706_a_at [MG_U74A] 95022_at [MG_U74Av2] 95022_at	AB025278 BC071185 NM_031185 AB051563 AF326228 AB020886 AB070852 AB070853 AF326230 BC042461 BC043939 AK053844 D88456 CB946095 DV051543 BF163549 CB587792 CO800855 CB320448 CO795723 DV653005 DV654742 CB572177 BG974884 CF746535 CO044517 CB945933 CF734353 CF74	CCDS23680.1
Akap13		Mm.216107	75547				XM_133543 AK170564 AY033771 AK149507 AK050038 AK014710 AK160287 AK133803 AK018023 AK162999 AK157986 AK172125 AK006382 AK135576 DV067711 DV056253 DV056252 AV304590 DV048759 DV064917 BB619282 BY714208 DT918496 BY717953 CB203745 CB574999 CB575273 BF164961 BI
Akap2		Mm.440076	11641				AK173063 NM_001035533 NM_001035532 NM_009649 AK147420 AF033274 AF033275 AF033276 AK081365 AK046082 AK086796 BC003735 AK085097 BC034188 AK162156 CJ111238 BI655999 BU511386 CB571032 CB192656 BF784884 BQ958945 AI987937 BQ900300 AK079829 BQ957516 BI143298 BG9
Akap3	ENSMUSG00000030344	Mm.87748	11642	NM_009650.1	NP_033780.1	[MG_U74B] 107452_at [MOE430A] 1421531_at [Mouse430A_2] 1421531_at [Mouse430_2] 1421531_at [MOE430B] 1456591_x_at [Mouse430_2] 1456591_x_at [MOE430B] 1456591_x_at [Mouse430_2] 1456591_x_at [MG_U74Bv2] 163673_at	AF093406 NM_009650 BC100458 AB046291 CA465093 CN842028 CN837067 CN834802 BU937801 CF981933 CJ042181 CJ046655 AA492960 CJ047620 BU935979 AA061683 BX635234 CJ094448 CN836420 CF104336 AV259166 AV255496 AV269821 AV040183 AV277802 AV205400 AV039763 Z31063	CCDS20558.1
Akap4	ENSMUSG00000050089	Mm.1498	11643	NM_001042542.1 NM_009651.3	NP_001036007.1 NP_033781.2	[MG_U74A] 102857_at [MG_U74Av2] 102857_at [MOE430A] 1419019_a_at [Mouse430A_2] 1419019_a_at [Mouse430_2] 1419019_a_at [MOE430A] 1451661_at [Mouse430A_2] 1451661_at [Mouse430_2] 1451661_at [MOE430A] 1451662_x_at [Mouse430A_2] 1451662_x_at [Mouse430_2] 1451	U10341 NM_001042542 NM_009651 U07423 BC130271 AK016930 BY716610 BU961560 BU938864 BU935883 BU936166 CA463728 CA464389 AB046305 BU937910 CN831695 AA106031 AA110459 CN843956 AA497732 AA061413 AA061139 CJ046606 CJ047282 CJ046991 AA065430 CJ046616 BY454817 AA
Akap5		Mm.311452	238276				NM_001101471 AK014386 CK781229 CN530736 CA325242 CX236781 CX242205 BM963178 CV559601 CD353239 CO045121 CF735502 CF895762 BG228875 CA328863 AI327233 CN668610 BB691426 BY243902 AI386337 BY249132 BM506305 AK139319 CJ059002 BY611204 BB533956 BB098886 BB535245
Akap6	ENSMUSG00000061603	Mm.310822	238161	NM_198111.2	NP_932779.2		NM_198111 AK147371 AK147248 DQ233645 DQ233646 AK129115 BC057114 AK081151 AK162929 CR757138 DV063242 CF743002 CA320426 BQ941514 CA326723 CO045196 EL606998 CX240509 CF746602 CK638018 CF744475 CF537332 BQ571143 BU055052 CB518420 CJ261665 CJ065238 CJ238589 BB
Akap7	ENSMUSG00000039166	Mm.179069	432442	NM_018747.4	NP_061217.3		NM_018747 AK032143 AY301068 BC099487 BU961541 BU961587 CO801975 DV647989 CN843560 BB578145 AW475191 BY212167 BB599033 BY302708 DY247436	CCDS23753.1
Akap8		Mm.328945	56399				BC042602 BC060170 AK143300 BC060209 BC078448 AK089092 NM_019774 BC054433 BC125521 AB028920 AK004801 AK077864 BQ964649 BU514056 BY704999 BG294285 BQ891146 CA980190 BQ890909 BQ949524 DV061111 BQ955969 BU513611 CB575937 CB520158 BB037566 CO809734 BI412051 BG
Akap8l	ENSMUSG00000002625	Mm.281005	54194	NM_017476.2	NP_059504.2	[MG_U74A] 101947_at [MG_U74Av2] 101947_at [MOE430A] 1417734_at [Mouse430A_2] 1417734_at [Mouse430_2] 1417734_at	NM_017476 BC046801 AK011325 AB028921 AK166526 BC010401 BM461240 BF577753 CB193209 BY711149 BU506108 BI083623 BI408392 BE573744 BG296353 BI408837 BG172925 BI735953 CA455940 CB203657 BI408370 CB182760 CB589174 BI407448 AU051584 CX228873 CO041140 CX229471 BI
Akap9	ENSMUSG00000040407	Mm.46044	100986	NM_194462.2	NP_919444.2		NM_194462 AJ582913 AK122374 AK132216 AK045078 AK161036 BC039757 BC019720 BC024825 AK168404 AK035338 AF343751 AK031740 BM460920 BF577817 AK017707 BG961814 BQ885018 BQ950660 AK080442 DV071054 BI650358 AK008727 CB574623 DV648384 CO044547 CA752502 BU612153 BI	CCDS19070.1
Akirin1
Akirin2
Akna	ENSMUSG00000039158	Mm.387725	100182	NM_001045514.1	NP_001038979.1	[MG_U74A] 100437_g_at [MG_U74Av2] 100437_g_at [MG_U74C] 132150_at [MG_U74Cv2] 132150_at [MOE430A] 1427325_s_at [Mouse430A_2] 1427325_s_at [Mouse430_2] 1427325_s_at [MOE430A] 1452393_at [Mouse430A_2] 1452393_at [Mouse430_2] 1452393_at [Mu11KsubA] D18091_rc	AK129468 AK159547 NM_001045514 BC092227 AK154663 AK158313 AK170885 BC036324 AK029701 AK089194 BC025835 BI332979 BI734221 BF781266 CB246427 CB247834 BB014626 AK170121 BG869252 CN460487 CN456937 BU703989 BE310311 BY764042 BU056643 BB615354 BY753927 CN538154
Akp1
Akp3	ENSMUSG00000036500	Mm.377076	11648	NM_007432.2	NP_031458.2	[MG_U74A] 102147_at [MG_U74Av2] 102147_at [MOE430A] 1450572_at [Mouse430A_2] 1450572_at [Mouse430_2] 1450572_at [Mu11KsubB] Msa.783.0_at	NM_007432 BC115745	CCDS15127.1
Akp4
Akp5	ENSMUSG00000026246	Mm.195224	11650	NM_007433.3	NP_031459.3	[MG_U74A] 102132_i_at [MG_U74Av2] 102132_i_at [MG_U74A] 103991_at [MG_U74Av2] 103991_at [MOE430A] 1450635_at [Mouse430A_2] 1450635_at [Mouse430_2] 1450635_at [MOE430A] 1450636_s_at [Mouse430A_2] 1450636_s_at [Mouse430_2] 1450636_s_at [Mu11KsubA] M61704_s_	BC052874 NM_007433 AK145571 AY054302 BY731885 BY732148 BY732151 BY732138 BY732004 BY732044 BY754987 BY736065 BY756441 CA553913 CN718332 CN723202 CN724762 CN724826 CN712071 CN718538 CN724845 CN705542 CN706307 CN705369 CN707699 BM213330 CN717647 CN711899 CA	CCDS15126.1
Akr1a4		Mm.30085	58810				AK128906 BF785795 AY207463 CD356014 NM_021473 AK011908 BC039926 AK011856 AK146278 AK144198 AK011667 AK164461 AK011918 AK146081 AK011388 AK159573 AK168950 BC046762 AK005376 AK152086 AK011906 AK160185 AK011794 AK011321 BF788187 AF225564 BI411331 BU515380 BC
Akr1b3		Mm.451	11677				AK164689 AK054167 AK138000 NM_009658 BC021655 AK153949 AK149861 AK139250 AK028079 AK164682 AK150197 U29152 D32250 L39795 BM454061 BE572475 AK170663 CA481870 BI694774 BU515133 BU511805 BQ928266 CB208991 BF783837 BQ963658 BQ891281 BF538680 CA979512 BF119851
Akr1b7		Mm.90151	11997				AK033773 AK147775 AK002705 BC086929 J05663 NM_009731 DV039371 DV039103 DV040840 DV057884 DV059420 DV056802 DV057706 CA494889 CN833345 BY740887 BY703210 BB625472 W63877 AV380927 AA518335 W64835 CJ264312 BY470154 BB754433 AA242485 AA060467 W10293 AV021656 A
Akr1b8	ENSMUSG00000029762	Mm.5378	14187	NM_008012.1	NP_032038.1	[MG_U74A] 100884_at [MG_U74Av2] 100884_at [MOE430A] 1448894_at [Mouse430A_2] 1448894_at [Mouse430_2] 1448894_at [Mu11KsubA] U04204_s_at	BC005789 U04204 NM_008012 BE572412 BQ218784 BI250647 CA459361 CB954799 CA984101 CK793154 C88580 AI316453 CB596732 CX221292 CA463148 CB572672 CB573633 BG175575 AA823433 AI876583 BF136824 C89154 AA823412 CD771596 CJ041062 CJ040723 C76542 CF546341 CK329696 C	CCDS19991.1
Akr1c12	ENSMUSG00000021211	Mm.380356	622402	NM_013777.2	NP_038805.2	[MOE430A] 1422000_at [Mouse430A_2] 1422000_at [Mouse430_2] 1422000_at [MOE430A] 1450455_s_at [Mouse430A_2] 1450455_s_at [Mouse430_2] 1450455_s_at [MG_U74A] 95015_at [MG_U74Av2] 95015_at [MG_U74A] 95015_at [MG_U74Av2] 95015_at [Mu11KsubA] aa208866_s_at	BC012643 BC063780 NM_013777 AK007716 BF581780 AF177041 DV072005 CB950533 BF531561 AI266976 AI226108 AA250679 BP771871 AA239793 BF585440 AI314415 CJ142213 CJ142217 BY227982 BY228425 BY584313 AA208866 BY227717 BY583815 BY148924 AA238481 BB433977 AV055917 BB	CCDS26222.1
Akr1c13	ENSMUSG00000021213	Mm.27447	27384	NM_013778.1	NP_038806.1	[MOE430A] 1418672_at [Mouse430A_2] 1418672_at [Mouse430_2] 1418672_at [MOE430A] 1450455_s_at [Mouse430A_2] 1450455_s_at [Mouse430_2] 1450455_s_at [MG_U74A] 95015_at [MG_U74Av2] 95015_at [MG_U74A] 95015_at [MG_U74Av2] 95015_at [Mu11KsubA] aa592828_s_at [Mu	BC021937 AK008949 AK220165 AB027237 AB097219 AB027125 NM_013778 BY708837 BY707735 DV061891 DV063967 BU522862 CK793494 BI221615 CK790234 CK795665 CK795056 CX210392 CX224968 AA221502 AA596393 BU782295 BG082884 BE851764 AA733411 AU021370 BE850348 CA951463 AA	CCDS26220.1
Akr1c14	ENSMUSG00000033715	Mm.26838	105387	NM_134072.1	NP_598833.1	[MG_U74B] 107979_at [MG_U74B] 111046_r_at [MG_U74Bv2] 111046_r_at [MOE430A] 1418979_at [Mouse430A_2] 1418979_at [Mouse430_2] 1418979_at [MG_U74Bv2] 163710_at	AK136528 BC026628 BC013482 NM_134072 AK033537 BM461055 AY730283 BF782601 BF780273 BF785695 BG963890 BI103531 BF783536 BF781920 BF687338 BF787985 BI099822 BG972745 BQ233837 BF687100 BI099948 CB237982 BI143383 BG971076 BI099781 BF120002 BI102034 DV653504 BY	CCDS26218.1
Akr1c18	ENSMUSG00000021214	Mm.41337	105349	NM_134066.2	NP_598827.1	[MG_U74B] 117209_at [MG_U74B] 117209_at [MOE430A] 1419136_at [Mouse430A_2] 1419136_at [Mouse430_2] 1419136_at [MG_U74Bv2] 163617_at	AK153898 AB059565 NM_134066 BC034259 BY746054 BY761899 AW146047 BI100994 BG962722 AA105098 AW990322 BF784660 AV290179 BB617565 AA241101 AA073945 AI875024 CV676344 AI874812 BE132821 AA107327 BY225277 AA423396 AA423372 BY578264 BY391558 BY580552 BY580385 BY	CCDS26219.1
Akr1c19	ENSMUSG00000071551	Mm.22832	432720	NM_001013785.2	NP_001013807.1	[MG_U74B] 116336_at [MG_U74Bv2] 116336_at [MOE430B] 1455454_at [Mouse430_2] 1455454_at [MG_U74A] 97203_at [MG_U74Av2] 97203_at [MG_U74A] 97203_at [MG_U74Av2] 97203_at [Mu11KsubB] Msa.4588.0_s_at	BC087964 NM_001013785 CA491545 CA494128 BU707256 AI605678 BB660811 BG086571 W09705 AA255297 AA237380 BG073853 W14306 AI414608 BB846331 AW551736 BY456688 AI390246 BB844775 BB743160 W33809 BY109300 BY449060 BY092479 CK347076 BY082077 BY783176 BY102419 BB381	CCDS26221.1
Akr1c20	ENSMUSG00000054757	Mm.37605	116852	NM_054080.1	NP_473421.1	[MG_U74B] 116374_at [MG_U74Bv2] 116374_at [MOE430A] 1422061_at [Mouse430A_2] 1422061_at [Mouse430_2] 1422061_at [MOE430A] 1425387_at [Mouse430A_2] 1425387_at [Mouse430_2] 1425387_at	NM_054080 BC021607 AB097220 BF534052 BF534046 AI390248 AI226113 AI047306 AI266981 CB947457 BI219678 AA213048 AI661346 AA250675 AI595330 AW113762 BY084265 AW113763 AA245275 AA267807 AI159631	CCDS26224.1
Akr1c21		Mm.27085	77337				CA481782 BC061057 NM_029901 AK020439 BC091761 BC013531 BF784668 BF787005 CA481793 BF788872 BF780871 BF785144 CA481744 CA467070 CA481787 AB178898 AY742217 CA469210 CA482149 BI100184 BF786405 CA481230 CA468205 CA491158 CA481288 CA482063 CA462324 CA482030 CA
Akr1c6	ENSMUSG00000021210	Mm.196666	83702	NM_030611.3	NP_085114.1	[MOE430A] 1417085_at [Mouse430A_2] 1417085_at [Mouse430_2] 1417085_at [MG_U74A] 92556_at [MG_U74Av2] 92556_at [Mu11KsubA] D45850_s_at	AK149458 NM_030611 BC056643 D45850 BI330025 BF533631 AI195530 AI195049 AI256058 AI529926 AI255877 AI196708 AI194915 AI528348 AI528122 BI220483 AI156957 AI226449 CB948081 AI530407 BI246527 AI194786 AI117108 AI118088 AI048547 AI182567 AI195075 AI303528 AI66	CCDS26223.1
Akr1d1	ENSMUSG00000038641	Mm.262635	208665	NM_145364.1	NP_663339.1	[MG_U74B] 110695_at [MOE430A] 1425771_at [Mouse430A_2] 1425771_at [Mouse430_2] 1425771_at [MOE430A] 1455100_at [Mouse430A_2] 1455100_at [Mouse430_2] 1455100_at [MG_U74Bv2] 163916_i_at	BC018333 NM_145364 BF236167 BI331224 BF234820 CB950349 BY733620 AI425355 BX523661 BX524949 AI931261 AI528301 AI891467 AA266650 CJ238134 BF322487 AI286907 BB739521 BB805504 BB737935 CR758576 CR759486 BB737877 BB737894 BB799632 BB808331 BB843744 BY133111 BB	CCDS20007.1
Akr1e1	ENSMUSG00000045410	Mm.251908	56043	NM_018859.2	NP_061347.2	[MG_U74A] 103068_at [MG_U74Av2] 103068_at [MOE430A] 1417826_at [Mouse430A_2] 1417826_at [Mouse430_2] 1417826_at [MOE430B] 1446483_at [Mouse430_2] 1446483_at [Mu11KsubA] U68535_s_at	NM_018859 AK007924 BC012692 AK002507 BF119317 BU840493 BY703024 BB610397 BY707927 DV039217 DV054079 DV043827 DV069942 BQ958392 DV041683 BU513704 DV044667 CX218272 CX565735 DN173932 CX565716 CX237205 BI686818 BQ174229 CB237859 CB319393 CX236966 CB595994 AI	CCDS26226.1
Akr7a5	ENSMUSG00000028743	Mm.287397	110198	NM_025337.2	NP_079613.2	[MOE430A] 1417294_at [Mouse430A_2] 1417294_at [Mouse430_2] 1417294_at [MOE430A] 1438315_x_at [Mouse430A_2] 1438315_x_at [Mouse430_2] 1438315_x_at [MOE430B] 1458300_at [Mouse430_2] 1458300_at [MG_U74A] 96069_at [MG_U74Av2] 96069_at	AK143203 BC031857 NM_025337 AK003915 AK002664 AJ271800 AJ271801 BQ932152 AF525358 BG971840 BI652252 CB183334 BI691410 BG965117 CA479407 BQ922677 AW108455 BI221183 BF786331 BF236231 CA478377 BI330664 BI904411 BQ946873 BI112409 CA480215 BF780122 CX567413 BI	CCDS18844.1
Akt1	ENSMUSG00000001729	Mm.6645	11651	NM_009652.2	NP_033782.1		BC066018 X65687 NM_009652 AK154936 AK040758 M94335 BU147764 BF180653 CB565955 BI078486 BQ964684 BU148032 BF682811 BF141568 CA976260 BF577579 BF682098 BC115583 BG922332 BQ926592 BG245046 CA984661 BQ885607 BQ930899 BQ919987 BF161288 CA976883 BG918911 CA4649	CCDS26194.1
Akt1s1		Mm.148007	67605				AK030571 AK141771 AK003638 NM_026270 AK012534 BC132372 BC132374 AK154110 BC002180 BU520304 CF587202 CK019694 BF682673 CB321278 BU519002 CO812384 CF553174 CA479551 CF587203 CK795513 CK795508 BF233283 CK795224 CF616046 CO812504 CX240136 CK031506 CO807003 CF
Akt2		Mm.177194	11652				AK028871 AK158792 NM_007434 BC026151 BC040377 AK144217 AK163678 U22445 BC028759 AK010511 BQ955325 BM461332 CR759675 BE569796 CR759673 CR758807 CR758805 BU523958 AK083753 BG968400 BI248607 BU560541 BU519831 BF159081 BQ936536 CF585476 BF137494 AW106274 CB20
Akt3	ENSMUSG00000019699	Mm.235194	23797	NM_011785.2	NP_035915.2		BC066861 NM_011785 AK052953 AK148914 AF124142 BU520318 BQ922361 CV558586 CB204970 CO813886 BM963511 CK795664 CX566048 CA315527 CF728727 CB520675 BI648937 CN527185 BQ572372 BI106729 CK781668 CF723245 CN532316 BM963500 CD350033 CN525851 CV557292 CN526558 CB
Aktip		Mm.324588	14339				AK167605 BC008130 Z67963 NM_010241 AK146459 X71978 AK158704 BC034861 BY717650 BQ956026 CB589858 DV062544 BF179189 CB202786 CF580334 BI872219 CF580333 BF140366 CB955496 BU571363 DV661413 AA684254 BI687691 CD348743 BG299131 BG518580 BU559236 CX205696 BF1225
Alad	ENSMUSG00000028393	Mm.6988	17025	NM_008525.3	NP_032551.3		AK044938 BC018236 AK158377 BC055930 NM_008525 AK002300 AK168119 AK168132 AK032908 AK167673 BF534031 X13752 BU518133 BY702831 BF578204 BG968345 BI524932 BF181532 BQ956831 AI591998 BQ945813 CX562748 CB566454 CF579078 CA467337 AI324405 CB193561 BI904210 BQ92	CCDS18243.1
Alas1	ENSMUSG00000032786	Mm.290578	11655	NM_020559.1	NP_065584.1	[MOE430A] 1424126_at [Mouse430A_2] 1424126_at [Mouse430_2] 1424126_at [MOE430A] 1455282_x_at [Mouse430A_2] 1455282_x_at [Mouse430_2] 1455282_x_at [MG_U74A] 93500_at [MG_U74Av2] 93500_at [Mu11KsubB] Msa.1920.0_s_at	AK133283 BC022110 NM_020559 AK077152 M63245 BF789361 BQ941979 BG247666 BQ715503 BG972069 BE914685 BF303288 W29437 BI329300 BF788133 BG172070 BY715210 CB203275 BF531738 BC004099 BQ886325 BG242782 CF582210 BU512543 CB183352 BI103832 AA882385 BG963768 BQ9228
Alas2	ENSMUSG00000025270	Mm.302724	11656	NM_001102446.1 NM_009653.3	NP_001095916.1 NP_033783.1	[MOE430A] 1424322_at [Mouse430A_2] 1424322_at [Mouse430_2] 1424322_at [MOE430A] 1451675_a_at [Mouse430A_2] 1451675_a_at [Mouse430_2] 1451675_a_at [MG_U74A] 92768_s_at [MG_U74Av2] 92768_s_at [Mu11KsubA] m15268_rc_at [Mu11KsubB] Msa.419.0_s_at [Mu11KsubB] M	NM_009653 AK165262 AK077610 AK002642 M63244 AK165257 NM_001102446 AK172094 M15268 BC024575 BY703148 AI325073 BU520668 CA786754 CF582275 BG342757 CB202454 CB235540 CB194497 CX564541 CF550765 CB575890 AI663228 BI655589 CA490754 CK031816 CK030668 CB246252 CB
Alb	ENSMUSG00000029368	Mm.16773	11657	NM_009654.2	NP_033784.1		AJ011413 AK131891 AK160487 AK050248 BC024643 NM_009654 AK010025 BC049971 AJ457860 AK050644 BF532080 BF235585 BF384691 CB948218 BF236185 CA491036 BI257018 CA462599 CA479123 M16111 CA456920 BI217391 BF235656 BI328026 CD298234 BF384707 BI329081 BF236755 BF23	CCDS19412.1
Alcam	ENSMUSG00000022636	Mm.288282	11658	NM_009655.2	NP_033785.1		AK031391 NM_009655 AK030851 AK161090 BC027280 AB003026 U95030 L25274 DV075394 BQ950846 DV039782 BB609969 BQ920593 BU514323 BF136976 DV065990 DV062361 BF164853 BF582123 BQ920375 BQ899730 CF579952 CF579953 AY644766 BQ920413 CF537493 CK781228 BI854559 CB2380
Aldh16a1	ENSMUSG00000007833	Mm.82139	69748	NM_145954.1	NP_666066.1	[MG_U74B] 110776_at [MOE430A] 1423731_at [Mouse430A_2] 1423731_at [Mouse430_2] 1423731_at [MOE430B] 1447372_at [Mouse430_2] 1447372_at [MG_U74Bv2] 162806_at	AK169346 AK144967 AK164374 AK170276 AK161198 NM_145954 BC013548 AK151691 AK144995 AK030673 AK220200 AK153129 W15823 CA977145 BU504300 BF577977 BU522838 BI101001 BG174605 CA466940 CA984445 CF586260 CA984507 CB201573 BQ936064 CB205874 CA978061 BI416199 BG96	CCDS21231.1
Aldh18a1	ENSMUSG00000025007	Mm.233117	56454	NM_019698.1 NM_153554.1	NP_062672.1 NP_705782.1		BC033427 AK159610 AK151072 AF056573 NM_019698 AK168905 AK153946 AF056574 NM_153554 AK166494 AK166459 BC037699 AK134148 AK147711 BF534907 BF139160 DV053592 BU511203 BQ944995 CA750317 CB590279 BG172092 BI082060 BE914937 BQ954930 BQ886620 CB192936 BF534501 C	CCDS29803.1
Aldh1a1	ENSMUSG00000053279	Mm.435667	11668	NM_013467.3	NP_038495.2		AI255306 AI256200 BB774942 BB786066 AA958611 AI875932 EH095144 EH095733 EH105880 BM220532 AA184918 EH101949 BB470262 AA274548 AA791665 BM217743 EH099336 EH101136 EH104943 BG073939 AV004800 AW110791	CCDS29695.1
Aldh1a2	ENSMUSG00000013584	Mm.42016	19378	NM_009022.3	NP_033048.1		BC075704 AK078553 NM_009022 X99273 BG962609 CO794962 CJ054719 BB667276 CF171298 CK624532 BF582949 BB623688 BQ553514 AW552546 CF983469 BU898766 CJ166631 BG061611 CN670867 BB690736 CJ322892 DV646835 CJ303816 CJ171758 AL364772 CJ186099 BY298678 AW551903 BY66
Aldh1a3	ENSMUSG00000015134	Mm.140988	56847	NM_053080.2	NP_444310.2	[MG_U74C] 141152_r_at [MOE430A] 1417642_at [Mouse430A_2] 1417642_at [Mouse430_2] 1417642_at [MOE430A] 1427395_a_at [Mouse430A_2] 1427395_a_at [Mouse430_2] 1427395_a_at [MOE430A] 1448789_at [Mouse430A_2] 1448789_at [Mouse430_2] 1448789_at [MG_U74A] 98372_a	AK147006 AF253409 NM_053080 BC058277 AF152359 AF246711 BC048941 BC038646 AF280404 BI083151 BI693780 BI079149 BG245234 BQ931349 BC026667 BQ928978 BQ936911 BQ944377 CB588710 BU517739 BQ713418 CF739799 CV783747 BQ927864 CN527716 CK031322 CF749442 BE951993 CF	CCDS21345.1
Aldh1a7	ENSMUSG00000024747	Mm.14609	26358	NM_011921.2	NP_036051.1	[MOE430A] 1418601_at [Mouse430A_2] 1418601_at [Mouse430_2] 1418601_at [MG_U74A] 94778_at [MG_U74Av2] 94778_at [Mu11KsubB] U96401_s_at	BC046315 BC032880 U96401 NM_011921 DV043828 DV064617 BU148737 BQ885259 AI987940 BI332719 CK794666 CK793561 AI117018 CF724576 AA986017 CX220027 CB948886 CF730290 CX768219 BY742523 CO429902 CA528483 EH096802 AA832784 AA985896 AA881021 CN699011 AI786434 AI26	CCDS29696.1
Aldh1b1	ENSMUSG00000035561	Mm.331583	72535	NM_028270.4	NP_082546.1	[MG_U74B] 106594_at [MG_U74Bv2] 106594_at [MOE430A] 1451260_at [Mouse430A_2] 1451260_at [Mouse430_2] 1451260_at	NM_028270 BC086768 AK088396 BC020001 AK151364 AK151349 AK150992 AK153416 AK012213 BY711392 BF583944 BQ935105 BU523348 BQ922465 BF234976 BG969137 BG965385 BI146857 CF540305 AI256102 BI145813 BU709603 BG964178 BG967081 CB244119 BF582603 BU613046 BU522972 BI	CCDS18139.1
Aldh1l1	ENSMUSG00000030088	Mm.30035	107747	NM_027406.1	NP_081682.1	[MG_U74B] 106384_f_at [MG_U74B] 106384_f_at [MG_U74B] 110289_at [MG_U74Bv2] 110289_at [MOE430A] 1424400_a_at [Mouse430A_2] 1424400_a_at [Mouse430_2] 1424400_a_at [MOE430A] 1424401_at [Mouse430A_2] 1424401_at [Mouse430_2] 1424401_at [MG_U74Bv2] 164561_f_at	NM_027406 BC030730 BC030722 BC030727 BC025939 BC028817 BC024055 BC022112 BC030723 AK007822 BF384349 BF789504 BI329272 BY707825 BF531916 BI248022 BF537680 BF582710 BG293291 BF384473 BF383854 BI146257 BF532385 BF788087 BF385382 BF384789 CB947004 BQ939520 BU	CCDS20361.1
Aldh1l2	ENSMUSG00000020256	Mm.263138	216188	NM_153543.1	NP_705771.1		AK141954 BC034531 NM_153543 AK052361 AK085074 AK086413 AK145046 AK144594 AK046198 CB321030 CB587502 BF536655 CA327309 CF747747 CF747849 CB235647 CB235459 CB233786 CB233323 CX566104 BY741025 CB317580 CV562050 CV560025 AI037177 BY710120 BY733937 BB525454 BY	CCDS24077.1
Aldh2	ENSMUSG00000029455	Mm.284446	11669	NM_009656.3	NP_033786.1	[MG_U74C] 137697_at [MG_U74Cv2] 137697_at [MOE430A] 1448143_at [Mouse430A_2] 1448143_at [Mouse430_2] 1448143_at [MOE430B] 1457155_at [Mouse430_2] 1457155_at [MG_U74A] 96057_at [MG_U74Av2] 96057_at [MG_U74A] 96058_s_at [MG_U74Av2] 96058_s_at [Mu11KsubB] Ms	AK163452 AK155390 AK165032 NM_009656 BC005476 U07235 AK042326 AK150250 AK035145 AK078626 AK160060 AK146286 AK150233 AK151763 AK150920 AK151826 AK079602 AK150986 AK153128 AK128913 BF578967 CB948259 BE917355 BI332723 BI411326 BG242495 BG245382 BI554638 BI41	CCDS19638.1
Aldh3a1	ENSMUSG00000019102	Mm.4257	11670	NM_007436.1	NP_031462.1	[MOE430A] 1418752_at [Mouse430A_2] 1418752_at [Mouse430_2] 1418752_at [MG_U74A] 99548_at [MG_U74Av2] 99548_at [Mu11KsubA] U12785_s_at	U12785 NM_007436 AK144241 AF072815 CX734286 EL959277 CX732600 CX730164 CX733051 CX732569 CX730080 CX733037 CX732939 CX729249 EH106289 CX733410 DV552329 DV551999 DV552030 CK628242 CK628244 CK628306 DV552261 CX732145 EL960212 AA733669 CX733714 DV552177 EH09	CCDS24808.1
Aldh3a2		Mm.398221	11671				AK170251 AK169157 NM_007437 AK159246 AK152800 AK152735 AK152156 AK140932 AK170195 AK079571 AK079639 AK086262 AK148462 BC003797 U14390 AK163040 BE569661 BF181676 BQ950277 BI851844 BF180302 BQ712918 BG174381 BG973671 BQ930804 BQ945212 BQ225575 BQ928400 DV05
Aldh3b1	ENSMUSG00000024885	Mm.109341	67689	NM_026316.2	NP_080592.2	[MG_U74C] 134543_f_at [MOE430A] 1452301_at [Mouse430A_2] 1452301_at [Mouse430_2] 1452301_at [MG_U74Cv2] 168133_f_at	NM_026316 BC046597 BC023305 AK154500 AK160106 AK159447 AF362571 AK154723 BI903932 BI412868 BQ955566 AK005615 BI408037 CB952163 BI407336 BI693453 BF145032 BC082792 CK794219 BY704254 CX217730 AK004004 BY705817 BG972760 CB598858 BY753809 CJ138718 BB629592 CB	CCDS29403.1
Aldh4a1		Mm.273571	212647				BC060650 NM_175438 BC056226 BC039281 BC024133 BC027140 AK044712 BC026589 BC039280 BF686974 BF122008 AK087796 BQ917586 BF235711 BF235348 BQ963544 BF786491 BF782794 BU839810 BF780837 BF385417 BF538735 BQ931005 BI102966 BF785693 BQ922650 DV053056 BF787121 BF
Aldh5
Aldh5a1	ENSMUSG00000035936	Mm.393311	214579	NM_172532.2	NP_766120.1		AK164287 AK088964 AK018104 BG920114 CB193863 BU517958 CX216931 CX207296 CA322235 CX207626 CX207998 BG695304 CB524799 BY763371 CX237859 CX216884 BY747311 BQ174006 BB448759 BQ175320 BB195337 AV372262 CX215635 CA896104 AI390616 AW495256 BX514187 BE949170 BM1	CCDS26383.1
Aldh6a1	ENSMUSG00000021238	Mm.247510	104776	NM_134042.2	NP_598803.1	[MG_U74B] 110992_g_at [MG_U74C] 137161_at [MG_U74Cv2] 137161_at [MOE430A] 1448104_at [Mouse430A_2] 1448104_at [Mouse430_2] 1448104_at [MG_U74Bv2] 163273_at [MG_U74Bv2] 163273_at	BC031148 AK147146 AK082790 AK171896 BC033440 AK155814 AK169915 AK128924 AF297860 NM_134042 AK033587 AK164366 AK171581 AK170305 AK007953 AK006030 BF236758 BI144800 BI102514 BG972520 AV012912 BF782958 BB609681 BF788427 DV070191 BF534063 DV072347 BF780390 DV	CCDS26046.1
Aldh7a1	ENSMUSG00000053644	Mm.30250	110695	NM_138600.3	NP_613066.1	[MOE430A] 1415902_at [Mouse430A_2] 1415902_at [Mouse430_2] 1415902_at [MOE430A] 1448137_at [Mouse430A_2] 1448137_at [Mouse430_2] 1448137_at [MOE430A] 1460167_at [Mouse430A_2] 1460167_at [Mouse430_2] 1460167_at [MG_U74A] 97449_at [MG_U74Av2] 97449_at [Mu11	AK004991 NM_138600 BC012407 AK145873 AK169195 AK160117 BG242827 BI904697 BI099873 BF300726 BI414929 BU514865 DV044004 DV063098 BF532642 BF785415 BF536307 BF134570 BF233173 BQ892227 BF787170 BF607931 BQ895349 AU067589 CA979007 BI144773 BU513996 BI411094 BQ	CCDS29258.1
Aldh8a1	ENSMUSG00000037542	Mm.90181	237320	NM_178713.4	NP_848828.1	[MG_U74B] 113090_at [MG_U74Bv2] 113090_at [MOE430A] 1427336_at [Mouse430A_2] 1427336_at [Mouse430_2] 1427336_at [MOE430A] 1427337_at [Mouse430A_2] 1427337_at [Mouse430_2] 1427337_at	AF510322 NM_178713 BC013511 AK143752 BC038493 AK050298 BF782277 BF786129 BF781998 CD241618 CB952875 BI330004 BI143949 CB953253 BG972192 CB953463 BF780657 BF785153 CB955565 CD240816 CB950842 CB953013 BB667719 BB653931 BI145926 BF384237 BF789030 AI508849 BY	CCDS23723.1
Aldh9a1	ENSMUSG00000026687	Mm.330055	56752	NM_019993.3	NP_064377.2		NM_019993 AK132336 AK165730 AK154914 AB296386 AK168878 AK168309 AK168261 BC003297 AK162354 AK149589 AK150093 AF170919 AK010526 BI411491 BG245325 BF787175 BF785440 BG243511 BF179463 BG245509 BF099661 BF783074 BG962114 BF787539 BF786752 BQ900118 BF783002 CA
Aldoa	ENSMUSG00000030695	Mm.275831	11674	NM_007438.3	NP_031464.1		BF122015 BC089495 NM_007438 BC066801 BC066218 BC050896 BC043026 AK002561 AK145639 AK162290 AK154295 CD356031 Y00516 BQ952577 EF662059 EF662060 BI737063 BF580768 BG296655 BM461025 BG174892 BU556324 BF786841 BU525665 BG962379 BU559738 BG962499 BM461041 BF30	CCDS21845.1
Aldoart1	ENSMUSG00000059343	Mm.317892	353204			[MOE430A] 1416921_x_at [Mouse430A_2] 1416921_x_at [Mouse430_2] 1416921_x_at [MOE430A] 1416921_x_at [Mouse430A_2] 1416921_x_at [Mouse430_2] 1416921_x_at [MOE430A] 1433604_x_at [Mouse430A_2] 1433604_x_at [Mouse430_2] 1433604_x_at [MOE430A] 1433604_x_at [Mou	AK016845 EF662061 BU560549 BY714473 BU604042 BE284139 CF612215 CF105451 EL963768 CX731509 AA002370 AV582318 EL960554 AV447332 BF021577 AV462340 BE281795 AV280665 BB016623 CR517847 AV255962 BB015949 W15660
Aldoart2	ENSMUSG00000063129	Mm.392781	79459	NR_003959.1		[MG_U74A] 103613_at [MG_U74Av2] 103613_at [MOE430A] 1423498_at [Mouse430A_2] 1423498_at [Mouse430_2] 1423498_at	AK016920 AK006425 EF662062 BY706480 CA464621 BU937123 CN839205 CN838207 BY716600 BG101464 BU743808 AA162246 AI592226 AA144642 AI326066 AI326075 CB273505 AI447694 BY078797 BY446563 AV041785 AV281667 AV042814 AV264714 AV043327 AV281825
Aldob	ENSMUSG00000028307	Mm.218862	230163	NM_144903.2	NP_659152.1	[MG_U74A] 101531_at [MG_U74Av2] 101531_at [MG_U74A] 101532_g_at [MG_U74Av2] 101532_g_at [MOE430A] 1451194_at [Mouse430A_2] 1451194_at [Mouse430_2] 1451194_at	NM_144903 BC036132 BC024056 BF782475 AK149395 AK167566 BF687012 AK168997 AK135385 BC030724 BC034169 BC024112 AK167334 BC026577 BC036131 AK168600 BC016435 BC022113 BC034171 BC034173 BC036133 BC030725 BC034172 BC036130 AK149598 BI100606 BC036139 BI102578 BF	CCDS18176.1
Aldoc		Mm.7729	11676				AK039267 AK005077 NM_009657 AJ132391 BC004802 BC008184 BI083271 BI692839 BQ930510 BF142811 BG917792 CF581640 BI413796 BI729535 DV047476 AI553136 BU517837 BQ714705 BG296519 BU150267 AU067034 BE372271 BU559904 BU506041 BI412688 BG286103 BI557492 BI690160 AU
Aldr2
Aldr3
Aldr4
Aldr5
Alg1	ENSMUSG00000039427	Mm.34581	208211	NM_145362.2	NP_663337.2	[MG_U74B] 111437_at [MG_U74Bv2] 111437_at [MG_U74C] 140005_at [MG_U74Cv2] 140005_at [MG_U74C] 140005_at [MG_U74Cv2] 140005_at [MOE430A] 1436668_at [Mouse430A_2] 1436668_at [Mouse430_2] 1436668_at [MOE430A] 1436668_at [Mouse430A_2] 1436668_at [Mouse430_2]	NM_145362 AK145871 BC011281 BI412171 BF385615 BE911211 BI410203 BQ937684 BF100618 BF179109 BF101536 CB590309 BQ946989 BG866982 BF134615 AU050907 BG972384 BF539088 BU846834 BF583220 BF300337 AI596695 BY757254 BI454230 AI787079 BF148607 BG969430 BE457500 CX
Alg10b	ENSMUSG00000075470	Mm.17853	380959	NM_001033441.3	NP_001028613.1		AK165681 AK147821 NM_001033441 AK170450 AK153580 AK171179 AK166344 AK143038 AK162193 BQ949435 BI851904 CK639305 CF746280 CF738070 CN533064 CF736042 CN536785 CV556323 CF746311 BG071776 CA327185 CF538029 CF747076 CK638342 CV557234 CN537364 CO430707 BE572686	CCDS27757.1
Alg11	ENSMUSG00000063362	Mm.267439	207958	NM_183142.3	NP_898965.1		BC061469 AK157746 AK134312 AK046475 NM_183142 BQ896385 CO802234 CK637141 CO812535 BU706477 EL607640 BY708687 CA324828 CJ140508 AV319509 BB321129 BB620690 BB645124 BF139735 BQ560731 CA877957 BB821551 CN682588 CA564408 BE624312 CA564128 CJ071730 BY022920 BY
Alg12	ENSMUSG00000035845	Mm.41512	223774	NM_145477.1	NP_663452.1	[MG_U74B] 117266_at [MG_U74Bv2] 117266_at [MOE430A] 1424818_at [Mouse430A_2] 1424818_at [Mouse430_2] 1424818_at [MOE430A] 1427557_at [Mouse430A_2] 1427557_at [Mouse430_2] 1427557_at [MOE430A] 1427558_s_at [Mouse430A_2] 1427558_s_at [Mouse430_2] 1427558_s_	AK142322 BC021379 NM_145477 AJ429133 BI105989 BE912684 BU523741 CB590851 CB192961 BI653411 BI103552 CF749373 CO800445 BE283040 BI157639 BY730457 BF234913 DV656786 BI687375 BQ828550 BI083486 BX516021 AA217781 BB855590 BE862664 AI122144 BB818757 AK209258 BY	CCDS27732.1
Alg13		Mm.249084	67574				BC059024 AK089102 AK014790 NM_026247 AK086546 BQ928090 AK012910 BY712005 CB181410 BQ938468 CO798608 CA315748 CO042707 CB246605 CB572352 CB596617 BI685725 CN536653 BY714288 CO042771 CF733819 CO813290 BY763595 BQ770112 CN460924 BU702261 BY747532 CO045349 BB
Alg14		Mm.269881	66789				AK017354 AK046933 DV039739 BY710957 BG176469 AK011733 BC002278 NM_024178 CB193748 CA481474 BI645642 CA456639 CA468694 CD353208 BE376696 BI106401 CB952765 BM937418 BU924542 BB646343 BQ552853 AA544565 BQ552852 BE852305 BE994559 AA198774 BM938979 AI854024 BI
Alg2	ENSMUSG00000039740	Mm.22218	56737	NM_019998.2	NP_064382.2	[MG_U74Av2] 104277_at [MG_U74A] 104277_at [MG_U74B] 117023_at [MG_U74Bv2] 117023_at [MG_U74B] 117024_g_at [MG_U74Bv2] 117024_g_at [MOE430A] 1421059_a_at [Mouse430A_2] 1421059_a_at [Mouse430_2] 1421059_a_at	BC051951 NM_019998 AK004997 BC052411 AK010673 AB041604 AB161357 AK003764 CB204321 BF682833 BU503891 W36995 BQ715453 DV052971 BG298585 BU516858 BF683011 BQ918252 CB209391 CV562261 CA316172 CF730071 CA320908 CX240928 CD354460 BQ571386 AU080012 BY710082 CO42	CCDS18161.1
Alg3	ENSMUSG00000033809	Mm.24950	208624	NM_145939.1	NP_666051.1		BI410554 BC031893 NM_145939 AK090067 AK149510 BI854390 BI695602 DV065171 CV675793 BQ937613 BQ934944 CF580339 BI104424 BI219153 CX225707 BG964452 BE911574 CX207138 CX216988 BI218038 CX217502 CX200433 BI144423 BY733140 CR757200 BY742634 CX210977 CR757959 C7
Alg5	ENSMUSG00000036632	Mm.144218	66248	NM_025442.3	NP_079718.1		AK161187 AK005296 NM_025442 BC027160 AK003818 AK006206 BI416140 BY704078 BY705475 BF179355 AK030567 CF582627 CK788980 CF582626 CB320777 CV784091 BI905645 CK787419 CB599740 CK128583 BI149874 CB955181 AU080561 BB026329 CF952116 BE282646 CN455793 BY710494 BE	CCDS17353.1
Alg6	ENSMUSG00000073792	Mm.32408	320438	NM_001081264.1	NP_001074733.1		AK038890 BC080867 AK087630 AK087075 AK036792 NM_001081264 BC050854 AK157903 AK171887 BC044875 AK084993 BQ895218 BQ931070 CB204791 BI151024 CO043352 BI454573 BG866905 CX243575 CB572329 CF532035 CA751375 CK638663 BY751004 BB483765 BB475316 BB666043 BB659914
Alg8	ENSMUSG00000035704	Mm.279683	381903	NM_199035.1	NP_950200.1		BC061244 NM_199035 AK166755 AK141341 AK166897 BI853221 CA976509 DV061857 BG921638 DV062275 CA977783 BG247454 BU147909 BI657937 BM932681 CA872835 CB235196 CB953544 BY756535 BY756294 CN834820 BY735921 BY736158 BI663368 CF538993 BE376473 BE333173 BY729130 BQ
Alg9	ENSMUSG00000032059	Mm.160035	102580	NM_133981.1	NP_598742.1	[MG_U74B] 116678_at [MG_U74Bv2] 116678_at [MOE430A] 1418844_at [Mouse430A_2] 1418844_at [Mouse430_2] 1418844_at	AK086674 AK050335 BC021791 NM_133981 AK149592 AK054293 BQ955364 AK020231 BF102242 BG173537 BF101387 BG242070 BI694274 CD808212 CA493425 BG961872 DV659126 CD241325 CD348546 BI854322 BG923139 BM938212 CF723659 BM944500 CD353625 BF098675 CO040986 BI080762 BE	CCDS23175.1
Ali18
Alk	ENSMUSG00000055471	Mm.311854	11682	NM_007439.2	NP_031465.2	[MOE430A] 1449987_at [Mouse430A_2] 1449987_at [Mouse430_2] 1449987_at [MG_U74A] 96506_at [MG_U74Av2] 96506_at [Mu11KsubA] D83002_s_at	NM_007439 AK158763 AK051358 BQ922435 BY721393 CO426270 BB655869 BY718469 BY248092 AI838638 BE652096 CJ164798 BY367508
Alkbh1	ENSMUSG00000079036	Mm.26840	211064	NM_001102565.1	NP_001096035.1		AK146582 AK143105 BC050856 NM_001102565 AK144828 BC094381 BC027086 AK042102 CA979708 BF682705 BU512677 CF582449 CF582450 BI731175 BI657530 BF682551 CX221984 BG069448 CF730402 BY734462 AV336625 BY759358 CD768951 BI149530 BY718071 BY739056 BF160513 BB638900
Alkbh2	ENSMUSG00000044339	Mm.332593	231642	NM_175016.2	NP_778181.2	[MG_U74B] 105707_at [MG_U74Bv2] 105707_at [MG_U74C] 128537_at [MG_U74C] 133844_at [MG_U74Cv2] 133844_at [MG_U74C] 133844_at [MG_U74Cv2] 133844_at [MOE430B] 1436009_at [Mouse430_2] 1436009_at [MOE430B] 1455598_at [Mouse430_2] 1455598_at [MOE430B] 1455673_a	NM_175016 BC062188 CA984476 AK079195 BI408770 BF385665 BE287255 BY722040 BG070741 BB761104 BY552251 CJ314647 AU016977 BY549946 BU843857 BY002785 BX632492 CJ177968 BY550597 BY204170 BY204739 BE860723 BY206510 BY210211 AI844225 AA671091 BY556016 BG083657 BB	CCDS19559.1
Alkbh3		Mm.272498	69113				AK145586 NM_026944 BC018196 BI408123 BU515010 CF585080 BG175700 CA984442 CA494679 CF585079 BU505643 BU522386 BI415714 CA480172 CV784582 BI414226 BI407640 CB236072 BF121421 CN832818 AK007557 BI659815 CX224453 BI409552 CB952649 CB953520 BI153975 BG244848 BG
Alkbh4	ENSMUSG00000039754	Mm.294725	72041	NM_028070.1	NP_082346.1	[MG_U74B] 115892_at [MG_U74Bv2] 115892_at [MOE430A] 1429850_x_at [Mouse430A_2] 1429850_x_at [Mouse430_2] 1429850_x_at [MOE430A] 1451432_x_at [Mouse430A_2] 1451432_x_at [Mouse430_2] 1451432_x_at [MOE430A] 1453301_a_at [Mouse430A_2] 1453301_a_at [Mouse430_2	AK008083 NM_028070 BC022729 BG295904 BQ885043 CB182440 CV561643 BG966342 BY708062 CV560279 CX122842 CJ092708 BU698501 AA616180 CK340913 BU551692 BQ829579 BU698961 BB772869 BU699593 BU698033 BB826299 CV677121 BM223352 AI551883 AA096941 BG148030 AV470188 AI	CCDS19753.1
Alkbh6		Mm.276277	233065				AK170861 AK082058 BC080310 BG920111 BQ963525 NM_198027 BC029805 BI411214 BI738082 BU512639 BU563208 BI904494 BU848477 BU604571 BF233416 BF101644 BU604240 CX565317 BI526044 CX218837 BG872761 BI526156 CA322027 BI652341 BI526752 BQ571999 CB597262 BI413540 CD
Alkbh7	ENSMUSG00000002661	Mm.196150	66400	NM_025538.2	NP_079814.1		CB566082 BY709429 AK009812 NM_025538 CB566081 CK789394 BI903628 AK010930 BY710324 BI737770 BC029677 AK007380 BF579347 AW554738 BE376168 CX730186 BM935196 BG791692 AW554719 CF983253 CF982083 AW456923 AW489253 AA221804 BG087550 AV498323 BB771873 AA139843 AV	CCDS28921.1
Alkbh8	ENSMUSG00000025899	Mm.116968	67667	NM_026303.1	NP_080579.1		AK081459 AK133489 AK032374 AK054267 AK160783 BC050863 NM_026303 AK033352 AK041810 AK083286 AK016188 AV039329 BY715796 BQ884805 AK020197 CB236569 CA327386 BU701771 CN526306 CK022151 BB432037 CB234350 CK635043 CO431251 CF729567 CO431210 CN525479 CK633756 CK	CCDS22792.1
Allc	ENSMUSG00000020636	Mm.84927	94041	NM_053156.1	NP_444386.1	[MG_U74C] 131272_at [MG_U74Cv2] 131272_at [MOE430A] 1432104_a_at [Mouse430A_2] 1432104_a_at [Mouse430_2] 1432104_a_at [MOE430B] 1456589_x_at [Mouse430_2] 1456589_x_at	AF278712 NM_053156 BC108957 BC108958 AK005893 BU938448 BU935860 BY706032 AA065362 CN838062 CB273834 CF105253 BF319757 AI595519 CJ232096 AI429168 CF104424 BX637635 AV278856 BB572657 AV263039 AV281547 AV284087 Z31343	CCDS25850.1
Alms1	ENSMUSG00000063810	Mm.246967	236266	NM_145223.2	NP_660258.2	[MG_U74B] 112048_at [MG_U74Bv2] 112048_at [MOE430B] 1456950_at [Mouse430_2] 1456950_at	NM_145223 AF425257 AK083026 AK050874 AK133617 AK048620 AK041679 BF162643 CB181441 CB180948 DV650553 CN456103 CX218613 CN532070 CN535575 CV562313 CB525370 CK636484 CV557000 BU706739 BB377306 CV555761 AV336337 BB648212 BB230874 BG864556 CJ048210 BB043388 BB	CCDS20298.1
Alox12	ENSMUSG00000000320	Mm.12286	11684	NM_007440.4	NP_031466.2	[MG_U74A] 102290_at [MG_U74Av2] 102290_at [MG_U74B] 104867_at [MG_U74Bv2] 104867_at [MG_U74C] 135471_f_at [MOE430A] 1422699_at [Mouse430A_2] 1422699_at [Mouse430_2] 1422699_at [MOE430A] 1422700_at [Mouse430A_2] 1422700_at [Mouse430_2] 1422700_at [MOE430A]	AK087724 NM_007440 AK085608 AK036898 AK172488 AK172216 AK036960 BC152403 BC152329 AK079232 U04334 DV057604 AI893948 AW107955 BF134263 DV659552 BI903986 BE915787 CB174478 BB143819 BB145520 BB666319 BB629926 BB630011 BB661581 BB622443 W75557 AA796544 BQ9203	CCDS24942.1
Alox12b	ENSMUSG00000032807	Mm.340329	11686	NM_009659.2	NP_033789.1	[MG_U74A] 102216_at [MG_U74Av2] 102216_at [Mouse430_2] 1418266_at [Mouse430A_2] 1418266_at [MOE430A] 1418266_at	Y14334 NM_009659 BC113149 AF059251 CX733129 BM936694 BF466248 AI788059 AW488090 AK019091 CJ238188 CJ237938 CJ238031 CJ237997 EH095398 AA760573 AI385442 BF464406 BY709404 BY271023 AW047244 BY631419 BE982417 BY133414 BY132058 BY135656 W10508 AI324883 BB3779	CCDS24885.1
Alox12e	ENSMUSG00000018907	Mm.274093	11685	NM_145684.1	NP_663717.1	[MG_U74A] 102269_at [MG_U74Av2] 102269_at [MG_U74B] 107734_f_at [MOE430A] 1426039_a_at [Mouse430A_2] 1426039_a_at [Mouse430_2] 1426039_a_at [MG_U74Av2] 161947_f_at [MG_U74Bv2] 164906_f_at [MG_U74A] 98745_f_at [Mu11KsubA] u39200_s_at	X99252 NM_145684 BC051047 BC013751 AK138743 U39200 BI661899 BQ927768 BQ920471 CA976574 BQ936460 BQ945262 BQ958508 BG175445 BI083331 BI851912 BU518004 BI851358 BI081510 BF730732 BI697099 BI660884 BG067951 BI080244 BI693557 CX730179 BG081009 BE554395 AA1661	CCDS24943.1
Alox15		Mm.4584	11687				BC056625 BC081546 NM_009660 L34570 AK142371 CT010263 U04331 BI080822 BI082760 BI078972 BI851724 BE627881 BY730493 BE853324 BE624608 BY591777 BY583347 BI696191 BB848534 BY588729 BE849695 BY231215 BY233718 DY246246 BB484435 BF319955 BB607535 DY243738 BF2252
Alox5		Mm.41072	11689				AK170016 AK089344 NM_009662 AK136868 AK171413 AK170879 AK170434 AK171191 AK137481 AK169938 L42198 BC049768 AA668019 CA466215 BY764320 BY750088 BY763691 BY749594 BY747671 BB079625 CD363687 BB626076 BY749239 AA612480 AA637133 AA546149 AA771055 AA637282 DT91
Alox5ap		Mm.19844	11690				AV104166 DV047732 NM_009663 BC026209 BY704252 AK004002 CA467205 CA478828 BE688838 BB621625 BB629473 AW548010 AW543863 BG073030 DT904799 AI327156 AI553534 AI893311 AK014153 BY713130 AA980891 AA822998 BE631380 AW743911 BE944409 M96554 AI122464 BY599477 AI46
Alox8	ENSMUSG00000020891	Mm.289672	11688	NM_009661.3	NP_033791.1	[MOE430A] 1425376_at [Mouse430A_2] 1425376_at [Mouse430_2] 1425376_at [MG_U74A] 99848_at [MG_U74Av2] 99848_at [Mu11KsubA] U93277_at	AK028724 NM_009661 U93277 Y14696 BC015253 AK158553 CB518927 BB612677 BB613007 AA755484 BF789593 BY239424 AA117154 AI592378 AA117205 BB010885	CCDS24886.1
Aloxe3		Mm.41989	23801				AK141003 Y14695 NM_011786 BC116259 BC116258 BY711136 AK011933 CD353477 CB058847 CJ046119 BB378807 BY374872 AW490826 BY282647 CJ061385 CJ058083 CJ056551 CJ057244 CJ062075 CJ057339 CJ057086 BB809736 EH107125 BB649898 EH098852 AW457447 AA111196 AW488772 BB17
Alph1
Alph2
Alpi	ENSMUSG00000079440	Mm.58068	76768	NM_001081082.1	NP_001074551.1	[MG_U74B] 109598_at [MG_U74Bv2] 109598_at [MOE430B] 1431077_at [Mouse430_2] 1431077_at	NM_001081082 BC119800 AK008000 BF582899 BX514247 BF584390 AA710874 AA087125 CJ042849 BY374831 BE199888 BE138215 AA616662 AA469878 BE136761 AA538521 AV061800 AA616885 BY354489 AA727770 AA616450 AA220618 AA265528
Alpk1		Mm.158704	71481				XM_001481048 AK173191 XM_894534 AK018401 BY720521 AK041315 BB226953 BB637807 BY733209 BY722057 DT906022 CN695129 AA254558 AI608130 BX526527 CJ046961 BB786015 AI661269 DT916122 AV259987 CR518733 AV263019
Alpk2	ENSMUSG00000032845	Mm.296528	225638			[MOE430A] 1452478_at [Mouse430A_2] 1452478_at [Mouse430_2] 1452478_at	XM_001002615 AK132555 XM_001002606 AY044451 AK089536 AK154977 BY748597 AV245726 BY764609 BB571919 BY749895 CN704225 AA221603 AA140393 AA222464 CN699347 BY364102 BY528239 AA008874 AA734013 CN696244 AA140395 AI646431 AA511346
Alpk3	ENSMUSG00000038763	Mm.25139	116904	NM_054085.2	NP_473426.2	[MG_U74B] 114556_at [MG_U74Bv2] 114556_at [MOE430A] 1449573_at [Mouse430A_2] 1449573_at [Mouse430_2] 1449573_at	AF338872 NM_054085 AK220384 CK031009 CB595971 DV649463 CJ239056 BB476037 BB658967 BM658480 AW319487 CJ238902 CJ238978 AW318373 BY380379 BY773210 BY071868 BY147420 BY148687 BY150156
Alpl
Als2	ENSMUSG00000026024	Mm.272078	74018	NM_028717.3	NP_082993.1	[MG_U74B] 109133_at [MG_U74Bv2] 109133_at [MG_U74C] 129057_at [MG_U74Cv2] 129057_at [MOE430A] 1417783_at [Mouse430A_2] 1417783_at [Mouse430_2] 1417783_at [MOE430A] 1417784_at [Mouse430A_2] 1417784_at [Mouse430_2] 1417784_at	AB053307 NM_028717 BC046828 AK029858 BC025426 AK014320 AK171800 BC031479 AK036019 AK158564 BG296659 DV066797 BU502860 CF581845 CX565638 BI732845 CK023366 DT931944 BI147843 BF235819 BG862539 BI685151 CD354145 CK031838 CV557642 CA315266 CF728876 BE914537 CB
Als2cl	ENSMUSG00000044037	Mm.86338	235633	NM_146228.3	NP_666340.2	[MG_U74B] 111308_at [MG_U74Bv2] 111308_at [MOE430A] 1427533_at [Mouse430A_2] 1427533_at [Mouse430_2] 1427533_at [MOE430B] 1433769_at [Mouse430_2] 1433769_at	AK155451 AB107016 NM_146228 AK131149 AK030815 AK053076 BC117928 BC117929 AF481142 AK134015 BC022645 BF579099 CF581561 CF581560 BI219707 DT903863 BI854547 BI559051 CX199992 BI082311 BF786964 BI106566 DT929813 CF727176 BB619757 BB528022 DT921340 BB663442 BG	CCDS23579.1
Als2cr12		Mm.442063	108812				AK016678 AK077190 NM_175370 AK133373 BY716367 BB637575 BB617149 BX516099 AA880367 BF318690 BB215149 AI642686 BX636718 BB573960 AV261905 AV279113 AV281698 BX639855
Als2cr4	ENSMUSG00000038079	Mm.261275	381259	NM_001033449.1 NM_001037812.2	NP_001028621.1 NP_001032901.1		NM_001033449 AK161697 AK167733 NM_001037812 AK170118 AK133112 BI414493 BQ955455 DV065666 DV063883 CF583791 CB204870 CB588251 CF583790 CK790567 BI851180 CK793008 AU080532 CB598441 CB237512 CB231973 CO044035 CB238017 BI559274 CX202362 BG342373 BF165138 BY74	CCDS14983.1 CCDS14984.1
Alx1	ENSMUSG00000036602	Mm.19287	216285	NM_172553.4	NP_766141.1		AK047846 NM_172553 AK032803 BC052200 AK086731 AK081538 CA978808 CF725183 BB528800 BB366930 BB052567 BB648718 CV562861 BB663572 BB623284 AI314867 BX514104 CK389715 BG078271 BB759122 AA388194 AI316178 AW536520 AW701049 BX516824 BB361604 BY469122 BY470287 BM	CCDS24155.1
Alx3	ENSMUSG00000014603	Mm.10112	11694	NM_007441.2	NP_031467.1	[MG_U74C] 133110_f_at [MOE430A] 1420555_at [Mouse430A_2] 1420555_at [Mouse430_2] 1420555_at [MOE430B] 1459790_x_at [Mouse430_2] 1459790_x_at [MG_U74Cv2] 167875_r_at [MG_U74A] 96423_at [MG_U74Av2] 96423_at	U96109 NM_007441 AK142019 CJ050340 BY730122 BF722808 BF721505 AV169968 BB291470 BB373674 AV345369	CCDS17739.1
Alx4	ENSMUSG00000040310	Mm.389389	11695	NM_007442.2	NP_031468.1		AF001465 NM_007442 AB221573	CCDS16455.1
am
Amac1	ENSMUSG00000018776	Mm.6211	56293	NM_019871.2	NP_063924.2	[MOE430A] 1418958_at [Mouse430A_2] 1418958_at [Mouse430_2] 1418958_at [MG_U74A] 93386_at [MG_U74Av2] 93386_at [Mu11KsubA] AF016712_at	AK077181 NM_019871 AF016712 BY707178 CN835114 BY716544 BX521690 AA387502 AA388196 AV260832 AV343072 CF106120 AV282626 AV281094 AV262076 AV262377 AV283521 AV261022 BB012522 BB018714 AV208031 AV265851	CCDS24908.1
Amacr	ENSMUSG00000022244	Mm.2787	17117	NM_008537.4	NP_032563.2	[MOE430A] 1417208_at [Mouse430A_2] 1417208_at [Mouse430_2] 1417208_at [MG_U74A] 95588_at [MG_U74Av2] 95588_at [Mu11KsubA] U89906_s_at	AK048249 NM_008537 AK160586 AK002401 BC015825 BF787721 BF784912 BF785181 BF102256 BF788447 BG173981 BI101933 BI247529 CB601253 BG970128 CK020773 CX220681 BF785977 BG971046 BI219641 CB601150 CB599779 BG972553 CB948639 BF786298 BG970181 BY710296 BB368567 BM	CCDS27381.1
Ambn		Mm.8437	11698				AK017250 U65021 NM_009664 BC087927 CB589358 W13000 CB574898 CD766380 CJ048403 CD766438 CD773221 CD772072 CD766247 AK017424 BX523185 CD770181 W36463 W12774 BB199998 AV086056 AV291143 AV291196 W12995 AV243780 AV293501 AV291502 AV244171 BB604216 BB575502 AV2
Ambp	ENSMUSG00000028356	Mm.2197	11699	NM_007443.3	NP_031469.1		CA494426 BC021660 D28812 NM_007443 AK004907 BF385406 X68680 BF236750 BF532147 BF235183 AI663569 AI226539 AI530368 AI194774 BF234395 BF539306 W08278 CB948215 CB948668 AI529726 AI195156 CF586281 AI529596 BF384690 BI219423 AI195212 CA456429 CA462741 AI255403	CCDS18248.1
Ambra1
Amd1	ENSMUSG00000060096|ENSMUSG00000075232	Mm.253533	11702	NM_007444.2 NM_009665.3	NP_031470.2 NP_033795.1		BC071220 BC011110 AK146840 BC092072 NM_009665 Z14986 BC080791 AK167423 D12780 AK171238 AK166187 AK168165 CB946123 CA461706 BU513143 DV071553 BF169172 AA882421 CT010192 NM_007444 DV041100 CA977865 BI689518 DV054188 DV057583 DV067296 DV055373 BU513095 BF301
Amd2
Amdhd1	ENSMUSG00000015890	Mm.244518	71761			[MOE430A] 1427370_at [Mouse430A_2] 1427370_at [Mouse430_2] 1427370_at [MOE430B] 1447380_at [Mouse430_2] 1447380_at	XM_125854 AK090143 BC043681 AK005066 BC118616 BC121826 BC055025 BC022626 CA458104 BI256042 CB951010 BI330123 CB593724 BY733444 BF384594 BY705271 AI452090 BY594859 BB856590 BY599054 BY453901 BB797326 AI466458 BB850478 BB805947 AI552719 BY088362 BY235241 AA
Amdhd2	ENSMUSG00000036820	Mm.87319	245847	NM_172935.4	NP_766523.2	[MG_U74B] 114644_at [MG_U74Bv2] 114644_at [MOE430B] 1434855_at [Mouse430_2] 1434855_at	BC037005 AK154209 NM_172935 AK090009 AK159860 AK077584 AK168432 AK078259 BI103010 BF783717 BI330468 CA464352 CA461857 CA491794 BI413899 CK791826 BI409396 CA787096 BU935804 BF582834 BF235167 BU561802 BY759155 CV562856 CX206315 BY738854 BY747774 BE648535 DT	CCDS28475.1
Amelx	ENSMUSG00000031354	Mm.391342	11704	NM_001081978.1 NM_009666.2	NP_001075447.1 NP_033796.1		CB575508 W08102 W29475 W12906 AV248176 BB614068 CB590111 CB320867 CB590451 CB574837 CB589251 CB587051 CB589177 CB588525 CB588212 AK029358 NM_001081978 NM_009666 D31768 BC059090 D31769 M10095 CB056709 CD773419 AI323496 CB575900 AA097363 CB587155 CD772589 W
Amfr	ENSMUSG00000031751	Mm.34641	23802	NM_011787.2	NP_035917.2		NM_011787 AF124144 AK157327 BC040338 AK170716 AK038442 BC034538 BC003256 BI558753 BQ712776 BG173019 BE914079 AK004335 BG296528 BY704567 BF144559 BE573421 CA976334 BG246925 BQ713732 BI852245 DV053722 CO808214 CF583062 CB590662 DV053442 BG922725 CF583061 BF	CCDS22533.1
Amh	ENSMUSG00000035262	Mm.376094	11705	NM_007445.2	NP_031471.2	[MG_U74A] 101765_at [MG_U74Av2] 101765_at [MG_U74B] 107500_at [MG_U74B] 107500_at [MOE430B] 1432289_a_at [Mouse430_2] 1432289_a_at [Mouse430A_2] 1450573_at [Mouse430_2] 1450573_at [MOE430A] 1450573_at [MG_U74Bv2] 163678_at [Mu11KsubB] Msa.2157.0_at	AY911505 NM_007445 BC150477 BC150154	CCDS24033.1
[truncated: 17,111 more rows]
