# Supplementary material for: GOAL: A software tool for assessing biological significance of genes groups
Source: BMC Bioinformatics. 2010 May 6;11:229. doi: 10.1186/1471-2105-11-229 (PMC2873542; doi:10.1186/1471-2105-11-229)
Supplement: Additional file 1 — GOAL jar file and GOAL user manual (GOAL-1.0.zip). [file 1471-2105-11-229-S1.ZIP › GOAL-1.0/Deployment/Data/goSynonyms/rgd.csv]

Gene Name	Ensembl Gene	UniGene	EntrezGene	RefseqRNA	RefSeqpeptide	Affymetrix	GenBank Accession
Zar1	ENSRNOG00000026150	Rn.96129	353228	NM_181385.2	NP_852050.1		AY283175 NM_181385
Mmp23		Rn.22562	94339				AB010960 NM_053606 BC086586 EV780205 DY314190 CO395755 CX570316 BQ194962 CV797978 AI231591 AW141760 AW525316 CK840322 AA900609 CR464951 BF549980 BF548632 CB750582 BQ207957 AI548892 BM383430 CR467403 D86684
Pdss2
Tdp1	ENSRNOG00000003831	Rn.12661	314380	NM_001031657.1	NP_001026827.1	[Rat230_2] 1377137_at [RAE230A] 1377137_at [RG_U34A] rc_AA894030_at	BC098739 NM_001031657 EV768555 EV780074 CV080622 EV771937 DY314514 CB567855 CV072957 CK844536 BP504200 CA334222 BP490229 BG379860 AA894030 CB547225 BF414383 AA997243 AI029513 CR458516 CD371684 H34407
Xrcc1	ENSRNOG00000019915	Rn.13754	84495	NM_053435.1	NP_445887.1	[Rat230_2] 1387129_at [RAE230A] 1387129_at [RG_U34B] rc_AI007875_at	AF290895 NM_053435 BC070894 EV777629 EV780319 CO558834 CK598114 CV120451 EV778889 DY320823 CV113263 CV107836 EV773881 CN543717 CK481600 DY310488 CK364239 CK839306 DV714057 CK366313 BP495463 DV213455 BQ208020 BI286117 CN543719 CB781612 BQ207614 AI007875 DY
Tnp1	ENSRNOG00000017611	Rn.9959	24839	NM_017056.2	NP_058752.1	[Rat230_2] 1387473_at [RAE230A] 1387473_at [RG_U34A] M17096_at	CK598787 NM_017056 BC078850 CR465044 BM422900 BF411890 M17096
Aptx	ENSRNOG00000006582	Rn.50459	259271	NM_148889.2	NP_683687.1	[Rat230_2] 1376900_at [RAE230A] 1376900_at [Rat230_2] 1381496_x_at [RAE230B] 1381496_x_at [Rat230_2] 1392286_at [RAE230B] 1392286_at	NM_148889 BC078716 AF398235 EV777877 CK599126 BU758837 BU758312 BM390531 BF386045 BI276877 BI295298 CR475949 BI295296 BE103017
Trpc2	ENSRNOG00000020188	Rn.48766	64573	NM_022638.1	NP_072160.1	[Rat230_2] 1369367_at [RAE230A] 1369367_at	AF136401 CK474383 CK840776 BQ780234 BF551349 AW252088 AA999039 BG379980 BE111152 AW253243 AI713322 BF566641 CR475899 AF061874
Lig4
Rad50	ENSRNOG00000033065	Rn.51136	64012	NM_022246.1	NP_071582.1	[Rat230_2] 1387427_at [RAE230A] 1387427_at [Rat230_2] 1397642_at [RAE230B] 1397642_at	AF218576 NM_022246 EV777887 DY321123 CX570566 CO387670 EV780452 CV106274 CO808783 CK470314 CO561097 CO559791 BQ208733 BQ192263 CK475898 CK469059 BQ206661 BM389108 BE107201 AI549416 BI302991 BI294652 AW530063 BP497510 CB696051 BF564080 CB774069 BF399666 BF
Ercc1
Eno3	ENSRNOG00000004078	Rn.3443	25438	NM_012949.2	NP_037081.2	[Rat230_2] 1386907_at [RAE230A] 1386907_at [RG_U34A] rc_AA851223_at	NM_012949 BC083566 Y00979 EV765941 DN935377 CK599735 DN936898 CK603385 CK355254 CK358106 CK357048 CK600957 CK355628 DY321069 BI295095 CK356893 BI277585 BQ208807 BI295916 CK357908 CN544449 CK841077 CF977865 AA851223 AW529760 BM391871 BM390088 BI295722 CR75
LOC679686
LOC688509	ENSRNOG00000017895	Rn.117044	688509	NM_012554.1 XR_005781.1 XR_006688.1 XR_008471.1 XR_009466.1	NP_036686.1		XM_001067222 DY313856 EV765459 EV762469 EV770195 EV767131 EV769407 EV772665 EV766249 EV770351 EV764898 EV769379 EV774600 EV776305 EV772927 EV777922 EV769698 EV770145 EV774027 EV766197 EV769850 EV770263 EV773171 EV774267 EV762527 EV780061 EV773127 EV776106
LOC297826
LOC688456
Eno1	ENSRNOG00000017895	Rn.4236	24333	NM_012554.1 XR_005781.1 XR_006688.1 XR_008471.1 XR_009466.1	NP_036686.1		BC078896 NM_001109908 BC091572 BC063174 NM_012554 BC081847 X02610 BC097343 BC090069 EV767624 EV780246 EV770152 EV775341 EV773110 EV775191 EV776261 EV777214 EV771139 EV775929 EV779701 EV772005 EV773671 EV777095 EX488309 EV775649 EV771574 EV777295 DN933889
Eno2	ENSRNOG00000013141	Rn.10828	24334	NM_139325.1	NP_647541.1	[Rat230_2] 1370341_at [RAE230A] 1370341_at [RG_U34B] rc_AI029917_s_at [RN_U34] rc_AI029917_s_at [RG_U34A] X07729exon#5_s_at [RN_U34] X07729exon#5_s_at	NM_139325 AF019973 M11931 BC060310 DN948358 CO395727 CB313453 CO399947 CB315480 CB316263 CO403883 CO397421 CO401126 BG671956 CB325851 CO404571 CK841129 CO403561 BQ205384 CB327073 CF976087 BI285672 CF976088 BQ190731 DV213403 DV213404 BQ205406 CF976083 CB57
Lct	ENSRNOG00000003681	Rn.92376	116569			[RG_U34A] L04635exon_s_at [RG_U34A] X56747cds_at	XM_341115 CB782727 CB726132 CB714291 CB736515 CB790210 CB793175 CB758437 CB762471 CB764781 CB804045 CB771064 CB700129 CB772624 CB778598 CB806164 CB691591 CB545280 CB779703 CB780132 CB705636 CB693118 CB708464 CB709275 CB697421 CB700517 CR459468 CR474028 CB
Smarcad1
Rpl24	ENSRNOG00000001611	Rn.92808	64307	NM_022515.1 XR_005917.1 XR_006578.1 XR_009273.1	NP_071960.1		CB568862 CB567481 BG671633 CO382408 BQ207797 DY560840 EV778725 BC058473 EV767584 BI281923 AA817997 CB326268 BI282134 BI282283 CK839137 BM389964 BQ191941 BQ193258 CV797959 AA817800 BM386146 AI600220 X78443 NM_022515 BI275444 AI412188 AI600182 CF111321 BI27
Rps6	ENSRNOG00000007663	Rn.34341	29304	NM_017160.1 XR_006399.1 XR_007026.1 XR_008590.1 XR_009293.1	NP_058856.1		CB316304 CB568173 CO404765 EV778208 DN930879 CO389697 EV778843 CK602750 BC058149 CF111127 CK472494 EV778985 CD373385 CK602920 M29358 NM_017160 CN541125 CV102936 CB567885 BQ198969 CB322563 CB328021 CB325602 CN541244 CD372887 CO571315 CV118789 CB568094 CK59
Rps10	ENSRNOG00000030106	Rn.3359	81773	NM_031109.1 XR_006215.1 XR_008239.1	NP_112371.1		CB316485 X13549 NM_031109 EX493310 CB568970 BC058141 EX493566 BP468730 DV214962 CR461667 CF109498 EV772095 BP493930 DW392102 BG662847 BP489803 BP465418 BP481135 BP486681 BI282171 BE126461 BP481779 AW252040 BP487655 CB771708 AW252351 BI281113 BE128466 DW38
Rps14	ENSRNOG00000018774	Rn.36102	29284	NM_022672.1 XR_006395.1 XR_008099.1	NP_073163.1		CB315179 BG666072 CB568495 DV728307 BP486379 BQ196717 BP475306 BC058472 CO382717 CB324785 BP474137 BP476119 CB613919 CV119466 BI281094 CB567526 BQ205202 CB566944 BI285206 BG666292 BQ192365 CF109905 CB323031 CA508338 CA508376 CA510089 CO387957 BP465901 BP5
Rps15		Rn.3391	29285				CO574018 BP475344 BP476348 CN543127 BP502247 BQ210784 AW914117 BQ078957 BP480234 BQ078956 AA892895 NM_017151 BG671490 CB783832 BI285680 BI292968 CB322719 M19393 AI104270 BG668472 BG381060 BQ204372 BF281239 CA508629 CD370988 BF525128 CO397343 CR473754 DV71
Rps25		Rn.60855	122799				CA508544 CB567742 CB567790 CB567775 CK473404 BP473777 DV725916 BM389289 BQ200498 BQ205724 CB325600 BP478726 CB567196 CK476082 CA508297 CB327096 BQ200043 BP493985 CF978177 CB567034 BC103658 CB567760 CB569755 CB568100 BP476944 BP468847 AW917520 CF249084 CB3
Rps2		Rn.2115	83789				BC060584 EV780559 CF111085 NM_031838 BC098726 EX488930 EV777357 CO400688 U92698 U92697 CR754370 CR754372 CR754855 BG671306 U92696 U92699 CO561735 CV121221 U92700 CV079904 DY317116 CD372842 CO390317 BP480620 BG665562 BG153328 BG153304 CO802621 BF288062 CD3
Pigm	ENSRNOG00000007735	Rn.163231	79112	NM_024144.1	NP_077058.1		AB028126 NM_024144 CA512721 CK478169 DN948777 BQ196264 CK476284 BI274977 CB610157 DV721370 BE108590 CB795530 CB807979 CB699820 BF562101
Pomt2	ENSRNOG00000012210	Rn.162888	366697	NM_001037097.1	NP_001032174.1		BC107662 NM_001037097 DN934276 EV779069 CV112875 CV119245 CV108240 CV106467 DV719824 CA338468 DV213895 CF108466 DV216328 BG377762 CB787021 BF566706 CB544914 CB762403 CB707127 CB809762 AI180194 CB692970 DV214799
Pigv	ENSRNOG00000000121	Rn.211496	366478	NM_001010966.1	NP_001010966.1	[Rat230_2] 1391664_at [RAE230B] 1391664_at	AB196341 NM_001010966 BC105611 EV776677 CK599813 CB567671 BP504573 BU758885 BG377735 BP484479 BF414659 BF553920 CB748001 BM386933 CB793102 CB764491 BP492115
Alg8	ENSRNOG00000012292	Rn.12688	293129	NM_001034127.1	NP_001029299.1	[Rat230_2] 1375042_at [RAE230A] 1375042_at [RG_U34B] rc_AA997414_at [RG_U34B] rc_AA998562_s_at	BC100614 NM_001034127 CK482534 CO568140 CN541364 BU670984 BQ202764 CB612751 CB718298 BI287504 BF550638 BI303371 BI295074 AA997414 CR467140 BM388928 AA998562 DW363040
Alg3	ENSRNOG00000001712	Rn.106814	287983	NM_001011897.1	NP_001011897.1	[Rat230_2] 1379521_at [RAE230B] 1379521_at	BC088475 NM_001011897 DV724974 CK473727 CV103614 DN933882 CO401508 CO554803 BI274382 BF563327 CK841976 AW920142 CB699947 CB692291 CR463135 BF411224 AW525817 CB814297 AA850819 AW522452
Alg2	ENSRNOG00000006369	Rn.98222	313231			[Rat230_2] 1374459_at [RAE230A] 1374459_at [Rat230_2] 1380381_at [RAE230B] 1380381_at [Rat230_2] 1392437_at [RAE230B] 1392437_at [Rat230_2] 1397516_at [RAE230B] 1397516_at [RG_U34B] rc_AA899865_at	XM_232987 BC105891 EV763267 EV767910 DV724520 CX570662 DN934392 CK600439 CO400741 DY308880 CO383592 CB568147 CK364026 DY318454 CK845481 BP490287 BP504317 BP504210 BP496150 CX569320 CB568299 BP482600 AI412988 CB612046 BF419156 BF407211 BF409740 AI228033 AA
Fasn		Rn.9486	50671				X62888 M76767 NM_017332 X13415 J03514 X13527 EV777789 EX488009 EV771694 EV773153 EX489143 EX493385 EX492267 EX493162 EX492634 EV775916 EV771669 EX491579 EV772248 CO565419 CV080145 CO401665 CO554992 CO567071 CO556417 CO807971 CO570487 CO568342 CO575691 CO5
Aldh1l1
LOC683884
Aldh1l2
Hsd17b4	ENSRNOG00000015840	Rn.2082	79244	NM_024392.1	NP_077368.1		BC072472 U37486 NM_024392 X94978 EV763319 CF110396 EV778481 AW913827 EV769666 BG666871 CO568434 CK602955 EX491953 CK602717 CO387253 CO559004 CO555852 CO559935 DY316002 BG666647 CV107102 CO573342 CK477156 DY313597 CV119156 CO566243 CK474273 CK367333 BG6671
Acot3
Acot5
Acsbg1	ENSRNOG00000011381	Rn.17672	171410	NM_134389.1	NP_599216.1	[Rat230_2] 1367923_at [RAE230A] 1367923_at [RG_U34C] rc_AI101794_at	AF208125 NM_134389 CO400852 CO384620 CV108082 CO396940 DY471937 CV126946 CO389441 CO394969 BG671295 CO389016 CO383264 CO390008 CO386285 DY321079 CB579235 D86141 CB582057 CB614784 DV721766 AI412677 BG664281 CB725991 BF410850 CB714869 CB741653 CB747369 AW53
Pex5
Acot4
Acot1
Acot2
Slc11a2	ENSRNOG00000019550	Rn.11418	25715	NM_013173.1	NP_037305.1	[Rat230_2] 1388059_a_at [RAE230A] 1388059_a_at [RG_U34C] rc_AA819678_s_at [RG_U34C] rc_AI177045_at	AF008439 NM_013173 AF029757 BC097338 EV764242 EV770836 CO401589 CV103830 CV102473 BM389375 BM392391 BQ781121 BQ782497 BM382826 BU759290 BM385269 BU760092 CN542546 CV797010 BF409143 BF419640 CA506586 BP494208 BE109759 AW916520 AA892390 AI177045 CB725520 BM
Pacs1	ENSRNOG00000020350	Rn.154425	171444	NM_134406.1	NP_599233.1	[Rat230_2] 1367924_at [RAE230A] 1367924_at [RG_U34A] AF076183_at [RG_U34A] AF076183_g_at	AF076183 NM_134406 AF076184 EV779904 CO398024 DN936691 CK595539 CA512324 CA504069 CK602878 DV726031 AI227782 AW434271 CB613987 CA505757 BF417112 BI289547 CB726262 CD372430 AI012717 BI277895 CB761763 CB763406 CB765253 AI502388 BF397089 CR476675 BE095994 BE
Optn	ENSRNOG00000017941	Rn.63435	246294	NM_145081.3	NP_659549.2	[Rat230_2] 1370618_at [RAE230A] 1370618_at [Rat230_2] 1388432_at [RAE230A] 1388432_at [RG_U34B] rc_AA964620_at	AB050777 AB069907 NM_145081 BC086976 AB222074 AB222073 DN930613 CK601740 CK653239 CV116245 CV120043 DN948452 DY314749 CK594902 CV114376 BQ208941 CV108181 CO563833 CO398741 DN937648 BI294994 BQ199496 BP486711 DW333355 CF108864 BG670987 BE107356 CB615180 AI
Psen1	ENSRNOG00000009110	Rn.44440	29192	NM_019163.3	NP_062036.2	[Rat230_2] 1368792_at [RAE230A] 1368792_at [Rat230_2] 1376075_at [RAE230A] 1376075_at [RG_U34A] D82363_s_at [RN_U34] D82363_s_at [RG_U34B] rc_AI009495_at	BC070887 D82363 D82578 NM_019163 CR756146 CR754884 CF977608 EV770529 EV775859 EX489707 CV102731 CK479786 CV112025 CK478968 BQ205343 CK365534 CO558433 CV104980 CO555657 CK470366 DY316942 CO555848 DV728327 BP497351 BM385544 BF551086 CV078410 BQ190108 AI0094
Atg12	ENSRNOG00000000157	Rn.6224	361321	NM_001038495.1	NP_001033584.1	[Rat230_2] 1371614_at [RAE230A] 1371614_at [Rat230_2] 1382735_at [RAE230B] 1382735_at [Rat230_2] 1397670_at [RAE230B] 1397670_at [RG_U34C] rc_AI178979_at	BC110056 NM_001038495 BC087139 DN933089 CV104389 CO403435 DN932762 CO557374 CK603380 DY319367 CO797778 BQ208195 CK357425 CO383619 CO386014 CK359732 DY313155 DY317900 CV113138 EB471726 DY316514 DY314137 CA508975 CA507967 CK471448 BQ202038 BP501100 BP503801
Map1lc3a	ENSRNOG00000025443	Rn.3135	362245	NM_199500.1	NP_955794.1	[Rat230_2] 1371682_at [RAE230A] 1371682_at [RG_U34A] rc_AA891441_s_at [RG_U34C] rc_AI177372_at	BC086389 AY206668 NM_199500 CO393788 CO388507 CK358487 CA338578 BQ204559 BQ192243 BI282884 BQ191893 CN543059 DV214556 BI276975 BF417225 CB613461 AI177372 DV216618 AW918872 BP483131 BP465006 CB714616 CB785263 CK838690 AA891441 BG673620 DV214181 BE110375 BE
Atg5
Ctsd	ENSRNOG00000020206	Rn.11085	171293	NM_134334.2	NP_599161.2	[Rat230_2] 1367651_at [RAE230A] 1367651_at [RG_U34A] rc_AI235585_s_at [RG_U34A] X54467_at	NM_134334 BC062032 X54467 EV770555 EV763839 EX493313 DN948305 DN937238 DN937744 DN935019 DN931885 CK603483 CO383095 DN948034 CO388985 CO397622 DY309337 EV775433 CO393308 DN934476 DN933529 DN932516 DN934996 CO382249 DY309545 DN933719 DN933860 CK601923 DN93
Pik3c3	ENSRNOG00000017840	Rn.30010	65052	NM_022958.2	NP_075247.1	[Rat230_2] 1369655_at [RAE230A] 1369655_at [RG_U34A] AJ006710_at [RN_U34] AJ006710_at	NM_022958 BC061981 AJ006710 BI294987 CO571486 CO392767 BU670804 AW916663 AW533111 AI577843 BP470770 AA996434 BP470366 BE102862 BQ782977 CB757807 BE102863 BG669815 BE096004 CB802228 AI169050 CR475646 AI177417 BF553911
Becn1	ENSRNOG00000020513	Rn.2776	114558	NM_001034117.1 NM_053739.2	NP_001029289.1 NP_446191.1		NM_053739 NM_001034117 BC074011 AY033824 EV763762 CO559251 CV114202 CK596016 CO383192 CO399864 CK475154 DY551832 CK599155 CK469779 CO564216 CO572257 CV073299 CK600131 DY316342 CO568564 CK475595 CO570925 DY312693 BM390192 CK598840 DY319490 CK367106 DY31008
Atg9b
Atg9a
Cln3	ENSRNOG00000019103	Rn.102386	293485	NM_001006971.1	NP_001006972.1	[Rat230_2] 1378479_at [RAE230B] 1378479_at [Rat230_2] 1384336_at [RAE230B] 1384336_at [Rat230_2] 1384337_x_at [RAE230B] 1384337_x_at [RG_U34B] rc_AA996529_at [RG_U34C] rc_AI180172_at	BC083704 NM_001006971 EX493018 CK597236 CV107787 CV113828 DY316917 CK600975 CO574047 CK476754 DN934303 CO395965 CV121598 CV126329 CK594905 CF108673 CO558291 BI285912 CK839677 CB583261 BI294622 CF114520 CB730627 CB739274 AA942897 CB787693 CB694907 CB798465
Kars	ENSRNOG00000019456	Rn.46563	292028	NM_001006967.1	NP_001006968.1	[Rat230_2] 1371662_at [RAE230A] 1371662_at [RG_U34A] rc_AA892250_at [RG_U34C] rc_AI175647_at	BC083652 NM_001006967 EV767813 CB567365 EV771881 EV772208 EV763386 EV774291 EV780066 EV769981 EV779864 CO393804 CO568642 CK600506 CK595552 DY317768 CK599083 DY312970 CK600201 CK600666 CK603434 CK595839 CO396358 DY552248 CV076945 DY312935 CO556298 CK603320
Rars
Rpl35a	ENSRNOG00000038678	Rn.2812	57809	NM_021264.3	NP_067087.1		CB568911 EV765515 CB315729 CK602448 DN933546 CO572304 CV105714 BP501295 CB313183 CF978244 BP495840 AW525047 BF555006 BE117713 CB782066 BP493195 AW520795 AI385166 AI408246 BG373720 BI288329 BI296360 BI296371 CB749039 CK844762 CB750921 BE126850 BE126742 AI5
Secp43		Rn.170540	65241				AF181856 NM_023027 CV117717 BQ203017 BM986287 BQ191560 CK842406 CF113013 BQ210245 BE105253 BE105273 BI275678 AI073018 AW434250 BG376938 AI070074 AI705749 AI703849 AI715276 AI112048 BM383365 BF545540 AI764704 CR470346 H34448 AW251709 H39370 H39348 H39394
Trmu
Atpbd3
Yars	ENSRNOG00000007213	Rn.41002	313047	NM_001025696.1	NP_001020867.1		BC098795 NM_001025696 EV771909 EV768713 DV729038 DN932621 DY573391 CO404367 DV726249 CK471916 CO394941 DN934495 DY320921 DN937077 DV725954 CA507277 CK476796 CV119275 CO560781 CA510137 DY316818 DY317015 BQ201843 DW398793 BQ207765 BP500827 AI407490 DW398548
LOC688209
Fars2	ENSRNOG00000016135	Rn.8968	306879	NM_001013139.1	NP_001013157.1		BC078956 NM_001013139 EV780223 EX489596 CK483891 CV121077 CK469055 CK475040 CB325470 CF108512 BQ779613 CK838525 AW915175 AI408248 AA946505 BI286577 AI602194 CB545808 BF525040 CB809486 AA957127
Eefsec
Aars	ENSRNOG00000018404	Rn.8645	292023			[Rat230_2] 1388394_at [RAE230A] 1388394_at [RG_U34C] rc_AI180068_at	XM_214690 BC098738 EV767801 EV777745 EV764374 DY319746 EV762241 DY561074 CV078767 DY310439 CK476396 CB326053 CK480452 CA507991 BQ211325 DY556620 DY310213 CV104471 CK839707 CN543107 CV078542 CO558735 BI282672 CN544111 CB579595 CB580763 CV109445 BM384078 CA
Scye1	ENSRNOG00000011384	Rn.3192	114632	NM_053757.1	NP_446209.1	[Rat230_2] 1374279_at [RAE230A] 1374279_at [Rat230_2] 1379810_at [RAE230B] 1379810_at [RG_U34C] rc_AI136838_at	BC098675 NM_053757 EV769644 EV769688 CO396479 CO384291 CB568141 CO558400 CO387039 CF110564 CN541454 BI295968 CB568487 BQ195982 CB613631 BI288244 AA874975 BM388132 CB614773 AI136838 AW528967 CB736522 BF407056 CB762833 BF547226 CB809022 BG374010 AI454911 AI
Trnt1	ENSRNOG00000006432	Rn.159746	312616	NM_001024261.2	NP_001019432.1	[Rat230_2] 1383144_at [RAE230B] 1383144_at [RG_U34B] rc_AI012382_at	NM_001024261 BC105612 BC095841 EV779627 CK598001 DY552974 DY569335 CV118471 CN544147 CO810793 CO382201 AI412002 CV077600 CA340419 DV728559 DV215094 DV723129 CB546079 CF114547 AW918121 AW916900 CK840056 BE114989 AI012382 AW507140 CB740383 BP475886 CB787978
Eif2a	ENSRNOG00000013393	Rn.198593	502531			[Rat230_2] 1383011_at [RAE230B] 1383011_at	NM_001109339 EV768827 EV774773 DN932419 DN947836 CV121599 CK599920 CV111250 BQ192609 CF108289 CB546969 CB746920 CB743984 CB802849 AI501182 BF409971 BF547448
Cars
Ass1
Cps1	ENSRNOG00000013704	Rn.53968	497840	NM_017072.1	NP_058768.1	[RG_U34A] M11710cds_s_at	NM_017072 M11710 EX488230 EX488196 EX492104 EX491106 EX492368 EX492165 CO567033 EX492678 CO555646 CO570916 CO557743 CO568068 CO563899 CO561908 CO570443 CO564569 CO573559 CO575299 CB580202 CB615839 CB719682 DW395374 CB716045 CB783349 CB784161 CB713089 CB71
Otc		Rn.2391	25611				BC088158 M11266 NM_013078 K00001 X01976 K03040 EX490719 EX488236 EX492130 CO560519 CO562713 CO566866 CO569745 DY567348 DY546403 DY545293 DW397889 AW917419 CV796427 DW392853 AA858770 X01178 DW386039 DW312150 DW302266 DW386028 DW378594 AA945021
Asl	ENSRNOG00000000903	Rn.64591	59085	NM_021577.3	NP_067588.2	[Rat230_2] 1367754_s_at [RAE230A] 1367754_s_at [Rat230_2] 1368916_at [RAE230A] 1368916_at [RG_U34A] AB016536_s_at [RG_U34A] D13978_s_at [RG_U34A] rc_AI639076_f_at	NM_021577 BC097270 BC078682 D28501 EX487961 EX488873 EX493473 CV080055 CO562697 DY317653 DY309640 CV113461 CO565760 CV074749 CK478405 CK483580 CK480103 CO556130 BQ199187 CV117752 BQ780893 BI284336 CO573850 DW398746 BQ203782 BU758968 AI232726 BU759029 BQ21
Arg1	ENSRNOG00000013304	Rn.9857	29221	NM_017134.1	NP_058830.1	[Rat230_2] 1368266_at [RAE230A] 1368266_at [RG_U34A] J02720_at [RT_U34] J02720_at	BC091158 J02720 NM_017134 EX492466 EV778137 EX488545 EX491397 EX490960 EX488313 EX491941 EX489781 EX490323 EX492284 EX492793 EX488732 DY315953 DY553854 CO571901 CO555639 CO560576 CO575400 CB326846 BQ203800 BQ199054 CB327661 DW398924 BP496191 BP491586 BP49
Htt
Arg2	ENSRNOG00000011139	Rn.11055	29215	NM_019168.1	NP_062041.1	[Rat230_2] 1368672_at [RAE230A] 1368672_at [RG_U34A] rc_AI639076_f_at [RG_U34A] U90887_at	U90887 NM_019168 AF508019 CV073385 CV113708 BQ202379 BM986360 CV110631 CV796046 BP486720 AA848344 BQ202424 AW917305 BF417580 BF283436 BF557933 AI410178 BQ200997 AI045467 CB692428 AW914424 CR458129 D86928 BF557678
Cebpa	ENSRNOG00000010918	Rn.204833	24252	NM_012524.2		[Rat230_2] 1369658_at [RAE230A] 1369658_at [Rat230_2] 1383242_a_at [RAE230B] 1383242_a_at [Rat230_2] 1383243_at [RAE230B] 1383243_at [Rat230_2] 1384126_a_at [RAE230B] 1384126_a_at [Rat230_2] 1384127_at [RAE230B] 1384127_at [RG_U34A] X12752_at	NM_012524 CO807034 CO805953 CV115072 CK476927 BF545000 BF563357 AI236300 AI555926 AI535422 AI172531 AI500918
Npm1	ENSRNOG00000004616	Rn.54537	25498	NM_012992.3	NP_037124.1		BC060579 NM_012992 BC088088 CF111132 J03969 J04943 CB314070 EV765886 EV775233 EV780116 EV774757 EV778929 EV776958 EV775172 EV770421 EV780423 EX487999 EV773137 EX492774 EV780591 EV773574 EV764905 EV769368 EV766827 EV780839 EV773132 CO575692 EV771337 EV7769
Xpo6	ENSRNOG00000016722	Rn.43943	293476			[Rat230_2] 1389063_at [RAE230A] 1389063_at [RG_U34B] rc_AI013756_at	XM_574559 BC083625 EV765437 DN948410 DY313032 CA511632 CK604052 CV111538 CK596675 CK598707 CK596211 CO554982 EV776104 CK603928 CO564862 CK603821 CV116362 CV102769 DY311708 CA505024 CO399158 DY311221 CA504675 CA506866 CA511395 BP503868 CK603509 BQ201825 CA
Kpnb1	ENSRNOG00000009275	Rn.11061	24917	NM_017063.1	NP_058759.1	[Rat230_2] 1368573_at [RAE230A] 1368573_at [Rat230_2] 1372550_at [RAE230A] 1372550_at [RG_U34A] L38644_at [RG_U34B] rc_AA851873_at [RG_U34C] rc_AI169278_at	L38644 NM_017063 EV766914 EV771234 EV771374 EV766838 EV773697 EV768896 CA512137 CA512219 CA512515 CK595283 DY311159 CO399575 CO404472 CK481439 DY310947 DY313767 CV104315 CV120493 DY314615 CK471625 CO564735 CO566325 CV113685 CK476579 CA512739 CK477952 DY56
Tnpo2
Ranbp17
Xpo7	ENSRNOG00000013288	Rn.32535	361070			[Rat230_2] 1371516_at [RAE230A] 1371516_at [Rat230_2] 1397312_at [RAE230B] 1397312_at [Rat230_2] 1397747_at [RAE230B] 1397747_at [RG_U34A] rc_AA800663_at [RG_U34B] rc_AA901042_at	BC085350 EV765364 EV775014 EV762826 EV768106 NM_001108386 EV775228 EX492023 EV770415 CK473694 CF108860 DY557201 CO569015 DY574437 CK483363 CO557599 CB328135 DY314372 DY547179 DY311996 DY319192 DY320600 DV725507 DV713698 DY561687 DY551470 BQ202015 BM391834
LOC685210		Rn.217855	685210				XM_001062826 EV770269
Ipo11
LOC683676
Tnpo1	ENSRNOG00000014999	Rn.56083	309126			[Rat230_2] 1381364_at [RAE230B] 1381364_at [Rat230_2] 1394440_at [RAE230B] 1394440_at	XM_219500 BC090323 EV774274 EV769058 CK483788 CA512734 CA506021 CB315217 CA512599 DN948762 CV118384 CK843124 BF290106 AW921137 CB612402 CB715898 BF562879 CB725642 BF406744 CB714542 CB735680 CB786126 BF290104 CB742749 CB795099 BE116070 CB795845 CB796031 BI
Xpo1	ENSRNOG00000009935	Rn.34087	85252	NM_053490.1	NP_445942.1	[Rat230_2] 1374395_at [RAE230A] 1374395_at [Rat230_2] 1388150_at [RAE230A] 1388150_at [RG_U34C] rc_AI175794_at [RG_U34A] rc_AI639076_f_at	AB105193 NM_053490 AJ238278 EV768543 EV767429 DV714803 EV773187 EV765913 EV762656 EV774017 DV724755 EV767976 EV769652 CO568936 CA511851 CA510554 CA511941 CA513296 CO574547 CO563026 CA504708 CV105414 BI279184 BQ780628 BQ204045 BG663010 BQ202678 CA510315 BI
Ipo13	ENSRNOG00000019758	Rn.14252	116458	NM_053778.1	NP_446230.1	[Rat230_2] 1367876_at [RAE230A] 1367876_at [RG_U34C] rc_AI231763_at	BC100658 AF110195 NM_053778 CV463527 EX488997 EV767683 DN936293 CK595142 CK595430 CK469793 CK470959 CO566017 CK470256 CV119480 AI231763 BP494974 AW914798 BF281868 BE100656 BE100652 BE110765 CB714017 BG376812 AI007940 BF558225 CB784521 CB744613 BP492400 CB
Nup98	ENSRNOG00000020347	Rn.11324	81738				XM_574504 XM_001061438 L39991 EV774825 EV772247 EV778435 CK596697 CV110811 CV078413 CO387491 DY312423 CK474035 CK475268 CV114927 CK477421 DY314299 CV074553 AW918381 AA799609 BF284757 CK842434 BI296073 AW918648 CF108100 CB606977 CB613757 BE104386 AI176079
Abra	ENSRNOG00000007999	Rn.21198	286965	NM_175844.2	NP_787038.1	[Rat230_2] 1390881_at [RAE230B] 1390881_at [RG_U34C] rc_AI172339_at	AF336113 NM_175844 EV767491 CR756230 BF549525 BQ211290 AI172339 AW535111 CR476363 AI716006 AI060194
Tp53	ENSRNOG00000010756	Rn.54443	24842	NM_030989.1	NP_112251.1	[Rat230_2] 1367830_a_at [RAE230A] 1367830_a_at [Rat230_2] 1367831_at [RAE230A] 1367831_at [Rat230_2] 1370752_a_at [RAE230A] 1370752_a_at [RG_U34A] X13058_at [RT_U34] X13058_at [RN_U34] X13058_at	NM_030989 BC098663 BC081788 X13058 U90328 EV772975 AF209191 EV763366 EV776756 EV780181 EX489036 EV765345 CK602723 CB315809 EV775564 EV779896 CK475396 DN931992 CO560520 CK477556 CK482053 CK477349 CV106415 DY317779 CD372257 CO394200 CO400616 DY315190 CV1261
Nfkbia	ENSRNOG00000007390	Rn.12550	25493				NM_001105720 CF111061 DN947874 CO384427 CB316505 CO387929 CO570714 CB313528 CO556711 CV119432 CK474390 CB324027 BQ207491 CA509173 BQ079154 CA334073 CA509555 BF398042 CK841268 BP483518 AW915218 AA801189 AI172447 AI172446 BF558049 BI276200 AW142177 BQ079155
Arntl	ENSRNOG00000014448	Rn.14532	29657	NM_024362.2	NP_077338.2	[Rat230_2] 1370510_a_at [RAE230A] 1370510_a_at [RG_U34A] AB012600_s_at [RG_U34A] AF015953_at	NM_024362 BC099833 AF015953 AB012600 AF317669 CV078626 CO571954 CO563734 DN937839 AW914954 CK843378 CK474996 CB579395 CF111827 BF390787 BM385566 CF977870 BF408040 AI228385 AI102435 AI059871 CB696189 CB763521 BF547142 CX569745 DW318328
Cep57	ENSRNOG00000006792	Rn.94972	315423			[Rat230_2] 1377829_at [RAE230B] 1377829_at [RG_U34B] rc_AA997303_at	NM_001108124 BC079415 EV772847 EV766305 CO562974 EV775676 CK469555 CK469709 CO398545 CO405201 CK365692 CO402365 CV127003 DY312511 CK367379 DY545783 CB579692 BF558091 BG666403 BI291153 BI287587 AI169916 CB743809 CB792117 BG669461 CB757385 BF523336 CB807650
Gckr		Rn.7863	25658				NM_013120 BC081843 X68497 EX491563 CO560579 CO565210 CO562564 CO562560 CO567573 CO560336 CK363788 BP504133 BQ206240 CO570136 CB582186 BP489777 BQ205166 CB727772 BF556678 CB795424 DW386682 AA945442 BG381365 CR460200 CB696993 AA964176
Pola2	ENSRNOG00000020906	Rn.205002	85242	NM_053480.2	NP_445932.2	[Rat230_2] 1387795_at [RAE230A] 1387795_at [RG_U34A] AJ011606_at	NM_053480 BC097300 AJ245648 AJ011606 DY309088 CK601818 CX569342 CV105837 CK366429 CK841631 CA507293 BP495890 BP494642 DY557567 BQ199223 BP498274 BP476420 AI454625 BP494846 BE100330 BI303074 BP495243 BP488241 AW434186 BF406556 BE105371 CV795885 AI234234 CB
Ifng	ENSRNOG00000007468	Rn.10795	25712	NM_138880.2	NP_620235.1		CB781520 CB556282 AF010466 NM_138880
Rbm22	ENSRNOG00000019235	Rn.105130	307410	NM_001025676.1	NP_001020847.1	[Rat230_2] 1392503_at [RAE230B] 1392503_at	BC097991 NM_001025676 EV772684 CO383182 DN933989 DN937630 CV112102 CV104976 BQ202761 BP483125 BQ209309 CV115810 CK843005 DV215332 BE099976 BE100371 BF550030 BP464986 AI235958 CX570049 BP466206 BP465854 CB784512 CB789577 CB748119 CB762257 AI454492 CB800771
Tnf	ENSRNOG00000000837	Rn.2275	24835	NM_012675.2	NP_036807.1	[Rat230_2] 1387691_at [RAE230A] 1387691_at [Rat230_2] 1391384_at [RAE230A] 1391384_at [RG_U34A] E02468cds_s_at [RN_U34] E02468cds_s_at [RG_U34A] L00981mRNA#2_at [RT_U34] L00981mRNA#2_at [RN_U34] L00981mRNA#2_at	NM_012675 BC107671 DN948345 AJ002278 X66539 AF269160 AF269159 AA819227 BM986628 BM986627 CA923246
Akt1	ENSRNOG00000028629	Rn.11422	24185	NM_033230.1	NP_150233.1	[Rat230_2] 1368862_at [RAE230A] 1368862_at [Rat230_2] 1383126_at [RAE230A] 1383126_at [RG_U34A] D30040_at [RG_U34A] rc_AA799664_at	D30040 NM_033230 EV762633 CO568421 CO386156 CK602761 CV109458 CV120230 CO564649 CV080643 CO561672 CO564643 CO404721 CD373092 CK483447 DN935843 CO575603 CV106314 CK358623 CK473078 CK474228 DV215133 DY321063 DV215134 DY320530 AA799664 DV215301 AA998057 BF40
Bcl3
Bcl6
Peci	ENSRNOG00000016369	Rn.108029	291075	NM_001006966.1	NP_001006967.1	[Rat230_2] 1372765_a_at [RAE230A] 1372765_a_at [Rat230_2] 1388908_at [RAE230A] 1388908_at [RG_U34B] rc_AA848318_at [RG_U34C] rc_AI104482_at	BC083764 NM_001006966 DN930771 EV777186 BU946625 CK603258 CK481023 CK601118 CK357742 CK476486 CK483376 CO555026 CO566435 CK357018 CO572761 CK597594 CV117326 BQ196704 CA508843 BI278268 AW919017 CF111545 BQ195123 AI104482 BF285196 BI287501 BI294131 CK838645
Dbi	ENSRNOG00000019107	Rn.3285	25045	NM_031853.3	NP_114054.1		CV120244 BG667709 BM385225 NM_031853 M14201 CF977190 CK840129 CO394149 BQ781580 CN542610 CB715927 AI231096 CB716485 CB716885 CB717217 AA925794 BI291148 CF977191 AA799376 AI232068 CB783399 CF109913 CB784004 AI575414 AA944345 AI010581 CB712784 CB712794 AI17
LOC498759	ENSRNOG00000030323	Rn.115869	498759	XR_005438.1 XR_009616.1			AY387080
LOC679040
LOC301444		Rn.217593	301444				AY321319
Dbil5	ENSRNOG00000007771	Rn.35510	59116	NM_021596.1	NP_067607.1	[Rat230_2] 1368631_at [RAE230A] 1368631_at	AF128531 NM_021596 BF522989 AI501531 AI501606 CR475772 BM422838 BM422813
Aldh6a1	ENSRNOG00000011419	Rn.2098	81708	NM_031057.2	NP_112319.2	[Rat230_2] 1368814_at [RAE230A] 1368814_at [Rat230_2] 1387344_at [RAE230A] 1387344_at [RG_U34A] M93401_at [RG_U34C] rc_AI171803_at	NM_031057 M93401 CF108854 EX488978 EV780514 CR754491 CR755763 EV779059 EX490295 EX490210 EV765586 EX488352 EX490949 EV774238 CK474421 CK602973 CK472654 CO556807 DY316660 CV079232 DY310736 CK481823 CO560377 CO569292 CO559806 CF109582 DY310932 DN948946 CK48
Acbd7
LOC679565		Rn.198199	679565				XM_001053520 DY319885 CB813296
RGD1559627
Acbd6	ENSRNOG00000003550	Rn.27349	289125	NM_001011906.1	NP_001011906.1	[Rat230_2] 1374555_at [RAE230A] 1374555_at	BC086598 NM_001011906 EV773578 EX491684 CO396799 EV773905 DY310116 DN937521 CO561613 DN934066 CK601853 CK653387 BG380381 DV726814 BF408216 AW434971 DV213658 CB740834 CB547315 CB766993 BG663245 BG377530 AI501425 AI137204 AI705755 BF552468 BQ195906 CR467877
Acbd4	ENSRNOG00000003108	Rn.18284	303577	NM_001012013.1	NP_001012013.1		BC076387 NM_001012013 EX490054 DY571398 CK481481 CK484006 CO562098 CB578675 CV795137 BE111646 CB613354 DV216649 AW916837 CB725097 CB725232 AI029647 AW524439 BG372833 CB739999 BG373634 CB788367 BM383368 BI273896 CB797386 CB798969 CB808835 CB806254 CB691206
Acbd3	ENSRNOG00000003185	Rn.57036	289312	NM_182843.1	NP_878263.1	[Rat230_2] 1372552_at [RAE230A] 1372552_at [Rat230_2] 1373347_at [RAE230A] 1373347_at [RG_U34C] rc_AI234525_at	AY336075 NM_182843 BC083877 EV769696 EV763148 CK600037 DV723981 CK600219 CO569738 CO393070 CK474812 CA509907 BU760335 CD371050 BQ203627 CO555047 CO389423 CV074341 DV728702 BF399595 CO401848 DY314046 BQ781197 BP465875 CA338836 DV717604 BQ781415 AI102273 BE
Acads	ENSRNOG00000001177	Rn.1167	64304	NM_022512.1	NP_071957.1	[Rat230_2] 1367828_at [RAE230A] 1367828_at [RG_U34A] J05030_at [RT_U34] J05030_at	BC072545 J05030 NM_022512 EX492735 DN932530 CK474684 CK471323 CK599513 CK359882 CK359339 DN937816 CO403340 CO564560 CK471446 BQ194432 AI104252 AI104337 CB613245 CB611863 CB612547 BM386484 CB716386 BP465613 BP498815 BM986570 BP492349 CK845094 BQ190115 BM38
Gcdh
Hmgcl	ENSRNOG00000009422	Rn.12297	79238	NM_024386.1	NP_077362.1	[Rat230_2] 1367767_at [RAE230A] 1367767_at [RG_U34B] rc_AA945052_at [RG_U34A] rc_AI171090_at [RG_U34A] rc_AI171090_g_at	BC061797 Y10054 NM_024386 EV763788 CO560396 CK603355 CK480792 CO390347 CO575021 BQ206955 CO561057 DY309318 DY318617 CK359228 CO570316 CK473463 DY558056 CK472163 DY560205 DY564792 DY569700 DY316289 BM389466 BU670890 CA507875 BE109623 BP504287 AI407988 AI17
Hnf4a	ENSRNOG00000008895	Rn.44442	25735	NM_022180.1	NP_071516.1	[Rat230_2] 1369289_at [RAE230A] 1369289_at [Rat230_2] 1382496_at [RAE230A] 1382496_at [RG_U34A] D10554_s_at [RG_U34C] rc_AI072326_at [RG_U34A] X57133mRNA_at [RG_U34A] X57133mRNA_g_at	D10554 NM_022180 EF193390 EF193392 EX489481 EX489618 EX490400 CO561000 CK483260 CK473943 DY312188 EX490150 CO813362 DW395567 CB728501 DW391159 BI288517 AI072326 AI232789 DW330925 BF553013 CR476861 CR466501 AF329936 BF290962
Hadhb	ENSRNOG00000010800	Rn.11253	171155	NM_133618.1	NP_598302.1	[Rat230_2] 1367694_at [RAE230A] 1367694_at [RG_U34A] D16479_at	BC060545 D16479 NM_133618 CF110470 EV766895 EV768224 EV775311 EX491450 DN931655 DN934020 EV776210 EV765524 CK479998 CV119199 CK482857 CR756161 CR754838 CR754878 CR756098 CK599686 CK601587 CK600787 EX492478 CK602658 CK598901 DN935398 CO399962 CO566124 CO56
Hadha	ENSRNOG00000024629	Rn.3340	170670	NM_130826.2	NP_570839.2		D16478 NM_130826 BC091697 EV772117 EV773219 EV769520 EV762371 EX488638 CO393217 CK602301 CK471647 CK602563 CO568270 CO574797 CO394534 CO387617 CK602361 CV073924 EV779767 CK599935 DY555109 CV076118 EV773814 CO556176 CK359100 CO385452 CK359943 CO397250 CO57
Soat1	ENSRNOG00000004111	Rn.59	81782	NM_031118.1	NP_112380.1	[Rat230_2] 1369002_at [RAE230A] 1369002_at [Rat230_2] 1374976_a_at [RAE230A] 1374976_a_at [RG_U34A] D86373_s_at [RG_U34C] rc_AI235919_at [RG_U34C] rc_AI236053_at	D86373 NM_031118 DY313276 EV770676 EV775258 EV768303 EX489565 CO387811 CK596081 CK478347 CO572671 CK478011 BP504500 CO387813 BU671615 BM390178 BQ200162 CK597220 DV215582 AW141456 AI548897 CF112786 AI236053 AW140787 AI599540 CB719348 AI103060 AI008240 AI23
Soat2	ENSRNOG00000011163	Rn.83628	266770	NM_153728.2	NP_714950.2	[RG_U34A] rc_AI639076_f_at	NM_153728 AB101480 AB075946 CO567712 BQ200762 CB738872
Slc7a2	ENSRNOG00000011016	Rn.48707	64554	NM_022619.1	NP_072141.1	[RG_U34A] U53927_at [RN_U34] U53927_at	AF158025 NM_022619 EV769161 U53927 CO573188 BP485105 BP471044 CB748744 CB758928 CB759983 DW376238 U53928
Slc7a3	ENSRNOG00000004133	Rn.9804	29485	NM_017217.1	NP_058913.1	[Rat230_2] 1368582_at [RAE230A] 1368582_at [RG_U34A] AB000113_at	AB000113 NM_017217 DV726826 DV721289 DV722509 DV719745 DV719189 CB759981 CB770895 BF522753 BI288305 CB696925 AI578158
Zw10	ENSRNOG00000007661	Rn.25242	363059	NM_001024801.1	NP_001019972.1	[Rat230_2] 1374938_at [RAE230A] 1374938_at [RG_U34C] rc_AI230413_at	BC097452 NM_001024801 EV771933 CO559635 EV775729 DY560212 CV119593 CV081040 CV106982 BQ190144 CV126155 DY316835 BI295067 CK844972 CB546700 AI230413 CF115209 AW141601 CB546944 BF396689 BF545060 CR465973 CB703447 BE100247 AI237185 AI556906
Cit	ENSRNOG00000001143	Rn.89069	83620	NM_001029911.1	NP_001025082.1	[Rat230_2] 1387381_at [RAE230A] 1387381_at [RG_U34A] AF039218_at [RN_U34] AF039218_at [RG_U34A] AF070065_at [RG_U34B] rc_AI059948_s_at [RN_U34] rc_AI059948_s_at	NM_001029911 AF039218 AF070065 DY317057 CV074364 AW914979 CK842014 BG381664 CK843597 BQ211439 BQ208270 BF549542 BE109706 AW525215 BE107478 BF558465 CK839564 CK841805 BE116032 CB783081 BF414921 BF562826 AI102448 CB734713 CB735389 CB739977 BI297044 CB784831
Mad2l1
Espl1
Cryaa		Rn.127769	24273				BC126082 U47922 NM_012534 V01219 CA997715 CA997704 DY314471 CA997698 CB578729 CA997777 CA997745 DV215239 DV215238 CA997692 CA997699 CA997694 CR467445 AI716326 BG371924 BG371951 BG373186 AI072719 BG372319 BG372361 BF544834 BG371875 BG373160 BG372169 BG3721
Nbn	ENSRNOG00000008580	Rn.25214	85482	NM_138873.1	NP_620228.1	[Rat230_2] 1387977_at [RAE230A] 1387977_at [RG_U34C] rc_AI137049_at	AF218575 NM_138873 BC085700 EV768219 CO405837 DV717469 DV724615 DY557202 CO403212 CO400518 CV109804 DV726163 CO382951 DY555876 CB577474 CB584189 BM385780 BG665387 CF115223 CK596763 CB715684 AW915286 CX570587 AI137049 CB732422 CB729636 CB733060 CB737072 CB
Mre11a	ENSRNOG00000009506	Rn.209040	64046	NM_022279.1	NP_071615.1	[Rat230_2] 1369445_at [RAE230A] 1369445_at	AF218574 NM_022279 EV773948 BQ200255 CB768050
Smc1a
Ddb1
Ercc3	ENSRNOG00000013180	Rn.44012	291703	NM_001031644.1	NP_001026814.1	[Rat230_2] 1374011_at [RAE230A] 1374011_at	BC098856 NM_001031644 CO573620 CK599933 CF108555 CO385830 BQ204383 CV105243 CK364923 CV072958 CA509182 BM388758 DY310190 AI409748 CB609408 AW520785 AI406781 BI288549 BP495404 CB782796 BQ194372 CB712418 BP487454 AW527800 CB751104 CB782141 CB761580 CB796212
Cdkn2a_v1
Xpc
MGC114381
Tipin
Cdt1
Chek2	ENSRNOG00000037509	Rn.163213	114212	NM_053677.1	NP_446129.1	[Rat230_2] 1369010_at [RAE230A] 1369010_at [RG_U34C] rc_AI071512_at	AF134054 NM_053677 CK842589 CB614691 BF549961 BE112617 AI071512 CB794458 BG379879 AI030402 BF389652 BF551830
Chek1	ENSRNOG00000008181	Rn.33267	140583	NM_080400.1	NP_536325.1	[Rat230_2] 1387062_a_at [RAE230A] 1387062_a_at	AF414135 NM_080400 BC086527 AF443592 AF414136 EV776887 DY311429 CK839594 DY319283 CK474256 CO384463 AI230581 BE101151 BE109751 BE104127 BF401535 BP485533 BP500954 AW141625 BP497817 BE109370 BF401543 BP501706 CD371471 AI029334 AI501001 BQ204677 BF552719 BF
Atm		Rn.214048	300711				NM_001106821 CK601828 DY310195 CV105906 CV126128 CB584768 BP476639 CB716258 BP479263 BF543281 BF523127 CB695501 CB767374 AI713076 BM422744 AI547790
H2afx
Hus1
Mapk14	ENSRNOG00000000513	Rn.88085	81649	NM_031020.2	NP_112282.2		NM_031020 BC092193 AB000783 U73142 U91847 AF346293 EV767203 EV767329 CF109816 DV729040 CO389369 DN932627 EX491804 CO393561 CK600908 CO385460 DN937447 DY313043 CO383163 CK600704 CO386361 CO382539 CK475054 BQ201999 AI171630 DY316401 DY549902 DY565375 AW9139
Ptpn11	ENSRNOG00000030124	Rn.98209	25622	NM_013088.1	NP_037220.1	[Rat230_2] 1387668_at [RAE230A] 1387668_at [RG_U34B] rc_AI012725_s_at [RG_U34A] U09307_at [RG_U34A] U57499_g_at	U09307 NM_013088 U05963 CF110234 CB326652 D83016 CK601884 CA504367 CA510968 CV110769 CV108657 BQ205066 DV717776 CO402298 BQ210670 CK598992 AI172465 BM391825 BQ192150 AI013507 BM389045 CA504956 BQ193199 CK845759 BQ211126 DV728809 AA848817 BQ192700 AI407020
Rad17	ENSRNOG00000018353	Rn.154275	310034	NM_001024778.1	NP_001019949.1	[Rat230_2] 1385090_at [RAE230B] 1385090_at	BC098057 NM_001024778 EV762812 EV765928 EV780154 EV773651 CO571777 CV106596 CB328130 DY565247 CO555723 DY320471 CV114467 CF113892 CV796438 CB586052 BP477442 BF389852 BP487776
Gtpbp4	ENSRNOG00000016217	Rn.96111	114300	NM_053689.1 XR_006738.1 XR_007131.1 XR_007487.1	NP_446141.1		AF325355 NM_053689 EV765060 EV768750 EV773346 EV773662 CV108788 CD371777 CV103873 CK843481 CV114771 CD373098 BE109202 BE109203 DY472057 AI144653 CB717181 CB783185 CV795378 DV719818 CB787177 AW144306 AA955604 DV716743 BF557359 AW523392
Cdk5rap3		Rn.3727	80278				AF177476 NM_024488 BC081793 EX491399 EV770046 CK598551 CO398920 CO559765 CO392783 CO405635 CK601130 CK596651 CK470403 CK600753 BQ208695 CA508294 CV114256 BQ207146 BI281898 CK357576 CB724336 CB327795 CV111094 BM388953 CB324927 CF115309 DV715458 CB579660 BI
Sfn
Blm
Cdkn2b		Rn.105626	25164				NM_130812 BC086995 CK598257 CK470041 BQ781111 BQ780187 CK603883 BM384423 BQ189847 CF113686 BF288240 CB584075 CF115145 AF474979 AF474978 AI176486 AW920219 CB731512 BG663000 BE120024 BM388212 BE126804 AA850124
Cdkn2c	ENSRNOG00000008956	Rn.63865	54238	NM_131902.3	NP_571977.1	[Rat230_2] 1370054_at [RAE230A] 1370054_at [RG_U34C] rc_AI169557_at	NM_131902 BC088864 AF474980 AF474981 CO566686 DY321294 CO405155 CV103398 CK845367 BI296162 BP500283 BF282899 BP504353 AW916869 BI296021 BF414888 BE118602 BP493019 AI713260 AI169557 BF553840 CB803691 AW531554 AW534027 AI030935 AW252241 AI705120 AI072716 DW
LOC298795	ENSRNOG00000033153	Rn.161900	298795	NM_001013941.1	NP_001013963.1		BC089860 NM_001013941 BC079389 CK595421 CK594961 CV107738 CK469536 CV117987 CV105553
Cdc2
Cdc123
Tcfe2a	ENSRNOG00000016970	Rn.10290	171046	NM_001035237.1 NM_133524.2	NP_001030314.1 NP_598208.2	[Rat230_2] 1369684_at [RAE230A] 1369684_at [RG_U34A] S77532_at [RG_U34A] X62323_at	NM_133524 NM_001035237 BC078750 X54549 AJ973227 X62323 CO559284 CO565802 CK475584 CO569829 CO572021 CO395838 DY314501 DY311640 BQ192196 BU759379 CX570699 BM390505 BQ193210 BG376929 BF398575 CB608871 CK838712 CA503934 AW524117 CB759374 CB797291 CB797718 CB
Cdk6	ENSRNOG00000009258	Rn.162731	114483				XM_342638 CV118939 BF289280 BE111764 BQ198929 AI235346 AW920820 AI549445 BE101468 BE098247 BE099723 BE101418 BF522471 AF352168
Foxo4
Map3k11	ENSRNOG00000020773	Rn.28235	309168	NM_001013150.1	NP_001013168.1	[Rat230_2] 1374997_at [RAE230A] 1374997_at	BC081952 NM_001013150 EV771065 CO564763 CK475765 CV119958 BI281589 CB607387 BU671356 CB715775 BI276193 BF546383 CB784766 CB545774 CB792921 CB771918 CB699645 CB776441 AY240868 CB705534 AI502630 AI103678 CR462433 CB546151 BE108598 BE329155
Ccnd2	ENSRNOG00000019939	Rn.96083	64033	NM_022267.1	NP_071603.1	[Rat230_2] 1370810_at [RAE230A] 1370810_at [RG_U34A] D16308_at [RT_U34] D16308_at [RG_U34A] rc_AA899106_at [RG_U34B] rc_AA946145_at	L09752 NM_022267 D16308 EV767200 EV775894 BP474812 CB324312 BQ205241 CD371115 BP478189 AW915596 DV216110 CB582804 AI407630 BE108898 BF404836 BG378037 CB609824 BP480383 AA899106 AW535049 BP475364 BP467332 BE103749 BP473043 AI012383 BP467780 BF548337 BE1037
Cdc25a	ENSRNOG00000020737	Rn.11390	171102	NM_133571.1	NP_598255.1		AY724516 D16236 NM_133571 EV762173 EV765351 CA512090 CA505317 CA512831 CA506241 CK355372 CA504938 CN542946 BQ194052 BP499918 DY312040 DY549522 CA511811 AA944586 BP496207 AI060206 AW915338 BP488304 CB719982 CN541610 AI059933 BM384923 AI602468 BI274708 BP49
E2f1	ENSRNOG00000016708	Rn.72471	399489			[Rat230_2] 1382511_at [RAE230B] 1382511_at	XM_230765 DY319029 BQ199202 CB326146 BQ211495 AI713319 BF525198 BM391803 CB773950 BP498570 AI548078 CB547485 H31140 BP487110 BF398352
Frap1	ENSRNOG00000009615	Rn.11008	56718	NM_019906.1	NP_063971.1		U11681 NM_019906 L37085 EV776007 CK599154 CV110986 CK470207 CV075900 CK841515 EV764777 DV714662 AW433853 BF566800 BI280393 CB725951 BM383690 BG373465 BE115861 CB729287 CB748470 CR471596 CB691316 BF560688 DW380517 BI275323 H32455 AI172127 BP938464 AI072762
Id4	ENSRNOG00000016099	Rn.22987	291023	NM_175582.1	NP_783172.1	[Rat230_2] 1375120_at [RAE230A] 1375120_at [Rat230_2] 1381350_at [RAE230B] 1381350_at [Rat230_2] 1394022_at [RAE230B] 1394022_at [RG_U34C] rc_AA818860_at	NM_175582 CK471976 CO401654 BQ780284 CO384774 CO382914 CO385493 CA512465 CK367416 BU759267 AW916745 AI412150 DV214510 CB327670 BF393965 CB583846 BF282972 BE104418 BF283429 BE099464 AI574874 BE112037 CB613668 AI232355 AI237207 DV726927 BE116009 AI410154 BM
Camk2b	ENSRNOG00000004005	Rn.9743	24245	NM_001042354.1 NM_021739.2	NP_001035813.1 NP_068507.2	[Rat230_2] 1375575_at [RAE230A] 1375575_at [Rat230_2] 1398251_a_at [RAE230A] 1398251_a_at [RG_U34A] M16112_at [RN_U34] M16112_at [RG_U34A] M16112_g_at [RN_U34] M16112_g_at [RG_U34C] rc_AI101481_at	NM_001042354 NM_021739 NM_001042356 X83375 M16112 CO406099 CO395982 BQ204093 CO403099 DY310934 CO400939 CO405814 BQ207232 BP495472 CB578816 DV723452 CB579928 CB582280 CB327209 DV717908 CB616255 BP469547 BG380489 BG373686 BP469167 BP497324 BF403410 CB71639
Rb1	ENSRNOG00000016029	Rn.55115	24708			[Rat230_2] 1388185_at [RAE230A] 1388185_at [RG_U34A] D25233cds_at [RN_U34] D25233cds_at [RG_U34A] D25233UTR#1_at [RT_U34] D25233UTR#1_at [RN_U34] D25233UTR#1_at [RG_U34A] D25233UTR#1_g_at [RT_U34] D25233UTR#1_g_at [RN_U34] D25233UTR#1_g_at [RG_U34C] rc_AI	XM_344434 D25233 L07126 CK471972 CV117208 CK476123 CX570185 CK482929 CO395325 DY314595 CV113809 DY312122 DY309243 DY310915 DY545932 CB577391 CN543317 CN543328 BQ200459 CF112052 AA893597 CB614485 CB611448 AI408653 DV720341 CB327782 CK844848 BF418684 AW5351
Ccnd1	ENSRNOG00000020918	Rn.22279	58919	NM_171992.3	NP_741989.3	[Rat230_2] 1371150_at [RAE230A] 1371150_at [Rat230_2] 1383075_at [RAE230A] 1383075_at [RG_U34A] X75207_s_at	X75207 NM_171992 EV764475 EV775485 EV779152 BG666463 CA510842 CK838800 CD372963 BQ190861 CB327396 CB326145 CA503847 BM392114 DV216251 BQ207357 CK840569 CB607726 BM386791 AW143798 BQ078989 BQ078990 BI303650 BQ206609 BF281126 BI292224 AI411585 AW914175 AW91
Bcl2	ENSRNOG00000002791	Rn.9996	24224	NM_016993.1	NP_058689.1	[Rat230_2] 1385166_at [RAE230B] 1385166_at [Rat230_2] 1387611_at [RAE230A] 1387611_at [RG_U34A] L14680_at [RT_U34] L14680_at [RN_U34] L14680_at [RG_U34A] L14680_g_at [RT_U34] L14680_g_at [RN_U34] L14680_g_at	L14680 NM_016993 AF149299 CB556236 AF512835 U34964 CO564447 CB714445 CB764975 CB702028 CA923231
Spdya
Camk2a		Rn.107499	25400				AF237778 AB056125 J02942 NM_012920 CK842498 BM384558 CB576630 BF404381 BE107291 M16960 CB607135 AW918365 BF406275 BF388233 BF418013 BF284501 BF415418 BF401128 BF410234 BF410395 AI171449 BF416230 CB727389 BF416087 BG376517 BF400016 BF419644 BF402526 BF4011
Camk2d		Rn.87208	24246				J05072 BC107562 NM_012519 CF108767 EV767736 CO394867 CA511598 DV726018 CO565816 DV719789 DN931625 CO401009 CK356241 CA505111 BM390293 CB577312 L13408 L13407 CB583624 L13406 AA955153 CF977167 CB719019 CB719036 AA925495 AA894330 AW918525 AA859767 AI407950 C
Camk2g		Rn.10961	171140				J04063 NM_133605 CX570371 DY318855 CK603046 DY319514 CO382344 CV120965 CK476640 CO563721 CK476711 CB322422 CB579751 CB579784 BF416307 CB581161 CB584639 CF114417 CB606801 CB615377 BI278844 BF549889 BG375102 BG373130 CB716027 CV795675 BF419546 CB727461 BG37
Gpr132
Ccnd3		Rn.3483	25193				BC085763 NM_012766 D16309 EX490098 CK599958 CO564552 DY472558 CO394455 CO574016 CO394075 DY320514 DY575318 DY562398 CO559820 EV778668 CV079345 CV080475 CV115380 CO564911 CV080780 CK366496 CO564062 CO569120 CO557888 CK363963 CO561495 DV721017 DY310133 DN93
Itgb1	ENSRNOG00000010966	Rn.25733	24511	NM_017022.1	NP_058718.1	[Rat230_2] 1368819_at [RAE230A] 1368819_at [Rat230_2] 1387346_at [RAE230A] 1387346_at [RG_U34A] rc_AI177366_at	NM_017022 BC131845 U12309 CF111205 CF111206 EV762708 EV764516 EV766487 EV762848 EV775685 DN931928 EV767797 EV774559 CO384504 EV766246 CK471897 DY321286 EV778368 CO396201 DY309637 DY312902 EV768023 CO575490 CO574932 DY319357 CA511819 CK601582 CK473465 CK35
Lats2
Ppp3ca	ENSRNOG00000009882	Rn.6866	24674	NM_017041.1	NP_058737.1	[Rat230_2] 1368277_at [RAE230A] 1368277_at [Rat230_2] 1373479_at [RAE230A] 1373479_at [RG_U34A] D90035_s_at [RN_U34] D90035_s_at [RG_U34B] rc_AI043636_at	X57115 D90035 M29275 NM_017041 AY724517 AF452728 CK600917 DV715520 CO394009 CO397281 CO404153 CV115956 CV077473 DY472170 CO398703 CO560424 BU759999 CK366591 CK479109 CO394017 CA511568 DV722166 CK476975 CO404846 BU760180 CK477681 CA505082 DY320627 CK476290
Skp2
Slfn1
Taf10
Inhba	ENSRNOG00000014320	Rn.9874	29200	NM_017128.1	NP_058824.1	[Rat230_2] 1369012_at [RAE230A] 1369012_at [RG_U34A] M37482_at	M37482 NM_017128 BQ207886 BE128452 CB776719 BE127847 BF542340 AI511361
Cdkn1b	ENSRNOG00000007249	Rn.29897	83571	NM_031762.3	NP_113950.2		AY623024 NM_031762 AY623040 CF109723 D83792 AY623023 CK477814 DY472331 CB326158 AW914648 BQ192036 BQ202547 CB579171 CA507533 AA944043 BE110915 D86924 AF015194 DV213888 DV714509 CB612814 BQ780318 CK839869 BG373092 AI008368 DV717102 DV721349 AW140878 CB7276
Cdkn1a	ENSRNOG00000000521	Rn.10089	114851	NM_080782.3	NP_542960.1	[Rat230_2] 1387391_at [RAE230A] 1387391_at [Rat230_2] 1388674_at [RAE230A] 1388674_at [RG_U34A] L41275cds_s_at [RT_U34] L41275cds_s_at [RG_U34A] U24174_at	NM_080782 BC100620 DN931129 BQ194698 U24174 CB326605 DN947728 BQ207075 BQ194708 BM390822 BG378600 BQ192758 BQ780573 BI289082 BM391435 CK839188 BE114586 BG372358 CR461033 AI711490 CB743107 CB789085 BP489545 CB751249 CB759773 AI385366 AI031015 DW385658 AW25
Acvr1b	ENSRNOG00000006934	Rn.214018	29381	NM_199230.1	NP_954700.1	[RG_U34A] S76466_at	NM_199230 CA511624
Cdca5
Cdk4	ENSRNOG00000025602	Rn.6115	94201	NM_053593.2	NP_446045.1	[Rat230_2] 1369950_at [RAE230A] 1369950_at [RG_U34A] L11007_at [RT_U34] L11007_at	BC063158 NM_053593 BC070956 L11007 CB316189 EV763953 EV777480 EV765543 EV767745 EV772149 EV778280 EV780769 EV769694 EV780127 EV768933 EV779300 DN934074 EV780560 EV768445 EV773520 CV119332 CO386210 CO396826 DY551961 DV720355 DY313714 DY321360 DN935494 DY31
Acvr1	ENSRNOG00000005033	Rn.87899	79558	NM_024486.1	NP_077812.1	[Rat230_2] 1379217_at [RAE230B] 1379217_at [Rat230_2] 1385069_at [RAE230B] 1385069_at [Rat230_2] 1398277_at [RAE230A] 1398277_at [RG_U34A] L19341_at	L19341 NM_024486 EV776503 EX492759 CK471668 CB607884 CB732866 CB810898 CB812197 AW528390 CB693096 CB693702 DW377578
Pole	ENSRNOG00000037449	Rn.40977	304573			[Rat230_2] 1389421_at [RAE230A] 1389421_at [RG_U34A] rc_AI639076_f_at	NM_001107152 EV773740 DY309655 DY312567 BF543407 AI555827 CB545784 BG381149 CB807060 AI549109 BE113735 CB774121 H33430
E2f6		Rn.212639	313978				EV779232 XM_233986 AY211264 AY211263 CB740311 CB785482 CB768867 BI293996 CB777599 BI294013
Anp32b	ENSRNOG00000009266	Rn.20465	170724	NM_131911.2	NP_571986.1		NM_131911 BC086508 AB025581 EV780214 EV777888 EV775444 EV773509 EV779407 EV772315 CO400862 DY320566 CO397488 CK479984 CK475544 DY315952 CK601234 DN947908 DY313418 CK355544 CO574543 CO575091 CO571934 DY314169 CB557079 CB325417 CB325440 CF109649 CB580271 BU
Pola1	ENSRNOG00000013322	Rn.92345	85241			[Rat230_2] 1376611_at [RAE230A] 1376611_at [RG_U34A] AJ011605_at [RG_U34C] rc_AI103682_at	XM_242396 AJ011605 EV765186 EV762133 CK472084 CO382586 DY549890 DY545928 AI103682 AW915881 BF282098 BF282105 BP502947 AI170440 AW141517 BF282104 DY573292 AI511322 BU758824 BU759141 BI290992 AI030793 CR476650 BF554689 BF543602 AW915871
Pold1	ENSRNOG00000019681	Rn.88690	59294	NM_021662.1	NP_067694.1	[Rat230_2] 1370127_at [RAE230A] 1370127_at [RG_U34A] AJ222691cds_at [RT_U34] AJ222691cds_at	AJ222691 NM_021662 CK599859 DY312691 CD372246 CD371733 CB783550 AI548937 BE117676 BE099703 BI274427 DW314507 BE109504
MGC112830	ENSRNOG00000019222	Rn.13772	361178	NM_001025718.1	NP_001020889.1	[Rat230_2] 1388867_at [RAE230A] 1388867_at [Rat230_2] 1391900_at [RAE230B] 1391900_at [RG_U34C] rc_AI227852_at	BC099767 BC098789 NM_001025718 EV766531 EV776442 EV773597 DN936364 CF109005 EV764332 EV767614 CO389770 CK603119 DV727459 EV779842 CO574333 BP492237 CV121560 BQ781986 DY315843 CV078041 CV078707 CV110175 CK475220 CO566547 CV079726 BP495477 BP497876 DY310732
Cenpf	ENSRNOG00000003388	Rn.105580	257649			[Rat230_2] 1382493_at [RAE230B] 1382493_at	XM_223060 AF370442 EV780064 DY564239 CA511622 CD371959 DY549432 CA505132 DY566997 BF408900 BF388623 AI058865 AI385221 BF554396 CB708506 BF561309 AA997681 BP869221 BP869640 AT005793
Dnajc2	ENSRNOG00000012392	Rn.11908	116456	NM_053776.1	NP_446228.1		NM_053776 BC088838 AY322161 AF118853 EV771648 EX491493 CK595633 EV766702 BM384141 BQ198963 CO554974 BQ203982 CD371682 CK839121 CF114415 CB581287 BM386445 BP490116 CB717845 BE103338 BG380419 BQ782275 CB732551 BI274026 CR459546 CB786944 CB695915 AI044807 AI
App	ENSRNOG00000006997	Rn.2104	54226	NM_019288.1	NP_062161.1	[Rat230_2] 1371571_at [RAE230A] 1371571_at [Rat230_2] 1371572_at [RAE230A] 1371572_at [Rat230_2] 1380533_at [RAE230B] 1380533_at [RG_U34C] rc_AA819527_at [RG_U34C] rc_AI178039_at [RG_U34A] X07648cds_at [RG_U34A] X07648cds_g_at	BC062082 AF513015 NM_019288 CF111050 CF111163 CB314071 EV769242 CB567383 EV769636 EV763477 EV780820 CO557731 DN930945 DN937121 DN934247 DN935372 CO560030 DN936349 CO384492 DN937363 DY308766 EV765666 CB315071 CK596302 CK653544 EV779484 CK482832 CV103033 CO
Gadd45a	ENSRNOG00000005615	Rn.10250	25112	NM_024127.2	NP_077041.2	[Rat230_2] 1368947_at [RAE230A] 1368947_at [RG_U34A] L32591mRNA_at [RT_U34] L32591mRNA_at [RG_U34A] L32591mRNA_g_at [RT_U34] L32591mRNA_g_at [RG_U34A] rc_AI070295_at [RT_U34] rc_AI070295_at [RG_U34A] rc_AI070295_g_at [RT_U34] rc_AI070295_g_at	NM_024127 BC081795 CF110405 CO388569 CO395746 CO397248 CK472758 CK483156 CO402865 CO555045 L32591 CO396252 CK473968 DY546281 DY558293 DY550167 CV115571 BF282688 DY472427 CV463524 CK841342 CB584559 DY320861 AI070295 BG665477 AW916558 DV717379 BP465691 DY56
Cdc5l	ENSRNOG00000019975	Rn.54977	85434	NM_053527.1	NP_445979.1		BC087007 BC111403 AF000578 NM_053527 EV766210 EV771124 EV779166 EV768451 EX490542 CV078353 CO387354 EV777723 CO567847 DY315184 CK603133 CK476471 CK474328 CD371950 CO575383 CA509448 DY555233 BM388788 CF113597 BI289367 BI278824 CB325291 CB577040 CK845244 CD
Khdrbs1		Rn.162107	117268				AF305619 NM_130405 BC061987 AF393783 EV772083 EX492246 DY311173 CO562403 CB323495 CK479094 BQ208441 DN948922 CK366938 CO562895 DV717681 CO560774 CK476068 DV722607 CA508207 CK843010 BQ208627 CB579911 CA334343 BE099995 BE108352 AI575401 D83012 CB608574 AW91
Birc5		Rn.54471	64041				AF276775 NM_022274 BP496346 BF396348 BP497609 CR474599 CB729210 CB803371 CN544496
Ppm1d
Ush1c	ENSRNOG00000021149	Rn.24615	308596			[Rat230_2] 1390541_at [RAE230A] 1390541_at [RG_U34C] rc_AI232076_at	XM_001078253 XM_001078228 BC098641 XM_001078271 AY588414 CK471853 CK473276 CK482132 BQ203624 BP486946 DY472542 DV719606 DV715909 BI291932 CB734556 BG376774 AI232076 DV721793 DV721949 CB699815 CB707426 CB813686 CR462159 BF543694 AI454105
Tpd52l1
Mdk	ENSRNOG00000017560	Rn.17447	81517	NM_030859.2	NP_110486.1	[Rat230_2] 1367682_at [RAE230A] 1367682_at [RG_U34B] rc_AI030108_at	EV766619 AF315950 EV763566 DY471810 BQ780427 DV216351 DV216475 AW251305 AW913849 AW252678 AW254431 AW252097 AW435414 AW251608 AW140931 DV725896 AW254383 DV216449 CB747496 CB757620 AW253340 CK838629 AB025023 NM_030859 CB764341 AW254106 CB777399 AI030108 CR
Dlgap5
LOC289740	ENSRNOG00000004515	Rn.9521	289740	NM_001044228.1	NP_001037693.1	[Rat230_2] 1389238_at [RAE230A] 1389238_at [RG_U34B] rc_AA955980_at [RG_U34B] rc_AA955980_g_at [RG_U34C] rc_AI235689_at	BC105910 NM_001044228 EV767022 EV768946 EV777956 EV773859 EV762991 DN931729 EV773543 DY320736 DY316213 CO561166 CK477019 CV126674 DY311086 DY320550 DY310980 BU759957 CV080596 DY321206 DY309977 DY310221 DY310079 DY318491 DY319556 DY310615 CK841441 CA505548
Fbxo5
Kif3b
Fam33a
RGD1310784
Slc25a26
Cacna1a		Rn.87769	25398				NM_012918 M64373 AF051526 AF051527 M99222 AM040231 DN932195 CO393576 CB556350 BF405188 CV104290 AM040232 AM040230 AM040234 AW141374 AI412446 CB613874 BF400631 AM040233 AI229031 BF410267 CB783351 AI409813 BF390426 BP485604 BP486065 BE101586 BF524245 AI5792
Sult1d1	ENSRNOG00000001960	Rn.45325	60393	NM_021769.1	NP_068537.1	[Rat230_2] 1369047_at [RAE230A] 1369047_at [RG_U34A] U32372_at [RT_U34] U32372_at	U32372 NM_021769 DV727339 CB556740 BE105744 CB582599 CB613774 CB737487 BF566536 AW522198 BE102185
Sult2b1
Papss1
Papss2
Sdhc	ENSRNOG00000003163	Rn.1698	289217	NM_001005534.1	NP_001005534.1	[Rat230_2] 1371311_at [RAE230A] 1371311_at [RG_U34C] rc_AI176396_at [RG_U34C] rc_AI180447_at	BC082027 NM_001005534 CF110743 EV773785 CK474458 CO384261 CO554702 CK601182 CB313643 CB315697 CK471644 CB314046 CB313204 DY313982 CO387980 DV715049 CV105036 BP475894 CO570200 CO389550 CO383561 CB314066 CO563493 BP497896 CB569117 CO383058 CV110621 CO562967
Sdhd	ENSRNOG00000022980	Rn.3040	363061	NM_198788.1	NP_942083.1		BC059160 NM_198788 EV768918 EV762411 EV762994 EV770578 EV778218 EV778043 EV764708 CO566662 EV768877 DV725544 DY471569 CO556600 EV779426 CK600706 CO561602 EX492043 CV076555 CO563889 CK600188 CO568958 DN933005 CA509407 CK472737 CA507410 CK358045 CO571009 CO
Sdha	ENSRNOG00000013331	Rn.101725	157074	NM_130428.1	NP_569112.1	[Rat230_2] 1367678_at [RAE230A] 1367678_at [RG_U34A] rc_AA800250_at [RG_U34B] rc_AA925554_at [RG_U34B] rc_AA925554_g_at	AB072907 NM_130428 CF111103 EV762405 EV762242 EV763479 EV767673 EV772636 EV776155 EX489616 EV773707 DN935086 CK598644 EV768032 CK598480 CO401148 CO390157 CB325846 CO388475 DY319881 CO402004 CO400475 CO565699 CO403095 BG664941 CK364162 EX488012 CK601964 CK
Mthfd1	ENSRNOG00000005602	Rn.1114	64300	NM_022508.1	NP_071953.1	[Rat230_2] 1368181_at [RAE230A] 1368181_at [RG_U34A] J05519_at	J05519 NM_022508 BC089800 EV770058 EV773744 EV769555 CK474433 EV772120 DY315666 CK482522 CO562316 DY567853 CO567484 CK481434 CO387962 CO555216 DY311523 BQ781701 DY318813 BI296398 BI301297 BQ783239 AA817807 BF567590 CB715962 BE103203 DW392236 AA956998 CB73
Ercc4
Ercc8
Hdac6	ENSRNOG00000006791	Rn.13453	84581			[Rat230_2] 1372592_at [RAE230A] 1372592_at [RG_U34A] rc_AA892036_at	XM_228753 CV118794 CV113084 CO393285 CV103320 CB315161 CO389297 CO570288 AI411391 BQ779810 BI284216 BI275247 CB579652 BP485420 CB781656 BU759690 BI282717 BP481733 CB611386 CB783193 CB725159 AF321134 AI716565 CB736670 CB737798 CB740748 AA892036 CB784730 CB
Hdac11
Hdac10	ENSRNOG00000031915	Rn.107028	362981			[Rat230_2] 1390700_s_at [RAE230A] 1390700_s_at [RG_U34C] rc_AI236142_at	BC092573 XM_001073452 DY319318 CO563199 DY313907 CK365614 BM386241 BQ199692 CK653391 CB585365 AI236142 CB612756 BG378690 CA339821 CB726212 CA339395 AW526141 BF411944 AW529363 CB742463 BF412248 CB788916 CB748282 CB765192 CB767875 CB801256 CB705477 AW535569
Cir
Hdac7
LOC687001
Hdac4	ENSRNOG00000020372	Rn.23483	363287				XM_343629 CK468869 CO560964 CO399492 DN931810 BM391464 BP476351 CB616751 CV108912 AW531729 BG377748 BP484306 CB712632 BF419085 AF321132 BM390113 CB605738 CB694910 CB796013 CB706907 CB777879 CB702969 BF552642 AI029152 AI029324 CB701442 CR473868 BE096519
Nrip1
Hdac1	ENSRNOG00000009568	Rn.123394	84576	NM_001025409.1 XR_005486.1 XR_005814.1 XR_008032.1 XR_009262.1	NP_001020580.1		XM_576595 CF109194 CB568362 CV108920 CK598372 DY550027 CK597529 CK598689 AF321129 DY553616 CK357861 CV107892 DY318250 CB611811 CB727604 CB757422 BF563502
Hr	ENSRNOG00000011427	Rn.41543	60563	NM_024364.1	NP_077340.1	[Rat230_2] 1369336_at [RAE230A] 1369336_at [RG_U34A] U71293_at	NM_024364 CV795766 BM387300 BQ211926 BU759330 CB612355 DV723225 BM383946 CB761434 CB802882 AW533190 CB804192 AI717428 BF521970 CB775811 AW530993
Mbd2
Mta2	ENSRNOG00000019913	Rn.137719	361724				XM_342015 BC129130 BC099177 EV771667 EV762136 EV762851 EV771520 DN937491 CO568560 DY313196 CO572279 DY316260 BQ195173 BQ202275 CA510342 DN937439 DY569815 CV078904 DY316220 CV080192 BM386922 DY544305 CF114504 BP479618 CB580566 BP492326 BG374558 BI290726 BE
Satb2
Med15
Med13l
LOC679693	ENSRNOG00000003848	Rn.160193	679693			[Rat230_2] 1392828_at [RAE230B] 1392828_at	XM_001054666 XM_001054608 CB606338 EX492366 CK366565 CK365593 BP490053 BI283139 BQ190440 CB783323 CF978188 CB741648 CB787622 CB759666 CB548363 CB797018 CB799568 CB707363 CB776959 BF567321 BP495181 CB606040 CA509936
Med14
Med4	ENSRNOG00000017170	Rn.114469	306030	NM_001024256.1	NP_001019427.1	[Rat230_2] 1376196_a_at [RAE230A] 1376196_a_at [RG_U34A] rc_AA800290_at [RG_U34A] rc_AA800290_g_at [RG_U34C] rc_AI071206_at	BC093402 NM_001024256 EV763024 EV771498 EV775768 CV074499 CO561046 CV079391 DN932583 CO555076 CF108422 CV796842 CB548241 CB585364 BG375059 CO572352 CB758542 AA800290 BF420429 AI706409 AI071206 CR471381 CF977663 AA944951 BI282372
LOC501098	ENSRNOG00000013852	Rn.217768	501098	NM_001013178.1	NP_001013196.1		XM_576513 BQ780531 BI296799 BI290457
Med20
Med6
LOC682988
RGD1563669
Med19
Med21
Med24
Med1
Med16
Thrap3	ENSRNOG00000009977	Rn.25107	313591	NM_001009693.1	NP_001009693.1	[Rat230_2] 1367525_at [RAE230A] 1367525_at [RAE230B] 1367525_at [RG_U34C] rc_AI179833_at	BC088415 NM_001009693 EV762413 EV762468 EV776170 EV765299 EV771436 EV774220 CO405810 EX490433 CK483100 CO400224 CO399839 DY310406 DY319981 EV764603 CO559835 CA512289 CK356505 CO387579 CD373318 CA505726 CK475883 CV113146 CK480880 CV126974 CK357601 DY311874
Med26
Med11
Med30
Med8
Ppargc1b	ENSRNOG00000017503	Rn.163382	291567	NM_176075.2	NP_788264.1	[Rat230_2] 1392715_at [RAE230B] 1392715_at	AY188951 NM_176075 CK845006 BE113289 CB545889 CB763718 AI547401 CR460742 BF543852
Med17
Med13
Med22
Taf1a		Rn.163238	360893				BC107466 NM_001037204 CV116162 BF390309
Id2	ENSRNOG00000007237	Rn.3272	25587	NM_013060.3	NP_037192.1		BC086391 CO389296 CO574151 CO385618 DY566128 D10863 NM_013060 CA339836 CB616647 BF543194 CF110084 H35161 AA685852 AA686930 AA685795 AI407078
Trim28	ENSRNOG00000027487	Rn.198494	116698			[Rat230_2] 1372155_at [RAE230A] 1372155_at [RG_U34C] rc_AI178993_at	XM_344861 EV762761 EV779856 EV776421 EV772437 EV775270 EV764861 EV778760 EV780275 EV775944 EV776593 CO566375 EV763690 CO387875 CK597071 CA504364 CV112408 CK598591 EV775998 CO564890 CD373185 CO398094 CO382429 DY309687 EV774223 CA510965 CO567479 CD371646 CO
Zfp148	ENSRNOG00000001789	Rn.64671	58820	NM_031615.1	NP_113803.1	[Rat230_2] 1368067_at [RAE230A] 1368067_at [Rat230_2] 1381998_at [RAE230B] 1381998_at [RG_U34C] rc_AI071695_at [RG_U34A] U30381_at	U30381 NM_031615 BC070910 DY321347 CN543522 CB323374 DY471550 CK355985 DV723652 CO404415 CB556495 DY319380 CB324341 BM386045 CB717589 BI288531 AW142556 DW394249 BF556783 AA943882 CB740622 BF414641 CB785413 BF389427 AI502057 CB765248 AI179647 CB770704 CB77
Jdp2
Ighmbp2	ENSRNOG00000013456	Rn.23984	29532	NM_031586.1	NP_113774.1		BC099790 AF199411 NM_031586 DN931050 CK603038 DY316043 CO570614 CD371703 CK841549 DY319121 BI289603 AW433950 BG377105 BQ211842 CB616727 BF566821 BF405738 BQ195419 CB731984 CB734605 CB787242 AW917929 BI288228 BF284041 AI170531 CB702602 AW522914 AI100921 CB
Rest	ENSRNOG00000002074	Rn.10879	83618	NM_031788.1	NP_113976.1	[Rat230_2] 1387416_at [RAE230A] 1387416_at [Rat230_2] 1388086_a_at [RAE230A] 1388086_a_at [RG_U34A] AF037199_at [RN_U34] AF037199_at	AF037199 NM_031788 AF037203 CA512625 BE108365 BF404112 BF410390 DQ288845 CB746280 CB791786 BF522402 AI548828 BG377625
Snf1lk	ENSRNOG00000001189	Rn.42905	59329	NM_021693.2	NP_067725.2	[Rat230_2] 1368596_at [RAE230A] 1368596_at [Rat230_2] 1368597_at [RAE230A] 1368597_at [RG_U34C] rc_AI072078_at	AF106937 AB020480 NM_021693 CA511815 CA512788 CA506198 CK842399 CV111983 BP492648 CA340318 CB582442 BQ190373 CF108958 BP501868 BP467996 BP478258 AI072078 AI705723 CB757261 AW525508 AI575917 CB802982 BP502205 BP499221 BP498363 BP489667 AW254583 BP501982 BP
Csda	ENSRNOG00000005480	Rn.3306	83807	NM_031979.2	NP_114185.2	[Rat230_2] 1370376_a_at [RAE230A] 1370376_a_at [RG_U34A] D28557_s_at	NM_031979 BC105778 U22893 D28557 CR756007 CR755396 CR755414 CR754128 CR754148 CR756129 EX493682 EV780359 EV765099 EV780710 DN948551 CK595285 EX489844 CK653317 EV778395 CO389811 CO555098 CK471046 CK600649 DY309651 DN931054 CK596501 CV104751 CF109529 CB3260
S100a1		Rn.11091	295214				CF978694 BQ078932 AI228548 AI103529 BG378038 BI295946 BQ210592 NM_001007636 AI169142 AI175370 AW532873 AI111864 BF412421 BI291144 BF562493 BF413893 BE105732 BF406913 H35232 AA685746 BE096180 AI764474 BQ078933 AA685879 AW521062 AI111730 CR476882 AA684892 A
Prrx1	ENSRNOG00000003720	Rn.203584	266813	NM_153821.1	NP_722543.1	[Rat230_2] 1375485_at [RAE230A] 1375485_at [Rat230_2] 1384234_at [RAE230A] 1384234_at [RG_U34B] rc_AA957064_g_at [RG_U34A] S82911_at	NM_153821 AY730764 AA957064 AW525558 CB760083 BE126475 AI043812 AI454645 CR467702 BF545649 BE103394 AW534704 BE112511 BE114888 BF388764 BE104510
Ift172
Satb1	ENSRNOG00000012942	Rn.21462	316164	NM_001012129.1	NP_001012129.1		BC085814 NM_001012129 CF110137 DV716791 CO564304 CK475433 CO559133 CO573917 CO559794 CK364982 CO564138 CO555034 CO564076 CO561662 DY317257 CO560535 CK476241 CV076781 BE113237 DV726214 AA946353 CB578564 BP484024 BP474304 CO569455 CB613289 BQ782871 AI227638
Tdg	ENSRNOG00000027124	Rn.98685	114521	NM_053729.1	NP_446181.1	[Rat230_2] 1368268_at [RAE230A] 1368268_at [RG_U34B] rc_AA996513_at [RG_U34B] rc_AI045300_at	BC129088 AY026945 NM_053729 EV762472 EV766474 EV766524 EV779406 DY321254 EV769896 CK652996 EV779236 CO404530 DY317777 EB477236 BQ203090 CD372062 BM385653 CV795814 CD372151 CO558998 CD372185 BQ202481 BQ192906 BQ200793 CF112995 CB579232 BF557935 AI010217 BI
Zbtb16	ENSRNOG00000029980	Rn.214576	353227	NM_001013181.1	NP_001013199.1	[Rat230_2] 1392613_at [RAE230B] 1392613_at [RG_U34B] rc_AA942745_at	AY781103 AY781102 NM_001013181 AY781104 CK482279 CB547220 AY286410
Zbtb10	ENSRNOG00000011319	Rn.162568	80338	NM_024489.1	NP_077815.1	[Rat230_2] 1385217_at [RAE230B] 1385217_at [Rat230_2] 1387453_at [RAE230A] 1387453_at	AF091457 NM_024489 DN937384 CV113252 CV117943 CV109533 CV126335 CA339399 BI287941 CB580483 AI406866 BF562360 AI009192 CB713660 AI237040 BG663844 AI071275 CB801945 BF415258 AW142015
Zfp354a	ENSRNOG00000003634	Rn.11049	24522	NM_052798.1	NP_434685.1	[Rat230_2] 1368877_at [RAE230A] 1368877_at [RG_U34A] M96548_at	M96548 NM_052798 BC078777 CK472709 BF282877 CB585138 BF548393 BI274985 BG377168 CB729393 AI169484 CB767471 AW916847 AA965012 BF559613 H34068
St18	ENSRNOG00000006200	Rn.91311	266680	NM_153310.2	NP_695222.2	[Rat230_2] 1370658_a_at [RAE230A] 1370658_a_at [RG_U34A] U67080_at	NM_153310 U67080 AF031942 CO394514 CO572770 BP480833 BP498174 BP486580 BP475180 BP473227 BF397546 CB791967 BP497215
Ppard	ENSRNOG00000000503	Rn.96181	25682	NM_013141.1	NP_037273.1	[Rat230_2] 1374914_at [RAE230A] 1374914_at [Rat230_2] 1387684_at [RAE230A] 1387684_at [RG_U34A] rc_AI230294_at [RT_U34] rc_AI230294_at [RG_U34A] U40064_at [RT_U34] U40064_at [RG_U34A] U40064_g_at [RT_U34] U40064_g_at	U40064 NM_013141 U75918 AJ306400 EX488501 CO560438 CK601046 DN934562 CK356918 CB787241 CB792881 BF524635 CB706433 CB705633 CR459511
Nr2f1	ENSRNOG00000014795	Rn.89710	81808	NM_031130.1	NP_112392.1	[Rat230_2] 1387571_at [RAE230A] 1387571_at [RG_U34A] U10995_g_at	U10995 NM_031130 EV779997 CK602508 DV716930 DV717494 EV775507 EX489807 CK602022 DV719014 DY317525 DY313274 CO383203 DY321122 CB581248 CF113405 CB584561 DV714022 BF397917 DV719668 CB751267 BF389203 AA900244 CB695754 U15002 AI706749 AW435393
Hoxb8	ENSRNOG00000007585	Rn.14746	24457			[Rat230_2] 1380142_at [RAE230A] 1380142_at [RG_U34A] rc_AA892296_at	XM_220888 BF398019 BF397007 AA892296 AI232133
Lmcd1
Cdkn1c	ENSRNOG00000020559	Rn.162507	246060	NM_001033757.1	NP_001028929.1		NM_001033757 NM_001033758 NM_182735 BC098646 AY351678 AY351679 AY576608 AY586728 AJ488291 EV764698 EV768990 EV777658 DN935997 DY309391 DY320778 EV764307 CV116148 CF110214 BQ190912 CV110266 CV120009 DY320120 CV106300 DY317673 CV113705 CV115437 CK482281 CV1
Ctbp1	ENSRNOG00000005428	Rn.3946	29382	NM_019201.2	NP_062074.2		AF067795 NM_019201 BC078778 EV771166 EV773789 EX489778 EV770163 CK471873 CO394267 CO556284 CO557034 DY317829 CK480900 CK481903 DN932693 CV114877 CO396423 CV105007 DY557941 CV078979 BG376934 DY311316 CB578946 CB582843 CB608480 AA849047 CR462288 CO571576 BQ
Mxi1	ENSRNOG00000031846|ENSRNOG00000034078	Rn.37510	25701	NM_013160.2	NP_037292.2		NM_013160 BC081824 AF003008 DV725172 CO389785 CK596033 CV115878 CV108280 CK595407 CB326211 BG671395 DV729014 EV780665 CK473992 AI178919 AI409308 CB327976 CK471459 BP484788 CK839963 BQ195503 AI407598 BE114174 BG666822 AA818141 AI237835 BI275240 BG376745 CB
Pkig	ENSRNOG00000010235	Rn.7648	266709	NM_153469.4	NP_703199.1		BQ783194 CN540719 AA943815 AA944560 CK840875 AI105355 AI410449 CB324474 BI273863 AI112099 AA944684 AW526244 AW253865 AI453957 CR476171 BG371793 AY150308 AI709730 BI286315 BF417731
Hbz	ENSRNOG00000020536	Rn.2703	287168			[Rat230_2] 1371294_at [RAE230A] 1371294_at [RG_U34B] rc_AI008635_at	CD373355 CD373340 CD373383 CD373353 CD373337 CD373382 CK845143 CD373027 CD372836 CB615672 CB615673 CD373413 AW535341 BE108265 BE116888 CD373013 CD372852 CD372785 AI599387 CD373346 CD372784 CD372815 CD373020 CD372823 BE116530 BE107388 CD372991 AA858556 AI0
Zeb1	ENSRNOG00000017863	Rn.10600	25705	NM_013164.1	NP_037296.1		U51583 AY325179 NM_013164 U51584 CR754902 CR756170 EV768315 CK469754 CK365273 CV112191 CA512300 CA505731 CO567059 DY319513 CF113556 CB557417 BG381660 CB748363 CB750365 CB757769 BP471171 CB695861 CB797033 BM389671 BE118897 CB802186 CB803816 CB707399 CB7779
Sorbs3	ENSRNOG00000008829	Rn.63481	282843	NM_001005762.1	NP_001005762.1	[Rat230_2] 1373969_at [RAE230A] 1373969_at [RG_U34B] rc_AI012764_at [RG_U34C] rc_AI104112_at [RG_U34C] rc_AI229812_at	BC083666 NM_001005762 AF439378 CV110369 CO389403 CK597965 DV726742 CK603752 CV126345 BQ780023 CK838426 BQ201326 BU759384 DV215974 AW144811 CK600441 BQ201973 BF407454 AI137621 BG377520 CB719457 BF566623 CB735326 CB784639 CB746915 AW143437 CB749607 AW252191
Pax3	ENSRNOG00000013670	Rn.214198	114502				XM_343601 DY319257 AY169320 AF390074
Prop1	ENSRNOG00000003671	Rn.86655	266738	NM_153627.1	NP_705891.1		AB037922 NM_153627
Gsc	ENSRNOG00000010605	Rn.198763	317715				XM_343101 AY169318
Msx1	ENSRNOG00000006876	Rn.18117	81710	NM_031059.1	NP_112321.1	[Rat230_2] 1368302_at [RAE230A] 1368302_at [RG_U34A] D83036_at	D83036 NM_031059 BQ196000 BF551387 AW141794 AI600122 AI230112 BE126613 AI028972 AI029934 BF387769 AI058823 AF390077
Pou4f2	ENSRNOG00000012167	Rn.92413	171355				XM_344756 DV721182 CX570611 DV720071 AF390076
Drap1
Scgb1a1	ENSRNOG00000020196	Rn.2206	25575	NM_013051.1	NP_037183.1	[Rat230_2] 1367566_at [RAE230A] 1367566_at	AI009524 CK364013 CK365155 CK478762 BI295532 AI176754 AW921561 CK364203 BC069174 AA817804 CR468496 AA848812 AI010134 AI233842 AI235995 AA945783 AI234029 J05536 AI009688 NM_013051 AA945755 AI010400 AI009797 AA945934 AA945985 AI234332 AW140575 AA945964 AA94
Foxa1	ENSRNOG00000009284	Rn.10470	25098	NM_012742.1	NP_036874.1	[Rat230_2] 1382848_at [RAE230B] 1382848_at	X55955 NM_012742 DN931400 CB765963
Nkx2-1
Hoxa2	ENSRNOG00000005968	Rn.91077	24452	NM_012581.1	NP_036713.1	[Rat230_2] 1368873_at [RAE230A] 1368873_at [RG_U34A] M91802_at	M91802 NM_012581 AW251417 AW252674 AW434224 AI070026 BF521720 CB703873 AI703990 AI555634 AI548463 AI059343 AA899576 BF546591
Id1	ENSRNOG00000021750	Rn.2113	25261	NM_012797.2	NP_036929.2	[Rat230_2] 1387028_a_at [RAE230A] 1387028_a_at [RG_U34A] L23148_g_at	BC127448 NM_012797 M86708 CF111034 CV112633 DY471270 DY311733 BQ211344 D10862 BP488099 CN542495 BI282322 AI236802 BG378834 BP486208 BG378943 AI009595 BF389708 AA851735 AA819539 AW140763 BI292304 AI231381 AI012052 CB714202 AI073271 BG374927 AI705750 AA9008
Id3	ENSRNOG00000026124	Rn.2760	25585	NM_013058.2	NP_037190.1	[Rat230_2] 1387769_a_at [RAE230A] 1387769_a_at [RG_U34A] AF000942_at [RG_U34A] rc_AI171268_at	EV763298 NM_013058 BC064658 EV764824 BU946562 DV724169 DV728336 CO397618 CD372938 CD371463 BQ193508 CK473934 CB326634 BQ191933 BQ193319 BQ209352 BI282845 BQ201137 BQ205428 CK845168 AW913835 CA340699 BQ211013 CA340831 DV214232 AI230700 CF109119 AI170338 AI
Pou5f2
Cux1
Pkia	ENSRNOG00000012095	Rn.94808	114906	NM_053772.1	NP_446224.1	[Rat230_2] 1368982_at [RAE230A] 1368982_at [Rat230_2] 1387398_at [RAE230A] 1387398_at [RG_U34A] L02615_at [RN_U34] L02615_at [RG_U34C] rc_AI175516_at	L02615 NM_053772 CR754264 CR755540 CO393897 EV780524 BP504452 CV079679 DY311031 CK839134 BF557894 CB712547 CB731753 AI706928 CB749501 BF524954 CB696011 CB795824 CR754592 CR755854 CB699489
Nr0b1	ENSRNOG00000003765	Rn.10596	58850	NM_053317.1	NP_445769.1	[Rat230_2] 1369478_at [RAE230A] 1369478_at [RG_U34A] X99470_at	X99470 NM_053317 CN543533
Hand1	ENSRNOG00000002582	Rn.39340	59112	NM_021592.2	NP_067603.1	[Rat230_2] 1370128_at [RAE230A] 1370128_at [Rat230_2] 1377709_at [RAE230B] 1377709_at [RG_U34C] rc_AI072532_at [RG_U34A] Y08140_at	NM_021592 BC097324 EV764984 CV106019 Y08140 CV120770 CK838606 CB728903 CB791849 CB696145 CB763479 H35794 CB766726 AI070613 CB776373 BF553088 CB814470 CB781248 AI579780 AA685836 BI276657 H31315
Hes1	ENSRNOG00000001720	Rn.19727	29577	NM_024360.3	NP_077336.3		L04527 D13417 NM_024360 BC061730 CV107198 DY316049 CK473162 CO569544 DY317248 CK599954 CK478449 CK366526 CO558769 CK478006 CV108849 EV776528 DN934226 DN933604 CO555560 BQ780261 CV798087 DY317785 BU671552 BM391882 DV215268 CB585286 CF114221 AI406367 DV2162
Ybx1		Rn.110976	500538				M69138 NM_031563 BC098672 BC103637 AB046928 M57299 CF110815 EV764551 EV771272 EV774877 EV764218 EV774736 EV767769 EV762252 EV769549 CO573883 DN933967 DN936409 EV768635 CO387458 CK474404 EX490509 EV764329 EV780287 CK602724 CK652992 CK652929 EV768836 EX4902
Drd3	ENSRNOG00000026772	Rn.10356	29238	NM_017140.1	NP_058836.1	[Rat230_2] 1387733_at [RAE230A] 1387733_at [RG_U34A] A17753cds_s_at [RN_U34] A17753cds_s_at [RG_U34A] X53944_at [RN_U34] X53944_at	X53944 NM_017140
Tle4	ENSRNOG00000013239	Rn.162515	25565	NM_019141.1	NP_062014.1	[Rat230_2] 1376869_at [RAE230A] 1376869_at [Rat230_2] 1387495_at [RAE230A] 1387495_at [RG_U34A] L14463_at [RG_U34C] rc_AA859009_at	L14463 NM_019141 EV767114 CO395208 DY309818 CO554887 CV111979 CO389810 CO806734 BP504097 BP489666 CB717588 BP495685 CF978411 CB732659 CB714062 BP498752 BF410063 CB745352 CB757107 CB761978 CB766637 CB767914 CB803278 CB775330 CB780098 H34238
Vhl	ENSRNOG00000010258	Rn.11059	24874	NM_052801.1	NP_434688.1	[Rat230_2] 1368076_at [RAE230A] 1368076_at [RG_U34A] S80345_s_at [RG_U34A] U14746_at	U14746 NM_052801 EV772336 EV780737 EV779835 CO563906 CV118226 CK483923 AI013491 CK471571 CB567304 BQ193572 BQ206799 BU671017 BM386059 BP467225 BP467127 BP466262 CR476915 BI295591 AI180054 DV722380 DY470929 CB729581 CB714175 AI071593 CB787872 AA924709 BF55
Nkx2-5	ENSRNOG00000020747	Rn.6179	114109	NM_053651.1	NP_446103.1	[Rat230_2] 1369987_at [RAE230A] 1369987_at [RG_U34A] AF006664_at	AF006664 NM_053651 CK359509 CK840968 CK845325 AA799346 BF414058 BG375829 BG380077 BG379364 AW525664 AW142085 AI705563 AW520325 AW144838 BF419212 AI579151 AA799345 BF524708 AI712302 BF551586 AI576857
Rnf2	ENSRNOG00000002454	Rn.19719	304850	NM_001025667.1	NP_001020838.1	[Rat230_2] 1376805_at [RAE230A] 1376805_at [Rat230_2] 1383269_at [RAE230B] 1383269_at [RG_U34B] rc_AA956534_at [RG_U34B] rc_AI070330_at	BC098941 NM_001025667 EV779339 EV767041 EV771772 CV109247 DN936484 DV721296 CK597277 CV117304 CO554746 CV103436 DY315716 CV116546 CV117508 CB326285 BQ205613 DY313048 CV073370 CV106527 CA338996 CB583926 BF556833 AA956534 CB784107 CB605968 AI137305 CF113097
Hexim1
Foxd3		Rn.92964	29203				XM_575873 CB576131 BF523876 AI576038 AI764493 L13202
Pou3f3	ENSRNOG00000038909	Rn.11354	192109	NM_138837.1	NP_620192.1	[Rat230_2] 1371043_a_at [RAE230A] 1371043_a_at [RG_U34A] AJ001641_at [RN_U34] AJ001641_at	AJ001641 NM_138837 DY309132 BE107327 CK845412 AA892552 BM986409 BE107517 BF402756 BE100363 BF413434 BE103355 CB714330 DV724113 BE108117 BM986410 BF386744 CB801953 CB807800 CB703933 M84644 BF285887 AA996605 BF398028 BF557916
Dlx2	ENSRNOG00000001519	Rn.144853	296499				XM_230986 DY311376 DY316330 CB792839
Pparg	ENSRNOG00000008839	Rn.23443	25664	NM_013124.2	NP_037256.1	[Rat230_2] 1369179_a_at [RAE230A] 1369179_a_at [RG_U34A] AB011365_s_at [RT_U34] AB011365_s_at [RG_U34B] rc_AI012992_s_at	AF156665 AF246458 AF246457 AF156666 AB011365 Y12882 AB019561 NM_013124 CO404483 CV115302 CV112222 CV118260 CV116150 BF289258 CN542876 CV103625 BQ781472 CA334450 AW916123 CB578287 CB578288 AW920805 AI235251 CB582557 CB584563 CB586765 BQ190241 AW525200 CB72
Pax4	ENSRNOG00000008020	Rn.14531	83630	NM_031799.1	NP_113987.1		AF053100 NM_031799 AF198155 AF053101 AF053102 AF053103 AF198156 AI112569
Hopx
Rbbp7	ENSRNOG00000005157	Rn.3600	83712	NM_031816.1	NP_114004.1	[Rat230_2] 1398768_at [RAE230A] 1398768_at [RG_U34A] AF090306_s_at	AF090306 NM_031816 BC062012 CF110864 EV770017 EV777255 EV777551 EV776125 EX490797 EX491604 EV778088 EV778812 EV779147 EV777905 EV765748 EV774819 EV773011 EV780808 EV767692 EV768053 EV770867 EV779808 CK595579 EV778482 EX489383 DN930946 CK653484 EV768762 CO
Zfp57	ENSRNOG00000022730	Rn.106247	361783	NM_213565.1	NP_998730.1	[Rat230_2] 1390003_at [RAE230A] 1390003_at [RG_U34C] rc_AI230720_at	NM_213565 BC127468 DY319166 AY344233 BP466311 DY312591 CB578405 CA511208 BE103960 CB783661 CB734941 CA504181 CB771814 BE111927 CB703651 AW535859 AA956467 BF407842 AI577736 BP498639 BE103087 BF290297
Zhx2	ENSRNOG00000005417	Rn.25386	314988				XM_235318 CV103775 CK473677 CB314832 BE109070 BQ209276 AB081946 AI639372 BI276341 H32698
Tp73l
Vax2	ENSRNOG00000013261	Rn.48765	64572	NM_022637.1	NP_072159.1	[Rat230_2] 1369582_at [RAE230A] 1369582_at	AF113516 NM_022637
Vax1	ENSRNOG00000008824	Rn.48764	64571	NM_022636.1	NP_072158.1	[Rat230_2] 1369563_at [RAE230A] 1369563_at	AF113515 NM_022636 CB794578
Lef1	ENSRNOG00000010121	Rn.21926	161452	NM_130429.1	NP_569113.1	[Rat230_2] 1370138_at [RAE230A] 1370138_at [Rat230_2] 1383785_at [RAE230B] 1383785_at [RG_U34C] rc_AA858877_at [RG_U34C] rc_AI231086_at	NM_130429 CO399819 CO563353 CK597577 CV073751 CV080642 DV728267 CO558588 CO566749 CV072988 BQ782615 CO569707 CO572516 CO394509 CK364493 BQ782907 CK604077 CO563084 CO797199 DY311452 DY318966 CA512910 CK840071 CO575778 BE115061 AI231086 BE104075 AI071400 DV
Ctnnb1	ENSRNOG00000019139	Rn.112601	84353	NM_053357.2	NP_445809.2	[Rat230_2] 1369733_at [RAE230A] 1369733_at [Rat230_2] 1373470_at [RAE230A] 1373470_at [RG_U34B] rc_AI013676_at	AF121265 NM_053357 EV766567 EV769771 EV778619 EV770029 DN936379 EV769530 CO557117 CO569530 DN931316 CK475212 CA511586 DY320894 CK480794 CK479050 CO562756 CV115439 CK483704 CA505098 CK359079 CO571706 CO566507 CO575396 CK357164 CV120908 CO554990 CO555337 CK
Nanog	ENSRNOG00000008368	Rn.124668	414065				XM_575662 AB275459 AB162852
Atf7ip
Atn1	ENSRNOG00000014611	Rn.11305	29515	NM_017228.1	NP_058924.1	[Rat230_2] 1386972_at [RAE230A] 1386972_at [RG_U34A] rc_AI639076_f_at [RG_U34A] U31777_at [RG_U34A] U31777_g_at	NM_017228 U31777 EV776476 CK481782 EX491443 CA510952 CO383881 CK365027 BQ194985 CA504354 CV795199 BM390867 BQ781508 BU671259 CK844408 CB547875 BM391989 BQ208250 AI179063 BM383569 CB725294 BF558845 BP492393 BP472154 CB731752 BE104070 BE113467 CB737643 BE11
Barx2
Bcl6b
Bmi1
Cbx2
Cbx4
Foxe1	ENSRNOG00000023497	Rn.26546	192274	NM_138909.1	NP_620264.1	[Rat230_2] 1371048_at [RAE230A] 1371048_at [RG_U34A] Y11321cds_at	Y11321 NM_138909 AI716409 AI111628 BF552843
Cdx2		Rn.64495	66019				AJ278466 NM_023963 EV770777 BQ209529 BQ203814 CB798873 AF104031 CB780591 CR473199 BP498495
Cdx4
Egr1	ENSRNOG00000019422	Rn.9096	24330	NM_012551.2	NP_036683.1		M18416 NM_012551 AY551092 CB322463 CK367602 CO405047 BQ201961 BE119647 AI176662 BI286587 BQ779629 CB783182 CB732232 AI103897 AW529193 CB758827 CB759895 CB765322 AA956793 CB806458 CD670524 CR469117 CB813113 BF419125 AF023087 BM414863 BF556552 CB839855
Zfp128	ENSRNOG00000031459	Rn.214237	308363				U78115
Ctnnbip1
Ddx20	ENSRNOG00000015274	Rn.137424	84473			[Rat230_2] 1370979_at [RAE230A] 1370979_at [RG_U34C] rc_AI169034_at	XM_227558 AF220455 EV769633 EX488841 CV111953 CO401911 CV111435 CV110366 CO561644 CK597003 CV102589 CV105725 CB608331 BF551548 CF112473 BF282783 AI169034 CB544833 BF414687 CR473267 AI045047 DW288639 BF414686 AW916658
Dlx1	ENSRNOG00000001520	Rn.59152	296500			[Rat230_2] 1392064_at [RAE230B] 1392064_at	XM_230987 DY318401 DY317948 DV727720 BF400590 CB727865 CB793312 BE112823 CB706352 AW527761 BF565295
Dnmt3a	ENSRNOG00000026649	Rn.92659	444984	NM_001003957.1 NM_001003958.1	NP_001003957.1 NP_001003958.1		NM_001003958 NM_001003957 BC089916 EV764175 EV774116 EV773474 CO403805 CA504889 CA512040 CV080520 CB544754 CK843988 BE111054 BF548534 AW251918 AA956455 BI275552 CB770403 CB770406 CB547260 AI029751 CB780616 CR464462 AW534295 BF558001 CR466084 AI714026 AI04
Dmbx1
Ehmt1
Ehmt2	ENSRNOG00000030630	Rn.116518	361798	NM_212463.1	NP_997628.1	[Rat230_2] 1388716_at [RAE230A] 1388716_at [RG_U34A] rc_AI639017_at	NM_212463 EV765955 EX490600 DN932924 CO564543 CO568969 CO383790 CO569879 CK600437 CO405413 CK599557 CK481374 CK600557 DY315674 DY311726 CA503887 CK598730 CK483475 CV102819 CO561713 CK596515 EV778279 DN930802 CK469322 CO572533 CA504853 DY470944 CA510887 CK
Etv3
Foxp2
Foxh1
Foxp3
Foxp4
Foxp1	ENSRNOG00000009184	Rn.33321	297480	NM_001034131.1	NP_001029303.1	[Rat230_2] 1373804_at [RAE230A] 1373804_at [Rat230_2] 1379651_at [RAE230B] 1379651_at [RG_U34B] rc_AI008618_at	BC100267 NM_001034131 CO574234 CO568498 CK365946 DY309147 CV114311 BE098735 BQ208137 BQ202971 BF409835 CB586085 AA893872 BE109884 AW913851 BI286733 AI406680 BF389323 AW920930 AA924778 BQ782383 C06933 AW140932 BF389940 CB758691 BF399212 AI230954 BI293085 B
Msx3		Rn.92366	114504				AB197924 XM_001058715 AF390078
Gabpa
Olig2
Glis1
Gli2
Gzf1
Hdac9
Helt
Hipk2
Hivep1		Rn.50740	117140				NM_001105751 EV768334 DN932279 CK597326 BF289494 CO571216 CB546117 CB718744 AI237082 BF563916 BP490805 CB796040 CF115155 AW531168 CB803701 DV714293 CB702367 CB547193 BE105264 H31453
Hes7
Hoxb4
Hsf4
Tgif1
Snai2		Rn.43117	25554				CV108595 AF497973 NM_013035 CK367564 CB782858 U97061 BE126774
Ins2	ENSRNOG00000020405	Rn.989	24506	NM_019130.1	NP_062003.1		BP477946 BP483078 BP480687 BP480691 BP477498 BP472258 BP480448 BP480641 BP473490 BP481550 BP480624 BP477944 BP480895 BP480469 BP480511 BP472255 BP472282 BP481188 BP480725 BP479532 BP481161 BP479990 BP480543 BP472263 BP476767 BP471661 BP484999 BP480206 BP4
Kdm1
Jmjd3
Kcnip3
Lcor
Mael
Mbd3
Men1	ENSRNOG00000021054	Rn.6775	29417	NM_019208.3	NP_062081.1	[Rat230_2] 1367797_at [RAE230A] 1367797_at [Rat230_2] 1398785_at [RAE230A] 1398785_at [RG_U34C] rc_AI171660_at	AB023400 NM_019208 AF130369 AF130370 EV771238 EV762808 CO568409 CO556491 CV115239 CV118411 DV717730 DV721648 DY319854 CV079282 BG665566 BQ193347 CB327780 CB576196 DV729074 BG377000 BE120768 AI171660 AI230380 BQ207836 AI010012 DV719729 AI180313 AI577008 CB
P42pop
Ncoa2	ENSRNOG00000007975	Rn.49136	83724	NM_031822.1	NP_114010.1	[Rat230_2] 1368937_at [RAE230A] 1368937_at	AF136943 NM_031822 EV777787 CB615686 BF418851 BF550947 BF551966 CB719053 AW434599 CB726076 BF565107 BF282244 AW528677 AI044519 CB767156 CB807716 BE097266 AA946543 CB813685 AI137552 BP938298 BP869962 BP870024
Ncor2
Nkx6-2
Npas1
Nfx1	ENSRNOG00000009015	Rn.55459	313166				XM_001064398 XM_001064460 BC098037 DY316279 EV780789 EV766126 DY309080 CO568098 EV770859 CV108284 CK599595 DY316898 CV117378 CV117863 CO572442 DY573653 DY312227 CV120266 DN934078 CO573327 CV120481 DY548562 CK598499 BP492590 CV109181 CV075355 CV078388 DV21
Nodal
Nsd1
Nr2f2	ENSRNOG00000010308	Rn.17815	113984	NM_080778.1	NP_542956.1	[Rat230_2] 1370063_at [RAE230A] 1370063_at [Rat230_2] 1389554_at [RAE230A] 1389554_at [RG_U34B] rc_AA850038_at [RG_U34A] rc_AI012183_at	AF003944 NM_080778 EV778996 EV766016 EV770714 EV770748 CK479967 CO554620 CA511785 CK482856 CO401270 CA338920 CB577408 AI411738 CA334405 CA504236 CA511270 AW921682 BE103959 CF113412 AI012183 BF547066 BF287719 CB795200 CB796373 CB802382 BE116319 BE116342 CB
Nr6a1	ENSRNOG00000013232	Rn.206774	362125				XM_342427 CB545967 BF563760 AW530039 AJ783965
Nr0b2	ENSRNOG00000007229	Rn.10712	117274	NM_057133.1	NP_476474.1	[Rat230_2] 1368376_at [RAE230A] 1368376_at [RG_U34A] D86580_at [RG_U34A] D86745cds_s_at [RG_U34A] D86745exon_s_at	BC088117 D86580 NM_057133 CO565826 CK842039 CK841561 BQ199597 BQ195543 AI232914 AW433982 BF566824 BE100043 AW525456
Nr1h4	ENSRNOG00000007197	Rn.42943	60351	NM_021745.1	NP_068513.1		U18374 NM_021745 BC083815 EX492661 CO555149 CK483881 CK473543 CO558019 DY554619 BF557237 BP465028 CR461116 AA964100 CB693329 CR459858 CR462160
Mecp2	ENSRNOG00000037262	Rn.9680	29386	NM_022673.2	NP_073164.2	[Rat230_2] 1369277_at [RAE230A] 1369277_at [RG_U34A] M94064_at	NM_022673 DQ897369 DQ897368 M94064 BE114216 BE109178 BE120686 CR476013
Hmga2		Rn.29981	84017				EV769648 EV769612 CA510674 U89695 NM_032070 CA510647 CA513434 CA512149 CA512751 BE108195 BE117703
Pax2
Pias4	ENSRNOG00000020230	Rn.12810	362827			[Rat230_2] 1371556_at [RAE230A] 1371556_at [Rat230_2] 1398352_at [RAE230A] 1398352_at [RG_U34B] rc_AI044905_at [RG_U34C] rc_AI144929_at	XM_343155 BC098772 EV777271 EV771869 CK653377 CK483249 CB323457 CK469977 DY310929 CK483955 CV114526 CV106936 CV112496 CV121544 CK359537 CO388565 CO562956 BQ203664 CN541011 BQ205248 AI412927 CA338719 CK840348 BG378634 BE108748 BG380304 BI289334 BI296434 BI
Ovol1
Pcgf2
Pdx1		Rn.54603	29535				U04833 NM_022852 BQ205607 BP477002 BP502342 BP492474 BP491364 BP498674 CR470894 BP486288
Pou5f1		Rn.161748	294562				NM_001009178 EV770304
Rhox5
Rara	ENSRNOG00000009972	Rn.91057	24705	NM_031528.1	NP_113716.1	[Rat230_2] 1368176_at [RAE230A] 1368176_at [Rat230_2] 1373579_at [RAE230A] 1373579_at [RG_U34A] AJ002940cds_s_at [RN_U34] AJ002940cds_s_at [RG_U34B] rc_AA945758_at [RG_U34A] U15211_at [RT_U34] U15211_at [RN_U34] U15211_at [RG_U34A] U15211_g_at [RT_U34] U1	NM_031528 BC099830 U15211 AJ002941 AJ002940 DN937725 CA512288 CO572864 CK366980 CO557298 CN543959 CV116345 CA505725 AW141595 AI235708 BF548964 AI230312 AA866415 CB798703 AI717669 CB702627 AI717619 BM391154 AI136063 AI535278 BI283494
Rarb		Rn.216700	24706				XM_223843 AJ002942 BU946640 DV725626 CK844669 CF108789 DV728663 DV725838 CO570733 CK600942 CN540262 BF419646 DW395216 BF558712 AI059170 AW141414 CV795292 AI598712 AA800728 CX569677 BF410198 AA848912 AI235408 AI178412 AI576219 DV716037 AA945447 AI578954 BF
Rfx5
Rarg
Rbl1
Rybp
Shox2	ENSRNOG00000012478	Rn.11258	25546	NM_013028.1	NP_037160.1	[Rat230_2] 1368825_at [RAE230A] 1368825_at [Rat230_2] 1387349_at [RAE230A] 1387349_at [RG_U34A] AJ002259_at [RG_U34A] AJ002259_g_at	AJ002259 NM_013028 AJ002258 AJ002260 BU759185 CN544460 AI103639 AI406448 BF523000 BQ203569 BE111487 AW142030 BE098692 BF564988 AW532565 AA942720 BE116634 AW532569 AI548572 CB793408 AA900137 AA900497 AI555680 BE104639 BF397299 BE105641 BE099663 BF558555 AA
Smarca4		Rn.23417	171379				XM_343358 AJ504723 BC089932 EV774809 DN932586 EV773957 CK595876 CA512169 EV772085 CV073744 CO397504 CV115506 DY566247 CK478460 CV080414 CK475904 CO406021 CA506148 CV079824 CV073570 CK355334 CA512717 CA512732 CA506865 CA505404 CA511526 CA505040 CA504211 CA
Smad3	ENSRNOG00000008620	Rn.10636	25631	NM_013095.2	NP_037227.1		NM_013095 BC064437 U66479 CO388301 CO554287 CK365491 CV113395 CK477153 CA512691 DY314178 CA334451 BU671578 CB612106 BE116116 CB728182 BF547447 DQ409172 CB700056 CB805213 AW524962 AI501064 BF288607 BF407591
Sim2
Sin3a
Sox6	ENSRNOG00000020514	Rn.76073	293165	NM_001024751.1	NP_001019922.1	[Rat230_2] 1393376_at [RAE230B] 1393376_at	BC097403 NM_001024751 DY315070 CV112791 BI289559 AW920042 BI290206 CR467878 AI237573
Sufu	ENSRNOG00000019807	Rn.211670	361769	NM_001024899.1	NP_001020070.1	[Rat230_2] 1385042_at [RAE230B] 1385042_at	BC097447 NM_001024899 CK653221 CV103721 CK471059 CK595924 CK226741 CA510587 CK226742 CK470636 CK226735 CK843667 CK226737 CK226743 BM387871 CB742167 BF418494 CK226740 CB814390 CR467268 CB724703 CK226738 CK226739
Sox15
Strap	ENSRNOG00000007134	Rn.8126	297699	NM_001011969.1	NP_001011969.1	[Rat230_2] 1372077_at [RAE230A] 1372077_at [Rat230_2] 1372078_at [RAE230A] 1372078_at [RG_U34A] rc_AA891681_at [RG_U34B] rc_AI009198_at	BC083714 NM_001011969 EV766897 EV770301 EV770472 EV769707 EV769808 EX489885 EV776438 BG671518 EX490417 DV729009 EV772599 EV772643 EV769877 DN936214 CK471247 DV714492 EV768444 CV111474 EV775324 CO396030 CK601151 CK599934 CV111944 EV778961 CO400543 CO386350
Sox2
Tbx2
Tcf4	ENSRNOG00000012405	Rn.23354	84382	NM_053369.1	NP_445821.1	[Rat230_2] 1368841_at [RAE230A] 1368841_at [Rat230_2] 1368842_at [RAE230A] 1368842_at [RG_U34B] rc_AA849929_at [RG_U34B] rc_AI008415_at [RG_U34A] U09228_at	AF149284 NM_053369 U09228 EV766138 EV762240 DV718770 CF977538 CV117555 DY471958 CK476876 CF113801 BU758675 CN541841 BQ192541 BP500945 BF398507 BQ193034 DV725466 BG377130 CB586773 CB607469 CB615475 BQ191924 CB609996 CB613382 BG374453 BF286023 CB724286 BF28
Tcfcp2l1
Tle1
Wwtr1
Znf496
Zfpm2
Zbtb7a	ENSRNOG00000020161	Rn.162908	117107	NM_054002.1	NP_446454.1		D88450 NM_054002 DY317579 CO554066 CK476785 DN934344 CO395707 BQ209338 BP467893 BP494581 CB579078 CB730211 CB739713 CB739714 AW531366 CB759606 AI577566 CB796194 BF559649 BI302949 CB803824 CB724409 CB776633 CB702457 CF115107 BE349747 AA998420 CB701391 CR46
Eid1
Alx1
Epc1
Tcf25
Cited2	ENSRNOG00000012193	Rn.31765	114490	NM_053698.2	NP_446150.1		NM_053698 BC087005 AF361476 DN935777 CK601787 CV106685 CV107976 DV717121 CO563801 CO570654 CV108110 CK599590 DN937803 EV770620 CK482630 CO385933 CV105157 CV111431 CV108469 CO564912 CV106449 DV716953 CN541448 BQ201674 AI013390 BU670810 AW142289 DV213563 CV
Hexim2
Jazf1
Mtdh	ENSRNOG00000006870	Rn.6864	170910	NM_133398.1	NP_596889.1	[Rat230_2] 1370262_at [RAE230A] 1370262_at [Rat230_2] 1378110_at [RAE230B] 1378110_at [Rat230_2] 1392872_at [RAE230B] 1392872_at [RG_U34A] AF100421_at	AF100421 NM_133398 EX493563 CR754236 CR755507 CK599547 CK652896 CK474592 CV116067 CV120536 CK604090 CK365519 CV112502 CO554796 BE110589 CO558616 CO404653 BU759834 CK359380 BF289159 CF109183 DV717620 CF113850 BE099980 BQ190586 BI284940 AW920746 CF978402 AI
Crym		Rn.24561	117024				BC088121 Y17328 NM_053955 CO572430 CV080325 CO804249 DY309584 CB556556 CV079033 BQ192630 AI233209 BI283126 AI407481 CF978217 DV722052 AI411276 CO564648 CF109239 CB608874 BE109688 CB782948 AI231231 AI412681 DV725170 BE098704 AA965086 BI286895 AW921636 CR46
Mdm2
Supt4h1
Klf12
Zfhx3
Trim27
Calr	ENSRNOG00000003029	Rn.974	64202	NM_022399.1	NP_071794.1		X53363 NM_022399 BC062395 D78308 X79327 EV766757 EV764240 EV766128 EV770738 EV765395 EX491182 EV769705 EV772734 EV780323 EX490467 EV775410 EV780408 EV772688 EX488064 EV768780 EX489980 EV775831 EV763662 EV780576 DN948219 EV767130 CO553910 DN932895 DN935228
Nfic	ENSRNOG00000004505	Rn.86582	29228	NM_031567.1	NP_113755.1	[Rat230_2] 1371176_at [RAE230A] 1371176_at [Rat230_2] 1375342_at [RAE230A] 1375342_at [RG_U34A] AB012233_at	AB012233 NM_031567 CV073561 CO402812 DN955932 CV795298 BQ205555 BQ192821 BU758570 BQ208171 BQ208185 DV213858 CB585410 BP481017 BQ202624 BF554011 BG381296 CB732694 BE096689 CB740691 CB784655 AI577913 BG665082 CB787181 BE112480 CB746963 CB791077 AF112458 CB
Sp100
Fst	ENSRNOG00000011631	Rn.162557	24373	NM_012561.1	NP_036693.1	[Rat230_2] 1372750_at [RAE230A] 1372750_at [Rat230_2] 1387843_at [RAE230A] 1387843_at [RG_U34A] rc_AA858520_at [RG_U34A] rc_AA858520_g_at [RG_U34C] rc_AI175575_at	NM_012561 EV769749 EV773021 CV795415 AY280523 AA858520 AI103386 BF397456 AW140598 CB768462 BF550519 AI236884 BF289431 CR465440 BF289430 BF286834 AW141495
Wt1	ENSRNOG00000013074	Rn.92531	24883	NM_031534.1	NP_113722.1	[Rat230_2] 1369695_at [RAE230A] 1369695_at [Rat230_2] 1377223_at [RAE230A] 1377223_at [RG_U34B] rc_AA899753_at [RG_U34A] S63358_s_at [RG_U34A] X69716_at	NM_031534 X69716 CO382418 CV119290 CK603851 CO385747 AI599621 BF555611 BM986398 AA899753 BF397188 CB758844 AA965119 BI288694 AW141823
Supt5h	ENSRNOG00000032034	Rn.100021	308472			[Rat230_2] 1372094_at [RAE230A] 1372094_at [RG_U34A] L41685mRNA_at [RG_U34A] rc_AA892053_at	EV775513 DN932709 DY319730 EV773487 CO400733 CV074077 CO401844 CK476003 CV115084 CB326693 CO392992 DN933619 CK367123 DY321195 DY308878 CO568035 CO559698 CO397960 DY310415 CK358705 CV103540 CA505746 CK357841 DY561202 CA340416 CB576407 CR756327 CR756326 CR7
Mdm4	ENSRNOG00000009696	Rn.90967	304798	NM_001012026.1	NP_001012026.1	[Rat230_2] 1382417_at [RAE230B] 1382417_at [RG_U34C] rc_AI179906_at	BC083647 NM_001012026 BG671424 CK600451 EV774951 EV769567 EV765641 CK597434 CO556473 CV103442 CK477585 DY318771 CX570517 CV126846 BF563094 CB586374 AW526058 CB613359 BF282253 AI179906 AW916265 AI176572 CB715316 CB741545 CB741546 BF567499 CB545050 CB787994
Hoxa9
Kat5
Ep300	ENSRNOG00000000190	Rn.12447	170915			[Rat230_2] 1369307_at [RAE230A] 1369307_at [Rat230_2] 1373916_at [RAE230A] 1373916_at [RG_U34B] rc_AA996888_at [RG_U34A] rc_AI639076_f_at	XM_576312 BC086528 AB066220 CO393309 CV110662 CO570541 CO574384 CO565929 CA513131 CA506273 CA506503 CO383691 CF110460 CK367235 CV118051 CA512864 CV109387 DY472731 DV723724 CA340619 BM390075 AW916039 AA996888 AA996889 AI237356 BF282176 DY471836 CB742712 BF
Crebbp	ENSRNOG00000005330	Rn.108128	54244	NM_133381.2	NP_596872.2	[Rat230_2] 1382264_at [RAE230B] 1382264_at [Rat230_2] 1385852_at [RAE230B] 1385852_at [Rat230_2] 1387619_at [RAE230A] 1387619_at [Rat230_2] 1399104_at [RAE230A] 1399104_at [RG_U34B] rc_AA997929_at [RG_U34C] rc_AI137114_at	NM_133381 AY462245 AB066219 CK473150 CK838434 BU759561 CB546062 AI137114 BP493617 AW435416 AI714243 CB726216 BF397165 BF522255 CB544625 AI111506 AW524432 CR457993 BF554493 BF555438 H31571 CB697695 BF566908
Eny2
Gtf3c1	ENSRNOG00000016218	Rn.11288	171063	NM_133541.1	NP_598225.1	[Rat230_2] 1370231_at [RAE230A] 1370231_at [RG_U34A] L28801_at [RG_U34A] L28801_g_at	L28801 NM_133541 EV769702 CK596949 DY312610 CK469181 CA511397 CO570612 CK479387 DY309106 CO383505 DN947938 CA504023 CV076931 CO569992 DY319572 DY311395 CK365690 CA504677 CK597209 CN543721 BQ207138 CA511126 DV215659 CA333882 BP487405 AI234022 BQ207359 CK84
Gtf3c6
Gtf3c4
Gtf3c3
Gtf3c5
Gtf3c2		Rn.22450	313914				BC087088 NM_001025120 EV776137 EV763952 EX493098 DN932220 CO382357 CK481833 CK600769 CK366564 CK363574 DN933383 BP483794 DV728836 CK483327 CO395712 CV076705 DV721381 BQ199524 BP503001 BP501440 BP503674 BP475330 AI230185 BU759518 BP484143 BF281182 CV796553
Pafah1b1	ENSRNOG00000002755	Rn.5827	83572	NM_031763.3	NP_113951.1	[Rat230_2] 1387807_at [RAE230A] 1387807_at [RG_U34A] AA801441_at [RG_U34B] rc_AI044887_at	NM_031763 BC072510 AF016049 CF110659 CF109599 EV775036 CO389398 CK596092 CK595315 CO401731 CO396466 CV105990 DY314030 DY314235 DY569465 CK603044 CK599015 CK357397 CV797270 CA511457 DY309940 CB324830 BQ781329 DV720195 BP491438 DY316031 BG665540 CA505425 BM
Golga2	ENSRNOG00000011884	Rn.6165	64528	NM_022596.1	NP_072118.1	[Rat230_2] 1386942_at [RAE230A] 1386942_at [RG_U34A] rc_AA944423_at	U35022 NM_022596 CK474408 CX570655 CO556722 CK601576 CK599292 CO405719 DY557071 CK596845 CV126543 CK475022 CO393883 CN543703 BQ210241 CV797580 CO574908 AA944423 BE109182 CN540831 CB584155 CB615912 CF109301 CK842224 BI296972 CB611285 BM388539 AI412997 BE11
Golga5	ENSRNOG00000007699	Rn.205745	299258	NM_001033065.1	NP_001028237.1	[Rat230_2] 1376650_at [RAE230A] 1376650_at	AY144587 NM_001033065 CO387503 EX488655 CO568616 CV104533 CB323614 CV110030 CO806106 CA508198 BM386182 DV726954 BQ205395 DV727828 CB584858 BE102251 BP466973 CV795458 BM388081 BF399323 BF542497 BP479666 BF399113 CB811155 CR459186 CB692371 AI547747 BF403477
Lyz2
Necab3
Smpd3	ENSRNOG00000000257	Rn.54555	94338	NM_053605.1	NP_446057.1	[Rat230_2] 1368991_at [RAE230A] 1368991_at	AB000215 NM_053605 CO400313 DN931855 DY317263 CA509978 CB323638 CB328178 CB325458 CB328000 CB325560 CN544453 CB725008 BQ206823 BM385828 BM385425 BU758619 BQ780791 BF565092 BG671247 BQ210367 CB707824 AW528200 CR465209 BM386600
Sgms1
B4galt1
Ica1	ENSRNOG00000008628	Rn.1379	81024	NM_030844.2	NP_110471.2	[Rat230_2] 1367787_at [RAE230A] 1367787_at [RG_U34A] L20900_at	L20900 NM_030844 BC078812 BC063810 EV766421 CO396516 CK595004 DY316313 CO400049 CK598127 CV117557 CK470265 CK470456 CO399594 CB567057 CB578486 CK469692 DV214576 BQ782671 CK597186 AI177064 CA334071 CB715736 BF412661 BP466023 AW141922 BF549707 BM385410 BF56
Hpd	ENSRNOG00000001338	Rn.3664	29531	NM_017233.1	NP_058929.1	[Rat230_2] 1368188_at [RAE230A] 1368188_at [RG_U34A] AF082834_s_at [RG_U34A] rc_AA866302_g_at	BC081819 AF082834 NM_017233 M18405 EX489899 EX491112 EX488986 EX490832 EX488767 EX490381 EX490892 EX489081 EX492176 EX489824 CO568500 EX488765 DY315098 CO566619 EX489346 EX489920 CO563692 CK472630 CO574542 CK472838 CO574518 CK473330 CO564814 CK471297 DY31
Park2	ENSRNOG00000018013	Rn.207194	56816	NM_020093.1	NP_064478.1	[Rat230_2] 1369138_a_at [RAE230A] 1369138_a_at [Rat230_2] 1382795_at [RAE230B] 1382795_at [RG_U34B] rc_AI014045_at [RG_U34C] rc_AI228346_at	AF381278 AF210434 AB039878 NM_020093 AF381280 AF381277 AF168004 AF257234 AF381281 AF381279 AF343574 AF343575 CV104977 AF381285 CB811663 BF524700
Rgs19	ENSRNOG00000016547	Rn.88166	59293	NM_021661.2	NP_067693.1	[Rat230_2] 1370133_at [RAE230A] 1370133_at [RG_U34A] AF068136_at	NM_021661 BC088141 CO556975 CO564896 CO555320 CO558454 AF068136 CB582643 AW921464 BF525145 CO559299 CF115391 BP495670 AI009574 H32729 AI704103 BP472569
Stx5
Copb2		Rn.37178	60384				BC064317 BC088397 AF002705 NM_021765 EV772259 EV773539 EV766715 DN932197 CK601299 CO564996 CO567538 EV774739 CK479044 CO384486 CK479014 CO556620 CK480759 CV112020 CV108440 CB568179 CV106397 DY312615 CK366042 DY321110 CO567425 CF109606 DY313218 BQ198842 DY
Arfgap1	ENSRNOG00000010326	Rn.11219	246310	NM_145090.2	NP_659558.1		BC070895 U35776 NM_145090 DQ167811 DQ167810 DN937673 CK597671 BQ191189 CK480030 DN936162 DY309273 CV120035 CO570833 DY315254 DY317470 CO560358 CO809628 CX570407 CK366843 BQ199400 BQ781236 BP483490 BP504089 BM384190 DV213771 CK838782 BG378893 BQ780492 CB32
Bet1l	ENSRNOG00000013165	Rn.90025	54400	NM_019368.2	NP_062241.2	[Rat230_2] 1372950_at [RAE230A] 1372950_at [Rat230_2] 1387448_at [RAE230A] 1387448_at [Rat230_2] 1397641_at [RAE230B] 1397641_at [RG_U34A] AF003998_at [RG_U34A] rc_AA892602_at	NM_019368 BC059138 EV765892 CV079219 CV105079 CV106692 CO556945 CO382288 CB315523 DY318136 CB313497 CK359491 CV116356 CV102727 CV112719 CK841145 BQ202032 BQ192560 CF109148 CF978358 BQ207633 BF415017 AI600006 BF392355 AW433513 AA892602 BF414975 DV714755 BF
Bcap31	ENSRNOG00000019053	Rn.96419	293852	NM_001004224.1	NP_001004224.1	[Rat230_2] 1367503_at [RAE230A] 1367503_at [RAE230B] 1367503_at [Rat230_2] 1378717_at [RAE230B] 1378717_at [RG_U34B] rc_AA944335_at	BC079182 NM_001004224 CF110820 EX491180 EX492330 DN934332 EX489862 CB314598 CO385709 CO555379 CO557469 EX489642 CO570162 CK472840 CB316365 DY575569 CO560031 CF977045 CO399406 CO563483 BG666690 EX489914 CO392796 CO565180 CO554298 CO557668 CB326204 CB313380
Man2a1	ENSRNOG00000015439	Rn.163804	25478			[RG_U34A] M24353_at [RG_U34A] M24353_g_at	XM_001068826 AY325162 M24353 EV767271 CK473701 CV109215 CV107972 CO554515 CO567745 CV112592 BQ205520 CB326223 CV109894 CV116671 BQ781141 AI178793 CV126925 BQ193248 CN542362 BQ192743 CA333942 BQ194085 BE104224 CB615941 BF398403 AI549399 DW393263 AI236164 B
Slc35a4	ENSRNOG00000002908	Rn.15468	257647	NM_147140.2	NP_671481.2	[Rat230_2] 1370303_at [RAE230A] 1370303_at [RG_U34B] rc_AA925165_s_at [RG_U34B] rc_AI010518_at [RG_U34C] rc_AI103896_at	NM_147140 BC085695 BC086986 AF406814 EV772033 CB313910 CV074429 CV076439 DY320902 CK480022 EV773812 CK602256 CK599227 CO402188 CK480202 EX490993 CK476429 CO384284 CX569698 CK474280 CK365055 DY320091 BQ782272 BQ780559 CV797287 DV720002 CK840542 BM388697 BP
Copb1	ENSRNOG00000012000	Rn.4327	114023	NM_080781.2	NP_542959.1	[Rat230_2] 1367461_at [RAE230A] 1367461_at [RAE230B] 1367461_at [RG_U34A] rc_AI105054_at	NM_080781 BC061882 X57228 CF109824 EV769989 EV762396 EV764333 EV777206 EV776369 CO399114 DV729062 DY320622 BG668224 CV074405 CK363650 CK845404 DV713822 CO385940 BI285587 DY320555 CD373278 AI105054 BF281139 BQ192642 CA334044 BQ203437 AW914190 BI283673 BF39
Mbl1	ENSRNOG00000011706	Rn.10273	24548	NM_012599.2	NP_036731.2	[Rat230_2] 1387765_at [RAE230A] 1387765_at [RG_U34A] AF080507_at [RG_U34A] AF080507_g_at	NM_012599 BC088159 EX489541 EX490853 EX488742 CO566681 CO568778 CO573929 CO574813 DY318033 DY566748 BI289113 AI045907 BI289022 CR471751
Hras	ENSRNOG00000016611	Rn.102180	293621	XR_007445.1			BC086608 XM_001061671 BC099130 BI282869 AW525116 BG373388 BG379941 CK840326 DW394102 BG376090 BE097529 AI549149 AW528769 CR465321 BG381483 AW523980 DW307070 DW304871 AA900048 H31174 CV972898 BF522555
Rab12		Rn.11021	25530				NM_013017 EV772387 EV773480 EV768163 CK603156 CO403604 CO399047 CO570821 CV111624 DY310463 CK357921 M83676 CK841014 AI409731 CB581634 CF110104 AI411298 CN540627 AI171218 CF111497 DV713675 AI011464 AI029303 AA963266 AW915202 AI706856 CB783401 CA504598 AW25
Adora2a	ENSRNOG00000001302	Rn.11180	25369	NM_053294.3	NP_445746.3	[Rat230_2] 1368300_at [RAE230A] 1368300_at [Rat230_2] 1368301_at [RAE230A] 1368301_at [RG_U34A] S47609_s_at [RN_U34] S47609_s_at	BC081727 NM_053294 M91214 L08102 AF228684 CK478972 CK841039 DV717274 BM986297 BF281395 CB736709 BF557584 AA963299 AF115508 CB772307 H35577 AA686883 H31369 CR477522 AI713425 AW914373 H31869 AW530687 AW253272 DQ098650
Tmem32
Trim23	ENSRNOG00000012354	Rn.6763	81002			[Rat230_2] 1371060_at [RAE230A] 1371060_at [Rat230_2] 1392524_at [RAE230B] 1392524_at [RG_U34A] L04760_at [RG_U34C] rc_AI234031_at	XM_342183 L04760 EV762489 BG666683 DY471664 DV725038 DV726798 CO384202 CK470479 DY314233 BP503379 BF284376 AI234031 BP485623 AI407210 DV714965 BG664608 AA965268 BF564085 AI170650 AA851496 AW530074 CB733992 CB739341 BG670342 CB793676 CR466698 CB758504 CB69
Uso1
Arl3	ENSRNOG00000019973	Rn.9538	64664	NM_022700.2	NP_073191.1	[Rat230_2] 1367747_at [RAE230A] 1367747_at [RG_U34B] rc_AI029644_f_at [RG_U34A] U12568_at	X76921 CK227433 CO405896 NM_022700 BC084722 U12568 CK227427 CK227414 CK227430 CK227415 CK227423 CK227425 CK227431 CV112547 CK227422 BQ210266 CN541509 CK227426 CK227424 CK227421 CK227419 BQ204995 AA799478 CF108236 CK227428 CF977077 CB322647 BI278752 CK2274
Vps45	ENSRNOG00000021173	Rn.9316	64516	NM_172072.2	NP_742069.1	[RG_U34A] rc_AI227936_at	NM_172072 BC081705 U81160 EV777333 CK595446 CK599223 DY309768 CO559119 CK483847 CK843326 DY310743 CO404754 CO570399 CV105205 BQ780265 CF113863 AI227936 BU759276 CB717793 CB712700 AI714083 AA957538 BQ190612 CB757115 CB760722 CR468594 AI575814 BF557215
Cav3	ENSRNOG00000005798	Rn.98191	29161	NM_019155.2	NP_062028.1	[Rat230_2] 1387814_at [RAE230A] 1387814_at [RG_U34A] rc_AI043968_at [RG_U34A] rc_AI043968_g_at [RG_U34A] rc_AI104707_at	NM_019155 BC084692 CK356139 CK357829 U31968 CK603442 CK842197 CR477201 AW919064 BE118177 BF551397 BE112060 AW251299 AI704787 AI043968 AI602212 BF285241 AI104707 CR476148 AI410933
Clcn5	ENSRNOG00000002862	Rn.10337	25749	NM_017106.1	NP_058802.1	[Rat230_2] 1369239_at [RAE230A] 1369239_at [RG_U34A] D50497_s_at [RN_U34] D50497_s_at [RG_U34A] Z56277_i_at [RN_U34] Z56277_i_at	Z56277 NM_017106 D50497 CB726305 CB741713 CB779809
St3gal6	ENSRNOG00000001653	Rn.32316	304023	NM_207602.2	NP_997485.2	[Rat230_2] 1383309_at [RAE230B] 1383309_at [RG_U34B] rc_AA997068_at	NM_207602 BC092560 AJ626743 EV762542 CO559807 CO564513 CK477917 DY318350 CK367715 DV726116 AW915411 CO554556 CV117232 CK844574 AA799313 AA799314 AI713183 BF544622 BG380039 BF522030 BF419896 AA997068 AI717148 BE095999 AA851398 AI105241 CR473499 BF561326
Gabarap	ENSRNOG00000017417	Rn.8411	58974	NM_172036.2	NP_742033.1	[Rat230_2] 1370804_at [RAE230A] 1370804_at [RG_U34A] rc_AA892649_at	NM_172036 BC058441 CO557927 CD371708 BG666663 CB569640 CK839144 CB326979 BP485731 BQ196602 CK842237 CB326672 DV215392 CB576702 BP473843 CB578371 DV216690 DV216646 BQ780470 DV214480 BP469437 AI411978 CF108430 BP473374 BP490201 BE111810 AF161588 DV214595 DW
Gper
Arl1	ENSRNOG00000005763	Rn.3065	64187	NM_022385.3	NP_071780.1	[Rat230_2] 1371690_at [RAE230A] 1371690_at [Rat230_2] 1387358_at [RAE230A] 1387358_at [RG_U34A] rc_AA875253_at [RG_U34A] U12402_at	BC061553 EV769070 EV763390 EV768983 EV776171 EV767253 EV776537 EV775143 X76920 NM_022385 EV768737 CK596030 EV772128 DN932064 U12402 CK599389 CK472392 CK602629 CV109570 CB315521 CK600545 CO400112 DN937140 CO394235 CV115488 CK482427 BG662604 DY316867 CK4786
Faah	ENSRNOG00000011019	Rn.89119	29347	NM_024132.3	NP_077046.1	[Rat230_2] 1368717_at [RAE230A] 1368717_at [Rat230_2] 1384341_at [RAE230B] 1384341_at [RG_U34A] U72497_at	NM_024132 BC091148 U72497 DN932787 CO557201 CO569058 CK469708 CO809644 CK841603 CO810003 BP504095 DV721891 BQ781361 CB584629 BP475982 BE120152 DY473020 AI136853 CB716132 BP489663 CB734974 CB737544 CB738278 CB791591 BU671721 AW434471 CB771548 BF553502 CR47
Cdipt	ENSRNOG00000024144	Rn.10598	192260	NM_138899.2	NP_620254.1		NM_138899 BC070876 D82928 EV774338 EV767478 EV777706 EV773714 CO568456 BG673303 CO399367 CK602035 CO401390 CK474864 CK602038 CO553956 CO558549 CO574446 CV126690 CO561950 CK363820 BG670889 CO564868 DY316506 CO400984 CB556599 CK840411 CN542160 CK472970 DV72
Gosr2	ENSRNOG00000003506	Rn.13518	64154	NM_031685.2	NP_113873.1		NM_031685 BC061994 CO574332 CO556826 DY310713 CO404941 CA508392 CO564031 CV798086 CO573750 DN936480 DY320302 CK598682 CK481285 CV118752 CK469676 U91539 BQ192027 AF007549 BQ200881 CB328286 BP488498 CB582007 BF550564 CA334362 CB607570 AW914159 BI295073 CB61
Chst11
Mgat3	ENSRNOG00000017434	Rn.9803	29582	NM_019239.1	NP_062112.1	[Rat230_2] 1369201_at [RAE230A] 1369201_at [RG_U34A] D10852_at [RT_U34] D10852_at [RG_U34C] rc_AI071568_at	D10852 NM_019239 BU759791 BF567210 AW523166 CR471473
Ndst1	ENSRNOG00000019014	Rn.9705	29633	NM_024361.1	NP_077337.1	[Rat230_2] 1379918_at [RAE230B] 1379918_at [Rat230_2] 1387549_at [RAE230A] 1387549_at [RG_U34A] M92042_at [RT_U34] M92042_at [RN_U34] M92042_at	M92042 NM_024361 CB747273 CB797863 CB768874 CR458180
Gad2	ENSRNOG00000018200	Rn.29951	24380	NM_012563.1	NP_036695.1	[Rat230_2] 1369462_at [RAE230A] 1369462_at [RG_U34A] M72422_at	M72422 NM_012563 CB582778 CB584187 CB785552 CB747014 CB750748 CB796544 CB766819 CB802564 CB804886
Nras		Rn.217722	24605				NM_080766 BC098659 CO558618 CF977207 AI574870 CB735649 BF523331 BF562297
St8sia2	ENSRNOG00000012031	Rn.44391	117523	NM_057156.1	NP_476497.1	[Rat230_2] 1387615_at [RAE230A] 1387615_at [RG_U34A] L13445_at	L13445 NM_057156 CB777680
Mgat5	ENSRNOG00000003614	Rn.53998	65271	NM_023095.1	NP_075583.1	[Rat230_2] 1369396_at [RAE230A] 1369396_at [RG_U34A] L14284_at	L14284 NM_023095 CO396966 CO399779 BQ208061 CB557352 CB325441 AW913947 BP482070 CB716409 AI103866 BF547459 CB807111 CB780238 AW142743 AI501069
Chst5
Acer1
Mgat1	ENSRNOG00000031208	Rn.2712	81519	NM_030861.1	NP_110488.1	[Rat230_2] 1367796_at [RAE230A] 1367796_at [RG_U34A] D16302_at [RG_U34A] E07296cds_s_at [RG_U34A] rc_AA957132_s_at	BC074010 D16302 NM_030861 EV779263 EX491327 CO394779 CO562231 CK598492 CK474509 CK367153 CK479135 CO570495 CV118132 CO572462 DN930939 CO558231 CV104248 CV104553 CV121318 BQ210705 DY570384 CK841945 CO568977 BQ201480 CO554446 BI285523 BI287865 AB012874 AI41
Mgat2	ENSRNOG00000004234	Rn.2342	94273	NM_053604.2	NP_446056.1	[Rat230_2] 1386982_at [RAE230A] 1386982_at [RG_U34B] rc_AI012882_f_at [RG_U34A] U21662_at [RT_U34] U21662_at	NM_053604 BC081754 U21662 EV764199 CK474758 DY309427 CK598683 CK473192 BU758548 CO566386 DY319931 AI170672 DY319001 CN542202 CO560635 CV116390 DY472890 AI407509 CB607706 CB616134 BG374411 AI235516 CB613798 BF394533 BG664020 BE119824 AW141974 AI180298 BI30
Lpcat1
B4galnt1	ENSRNOG00000004839	Rn.10119	64828	NM_022860.2	NP_074051.1	[Rat230_2] 1398272_at [RAE230A] 1398272_at [RG_U34A] D17809_at	NM_022860 BC081799 D17809 CO567857 CK596026 CV105870 CO559718 CO568244 CO575126 DY316016 BP469174 CB613125 BU759371 CB782705 BF567749 AW919273 AW919333 CR458320 CB772547 AW522720 AA893680 BQ206140
Kctd7
Tpst1		Rn.144004	288617				NM_001011903 BC105826 BC078928 EX488991 CX570141 CO383605 CK596201 CV106157 CK480550 DY319946 CO558125 CV126318 CO566518 CK603686 BQ200573 BQ191805 AW141058 BP485469 AI011182 AI236394 BF555407 BG376248 BF399762 AW141333 AI102590 BF402251 AW141410 CR471173
Cog7	ENSRNOG00000018751	Rn.23781	293456	NM_001033889.1	NP_001029061.1	[Rat230_2] 1379876_at [RAE230B] 1379876_at [Rat230_2] 1393490_at [RAE230B] 1393490_at [RG_U34B] rc_AI029775_at	BC101931 NM_001033889 BC079067 DN936890 EV766866 CK478497 CV118977 CK472425 DY315701 BQ190793 CO573830 BF289892 AI407943 DV214637 AI501671 CB788066 CB757118 CB324141 CB771066 CB772794 AI029775 CR473072 BI286188 DW313677 CB605632 AI137724 BF289891 BF524391
Arfgap2
Srebf2	ENSRNOG00000007400	Rn.41063	300095	NM_001033694.1	NP_001028866.1		BC101902 NM_001033694 DN935534 CK602944 DN933584 CA512671 DN932605 CA506091 BQ781936 AW916150 DV728371 CB581960 DV721113 AI170663 BU671411 AI011723 CB610187 BU759747 AA945718 BI303051 AA875246 CB718596 BF282363 BF562965 CB719675 AI703710 BE103519 AA874888
Rer1
B3gat1	ENSRNOG00000007142	Rn.88274	117108	NM_054003.1	NP_446455.1	[Rat230_2] 1369448_at [RAE230A] 1369448_at [Rat230_2] 1376913_at [RAE230A] 1376913_at [RG_U34A] D88035_at [RT_U34] D88035_at [RG_U34B] rc_AA925375_at	D88035 NM_054003 CO395185 CB556596 CB578064 AW141091 BF556246 CB726263 CB732199 CB785421 CB742277 BE097773 CB797363
Phca
Abcb1b	ENSRNOG00000022719	Rn.144554	24646	NM_012623.2	NP_036755.2	[Rat230_2] 1370583_s_at [RAE230A] 1370583_s_at [RG_U34A] M81855_at [RT_U34] M81855_at	M81855 NM_012623 AY082609 BC107560 CF109903 DN936277 CK475419 CK480890 CO564887 CB727009 AI179258 DW288719
Abcb11		Rn.14539	83569				U69487 NM_031760 AF010597 XM_579531 DW396618
Sgms2
Rhbdf1	ENSRNOG00000020594	Rn.6381	303008	NM_001030034.1	NP_001025205.1	[Rat230_2] 1374191_at [RAE230A] 1374191_at [RG_U34B] rc_AI060130_at	BC099777 NM_001030034 DN933307 CK356490 CK365039 DN933401 BQ201545 CK473826 BQ203656 CB545369 DV724003 CB546806 CB706500 CB706935 CB547169 AA956764 AI060130 BM390706 BM390773 BF562091 AA848759 AI233988 BG371660 CR468400 CR467473 BG371646 BF420416
Slc35a5
Copg	ENSRNOG00000010474	Rn.50150	297428	NM_001031822.3	NP_001026992.1	[Rat230_2] 1371810_at [RAE230A] 1371810_at [Rat230_2] 1372464_at [RAE230A] 1372464_at [RG_U34B] rc_AI029506_at [RG_U34C] rc_AI234091_at	BC129074 AB158426 AB158425 NM_001031822 BC104705 EV779653 EV775640 EV776076 DN936687 DV729104 CO399345 CO386539 EV766403 DV728083 CV072878 CK598163 DY314948 CO572420 DY553455 DY545288 CK482200 CB569189 CK364969 CK481278 CB568401 CO571376 CK364998 DN936473
LOC503165		Rn.161999	503165				BC099081 NM_001044273 DN933157 EV780631 CK596786 CV111718 CO557379 CO568197 DN947871 DN948342 CO813768 CO564354 CD373204 CB322980 CV797737 CF114308 CA339464 CB583325 BP484790 BP479247 BQ206682 CB718401 CK838986 BF411166 BP477202 AI104127 CO572963 AI706186
Sec22b
Abcb4	ENSRNOG00000029207	Rn.82691	24891	NM_012690.1	NP_036822.1	[Rat230_2] 1369161_at [RAE230A] 1369161_at [RG_U34A] L15079mRNA_s_at [RT_U34] L15079mRNA_s_at	L15079 NM_012690 L25849 CO560489 EB469569 DY472165 DW327657 DW324101 DW312642 DW294883 DW291993 DW289470 CB698474 CR477059
Coro7	ENSRNOG00000004146	Rn.13808	192276			[Rat230_2] 1388151_at [RAE230A] 1388151_at [RG_U34A] Y15054_at	XM_220167 Y15054 CO563579 AW914667 CK475407 CO403443 CA504638 CA511356 CO559244 AW142262 CB580548 DV214958 CK839020 BQ211892 BE119635 EV766062 CB716383 BE109385 AW533086 BF551428 CB788977 CB696087 CB807138 CB807919 CB776816 CB778137 CR469678 AI045303 CB69
Steap4
Dhcr24	ENSRNOG00000006787	Rn.9470	298298	NM_001080148.1	NP_001073617.1	[Rat230_2] 1372012_at [RAE230A] 1372012_at [RG_U34C] rc_AI102972_at	AY921220 AY310319 NM_001080148 BC091254 EV775234 EX489048 CO555830 CO560236 CO557159 CO401293 CV112116 CK474665 CO562030 DY471658 CN544827 CK365978 CF109264 CK483768 CO565089 DY548195 CN542256 CN542848 CK838546 CB724537 BP503769 DW398306 DV215397 CB584180
Ykt6	ENSRNOG00000014785	Rn.6525	64351	NM_031692.1	NP_113880.1		EV763144 EV770584 EV765142 CK601705 CO383003 CV114428 CK365630 CK478342 CK600511 CV076367 BQ199173 CV075012 CV114764 BQ210831 CB325807 DY310651 DY566250 BQ201842 CK483961 CK367016 CK367614 CV796306 BM391393 BQ200953 BI279806 AW914147 CB557768 BF284238 AW9
Chst1	ENSRNOG00000007989	Rn.16695	295934	NM_001011955.1	NP_001011955.1	[Rat230_2] 1384192_at [RAE230B] 1384192_at [RG_U34C] rc_AA819913_at	BC086551 NM_001011955 CO384735 CO398936 AA819913 CB546703 CO568188 CB729431 CB735847 CB744209 CB545087 AI180039 CB775561 BF282265 CR464882 DV214775
Tpst2	ENSRNOG00000000664	Rn.3659	288719	NM_001008508.1	NP_001008508.1	[Rat230_2] 1398994_at [RAE230A] 1398994_at [RG_U34A] rc_AI230778_at [RT_U34] rc_AI230778_at	BC086518 NM_001008508 CV115861 CO383856 CO560796 CO556946 DV726521 DN937285 CK602131 CK843745 CO558237 CO567277 CK364598 CK367223 BP467767 CB578612 CF112879 AI230778 BI301193 AA894309 AW141655 BP477967 AA893412 BP478294 BP479386 AA893149 BP467015 AI103328
Manea	ENSRNOG00000008626	Rn.10855	140808	NM_080785.2	NP_542963.2	[Rat230_2] 1376660_at [RAE230A] 1376660_at [Rat230_2] 1387570_at [RAE230A] 1387570_at [RG_U34A] AF023657_at [RG_U34A] rc_AI639462_at	NM_080785 AY599499 CV103818 DV729164 CB726469 CB769726
Sppl2b
Ebag9	ENSRNOG00000004220	Rn.64132	299864	NM_001009665.1	NP_001009665.1	[Rat230_2] 1390439_at [RAE230A] 1390439_at [Rat230_2] 1391510_at [RAE230A] 1391510_at	BC087093 NM_001009665 DN930813 CK601644 CK471868 BQ191165 CO384665 BQ208688 BP504105 CF115256 BG372835 CB585100 BF563139 BF282860 BF398331 AI169419 DV718461 CB718638 BG672600 CB721027 BF396627 DV726673 BP489710 BF386114 BP497592 CB770694 AW916739 CB806704
Chst10	ENSRNOG00000012815	Rn.11224	140568	NM_080397.1	NP_536322.1	[Rat230_2] 1367944_at [RAE230A] 1367944_at [RG_U34A] AF022729_at [RT_U34] AF022729_at	AF022729 NM_080397 CO571598 CO396542 BG380676 BQ208741 CK842679 BI395530 BF549691 AI406847 AI007641 AW141378 AI454176 CB792676 CB760723 AW523913 CR464082 CB771670 CB776300 BE098625 BF388273 BF401229 AA851582 AI715808 CO399497 BG381508
Tmco1	ENSRNOG00000003928	Rn.89308	289196	NM_001009631.1	NP_001009631.1	[Rat230_2] 1373391_at [RAE230A] 1373391_at [RG_U34C] rc_AA819295_at	BC088319 NM_001009631 EV763878 EV764112 CO557398 CO570302 CV107101 CO571862 CO560766 CV120038 CO559945 CO563494 EB467148 DY318515 BM390343 AI236310 CF978001 BE109568 CB610184 AW918556 AA819295 BF549854 AF531432 CB715756 CB712272 CB714609 DW330118 BI292068
Ndfip1	ENSRNOG00000013562	Rn.59254	291609	NM_001013059.1	NP_001013077.1		BC085887 NM_001013059 CF110745 EV776429 EV770508 EX493119 CO560088 CK474431 CO405592 BG671404 CO394120 CK603168 CO398503 CK472384 CO398710 CO562626 CK597711 CO387593 DY311179 CO383407 CO406129 BG671512 BQ205376 CK602657 CO554228 CK475397 CK477108 CB315891
Pomgnt1	ENSRNOG00000023455	Rn.162088	362567	NM_001007747.1	NP_001007748.1		BC083641 NM_001007747 EV769528 EV771554 EV766317 EV771481 CK597482 CK477575 CV115034 DY311995 CA504618 AW915001 CK843137 BQ207702 BM391573 BQ195759 DV216394 BF558105 BP500956 AI228672 CB612768 BF406823 CB713136 AI236774 CB729292 CB737610 CB743171 CB793603
Unc50	ENSRNOG00000018128	Rn.3446	192356	NM_138919.2	NP_620274.1	[Rat230_2] 1398865_at [RAE230A] 1398865_at [RG_U34A] rc_AI008423_at	BC061976 NM_138919 AY017209 EV776812 CO389690 CF110627 DV718403 DV718503 CB313043 CV114712 CV116240 CO401903 U96638 CO557514 CA508254 CA509922 CK841024 CO575484 CO389540 CO573432 CO390204 CK475800 DY555006 DW398405 BP493340 AW913833 BI274353 CA340685 CB58
Itm2b	ENSRNOG00000016271	Rn.107335	290364	NM_001006963.1	NP_001006964.1		BC083735 NM_001006963 CF111200 EV778888 EX492908 EX490818 EX489606 CO397592 CO384548 DN934069 CK601724 CO405297 EX490378 CO389700 DN931959 CO554070 CB314083 CB315660 BG664120 CO402315 CK471771 DN936274 CO568698 DN933997 CK482523 CK595999 CK471869 CO393210
Trappc3	ENSRNOG00000010550	Rn.925	362599	NM_001008376.1	NP_001008377.1	[Rat230_2] 1372284_at [RAE230A] 1372284_at [RG_U34C] rc_AI232369_at [RG_U34A] U47316_s_at [RT_U34] U47316_s_at	BC086377 NM_001008376 EV779073 CO569826 DV722615 DN948229 CO389020 DN947794 DY316901 CV104634 CO386867 BQ199944 DY568134 AI104319 AI232369 BQ198892 DV215369 CB611454 AA817958 DY472153 CK843640 BF542237 CB734249 CB715256 AI180118 BF388937 BP470343 BG380234
Glg1	ENSRNOG00000018668	Rn.89086	29476	NM_017211.2	NP_058907.1		NM_017211 EV772448 EV778708 EV777235 CV109803 CV118344 EV775902 CO569934 CK600981 CO393143 CO555984 BQ210743 DN931350 CO396232 CA506470 BU759417 BQ781948 CK839310 CB578664 BE119693 CB608027 CB615610 CB609934 CB611301 AI176461 BE103096 CF978298 AW434865 CB
Gosr1	ENSRNOG00000003971	Rn.8228	94189	NM_053584.2	NP_446036.1	[Rat230_2] 1388796_at [RAE230A] 1388796_at [Rat230_2] 1395555_at [RAE230B] 1395555_at [RG_U34C] rc_AI169291_at [RG_U34A] rc_AI177943_s_at	NM_053584 BC126068 EV767850 CO402655 CO395379 DN930690 CA512572 CK477132 CA505995 CV079760 CO556799 DY313867 CK479460 BG670918 BI284177 CK845753 CA333718 CV111778 CA338781 AI169291 DV729025 CB583047 AI411327 CB607751 BP492287 AI176083 AA924667 AI548574 BF
Tmed2	ENSRNOG00000001053	Rn.1022	65165	NM_031722.2	NP_113910.1	[Rat230_2] 1389940_at [RAE230A] 1389940_at [Rat230_2] 1398824_at [RAE230A] 1398824_at [RG_U34A] rc_AA866460_at [RG_U34A] X92097_at	NM_031722 BC062036 CF111022 EV767284 EV776267 EV773169 EX492987 EV776057 DN936528 EV775656 EV767322 EX492412 DV723470 EX492832 CX570172 EV773737 CK597957 CX570173 CO559979 CO390046 CO559158 DY320862 CO389663 CO385820 CV115194 CB569232 DY316834 CK476528 CK
Bet1	ENSRNOG00000011008	Rn.3953	29631	NM_019251.2	NP_062124.1	[Rat230_2] 1368881_at [RAE230A] 1368881_at [Rat230_2] 1372710_at [RAE230A] 1372710_at [RG_U34C] rc_AI175027_at [RG_U34A] U42755_at	NM_019251 BC062408 EV764341 DV728325 CX569657 CO556204 BG667578 DY318836 CO389103 CK472001 DV725541 CK479234 DV721194 EX490306 CO568416 CK596544 CA510038 DY471106 CK364656 DY309898 CO557881 DY311449 BG671823 DY319389 CK471515 CO557548 CO574494 CO810877 DY
Lman1	ENSRNOG00000024470	Rn.25734	116666	NM_053886.1	NP_446338.1	[Rat230_2] 1368848_at [RAE230A] 1368848_at [RG_U34A] U44129_at	U44129 NM_053886 EV762398 EV762866 EV776274 EX489312 CO554029 CO392988 DV718720 CV116204 CB326119 CB322707 CO559833 CO555867 BQ190195 CV121738 DY566135 CO401779 CO802702 BQ208984 AW520783 CB607979 AA892901 BI288864 BM385850 CB614497 BQ192256 AI179284 AA99
Pja2	ENSRNOG00000015528	Rn.18446	192256	NM_138896.1	NP_620251.1	[Rat230_2] 1375421_a_at [RAE230A] 1375421_a_at [Rat230_2] 1387903_at [RAE230A] 1387903_at [RG_U34A] D32249_s_at [RN_U34] D32249_s_at [RG_U34A] E13644cds_s_at [RN_U34] E13644cds_s_at [RG_U34A] rc_AA894089_s_at [RN_U34] rc_AA894089_s_at	D32249 NM_138896 BC074015 EV763522 EV775236 EV765938 DV725423 EV763067 CR754846 CR756106 CF110108 CK598712 BG668033 CO395000 CO398016 CK596005 BG671517 CK600818 CK478274 DN931322 CV121403 CO393901 CK603180 CK598717 CK479057 DV722878 BG671572 CK359791 CO57
B3galt4	ENSRNOG00000000471	Rn.24575	171079	NM_133553.1	NP_598237.1	[Rat230_2] 1368346_at [RAE230A] 1368346_at [RG_U34A] AB003478_at [RG_U34A] AB003478_g_at	BC126083 AB003478 NM_133553 BI294800 DY320531 CO559289 AW142331 CN544599 BF287244 AI231442 BF563002 AW919629 CK843058 AW524175 BF414708 CR466148
Stx6	ENSRNOG00000003402	Rn.100217	60562	NM_031665.2	NP_113853.1	[Rat230_2] 1369568_at [RAE230A] 1369568_at [Rat230_2] 1374174_at [RAE230A] 1374174_at [Rat230_2] 1388556_at [RAE230A] 1388556_at [RG_U34B] rc_AA801183_at [RG_U34A] U56815_at [RN_U34] U56815_at	NM_031665 BC081769 U56815 EV773895 EV770442 EV769396 CO395095 DV715504 CK603702 CK477478 DN947835 CO400374 BP474085 CV079693 CN544568 CK844084 BG381589 BP483135 BQ780560 AI410943 AI177855 CV796424 CB717880 CB717907 BP484094 BE111970 AA801183 BI302902 AA90
Chpt1	ENSRNOG00000005487	Rn.203263	362866	NM_001007750.1	NP_001007751.1	[Rat230_2] 1379770_at [RAE230B] 1379770_at [RG_U34C] rc_AI171601_at [RG_U34C] rc_AI232230_at	BC082074 NM_001007750 CK595866 DN934805 CK602867 CV121568 CV108169 CF108638 CK475114 CO385718 DV718582 BU671291 BF559618 CK473349 CB717353 BF548397 BF282951 CB548121 AI232230 AW916921 BF522250 CB766576 AA965016 AA849545 AI511041 CB694621
Arcn1	ENSRNOG00000013843	Rn.2185	300674	NM_001007662.1	NP_001007663.1	[Rat230_2] 1391658_at [RAE230B] 1391658_at [Rat230_2] 1398896_at [RAE230A] 1398896_at [RG_U34B] rc_AA946440_at	BC081979 NM_001007662 CF110637 EV766414 EV769632 EV773841 DV725400 EX492934 EV777929 EV774484 CK598617 CO388874 EV771294 CK470742 DV720919 CO393079 CO567519 CK600367 DV727475 CO558000 CO402083 CK472940 CO573234 CK470948 CO554735 CV120914 CK476865 DV714816
B3gnt7	ENSRNOG00000018267	Rn.39638	316583	NM_001012134.1	NP_001012134.1		BC081994 NM_001012134 CO390357 CK474828 CO569063 CV120006 BQ203902 CK843462 BE113010 AW921422 AW920060 BQ206148 CB736399 AA850449 CB787285 CB789631 CB791267 BE098162 BF419239 CB804960 AI180029 BF560213 CB702850 CB691952 CR462153
Tmed10		Rn.8509	84599				AJ004912 NM_053467 CF110907 EV762209 EV766061 EV777471 EV762503 EV773122 EV767411 EV766271 CK471718 CV102558 CO382287 CK482359 DY321013 DN934810 CK481748 CV119709 DN932030 CO397954 CO566106 CO569270 EV765651 CA512325 CO574100 BG673257 CO558304 CO573745 CV
Agtrap	ENSRNOG00000008619	Rn.8471	298646	NM_001007654.1	NP_001007655.1	[Rat230_2] 1375566_at [RAE230A] 1375566_at [Rat230_2] 1382272_at [RAE230B] 1382272_at [Rat230_2] 1390845_at [RAE230B] 1390845_at [RG_U34B] rc_AI009146_at [RG_U34C] rc_AI179288_at [RG_U34C] rc_AI180275_at	BC082019 NM_001007654 EV777281 DN931408 DN933749 CK473742 DN935231 DN955993 DY318572 DY311553 DN936566 DY562938 CK481664 CA334402 CB578514 AI180275 BQ190153 BU671113 AW916112 AI009146 CB762089 BI295814 AW916276 AA946541 BE115338 BF558907 BE114526 BE115163
St6galnac3	ENSRNOG00000028683	Rn.88072	29758	NM_019123.1	NP_061996.1	[Rat230_2] 1368882_at [RAE230A] 1368882_at [RG_U34A] rc_AI231519_at	L29554 NM_019123 BC072501 EV780779 CK366326 CO555566 CX570772 CB609410 BP468661 AW141837 AI231519 AA850395 AA956521 AA946536 AA859015 BF545706 AW533378 CR473505
B3galnt1
Slc35a3	ENSRNOG00000015627	Rn.162630	310808	NM_001012082.1	NP_001012082.1	[Rat230_2] 1395589_at [RAE230B] 1395589_at	BC079371 NM_001012082 CK482568 CK482249 CB324915 CB327181 CB328361 DW398276 DW398068 DW397421 DW397076 DW397045 DW396940 AW534161 DW395304 AW530076 DW390321 DW393933 DW388555 CB759754 DW387951 CB545754 AW141832 CB779576 BI294492 BF564396 DW377171
Irgm	ENSRNOG00000031138	Rn.20356	303090	NM_001012007.1	NP_001012007.1	[Rat230_2] 1391489_at [RAE230B] 1391489_at [RG_U34C] rc_AI073106_at	BC079106 NM_001012007 CK476330 CK475974 CO565426 CO569966 AW914858 DV725253 BF550914 CB699129 AI407339 CB813336 DW370615
Rab21	ENSRNOG00000003923	Rn.162952	299799	NM_001004238.1	NP_001004238.1		BC079323 NM_001004238 CO573983 CK597943 CV104949 CF111792 CN541090 CK365880 BP483525 DY568391 DV725580 CA338842 CB326805 DV214278 BQ211045 CB582701 DV216120 CX570891 AI234149 BM386264 CB720548 CB711824 BI276387 BM388070 AA850763 BP470610 AI547483 CB742841
Sh3glb1	ENSRNOG00000012957	Rn.203013	292156	NM_001011929.1	NP_001011929.1	[Rat230_2] 1382007_at [RAE230B] 1382007_at [Rat230_2] 1391759_at [RAE230B] 1391759_at [RG_U34C] rc_AA819246_at [RG_U34B] rc_AA964563_at [RG_U34B] rc_AA996977_s_at [RG_U34B] rc_AI009842_at	BC079085 NM_001011929 EV770084 DV723690 CK475441 CO395089 CK596011 CK653079 CV076812 EV777750 CK601790 CK603090 CO573711 CK603638 CO566745 CA512921 CK471067 CK359123 CV111519 CO386066 CO390116 CV103284 CK596305 BG671825 CO556551 DY312017 CO396162 CV103554
Cog6	ENSRNOG00000013660	Rn.105874	310411	NM_001004262.1	NP_001004262.1	[Rat230_2] 1398471_at [RAE230B] 1398471_at	BC079442 NM_001004262 DN937677 CK598053 CK470970 CV117850 CK476136 DY315036 CB716788 CB731821 CB744694 CB764002 DW386529 CB701703 CR466413 D86762 CR754796 CR756061
Galnt5	ENSRNOG00000004645	Rn.30048	83627	NM_031796.1	NP_113984.1	[Rat230_2] 1387554_at [RAE230A] 1387554_at [RG_U34A] AF049344_at	AF049344 NM_031796 DN932956 DN935668 DN935430 DY321054 BU758935 BU758485 CN544467 CB745263 CB315956
Stx18	ENSRNOG00000006139	Rn.53006	360953	NM_001012151.1	NP_001012151.1	[Rat230_2] 1372512_at [RAE230A] 1372512_at [RG_U34C] rc_AI172102_at [RG_U34A] rc_AI638998_at	BC079183 NM_001012151 CK598677 CK595254 CK600103 CK596758 CK599881 CK600668 CV118546 CK480374 CV118166 CO399888 CV104775 CO574185 CK845001 BU759757 CK603581 CK475264 DV727667 BQ192622 CK470993 BE113340 CB577234 BQ207433 CK842248 DV723840 DY471479 AI172102
St3gal5	ENSRNOG00000010284	Rn.22706	83505	NM_031337.2	NP_112627.2		NM_031337 BC078798 AB018049 EV763259 CK473297 CK601305 CO397725 DY321139 CO395549 CK479900 CK479319 CO563635 BQ783088 CO396643 CO397141 BQ782039 CO570603 DY311163 DY560729 BQ780105 BQ782163 BQ190538 CB576898 CD372253 CD371370 CK839399 AA891794 BP472137 BQ
Golga7	ENSRNOG00000017956	Rn.4105	361171	NM_001007731.1	NP_001007732.1		BC078959 NM_001007731 CF110495 EV768829 DV726674 CK653521 EV777441 EV780795 CK653507 CK595523 CV075049 CO401603 CK602957 DY471177 CO567516 CO388371 CO554175 CK473625 CO397626 CV109876 CK483034 CK472285 DY310864 CO570517 DY318189 CK366516 CK478538 CO558073
Sec16b
Gyltl1b	ENSRNOG00000006353	Rn.205174	311202	NM_199107.1	NP_954538.1	[Rat230_2] 1395652_at [RAE230B] 1395652_at	BC061762 NM_199107 CB605771 EV771322 CK473091 CA338455 CB616307 BF399987 BI296264 BF410938 CB768181 CB706484 CB706674 BF399954 BF399858 CB810555 DW322700 BI293941 DW305745 DW304015 DW295270 DW375477 BF402191 AI501703
MGC72614	ENSRNOG00000010183	Rn.20514	310540	NM_199105.1	NP_954536.1	[Rat230_2] 1379444_at [RAE230B] 1379444_at [Rat230_2] 1384617_at [RAE230B] 1384617_at [Rat230_2] 1398387_at [RAE230A] 1398387_at [RG_U34C] rc_AI071372_at	BC061747 NM_199105 EV769708 EX489670 DN948640 CA512513 CV115683 CK479078 CK355347 CO568826 CO560498 CA505944 CA334388 CK844301 BF549607 CB583757 BM386425 AI009530 BF283796 AW917693 CB760554 AI385260 AI009680 AA819917 AI030883 CB705170 AI071372 AA848709 BE
Galnt13	ENSRNOG00000005335	Rn.39371	311039	NM_199106.1	NP_954537.1		AY371923 NM_199106 CO405596 AW141757 CB582908 BG670402 AI137207 AI231575 CB725318 AI577910 AI103845 AW918862 BE101999 AW523517 CB806277 AI146017 AA998933
Scap
Chst7	ENSRNOG00000004258	Rn.153551	302302	NM_207600.2	NP_997483.1	[Rat230_2] 1386798_at [RAE230B] 1386798_at	NM_207600 BC111079 AY216524 CV079935 CV079879 CB738636 BF411907
Clstn1	ENSRNOG00000016398	Rn.99876	313717				XM_243040 AY569014 DN936244 DN933915 CO402869 CO398268 CO394221 CO398748 CO399579 DY320946 CO569792 CB322496 CB323561 DN933258 CD371006 CK469376 DN947869 CA506118 CA505206 DV213465 BM391603 BM386530 DV213780 CB584958 BG380899 CA511698 CB615076 AA818494 AW
Psen2	ENSRNOG00000002879	Rn.11045	81751	NM_001013185.1 NM_031087.2	NP_001013203.1 NP_112349.2		X99267 NM_031087 BC078805 AB004454 D83700 CV121043 CV106101 DY317929 CK482569 CO570099 DY310624 CO575731 CK478107 CK480052 CO387664 BM389512 CO569601 BQ195121 CV079280 BQ780449 BU760490 CK842558 BM387163 CK844685 BE112412 BM390645 BE100792 BF542236 AA8179
Galnt11	ENSRNOG00000008117	Rn.211885	311952	NM_199393.1	NP_955425.1	[Rat230_2] 1374624_at [RAE230A] 1374624_at [RG_U34C] rc_AI179979_at	BC062004 NM_199393 DV714302 CK602862 CV109959 CK475163 CO396753 DV718763 CO568753 CK472920 DN933115 CO562572 CK603733 CK479724 CK481175 CO806859 CK483771 DV723045 CK476944 CO562972 DN934394 CO383659 CK473203 DY555885 CA334512 CF114254 BG665148 DV726409 BG
RGD1311260	ENSRNOG00000003214	Rn.23970	303211	NM_001013967.1	NP_001013989.1	[Rat230_2] 1375430_at [RAE230A] 1375430_at [RG_U34C] rc_AI169746_at	BC061881 NM_001013967 BQ199510 BG380739 BM389077 AI169746 CA333938 BG380749 BF282278 BQ211420 AI179963 BG664529 DV715641 BG379971 BM388273 BF412363 AI547466 BF523144 AI549237 H33837 CB700521 AI511256
Fgfrl1	ENSRNOG00000024207	Rn.44953	360903	NM_199114.1	NP_954545.1	[Rat230_2] 1390374_at [RAE230A] 1390374_at	AJ536020 NM_199114 BC097261 CB322491 EV780119 CV105431 CK364596 CB324418 CK482769 BQ205363 CB324544 CN541131 BF523521 CB789110 CB758875 BM390970 BQ206333 BQ209272 AW525378 BM384032 CB323332 BE109933 DW321744 CB327101 DW312213 CB545885 AI715495
Erc1
Clstn3	ENSRNOG00000011156	Rn.162785	171393	NM_134376.1	NP_599203.1	[Rat230_2] 1390986_at [RAE230B] 1390986_at	AJ431642 NM_134376 CO397875 CO396206 CO396791 CK470652 DY316856 CB607883 CB616278 BP499812 CB611309 BE101768 CB730323 CB736985 CB738449 CB738450 CB738451 CB744747 CB788265 CB749890 CB750679 CB750680 CB751318 CB757343 CB695227 CB798786 CB765267 CB802442 CB
Grb14	ENSRNOG00000031396	Rn.30028	58844	NM_031623.1	NP_113811.1	[Rat230_2] 1368618_at [RAE230A] 1368618_at [RG_U34A] AF076619_at	AF076619 NM_031623 CK600211 CO399429 CK601812 DY308831 CB323588 CF110072 CB720805 BF289166 AW920751 CB732295 CB776562 BI292491 BP498519 AI602009
Abca7	ENSRNOG00000012939	Rn.25281	299609	NM_207598.1	NP_997481.1	[Rat230_2] 1383229_at [RAE230B] 1383229_at [RG_U34C] rc_AI234835_at	AB097814 NM_207598 CB606356 EX490965 EV763962 CO572413 CO572235 CK479316 BQ782620 CB579486 CB545113 CB546464 CB607776 AI234835 CB614120 CB611511 BG380446 CB719645 BF390650 BG375964 BI279367 CB731012 CB731457 CB788729 CB797249 CB763289 CB765772 CB546417 BF
Hs3st2	ENSRNOG00000017659	Rn.49010	293451	NM_181370.2	NP_852035.1		BC128721 AY240873 NM_181370 CX570065 DY310039 DY309322 CO404414 CB545384 BG670456 DV721898 DV724725 DY471493 BG670685 BG376092 BF394633 BF286486 BF393161 BF386801 CB547397 BE119401 BF419816 DY473119 DV713906 AI406753 BF405814
Gcnt3	ENSRNOG00000011086	Rn.43518	286976	NM_173312.1	NP_775434.1	[Rat230_2] 1392209_at [RAE230A] 1392209_at [RG_U34A] rc_AI639436_at	AB098520 NM_173312 BP483568 BP480062 CN542183 BP484950 BQ204195 BP470913 BP470509 BF416888 BQ190444 AI639436 BP471278 CB778545 BI286179
Tmem132a
Fzd5	ENSRNOG00000014678	Rn.24792	317674	NM_173838.1		[Rat230_2] 1382360_at [RAE230B] 1382360_at [RG_U34C] rc_AI180240_at	AB052909 NM_173838 BF282313 AI180240 CB712452 BF561659 AI234226 AI235539 AW144365 AA998191 BE100210 AA998744 BF524321 AW916297
Galnt10	ENSRNOG00000002488	Rn.60224	170501	NM_130742.1	NP_570098.1		AF241241 NM_130742 CK478561 CA513464 DV215242 CV795403 BM392211 BQ207314 AA997578 AI043596 BE120919 BF522221 AW141382 AI510993 CR464095 CB776963 AI764297 BI288391 BF403206 AI412755 CR471656
Xylt2	ENSRNOG00000003728	Rn.22727	64134	NM_022296.2	NP_071632.2	[Rat230_2] 1369722_a_at [RAE230A] 1369722_a_at [Rat230_2] 1369723_at [RAE230A] 1369723_at [Rat230_2] 1372960_a_at [RAE230A] 1372960_a_at [RG_U34A] rc_AA892497_at	NM_022296 BC105767 AJ295749 CB556234 DN932190 CO564456 CO566024 DY320048 DY314414 CB327072 CK845093 CV797286 CB576849 CB325834 AW920191 BQ780400 AA892497 BF288204 AI411741 AW251901 CB734246 CB714529 CB787246 AI711523 AI556399 AW253346 BE116617 BF544955 CB
Xylt1	ENSRNOG00000018459	Rn.162460	64133			[Rat230_2] 1371135_at [RAE230A] 1371135_at	XM_341912 AJ295748
Clstn2	ENSRNOG00000013471	Rn.212755	171394	NM_134377.1	NP_599204.1	[Rat230_2] 1387720_at [RAE230A] 1387720_at	AJ427342 NM_134377 CK598704 CK477041 CF114841 CB749367 CF978032
Lfng	ENSRNOG00000001250	Rn.127809	170905	NM_133393.2	NP_596884.1	[Rat230_2] 1370105_at [RAE230A] 1370105_at [Rat230_2] 1389250_at [RAE230A] 1389250_at [RG_U34C] rc_AI236775_at	NM_133393 BC070933 AB054539 EV780186 CO565491 CK364994 AI236775 CB783969 CB727464 CB744001 BF545295 CB775850 BE108447 CB809877 CB694059
Bnip1	ENSRNOG00000020753	Rn.16757	140932	NM_080897.1	NP_543173.1	[Rat230_2] 1367863_at [RAE230A] 1367863_at [RG_U34C] rc_AA819398_at	NM_080897 AF454391 CV113401 CV106841 BU759820 CK845372 AA819398 BM390333 CF114986 BF395584 AW251502 BF555265 BF559338 BE104237 AI175607 BI288132 BI290479 BQ193909 AI073245 AI146096 AI717123 CR466592 AI715830 BF414352 AI710487 BE111006 BI395757
B3gnt5	ENSRNOG00000001907	Rn.144639	116740				AB045279 BU671600 CB614787
Plce1	ENSRNOG00000014276	Rn.64650	114633	NM_053758.1	NP_446210.1	[Rat230_2] 1368980_at [RAE230A] 1368980_at	AF323615 NM_053758 CB557067 BM387079 BI289997 BI280857 BI286370 BF567828 CB728639 BG380101 AW522814 CB797101 BF395856 CB779827
Entpd6	ENSRNOG00000007427	Rn.27017	85260	NM_053498.1	NP_445950.1	[Rat230_2] 1368315_at [RAE230A] 1368315_at	AJ277748 NM_053498 DN930664 DY309169 DV726558 CK473375 DY320469 DY313172 CB576935 CB577389 BI278607 CB609187 CB611741 CB715617 CB715687 BI275038 CB728428 CB714186 CB714855 CB751037 CB794220 CB764482 CB766876 CB768169 AI454808 BF553658 CB778308 CB702578 BG
A4galt	ENSRNOG00000009736	Rn.48584	63888	NM_022240.2		[Rat230_2] 1369027_at [RAE230A] 1369027_at [RG_U34B] rc_AA998028_at [RG_U34A] rc_AI639076_f_at	NM_022240 BC097323 AF248544 CV103633 BI285824 CB747511 CB744467 AW535946 BF552844 AI111630 CR462249
Scamp5		Rn.24420	65171				AF240784 NM_031726 AW141090 AI102063 AI229234 CB792226 BE112205 BE098065 AW141094 CB772392 BI297117 BE096880
Chst3	ENSRNOG00000000572	Rn.64646	84468	NM_053408.1	NP_445860.1	[Rat230_2] 1369512_at [RAE230A] 1369512_at	AF178689 NM_053408 CB814085
Rfng		Rn.168817	60433				BC062031 AB016486 NM_021849 EV775132 EV779510 CO571409 CO394325 CV076585 BU758823 CB578967 CB579492 CB580842 AI599568 BM389714 BU758565 CB614158 CA340636 BG666037 AI007738 BF559004 CB762399 BI290614 CB801552 AI763729 AA899517 AI501792 CR473097 AI411456
Rab6a	ENSRNOG00000018176	Rn.1695	84379			[Rat230_2] 1371103_at [RAE230A] 1371103_at [Rat230_2] 1372707_at [RAE230A] 1372707_at [RG_U34A] rc_AA799784_at	XM_001062702 CX570445 CO403824 EV771952 CO395172 CO403051 CV111196 BG673213 CK472405 CO394129 BG671564 CK839654 CV110696 CO399078 DV718036 CA508784 CO399621 DN933601 CO565478 CV110671 BQ207257 BG668722 CA504750 BG668732 CF978296 CK358797 BG669489 AA799784
Galnt7	ENSRNOG00000012037	Rn.207200	29750	NM_022926.1	NP_075215.1	[Rat230_2] 1369431_at [RAE230A] 1369431_at [RG_U34B] rc_AA925746_at [RG_U34C] rc_AI237681_at [RG_U34A] rc_AI639076_f_at	AF076167 NM_022926 EV766872 EV774168 CA510664 CK842612 CB727624 BE112748 CB766634 CB706171 CB706209 CB779038 CB694636
Mbtps1	ENSRNOG00000015173	Rn.2362	89842	NM_053569.1	NP_446021.1		BC061855 AF094821 NM_053569 CF110355 EV780636 EV771568 EV779272 EV779265 EV779715 EV766460 CO396241 CK602011 CK482037 CA510555 CO403816 CO393291 CO575533 CO565317 CK367000 CN543601 CO390358 DY313908 DN948625 CV110110 BQ205184 CA508170 CN540986 EX490339 CN
Nsg1	ENSRNOG00000005700	Rn.2865	25247	NM_024128.3	NP_077042.2	[Rat230_2] 1387817_at [RAE230A] 1387817_at [RG_U34A] rc_AI044508_s_at [RG_U34A] V01543mRNA_at	BC060538 NM_024128 EV771348 DV718645 EV774704 CO400769 CO403401 CO405292 DN937383 DY319763 CB314042 CV112332 CB569127 DY311931 CA945900 CK359236 CO400446 CO554565 CO402005 CO403727 DV724870 DY317564 DY309732 DY315961 CB724308 DV215099 BG669092 CF114011 CB
Rasgrp1	ENSRNOG00000005404	Rn.162685	29434	NM_019211.2	NP_062084.2		AF081196 NM_019211 AF060819 CO398121 CO395918 CV073811 CA338665 BF563256 AW527120 CB706424
B3gat2		Rn.42869	64544				AB010441 NM_022609 AF106624 BF566519 AW522163 CR469191
Cav1	ENSRNOG00000006694	Rn.22518	25404	NM_031556.1 NM_133651.1	NP_113744.1 NP_598412.1		BC078744 BC128717 BC104689 CF111012 EV780065 EV779244 EX492573 CB569901 CO572775 DN932337 CO397576 CF110679 CX570365 CO554520 CO396006 CO399457 CK478723 CK476444 CK367369 CK356979 CK366175 CO401189 CO572787 CK366246 CK364367 CK476565 BG663090 CK364516 BQ2
Slc35a2
Rab2a
B3galt1
Cav2	ENSRNOG00000006411	Rn.81070	363425	NM_131914.2	NP_571989.2	[Rat230_2] 1370135_at [RAE230A] 1370135_at [Rat230_2] 1377642_at [RAE230B] 1377642_at [Rat230_2] 1386261_x_at [RAE230B] 1386261_x_at [Rat230_2] 1390800_a_at [RAE230B] 1390800_a_at [RG_U34B] rc_AI010103_at	NM_131914 BC062059 CK471722 CK483195 DV726441 CF110326 CX570273 DY472271 CK365463 CK478672 CK477771 DV717135 CK477461 DN934156 EX488955 CK475757 CO563312 CK475476 DV728440 BU671190 DV717965 DV719953 DV720145 CB582307 AI010103 CB607482 CB610142 AI408342 CB
Gabarapl2	ENSRNOG00000019425|ENSRNOG00000033345	Rn.64537	64670	NM_022706.2	NP_073197.1		NM_022706 BC088139 AB003515 BG666876 CO561227 CO397434 CB314790 CB316422 CO557173 CO569750 BG671674 CB566914 CV108388 CO393091 CK366265 CB567635 CO568708 CB327491 CF976369 CR755072 CR756332 BP467981 DV714267 CF976371 BQ199185 CF110408 BG664813 BC058145 CB
Mbl2		Rn.9667	64668				AY325178 AY325174 M14103 EX489071 X05023 NM_022704 DY570874 DY575823 DW395284 AI500758 BF545012
Golga3
Gnai3	ENSRNOG00000019465	Rn.4368	25643	NM_013106.1 NM_013145.1	NP_037238.1 NP_037277.1	[Rat230_2] 1368029_at [RAE230A] 1368029_at [Rat230_2] 1368030_at [RAE230A] 1368030_at [RG_U34A] rc_AI228247_at	M20713 NM_013106 J03219 DQ120474 DQ120473 EV769015 EV774100 EV775127 EV777767 EV769493 EV771462 DN932691 CK596466 CO403473 CF108694 CO553996 CO564639 CO562839 DY314441 CV106250 CV797002 DY317534 CO555882 DY314264 DY318789 DY313788 CO558060 CV109966 CB5693
Actr3	ENSRNOG00000003206	Rn.103326	81732	NM_031068.1	NP_112330.1		BC098014 NM_031068 CF110963 CF110962 AB292042 AB292043 EV764308 EV763515 EV779833 EX488613 EV762730 EV770000 CO564990 EV766539 CV077460 CO383928 CO569262 CO556986 CB325654 CO385816 DY318479 CK472779 DY317760 DY317174 CK469114 DV714147 CK478936 CV079073 CK
Rfwd2
Cdc42	ENSRNOG00000013536	Rn.60067	64465	NM_171994.4	NP_741991.3	[Rat230_2] 1367475_at [RAE230A] 1367475_at [RAE230B] 1367475_at [Rat230_2] 1370825_a_at [RAE230A] 1370825_a_at [Rat230_2] 1391127_at [RAE230B] 1391127_at [RG_U34A] rc_AA925473_at [RT_U34] rc_AA925473_at [RG_U34A] rc_AA925473_g_at [RT_U34] rc_AA925473_g_at	BC060535 EV769081 CF110463 NM_171994 EV777198 EV779360 CF111072 EV777294 AF491841 EV771075 CF976511 EV779975 EX491935 EV778251 EV779739 CV104755 DV723507 EV775548 CO385575 CK472479 CO386864 CO565461 CV116940 EV768419 CO397114 BG671286 CV103797 CV119762 CK
Rac1	ENSRNOG00000001068	Rn.29157	363875	NM_134366.1	NP_599193.1		CF110052 EV762669 EV763391 EV768222 EV772014 EV774143 EV778673 EV778314 EV765555 DN948440 EV777798 DN934550 EV766435 CD373154 EV764996 EV777752 CO384832 DN935148 DY311137 DN931844 CK364136 CK471648 AY491395 NM_134366 CO385462 CO567333 CK363649 DY313631 CV
Wasl		Rn.216426	682507				NM_001110365 XM_001064825 DV719374 DY470948 CV103842 CO554443 CO567214 CK471660 CV075588 AW913938 CB326244 CK358060 BP493199 CK483963 DN956098 CA509541 CA505188 CF113952 CV118945 AW143974 AW143198 CK842815 BM385335 BF281831 BM388523 CB579622 CB580278 AW14
Gnptg		Rn.2814	287134				XM_213240 BC098716 CB315206 CK365907 CO562792 CK476161 CO569942 DV720217 CO567531 BQ204348 DN932494 BP504597 BP503128 CN541518 CF109761 BQ211518 CK845502 BP502001 BQ191287 CB611304 CB611779 DV215485 BI274225 CB718760 BF548707 BF550331 AA850288 AW433892 CB
Cyp2e1	ENSRNOG00000012458	Rn.1372	25086	NM_031543.1	NP_113731.1	[Rat230_2] 1367871_at [RAE230A] 1367871_at [RG_U34A] AF056333_s_at [RG_U34A] M20131cds_s_at [RT_U34] M20131cds_s_at [RG_U34A] S48325_s_at	BC081774 J02627 NM_031543 AF061442 EX489909 EX488674 EX488513 EX493466 EX490184 EX491334 EX488274 EX489766 EX492923 EX490793 EX491820 EX491654 EX492172 EX489974 EX492674 EX489185 EX491824 EX488574 CO568540 CO556334 CK472059 EX488231 EX493618 CO567281 CO56
Man1a1
Man1a2
Mapk8ip3		Rn.16158	302983				XM_220232 XM_001060342 CO404514 DN931120 DY314647 CV119117 DY320032 CV114139 DY319796 CK356442 CO401210 CO395233 CO556973 CK600953 CO393491 BQ206884 CO394134 CN541534 BQ209364 AI176465 BQ206885 BI282681 BG666628 BQ211895 CB578499 CB583605 CB545142 CB61589
Scamp3	ENSRNOG00000020504	Rn.98518	65169			[Rat230_2] 1370921_at [RAE230A] 1370921_at [RG_U34B] rc_AA956992_at [RG_U34B] rc_AA956992_g_at [RG_U34C] rc_AI103863_at	XM_342279 EV780821 CO404330 DV726194 CV117676 DN931958 CK599635 CO399107 CK478487 CO570179 CO573817 CO564077 AF295404 CK355779 CK476625 EB472283 DY311861 DY314279 BU758603 DY548427 BP487216 DV728672 BI281156 CB322798 BQ783359 BI279665 CK481674 BP492420 CA
Sec23a
Mall	ENSRNOG00000015599	Rn.48232	362211	NM_001014182.1	NP_001014204.1	[Rat230_2] 1395663_at [RAE230B] 1395663_at	BC090079 NM_001014182 CK365209 CK471815 BQ211271 BQ199638 BE109580 BM390763 DV214757 DV213896 AW534009 CB767959 AW528192 CR476977
B2m	ENSRNOG00000017123	Rn.1868	24223	NM_012512.1	NP_036644.1	[Rat230_2] 1367595_s_at [RAE230A] 1367595_s_at [Rat230_2] 1371440_at [RAE230A] 1371440_at [RG_U34B] rc_AA848811_at [RG_U34B] rc_AA848811_g_at [RG_U34A] rc_AI170268_at [RN_U34] rc_AI170268_at [RG_U34C] rc_AI172570_at	CF111193 CF111194 CR755408 CR754141 EV777361 CR754888 CR756150 CR754890 CR756154 EX491395 EX488063 CO404198 CO404101 CK601698 DN930689 CO554810 CO400729 CO565892 CB568589 CO572303 DN932084 CB315779 BG667960 CO571489 CK596769 CO573867 CO569723 CO397777 CO5
Nos3	ENSRNOG00000009348	Rn.44265	24600	NM_021838.2	NP_068610.1	[Rat230_2] 1371166_at [RAE230A] 1371166_at [RG_U34A] AF085195_at [RN_U34] AF085195_at [RG_U34A] AF110508_at [RG_U34A] AJ011115_at [RG_U34A] AJ011115_g_at [RG_U34A] AJ011116_at [RG_U34A] U02534_at	AB176831 NM_021838 AY695391 AJ249546 AF085195 CO558193 DY314195 AJ011116 U02534 CB577869 AJ011115 CB586285 CB781778 AA893585 AF110508 BF407713 AF093837 U18336
RGD1565432
Lpcat2
Arfip1	ENSRNOG00000010533	Rn.162603	60382	NM_021763.1	NP_068531.1		AY004875 NM_021763 EV776374 CF108928 CK472351 CO387489 CK476358 BG671969 CO383435 CO804175 DY310455 CB584897 CB586097 CB781680 BF544801 BP482848 AI229267 CB747846 CB749006 CB771939 CB811241 CB779979 CB709304 CR469345 CA340497
Bsg	ENSRNOG00000008414	Rn.2269	25246	NM_012783.2	NP_036915.1	[Rat230_2] 1367643_at [RAE230A] 1367643_at [RG_U34A] X54640_at	NM_001109882 AY120888 X54640 NM_012783 BC059145 X67215 EV771708 EV775439 EV769817 EV762298 CF110803 EX487979 DN930984 DN937531 EX491387 DN935485 CO556910 CK597656 EV778468 EV780107 EV765759 CK597539 CO564152 CO382676 CO564548 CO561859 CO399963 CO396454 CO
Gjb2		Rn.218732	394266				BC078952 NM_001004099 CO560464 CV110131 CK482700 DV723646 DV716774 CV112924 BI284279 CO394900 CV076421 CV110985 CV126736 CO562719 CV116932 DV713796 BI284792 BI274680 CB607922 AI179953 CB609771 AI412901 DV721210 BI275954 BI284858 BP466107 CB732490 BI274770
Furin
Tapbp	ENSRNOG00000029500	Rn.51023	25217	NM_033098.1 NM_212491.2	NP_149089.1 NP_997656.1		BC062007 AJ400732 NM_033098 EX488356 EX492458 DN935782 DN934182 DN931290 DN955966 CK357759 CO569178 DN933371 CK363693 CO558075 DN936425 DN937333 CV080218 BU671118 CA334434 CB608217 DN948318 AI407983 CV797616 BF407612 CB714088 CB743289 CB747152 CB751315 CB
Gbf1
Atp2c1	ENSRNOG00000013305	Rn.5805	170699	NM_131907.2	NP_571982.2	[Rat230_2] 1371134_at [RAE230A] 1371134_at [Rat230_2] 1387126_at [RAE230A] 1387126_at [RG_U34A] M93017_at [RG_U34B] rc_AA945848_s_at	NM_131907 BC086994 M93017 M93018 EX490297 EV774135 DV725223 DY315454 DV714014 CK479908 DY309622 DV720795 CA504933 CA512085 CA510561 BG673327 DY471872 CA503508 BQ780509 DV215964 CF115521 DV722491 BP502324 DV216091 AI235235 BP495681 CB607801 BP488754 CB6149
Arf1	ENSRNOG00000030591	Rn.93735	64310	NM_022518.3 XR_006311.1 XR_009550.1	NP_071963.1		BC061552 CF110781 EV766328 EV762817 EV763814 EV776545 EV770323 EV779577 EV771060 EV770123 EV770425 EV767890 EV766168 EX491695 EV775896 EV769833 EV770585 EV765917 EX489881 DN934133 EV776621 L12380 NM_022518 EX488250 EV769862 CV114057 EV776391 EV764371 EX49
Arfgef2	ENSRNOG00000007485	Rn.161866	296380	NM_181083.2	NP_851597.2	[Rat230_2] 1374213_at [RAE230A] 1374213_at	AY255526 NM_181083 DN933723 CA511783 CV078759 CB326842 BM384718 AI555567 BQ207213 BM385505 BM383041 CB546641 CB733084 CB546793 CB748220 AI501482 AI502166 BF544762 CB805984 CB806138 BE329065 CR463321 CB710859
Exoc8	ENSRNOG00000019766	Rn.10901	245709	NM_139043.1	NP_620612.1	[Rat230_2] 1378253_at [RAE230B] 1378253_at [Rat230_2] 1387998_at [RAE230A] 1387998_at [RG_U34A] AF032669_at	AF032669 NM_139043 BQ199629 BF289203 BF289204 AI235100 CB739132 CB765254 CB808815 CB768313
Exoc2	ENSRNOG00000033643	Rn.2869	171455	NM_134414.2	NP_599241.2		NM_134414 AF032666 DV724419 CK482593 CO557300 CO393045 CO396803 CO405801 CO568200 CF113342 BQ782098 BU758429 AW918056 BP492174 CB582051 AW914988 BF284159 CB586622 BF555086 BF389166 BP475684 BP490310 CO575494 AA926322 AA801002 CB786113 CD372303 AA875297 CB
2-Sep
Exoc7	ENSRNOG00000009617	Rn.45761	64632	NM_022691.1	NP_073182.1	[Rat230_2] 1368538_at [RAE230A] 1368538_at [Rat230_2] 1387237_at [RAE230A] 1387237_at [RG_U34A] AF032667_at	AF032667 NM_022691 CO563952 DY312651 DN934908 BI295196 BM388722 BF562771 CB583305 CB607847 CB608593 AI102698 BI395661 AW143422 CB733737 BF565186 BI289162 CB791537 BQ779856 CB696499 BE095885 DW328323 CB769760 AW524002 BP477252 CR457783 AW527437
Exoc6		Rn.1188	50556				NM_019277 CO393858 CK601033 DN930606 DY316841 CK471374 CK603588 CK481500 CV112730 CB720243 CB708846
Exoc4	ENSRNOG00000030510	Rn.51841	116654			[Rat230_2] 1376774_at [RAE230A] 1376774_at [RG_U34A] U32498_at	XM_342655 U32498 CK475395 CO573209 CO388834 BQ201779 CV796331 BG380482 BQ193208 BE108744 CB608817 BF549457 CB717597 CN542457 AI408003 CB716166 AI412610 CA507773 BG669682 CB798451 CB773251 AI070920 CB814502
Exoc6b
Myo5a	ENSRNOG00000022968	Rn.44865	25017	NM_022178.1	NP_071514.1	[Rat230_2] 1368450_at [RAE230A] 1368450_at [Rat230_2] 1393298_at [RAE230B] 1393298_at	AB035736 NM_022178 EV766943 EV763998 DV719156 CO401971 BQ196226 CO573396 DV719871 BP483319 CB576490 CB579372 BP479566 BG672021 BQ203618 DV718305 CB615339 CB609191 BP465800 AI716325 BE097400 BF391555 CB764226 CB779008 BF405428 BE097542 BF405280 CB813829 BF
Myh1
Myh14	ENSRNOG00000020014	Rn.143782	308572			[Rat230_2] 1384264_at [RAE230B] 1384264_at	XM_218617 CB315183 CV117403 DN935765 BQ203994 BQ203761 CB747437 AW532989 CB810783 CB774028 CB778207 CR459880 CB709226 BF522742 CB698153 AJ301656 AI578120
Myh6	ENSRNOG00000025757	Rn.54399	29556	NM_017239.1	NP_058935.1	[Rat230_2] 1368093_at [RAE230A] 1368093_at [Rat230_2] 1387049_at [RAE230A] 1387049_at [Rat230_2] 1396165_at [RAE230B] 1396165_at [Rat230_2] 1398248_s_at [RAE230A] 1398248_s_at [RG_U34A] rc_AA891522_f_at [RG_U34A] rc_AI103920_f_at [RG_U34A] rc_AI104924_f_a	X15938 NM_017239 BC070964 J00752 J00751 EV762182 EV762428 EV769219 EV766059 EV769187 EV767601 EV765426 CO399636 EV765369 CK596105 CO392929 DV724462 CK359174 CK359856 CK358017 CK358941 CK359010 CK356318 CK603096 CK357628 CK359941 CK355879 CK359818 CK358878
Myh7	ENSRNOG00000016983	Rn.202949	29557	NM_017240.1	NP_058936.1	[Rat230_2] 1367928_at [RAE230A] 1367928_at [Rat230_2] 1386993_at [RAE230A] 1386993_at [Rat230_2] 1398248_s_at [RAE230A] 1398248_s_at [RG_U34A] rc_AA891522_f_at [RG_U34A] rc_AI103920_f_at [RG_U34A] rc_AI104924_f_at [RG_U34C] rc_AI232024_f_at [RG_U34A] X159	X15939 NM_017240 EV766530 EV769236 EV764568 EV767058 EV766532 EV762718 EV762850 CK603208 CR754873 CB556290 CK358297 CK359822 CK356441 CR756135 CK358420 CA511611 CR755079 CK358923 CK359494 CK355353 CK359695 CK358865 CK355361 CK359446 CK355266 CK357580 CK35
Myh9	ENSRNOG00000004860	Rn.11385	25745	NM_013194.1	NP_037326.1	[Rat230_2] 1371725_at [RAE230A] 1371725_at [Rat230_2] 1387402_at [RAE230A] 1387402_at [RG_U34B] rc_AA944803_at [RG_U34A] U15764_s_at [RG_U34A] U31463_at	U31463 NM_013194 EX492615 EV772942 CO555007 CO563982 CO402249 CO396319 DY318115 CO556723 CV116455 CV114522 CO568833 CO565529 CV117350 DN948953 CO556111 CV079478 CO394621 CV077411 CA512601 CO565377 CK364064 DN931078 CK367453 CO556154 CK367462 CO573658 CA50
Myo9a	ENSRNOG00000011619	Rn.88901	171296	NM_134335.1	NP_599162.1		AJ001713 NM_134335 EV775734 CF112588 CK598829 BE115913 AW524706 BF419696 AI012698 AW919776 CB788005 CR475887 CB769882 BF562666 CB694498 BF386492 BF522006
Myh10	ENSRNOG00000002886	Rn.98166	79433	NM_031520.1	NP_113708.1	[Rat230_2] 1370158_at [RAE230A] 1370158_at [RG_U34B] rc_AA946377_at [RG_U34A] U15766mRNA#1_s_at	AF139055 NM_031520 EV778838 EV763872 EV766454 EV763702 EV778266 EV779460 EX493109 EV772808 DN948741 U15766 CA503550 CA513262 EV779809 CO554177 CV107476 CA506099 DY545780 DY309056 DY314010 CA510604 BQ208473 DY310457 CO389931 DY316364 CO389135 CK476958 CA51
Myo9b	ENSRNOG00000016256	Rn.33782	25486	NM_012984.2	NP_037116.1	[Rat230_2] 1387866_at [RAE230A] 1387866_at	NM_012984 EV765794 EV764981 DN930925 CK602556 CO559169 CV103934 DY313282 CO562785 CO570954 CV109590 CO395198 CO574870 CV077204 DN934775 DY574695 CB325381 CB580901 BQ211904 AW521323 BQ204588 BM384778 BM391600 AI178160 AW141239 BI284486 CB719273 BF404391 BG
Stx1a	ENSRNOG00000029165	Rn.9943	116470	NM_053788.2	NP_446240.2	[Rat230_2] 1387359_at [RAE230A] 1387359_at [Rat230_2] 1387360_at [RAE230A] 1387360_at [RG_U34A] D10392_i_at [RG_U34A] D12519_s_at [RN_U34] D12519_s_at	D10392 NM_053788 M95734 D12519 AF217191 CO398921 CK367641 CK843589 BF397463 BF567738 CB741098 CO399660 CB790531 CB802046 CR468897 CB699826 BI290256 AW522705 BI290429 BI298288 BF552377 BF420497
Stx2
Stx2_v1
Stx2_v4
Stx2_v3
Stx2_v2
Trim9	ENSRNOG00000007031	Rn.209223	155812	NM_130420.1	NP_569104.1	[Rat230_2] 1383861_at [RAE230B] 1383861_at [Rat230_2] 1387486_at [RAE230A] 1387486_at	AF350422 NM_130420 CO400411 BF386925 BF544251
Snap25	ENSRNOG00000006037	Rn.107689	25012	NM_030991.1	NP_112253.1	[Rat230_2] 1387073_at [RAE230A] 1387073_at [RG_U34A] AB003991_at [RN_U34] AB003991_at [RG_U34A] AB003991_g_at [RN_U34] AB003991_g_at [RG_U34A] AB003992_s_at [RN_U34] AB003992_s_at [RG_U34B] rc_AA943153_at [RG_U34A] U56261_s_at [RN_U34] U56261_s_at	AF245227 NM_030991 BC087699 BG671493 DV727541 DN934272 DY316569 BG666595 BG670217 BG662627 CX569379 CF975782 CF975783 CF975777 CO403848 BG671585 CO403606 CO402260 DY309647 DY315301 CO397164 CO403757 CO398007 DV723667 CF975786 BG672802 CF975785 CF975780 CF
Cplx1	ENSRNOG00000000060	Rn.10133	64832	NM_022864.2	NP_074055.1	[Rat230_2] 1369811_at [RAE230A] 1369811_at [Rat230_2] 1398357_at [RAE230A] 1398357_at [RG_U34A] D70817_at [RG_U34B] rc_AA943896_at	NM_022864 BC093605 D70817 U35098 CO403189 CO405368 CO393596 CO402884 CO405979 CO393999 DY316429 CO405668 DY315903 BI281575 CK839778 BI281681 CB576700 CB577870 CB579028 CB579256 CB582276 CB584380 CB585981 CB586488 CB615349 CB615758 CB616419 CB608690 CB6094
Cplx2		Rn.10134	116657				BG673271 D70816 NM_053878 U35099 BE096002 AI764371
Vamp2	ENSRNOG00000006989	Rn.12939	24803	NM_012663.2	NP_036795.1		NM_012663 BC074003 M24105 AJ133104 DN947883 CO382233 CV111338 CO404050 DN933060 CV106655 CK365121 CA509811 CK367765 CO399399 CB576714 CB583082 CB584163 CO571868 BG380379 CB614550 CB716561 BI278282 BP467105 BP467633 BP466320 CB725082 CB725288 BE120879 CB73
Capn10		Rn.216532	63834				BC085725 NM_031673 AF227909 AB113362 AB113363 EX492724 CO568775 DN931423 BQ780301 CK479684 BE110663 CK474091 DY316613 DY314122 CK844209 CB582018 CB583089 DV726661 DV714345 BF550330 CB727813 CB739924 CB784676 CB787165 CB787574 AI044533 BF284074 AI233917 CB
Cplx3
Cplx4
Stx4
RGD1561155
Fbxo8	ENSRNOG00000010502	Rn.91689	306436	NM_001012050.1	NP_001012050.1	[Rat230_2] 1373835_at [RAE230A] 1373835_at [RG_U34C] rc_AI169345_at	BC088452 NM_001012050 CO568462 CV078506 CB315377 CK471971 CO395572 CV105733 DN948402 CV079512 DY313688 CV110749 CO555476 BQ191129 CA509812 DY317545 AI169345 AI409044 AW916831 DV215442 AI009785 CB581009 CK843699 AW524465 CB607378 AI408428 CB712003 BF568002
Ppil2	ENSRNOG00000026900	Rn.22468	360746	NM_001017383.1	NP_001017383.1	[Rat230_2] 1375440_at [RAE230A] 1375440_at [Rat230_2] 1377894_at [RAE230B] 1377894_at [RG_U34A] rc_AA818726_at [RT_U34] rc_AA818726_at [RG_U34C] rc_AI178489_at	BC085890 NM_001017383 EV777984 CK595252 DN935857 CK599159 DN935366 CO395491 CK481986 CO400405 DY313051 DN937490 DY320023 CO563553 DY321125 CB328225 BQ205036 CA507614 BQ209678 AW919168 BP503655 BF285330 BI283709 CB585622 BF549755 CB616223 BE349650 AI598997
Ube4a	ENSRNOG00000026833	Rn.102204	315608	NM_207610.1	NP_997493.1		BC061761 NM_207610 AY325198 EV762675 EV773391 CF110252 EV774088 CV073914 CV106709 CO567424 DN947762 CO557392 DY309865 BP503773 BP483727 BI294856 DY319437 CA508818 CA506009 CA338285 DV723150 CK842900 BF550268 CN540749 CA339333 CF114984 BG375349 DW397207 CV
Rnf168
Cand1	ENSRNOG00000007834	Rn.32934	117152	NM_054004.1	NP_446456.1	[Rat230_2] 1367972_at [RAE230A] 1367972_at [RG_U34A] E12829cds_at [RG_U34A] rc_AI230395_at	D87671 NM_054004 CF109863 EV772848 EV769876 EV766689 EX492619 EV771468 EV774488 EV777558 CA511850 CK481650 BQ192873 BU758955 CB568167 CV116424 BI275731 CB724472 BP487374 CK841511 BP491967 BQ783146 AW433840 CV463529 BQ192828 BG380486 CB584447 CB585461 BP49
Stub1	ENSRNOG00000019798	Rn.6504	287155	NM_001025625.1	NP_001020796.1		NM_001025625 EV774326 EV778964 EX488402 DN933379 DN931201 EV764245 EX492076 EV774732 CB568781 DY315259 CO561059 CO394035 DY316698 CO562936 CO402060 CB326459 DY317904 CO571923 CV115601 CK841118 DY312365 BQ207439 CK842329 CO567420 DN933196 BI280327 DV215336
RGD1562201
LOC362758
LOC363399
Rbbp6	ENSRNOG00000012806	Rn.95305	308968			[Rat230_2] 1376947_at [RAE230A] 1376947_at [Rat230_2] 1378544_at [RAE230B] 1378544_at [Rat230_2] 1390941_at [RAE230B] 1390941_at [Rat230_2] 1397052_at [RAE230B] 1397052_at [RG_U34B] rc_AI059790_at [RG_U34C] rc_AI178158_at	XM_219296 XM_001073098 BC089931 EV770571 EV775460 EV778699 CO394183 CO554076 CA513205 CA513318 CA508745 CA506659 CV075212 BQ205498 CA945815 AI178158 BQ211964 BF408911 BF408906 BQ209273 BE117471 CK471275 CK839695 AA900525 CB717783 BI277540 CA506605 BF56449
Rnf8		Rn.12463	361815				BC099079 NM_001025727 CK652982 CK483498 CK357010 DY315892 BM384061 CK839331 CV120549 CK364069 BE100453 BF414457 BQ203378 BF412579 CB716151 BF398652 CR469025 BI279168 CB739571 BF554058 CB784793 CB742278 CB791948 CB792865 CB758976 BQ209166 AA996944 BI274501
Ube4b
Nsmce2
Wdsub1	ENSRNOG00000005990	Rn.101918	362137	NM_001014179.1	NP_001014201.1	[Rat230_2] 1377776_at [RAE230B] 1377776_at [RG_U34C] rc_AI070369_at	BC089856 NM_001014179 CO567478 DY309918 CK603751 CK364577 CA509522 BG670446 BF283286 AI070369 AI716014 AI233611 CB749487 BF545570 BF291069
Nedd4	ENSRNOG00000006683	Rn.99540	25489				NM_012986 U50842 CF110688 EV765160 EV766321 EV768818 EV766525 EV765684 EV767303 EV764312 EV765866 EV768462 EV766369 EV762364 CF110862 EV769847 EV770669 EV769934 EV771118 EV774923 EV772798 EV778858 EV769537 BG669121 EV767564 EV764201 EV778560 EX490099 EV76
Ring1	ENSRNOG00000000467	Rn.116589	309626	NM_212549.1	NP_997714.1	[Rat230_2] 1375891_at [RAE230A] 1375891_at [Rat230_2] 1390120_a_at [RAE230A] 1390120_a_at [RG_U34B] rc_AA944239_at	NM_212549 BC098635 CO567564 DN936309 CK365591 CK358613 CB557042 DV724221 BE113351 CB607528 BI300772 AA944239 H35466 BG375053 CB767581 BG379665 CB811834 BM385420 AA894141 BI294587 AI502414 AI716964 CB710820 AA685542 BG374112 AI501508 BF545445
Prpf19		Rn.19573	246216				NM_139333 BC107669 AB020022 EV780638 EV774356 DN936600 DN935261 DN937206 EV776726 DY310246 CO404291 CO565295 CO571480 CV073252 CV074261 CB556381 DY565910 CB556935 CB577800 CB579776 CB583668 CB585105 BF415797 CB609503 CB613537 CB718626 BF286039 CV797812 BQ
Cbx8		Rn.43722	303731				BC099206 NM_001034078 CO573894 BQ781618 BI275819 CO387765 AW144620 BG371616 BI395544 AA964586 BF415668 AI412757
Ubox5
Rnf11
Traf7
Smurf2
Fbxl12	ENSRNOG00000020368	Rn.8828	313782	NM_001025700.1	NP_001020871.1	[Rat230_2] 1378294_at [RAE230B] 1378294_at [RG_U34C] rc_AI179653_at	BC098684 NM_001025700 CV073045 CV080823 CO573570 CV076933 CV111452 CV115192 BF282402 CB750325 AI179653 CB809945 AA955138 CR477048 AA957280
Bre	ENSRNOG00000004364	Rn.1432	362704	NM_199270.1	NP_954891.1		BC061573 NM_199270 CB314587 CK600265 CB316308 CO554627 CK477780 CB315380 CB315314 CO556168 DN932835 BI277044 BI280293 BP499634 BP504077 BI275775 BP489537 BQ780191 AI579205 BP494495 AI230962 BF551077 AW142325 AI171289 AA818692 AW251271 AA998845 CB732526 AI
Brcc3
Atg3
Nol5	ENSRNOG00000016486	Rn.43930	60373	NM_021754.1	NP_068522.1	[Rat230_2] 1368173_at [RAE230A] 1368173_at [RG_U34A] AF069782_at [RG_U34B] rc_AA997933_at [RG_U34A] rc_AI639076_f_at [RG_U34A] U11071_f_at	AF194371 NM_021754 BC087637 EV772779 EV777640 CV075999 DY309611 CO400493 DN930956 CF977021 BQ207073 CA509002 CO385355 BM386233 BQ780535 AI231596 CB583030 CA945909 BM383994 AI103346 CF112553 CF977023 AI070838 CF977022 H35060 AW144747 CB734814 AI236809 AI71
Tfb1m	ENSRNOG00000016549	Rn.62385	308140	NM_181474.2	NP_852139.2	[Rat230_2] 1379949_at [RAE230B] 1379949_at [Rat230_2] 1398211_at [RAE230B] 1398211_at	NM_181474 BC070907 AY198392 EV779769 CV121163 CK355255 DV717299 DV726494 BQ190216 CB584029 BM392077 CK598180 BF563605 CB728890 CB785619 AI010265 CB774577 BG374877
Dimt1l
Pdk1	ENSRNOG00000001517	Rn.11185	116551	NM_053826.2	NP_446278.2	[Rat230_2] 1368079_at [RAE230A] 1368079_at [Rat230_2] 1389075_at [RAE230A] 1389075_at [RG_U34A] L22294_at [RG_U34C] rc_AI101596_at	NM_053826 BC089783 L22294 CO574731 CO562562 CO560350 BQ196494 CA510108 BM390204 AA799306 BM383879 AW531500 AA799305 CV797861 CB728769 CB729438 BI280030 AW520837 CB745838 CB759481 AW142079 CB807816 CB768396 AI579028 AI180297 DW334090 CB710663 CR476214 CV97
Kcnh2	ENSRNOG00000009872	Rn.10970	117018	NM_053949.1	NP_446401.1	[Rat230_2] 1368343_at [RAE230A] 1368343_at [RG_U34A] U75210_s_at [RN_U34] U75210_s_at [RG_U34A] Z96106_at [RN_U34] Z96106_at	Z96106 NM_053949 AY669863 CK600122 CK600128 DY315636 CA505214 CO396158 CA511705 AI176954 BF525130 AI102297 AI175986 U75210 AI556443 CB738189 AW141916 BP470497 AI706006 CB750613 CB792804 CB757626 BQ195436 CB765317 BP470703 BP499903 CB691640 CB692379 AW1412
Bckdk	ENSRNOG00000019485	Rn.31976	29603	NM_019244.1	NP_062117.1	[Rat230_2] 1370842_at [RAE230A] 1370842_at [RG_U34A] M93271_at [RG_U34B] rc_AI008283_s_at [RG_U34C] rc_AI237354_s_at	M93271 NM_019244 U27456 EV765596 CK602821 CK603065 CK599759 DN934040 DY554983 CK599648 CO560726 DN932886 CO573548 CO573649 CR755972 DY316484 CK480695 CV078942 BQ782172 CK480464 CK479351 CO561374 CK356887 CV103641 BI277527 CK358988 DY316790 CV105805 CO3848
Numa1	ENSRNOG00000000417	Rn.66392	308870			[Rat230_2] 1380989_at [RAE230B] 1380989_at [Rat230_2] 1398913_at [RAE230A] 1398913_at [RG_U34C] rc_AI103717_at	XM_218972 BC098753 EV775103 EV773502 EX490663 DN948613 CO556733 EV780308 CO387000 CO563388 DN935392 CV121332 CO573356 CA506005 CO575708 CA512586 CV107305 CO564109 BP482695 CO555797 CK478439 CA506853 CB327299 BQ202958 DY551845 AW915056 CK843904 AI599394 AI
Pdk4	ENSRNOG00000009565	Rn.30070	89813	NM_053551.1	NP_446003.1	[Rat230_2] 1369150_at [RAE230A] 1369150_at [Rat230_2] 1378074_at [RAE230B] 1378074_at [RG_U34A] AF034577_at [RG_U34C] rc_AI175045_at	AF034577 NM_053551 CK601510 CR755081 CR756342 CK359532 AW141076 AI175094 AI172134 CB742870 CB812158 BI290617 DW379281 DW331111
Kcnh1		Rn.11071	65198				Z34264 NM_031742 CX570577 DV725780 BE106652 BF410534 BF410773 H35424 BF401450 AI556449 CB784608 AI237211 AI556582 AW530733 CB807764 AI227758 AA686371 AI235805
Pdk2	ENSRNOG00000004172	Rn.88597	81530	NM_030872.1	NP_110499.1	[Rat230_2] 1367892_at [RAE230A] 1367892_at [Rat230_2] 1386975_at [RAE230A] 1386975_at [RG_U34B] rc_AA957202_s_at [RG_U34A] U10357_at [RG_U34A] U10357_g_at	U10357 NM_030872 BC061823 AF237719 EV780603 EX490407 EX491193 CV107933 CV105035 CK598696 CK469886 CK597351 CO566617 CV104683 CK600623 CK596208 CK474811 CV115417 CK602395 CK480474 CK478712 CO566459 CV103379 CO392905 CV120333 CK469310 CV108340 CK603829 CO56
Kcnh3	ENSRNOG00000032075	Rn.144567	27150	NM_017108.1	NP_058804.1	[Rat230_2] 1368634_at [RAE230A] 1368634_at [RG_U34A] AF073892_s_at [RN_U34] AF073892_s_at [RG_U34A] AJ007627_at [RN_U34] AJ007627_at	AB022697 NM_017108 AJ007627 CO395439 BP487862 BP487868 AF073892 CR466037 CB751495 BF387104
Kcnh5	ENSRNOG00000009542	Rn.48753	171146	NM_133610.1	NP_598294.1	[Rat230_2] 1387697_at [RAE230A] 1387697_at [RG_U34A] AF073891_at [RN_U34] AF073891_at	AJ250280 NM_133610 AF185637 AF073891
Kcnh4	ENSRNOG00000018790	Rn.30035	114032	NM_053630.1	NP_446082.1	[Rat230_2] 1368357_at [RAE230A] 1368357_at [RG_U34A] AJ007628_at [RN_U34] AJ007628_at	AB022699 NM_053630 AJ007628 BF396125 BF413751 BF409520 BF413752
Kcnh8	ENSRNOG00000012711	Rn.30029	246325	NM_145095.1	NP_659563.1	[Rat230_2] 1388042_at [RAE230A] 1388042_at [RG_U34A] AF061957_at [RN_U34] AF061957_at [RG_U34A] AJ007632_s_at	AF061957 NM_145095 AJ007632 DY314994 CB567402
Pdk3		Rn.18101	296849				NM_001106581 CO385261 DY471458 DY313770 BG671993 CV074373 CO385315 BM389330 BU671181 AI179119 AI231465 AA858516 BF415960 BF547733 BP491220 CB717604 AI237280 BF402561 BF404293 BI295351 BF403959 CB736305 CB758026 CB799292 CB767997 BP487529 BF400014 AW534458
Pde8b	ENSRNOG00000010280	Rn.208889	309962	NM_199268.1	NP_954889.1	[Rat230_2] 1380483_at [RAE230B] 1380483_at [RG_U34C] rc_AI072247_at	AB092697 NM_199268 CK478414 CB746393 CB771680 BG372667 BI300942 BE120743
Pde8a	ENSRNOG00000019005	Rn.24771	308776	NM_198767.1	NP_942062.1		AB092696 NM_198767 DV728408 CO384640 DN935187 CO399055 BE110619 CK477682 CV110527 CV795942 CO397921 CV796895 AI317870 BM386012 CB579143 AA965079 BG377379 AW917974 CB726128 CB727236 AI233995 AI410323 CB744835 CB778435 CB545886 CB705359 CB694445 AI575825 BP
Ppp2r1a	ENSRNOG00000011282	Rn.4108	117281	NM_057140.1	NP_476481.1	[Rat230_2] 1375245_at [RAE230A] 1375245_at [Rat230_2] 1381024_at [RAE230B] 1381024_at [Rat230_2] 1397689_at [RAE230B] 1397689_at [RG_U34A] D14418_at [RG_U34A] rc_AA800669_at	BC083859 NM_057140 EV767620 CB315513 EV778326 EV769255 EV775509 EV767898 EV779003 EV775387 EV766834 EV766445 EV774379 EV780369 EV763112 EV764232 EV776342 DN935579 CK603001 DN933554 DN933522 DN937298 CK601091 CO399526 CK603428 CK600413 CO402091 CK471276 CV
Ppp2r5b	ENSRNOG00000021025	Rn.40996	309179	NM_181379.2	NP_852044.1	[Rat230_2] 1377235_a_at [RAE230A] 1377235_a_at	NM_181379 BC090324 AY251278 CO387302 DN934858 CK482993 CA504533 CK365836 DN933050 CK473508 CO568443 CV111116 CN540751 BI281643 CB613183 CB614956 CB717560 CB783635 CF109384 CB784613 CB786245 CB747758 CB748591 BG371600 CB790273 CB792502 CB757147 CB804117 CB
Ppp2r2b	ENSRNOG00000018851	Rn.44437	60660	NM_022209.2	NP_071545.2	[Rat230_2] 1387803_at [RAE230A] 1387803_at [RG_U34A] D14421_at [RG_U34A] rc_AI103238_at	NM_022209 AY251277 BC078834 D38260 BG671412 CO402044 CO389865 CO405944 CK597883 CO402433 CK595614 CK469014 CO398575 DV719513 CK470252 CV109611 CV121035 BG667064 CK598102 BG665547 BG666811 CB579613 DV721136 BG373698 AI103238 BQ193882 CB724990 D14421 BG6664
Ppp2r2a	ENSRNOG00000011158	Rn.81155	117104	NM_053999.2	NP_446451.1	[Rat230_2] 1387485_a_at [RAE230A] 1387485_a_at [RG_U34A] D14419_s_at [RG_U34A] M83298_at [RG_U34A] M83298_g_at [RG_U34C] rc_AA819691_at [RG_U34C] rc_AI228112_s_at	NM_053999 BC128731 M83298 M83297 DY310085 EV768889 EV772360 EV763370 DV725795 CF977832 CO559756 CO394012 CV109318 CO559627 DV718622 CV105899 CK839776 CV120275 DY572134 CK842777 BE098809 BI273767 D14419 DV216390 BQ204859 BI273702 DV213641 AI177498 CB727113
Ppp2r2d	ENSRNOG00000016940	Rn.116122	246255	NM_144746.2	NP_653347.2	[Rat230_2] 1388107_at [RAE230A] 1388107_at [RG_U34C] rc_AI177774_at [RG_U34C] rc_AI234973_at	AF180350 NM_144746 BC081720 EV778544 EV764485 EV763006 CK595175 CK597441 CK595424 CK599797 CV108323 CK470136 CK480758 BQ196272 CK597221 CK595592 CV117871 BQ199660 BM384914 CB609245 BP478461 BG373516 BI282668 AW144318 AI602152 CB786133 BG669418 CB804618 BG
Ppp2r2c	ENSRNOG00000005452	Rn.54550	117256	NM_057116.1	NP_476457.1	[RG_U34A] D38261_at	D38261 NM_057116 BF406308 CB576558 CB586854 CB607984 BF414575 CB613355 CB726489 BF392522 BE097434 BF564904 CB794972 CB782164 DY471523 BF390996 CB806020 AW533223 BE095989 BF386751 BF402849 BE101824 AI145018 BF392474 BF403254
Ppp2r5c
Ppp2r5d	ENSRNOG00000016849	Rn.155910	363193			[Rat230_2] 1372609_at [RAE230A] 1372609_at [Rat230_2] 1395502_at [RAE230B] 1395502_at [RG_U34B] rc_AA997872_at	XM_001062510 BC099800 EV767450 EV770627 EV764441 EV780667 DN936708 CO572804 BC098780 CO405118 CO568822 DN936044 CK470587 BQ191311 DY309623 DV714634 CK844834 CN540385 BQ203651 DV719086 DV213681 BP500239 BP503132 CK840904 DV721254 BP502059 BF557865 AI236198
Ppp2ca	ENSRNOG00000005389	Rn.1271	24672	NM_017039.2	NP_058735.1	[Rat230_2] 1379616_at [RAE230B] 1379616_at [Rat230_2] 1388805_at [RAE230A] 1388805_at [Rat230_2] 1398790_at [RAE230A] 1398790_at [RG_U34B] rc_AI009467_at [RG_U34A] rc_AI012595_at [RG_U34B] rc_AI059014_f_at [RG_U34A] X16043cds_at	NM_017039 BC072531 M33114 X14159 BC070914 EV764857 EX488237 EX490064 CD373081 EV765027 EV772834 CO396078 CV121091 CK599522 BQ203011 DY313906 CK477319 CK365698 CO404675 CO400129 DY312701 DN935265 CV112854 CO563243 CO389015 DY544772 CO568768 BG666321 CK4715
Ppp2cb	ENSRNOG00000015182	Rn.977	24673	NM_017040.1	NP_058736.1	[Rat230_2] 1367827_at [RAE230A] 1367827_at [RG_U34A] M23591mRNA#2_at [RG_U34A] X16044cds_s_at	BC085926 M23591 NM_017040 X14087 EV771571 CO557465 EV766717 CB569720 EV767169 CO395559 CK482439 CK475333 CO393111 CV107033 CO568579 CK364767 CK364166 CO572035 CV078466 CK363990 CV798085 DN931340 CA339781 BQ195588 AW140497 CN540454 CX570899 AI599822 BG6721
Ppp1ca	ENSRNOG00000018708	Rn.2024	24668	NM_031527.1	NP_113715.1	[Rat230_2] 1386863_at [RAE230A] 1386863_at [RG_U34C] rc_AA817897_s_at [RG_U34A] S78215_s_at	BC070517 D00859 NM_031527 D90163 EV762343 EV776116 EV762399 EV777404 EV780562 EV767427 EV779793 EV772494 EV777368 EV780734 CO569848 EX490678 EV764505 EV773036 CO564212 DN932048 CB316085 CK601085 EV764467 CO395599 EX491084 CO561300 DY312734 EX491364 CO3966
Ppp1cb	ENSRNOG00000004612	Rn.39034	25594	NM_013065.2 XR_005441.1 XR_006071.1 XR_008481.1 XR_009632.1	NP_037197.1		NM_013065 BC062033 D90164 EV768242 EV769445 CO403547 EV780711 DV718474 CO385369 CO569135 CK603277 CR755438 DN934383 CA512498 DV718597 CK481893 CK364240 BQ199418 CA512683 CK356712 DV717065 CF110496 CO398460 DV720401 CA506102 AI235275 AI013498 CB724524 CF10
Ppp1r3b	ENSRNOG00000011474	Rn.30046	192280	NM_138912.2	NP_620267.2		NM_138912 BC072514 Y18208 EX489664 EX491743 CO572481 CV121171 BU758677 CB325521 CK356711 CB327716 CO565318 CO570796 BU758361 BE107248 CK841848 BE118821 BE100141 CB793052 BI274037 CB801320 BF522420 CD670568 BI295361
Ppp1r15b
Map2k5	ENSRNOG00000007926	Rn.11054	29568	NM_001033987.1 NM_017246.2	NP_001029159.1 NP_058942.1	[Rat230_2] 1386959_a_at [RAE230A] 1386959_a_at [RG_U34A] U37464_s_at [RT_U34] U37464_s_at	BC078860 NM_001033987 NM_017246 U37462 U37464 U37463 CV080633 CB323771 CO403984 CK475774 BQ783154 AW914361 CR755634 CR754362 BG380475 BG380692 BM391866 CB582391 BF281378 BI283779 DV214767 AI548733 AI548952 CB782036 BE103186 AI549593 BF546871 AW533532 AI59
Mapk7		Rn.218762	114509				AJ005424 CK470736 CO559382 AW141629 BP482274
Map3k1	ENSRNOG00000013177	Rn.11081	116667	NM_053887.1	NP_446339.1	[Rat230_2] 1368871_at [RAE230A] 1368871_at [Rat230_2] 1375673_at [RAE230A] 1375673_at [RG_U34A] rc_AI102620_at [RT_U34] rc_AI102620_at [RG_U34C] rc_AI180373_at [RG_U34A] U48596_at [RT_U34] U48596_at [RN_U34] U48596_at [RG_U34A] U48596_g_at [RN_U34] U48596	U48596 NM_053887 CR755987 CR755982 CR754722 CR754717 CA512935 CO574480 CA512956 CO561195 DN933276 DN937959 CA506325 CA506343 AW916314 BF282330 BP480744 BP479405 CB615154 CB609331 BP478053 BP471741 BF417406 BF565893 AI180373 BE098540 CB750050 CB791381 CB79
Scg2	ENSRNOG00000015055	Rn.45602	24765	NM_022669.1	NP_073160.1		BC061549 M93669 NM_022669 X13618 AY168445 CB313708 CB313677 AW914160 CB315799 DV719425 CB567566 CO394334 CB568364 CB314642 CB316215 CB315298 CF978096 CB313193 CB313977 CB569991 CX570820 CB567458 CB314043 CB569475 BG666108 BP475303 CB566808 CB569784 CB5699
Nrg1	ENSRNOG00000010392	Rn.37438	112400	NM_031588.1	NP_113776.1	[Rat230_2] 1369783_a_at [RAE230A] 1369783_a_at [Rat230_2] 1370607_a_at [RAE230A] 1370607_a_at [Rat230_2] 1371211_a_at [RAE230A] 1371211_a_at [Rat230_2] 1371218_a_at [RAE230A] 1371218_a_at [RG_U34A] U02315_g_at [RG_U34A] U02316_s_at [RG_U34A] U02318_at [RG	U02318 NM_031588 U02323 AF194993 U02316 AF194438 U02321 AF194439 U02317 U02322 U02319 AY995221 M92430 U02324 AY995222 AY973245 AY995223 U02320 AY973242 AY973241 AY973243 AY973244 U02315 AF194997 AF194996 AF194995 DQ176766 AF194440 CO394320 AF194443 CN5421
Ret	ENSRNOG00000014751	Rn.93200	24716	NM_012643.1	NP_036775.1	[Rat230_2] 1370989_at [RAE230A] 1370989_at [Rat230_2] 1388208_a_at [RAE230A] 1388208_a_at [RG_U34A] AF042830_at [RG_U34A] rc_AI639318_at	NM_012643 NM_001110099 BG666707 CK478025 DV714817 AW913892 BF554833 CB581547 DV720432 CB613743 CF978078 AI639318 BG673520 H32631 AI008826 AB020797 BE121300 CB739943 CB743444 AF042830 CF978792 CB793156 CB760267 CB763748 CB800362 CB801041 AA859878 BF562395
Grb2	ENSRNOG00000003990	Rn.3360	81504	NM_030846.2	NP_110473.2		NM_030846 BC091144 D49846 D49847 X62853 D49848 EV779240 EV771953 CO395757 DV715066 EV768122 CK602530 DV716653 DV714922 CO395745 DV715113 DV715062 DV715408 DV715222 DV715009 DV715327 DV715082 DY472338 DV715091 CK364372 CO571581 CO572764 DY319662 CV119474 C
Adra2b	ENSRNOG00000013887	Rn.10296	24174	NM_138505.1	NP_612514.1	[Rat230_2] 1370567_at [RAE230A] 1370567_at [Rat230_2] 1380171_at [RAE230B] 1380171_at [Rat230_2] 1396853_at [RAE230B] 1396853_at [RG_U34A] M32061_at [RN_U34] M32061_at	M32061 NM_138505 CK474709 DY316040 CK473298 CK473734 CK482431 CA511027 AW916723 AI169366 CB800830 BF282844
Pebp1	ENSRNOG00000001136	Rn.29745	29542	NM_017236.1	NP_058932.1	[Rat230_2] 1386891_at [RAE230A] 1386891_at [RG_U34A] E05646cds_s_at [RN_U34] E05646cds_s_at [RG_U34A] X75253_at	BC063171 X75253 NM_017236 X71873 BG669137 CB315099 CB315711 CB327350 CO568103 CD372844 CO573897 CK845267 CD372873 CK471814 BI275916 CB556583 DV215209 DV213315 BI285666 CF979422 CF979423 DV215210 DV215379 CA338375 BI275799 CB577424 DV216105 CB578332 CB5817
Raf1	ENSRNOG00000010153	Rn.33262	24703	NM_012639.2	NP_036771.1	[Rat230_2] 1369932_a_at [RAE230A] 1369932_a_at [RG_U34A] M15427_s_at [RT_U34] M15427_s_at [RG_U34A] M15428complete_seq_at	NM_012639 BC062071 M15427 EV779010 EV765851 EV778726 CO385582 CO393657 CV106567 CX570533 CO393401 CK603336 DN933161 CO394219 CO396617 CO572053 CV104456 DN931719 CK480386 CK365762 BQ780156 CO566792 CV078309 CO383944 CV078417 CV080676 CK365181 CO390282 CV07
Dok4
Epgn
Fgf8		Rn.73565	29349				AB079113 NM_133286 AA996699
Fgfr3	ENSRNOG00000016818	Rn.23671	84489	NM_053429.1	NP_445881.1	[Rat230_2] 1369373_at [RAE230A] 1369373_at [Rat230_2] 1384056_at [RAE230B] 1384056_at [RG_U34C] rc_AI145424_at	AF277717 NM_053429 CF109749 CK475141 CO385481 CO396943 EV770142 CO394461 CK601653 CK599360 CK478660 CB328664 CK478061 CK479046 CO398834 CK478706 CK471526 CB324132 CD371048 CA509009 CN541742 CA506818 CN541653 AI145424 CB719981 BQ206596 BF545885 BQ209384 CV
Itpkb	ENSRNOG00000002969	Rn.206022	54260	NM_019312.1	NP_062185.1		AJ242781 X74227 NM_019312 CO565407 DN932590 BE113255 BF418570 CB798353 CR460790
Map2k3	ENSRNOG00000006612	Rn.100064	303200			[Rat230_2] 1388858_at [RAE230A] 1388858_at [RG_U34C] rc_AI171374_at	XM_239239 BC100095 CR755454 CR754911 CR755446 CR754745 CR754183 CR754177 CR756162 CO382196 DY310702 CV111972 DY317794 DN935794 CK472394 CV116604 CV115904 CO557820 CO569532 EB461771 CV126548 CO574827 BQ211866 CV074155 CV116227 DY312257 DY311082 CN544734 BQ
Map2k4	ENSRNOG00000003834	Rn.198875	287398	NM_001030023.1	NP_001025194.1	[Rat230_2] 1377621_at [RAE230B] 1377621_at [Rat230_2] 1383701_at [RAE230B] 1383701_at [RG_U34B] rc_AI070094_at	AY880882 NM_001030023 CO397564 CA510796 CO402833 CV118324 CK477576 DY321397 CB612124 CB612782 CB548256 CB731085 AI058348 CB714716 CB788255 CB765237 DW328485 CB807711 BF552505 CB693478 DW403971
Map3k7
Map2k6	ENSRNOG00000004437	Rn.17256	114495	NM_053703.3	NP_446155.1		BC087004 AF369384 NM_053703 EV767771 CK601365 CV076831 CK471801 DY310513 DV729273 CF113611 AI176689 BG378601 AI178654 AW141907 BE110907 AA900899 BI300654 CB768528 BF523578 AI045479 CR755367 CR754099
Mapk1	ENSRNOG00000001849	Rn.34914	116590	NM_053842.1	NP_446294.1	[Rat230_2] 1369078_at [RAE230A] 1369078_at [Rat230_2] 1398346_at [RAE230A] 1398346_at [RG_U34A] M64300_at [RT_U34] M64300_at [RN_U34] M64300_at [RG_U34C] rc_AI103916_at	M64300 NM_053842 EV776960 EV769768 EV770622 EV771641 DV725571 DN932434 EV769455 CO395631 CO404448 CO405803 CK482616 CO401116 CO568190 CK596082 CO566810 CK478555 CK478536 CO563058 CO563926 CO389970 DY315688 CO569409 CV075599 BU758812 CO398862 CO555208 CO57
Nf1		Rn.10686	24592				D45201 NM_012609 BG673288 CB579693 BE120555 CB610319 BF409773 BE107881 BF394568 CB735573 CB758230 CB761995 CB794815 BM387266 CB770125 BE119969 BE111878 CB812823
Nphs1		Rn.48745	64563				AF161715 NM_022628 AF172255 AF125521 CB812224 CR472308
Braf	ENSRNOG00000010957	Rn.205813	114486				XM_231692 EX488705 CV120039 CB577194 AF352172 CB612953 AI549057 CB548503 BP486464 BF543389 CB770321 CB547359 BP503579
Map2k1	ENSRNOG00000010176	Rn.5850	170851	NM_031643.3	NP_113831.1		BC089772 D13341 Z16415 NM_031643 X62313 CF110110 D14591 EV769661 EV776708 DV727969 CO397531 CO399266 CO397496 CK602780 CO563819 CV080030 DY320315 DV726766 CO403822 CO564706 CO572986 CV115364 DV714435 CO559536 CK364464 CO405272 CO573641 CO400485 DV726571 C
Map2k2	ENSRNOG00000020005	Rn.82693	58960	NM_133283.1	NP_579817.1	[Rat230_2] 1398834_at [RAE230A] 1398834_at [RG_U34A] L14936_at [RN_U34] L14936_at [RT_U34] L14936_at [RG_U34A] rc_AA957896_s_at [RN_U34] rc_AA957896_s_at [RT_U34] rc_AA957896_s_at [RG_U34A] rc_AA963674_g_at [RN_U34] rc_AA963674_g_at [RT_U34] rc_AA963674_g	L14936 NM_133283 BC126084 D14592 EX489026 EX490422 CK601345 EV765735 CK471008 CK601463 CK653197 CK603450 CK600776 CK599699 CV111415 CO562172 CV109075 CO397838 CV109374 CV111591 CO574390 CO385453 CK603029 CO571343 CO565606 CK481322 CV074706 CO557446 CO5708
Mapk3	ENSRNOG00000019601	Rn.2592	50689	NM_017347.2	NP_059043.1	[Rat230_2] 1387771_a_at [RAE230A] 1387771_a_at [RG_U34A] M61177_s_at [RT_U34] M61177_s_at [RN_U34] M61177_s_at [RG_U34C] rc_AI235753_at	NM_017347 S46779 M61177 U12008 M38194 X65198 AF155236 DN937678 DN933454 DN932047 DN931057 CK600710 CK602186 DN936733 DY561454 CO386289 DN932114 CO401858 CO389156 CK477563 BQ203192 CV118582 CK594779 DN937670 CK475375 CK367161 CO567670 DV728786 EX488414 BQ2
Smad1	ENSRNOG00000018483	Rn.10635	25671	NM_013130.2	NP_037262.2		NM_013130 BC061757 U66478 AF067727 DY309988 CV112940 CO395206 CV116553 CO570309 CB569727 CK477986 CV108090 BQ195715 BU760206 DY472885 CB556377 CV115403 AW915601 CV797771 CK844992 CB314590 AA894265 CA334725 BQ780034 CB608628 AI029555 BF559880 BF408307 BP47
Ptk2b	ENSRNOG00000027839	Rn.11025	50646	NM_017318.2	NP_059014.2	[Rat230_2] 1369688_s_at [RAE230A] 1369688_s_at [RG_U34A] AF063890_s_at [RN_U34] AF063890_s_at [RG_U34A] U69109_s_at [RT_U34] U69109_s_at [RN_U34] U69109_s_at	D45854 NM_017318 BC101921 AF063890 U69109 BU946572 DN947931 CO401961 DN933425 CO396865 CO399308 CO398927 CB328149 BM392073 H32809 CB718172 BP470371 BE102903 CB733283 CB784624 BF411185 AI717117 CB792750 AI228374 CB808854 CB776842 BF553339 CB782438 BP468307
Ppm1l
Shank3	ENSRNOG00000032936	Rn.42876	59312	NM_021676.1	NP_067708.1		AF133301 NM_021676 AJ133120 AF159047 CO405058 CK601383 CO561615 CO398416 CO402266 CK477495 BF415979 BI296392 BG381623 BE107830 BF392803 BE115826 BE110898 BF281891 AW914821 BF410188 BI301194 CB741027 CB750833 AW529137 AI412963 CB767419 BE101956 BI288991 BF
Pak1	ENSRNOG00000029784	Rn.9149	29431	NM_017198.1	NP_058894.1		U49953 NM_017198 U23443 CO405848 CO399743 CO394285 CO392746 DN932446 CO570950 BQ203866 DY309516 BI281735 BQ200860 AI175989 AI172085 BI395429 AW141249 BU759361 AA955885 AI072234 AI101647 CB732144 CB734361 BE101566 AI059239 AA851136 CR464571 CR465095 CA9232
Lrrk2	ENSRNOG00000004048	Rn.213971	300160				XM_235581 BC091422 EV766501 DV728401 CV118875 CA508754 CO403939 CK364574 CO573513 CK358225 DV717961 CB706618 CB547366
Fgf13	ENSRNOG00000003523	Rn.15709	84488	NM_053428.1	NP_445880.1		AF271786 NM_053428 BG666584 BG668853 CK359805 CK470298 BG662575 BG668742 CO404176 CO399058 BE109175 CB578955 CB579804 BG671673 CB586228 DY471503 DY471504 CB613564 BG665461 BG665500 BG672549 BG666356 BG668669 AI112097 BG671225 BG671254 AA926362 CB785185 BE
Ptk2	ENSRNOG00000007916	Rn.2809	25614	NM_013081.1	NP_037213.1	[Rat230_2] 1387875_at [RAE230A] 1387875_at [RG_U34A] S83358_s_at	AF020777 NM_013081 EV767098 EV765587 EV773243 EV765269 EV771263 CO382924 CO566097 CK597149 CK596147 CV107194 CA508631 CV115694 CA504702 CK597093 CA511110 CN544241 CA504007 CK844449 BI294798 CA511845 BF407187 CB581117 BQ192963 AA848490 AI145420 U43940 U439
LOC687575		Rn.216659	687575				BC105905 NM_001044291 EV779293 CO562054 EV780190 CD372826 CF114033 BQ204286 BF544989 AI177669 BE128708 CB745676 CB704822 CR464142 AI500737
Hipk3	ENSRNOG00000011358	Rn.8099	83617	NM_031787.1	NP_113975.1	[Rat230_2] 1369352_at [RAE230A] 1369352_at [RG_U34A] AF036959_at	AF036959 NM_031787 BC100068 CK600657 CV108116 CK597949 CK598839 CV126382 BQ208301 BF281898 BE097216 AI599881 AW531706 AW914829 CB729808 BM422860 AA866455 BE106606 BF418925 AA955258 AA925912 BI292986 CB808846 AI454501 AW529767 CB773133 BF415148 AW520395 CR
Pabpc4	ENSRNOG00000015642	Rn.201330	298510				XM_216517 BC088337 EV766114 EV774652 CK598527 DY314901 EV772884 CK469607 EV772744 DY568390 CK601882 CK359218 CO564253 DY317832 CV104652 DY552126 CK364405 CK600157 CV108941 DY316328 CD373155 CA511892 CO566372 DY314311 CO566296 BF557524 CB736478 CA505016 CB
Hisppd2a
Nek4	ENSRNOG00000017997	Rn.57768	306252				XM_224610 BC088323 EV762283 CK595782 CV108252 CK483940 CV117132 CO571974 CV109691 DY319756 CK843165 BI288576 BG379315 BF392200 CB606135 BE118756 CB606368 BF554792 BE127405 BF392048
Rfc3	ENSRNOG00000001088	Rn.3711	288414	NM_001009629.1	NP_001009629.1	[Rat230_2] 1389326_at [RAE230A] 1389326_at [RG_U34C] rc_AI103093_at	BC088281 NM_001009629 EV770995 DY312069 CO562644 CO562008 CO571361 CB325487 CN543394 DY546290 DY548528 BQ781380 CO568707 CN543537 AW144760 CF977896 CB583053 CB612251 AI103093 AA891212 AW527542 BE098322 AA893761 AI045639 AI502255 CB774795 AI713415 AI710191
Nars2
Upf3a	ENSRNOG00000017397	Rn.56460	361176	NM_001012159.1	NP_001012159.1	[Rat230_2] 1378275_at [RAE230B] 1378275_at	BC088463 NM_001012159 EV763587 CV079648 CK601523 CK472614 CF109630 CK359891 CK365858 CO556102 CK367417 DY574941 CX570204 DY316133 CA339210 BU759399 DV215781 CN542119 BG377170 CB694757 BF524182 BG663659 CB699960 AI575926 CB692193 BF387212 CR462915 BF411152
LOC300308	ENSRNOG00000033067	Rn.68319	300308	NM_001013952.1			BC090074 NM_001013952 CK470379 CK469498 CK469781 CB726647 CB738685 CB749371 DY472803 BE096835 CR465912
Abcb10	ENSRNOG00000017993	Rn.22937	361439	NM_001012166.1	NP_001012166.1		BC089900 NM_001012166 EV765217 EV763293 CF109213 CX569475 DY556111 CK478092 DY559816 CO569868 CO575294 CV104706 DY552845 DY317404 AI180010 CB557511 BM389672 AA944536 DV726868 AA900411 CB613062 BF558341 AA893852 BU671710 BI288300 BF287713 BF416871 BF559481
Drg1	ENSRNOG00000018590	Rn.102143	305470	NM_001009685.1	NP_001009685.1	[Rat230_2] 1391602_at [RAE230B] 1391602_at	BC088410 NM_001009685 EX488429 DY312729 CK600161 CO572185 CV114410 DY313779 CA338591 BF563250 CB717467 BP481166 CB789000 CB546259 CB796810 BF289932 AW527113 BF289933 AI408710
Srms	ENSRNOG00000013003	Rn.133722	296472	NM_001011961.1	NP_001011961.1		BC090006 NM_001011961 CO574340 CR475628
Rnd1	ENSRNOG00000013621	Rn.198250	362993	NM_001013222.1	NP_001013240.1	[Rat230_2] 1381533_at [RAE230B] 1381533_at [Rat230_2] 1385192_at [RAE230B] 1385192_at	BC089994 NM_001013222 CO397450 CK365359 CA504475 CB758140 CB802604 AI144754 CR462677 BF544229 AW521472
Zap70	ENSRNOG00000016995	Rn.17862	301348	NM_001012002.1	NP_001012002.1	[Rat230_2] 1393400_at [RAE230B] 1393400_at [Rat230_2] 1394306_at [RAE230B] 1394306_at [RG_U34B] rc_AI012530_at	BC089855 NM_001012002 CO557594 CO564317 CO556158 CO560561 CV078415 CV073364 CV080779 CO562287 CF114326 BF545972 BM387946 AI012530 AI556177
Rnd2	ENSRNOG00000020698	Rn.22162	303553	NM_001010953.1	NP_001010953.1		BC089058 NM_001010953 EV774881 CO403069 CV119058 DY313806 CV111967 CO555198 CV109601 CN542134 CK843244 BQ783232 CB583354 AI136709 DV719979 BM391815 AA892340 DV719051 BG374251 BI298161 AI229495 AI706794 AW251163 CB736425 BE106140 CB793006 CB772380 CB805385
Dclk2
Rbm3		Rn.18057	114488				BC087677 XM_343773 EV768000 EV762518 EV775423 EV777451 EV762536 EV778106 EV777900 EV776166 DN934263 CO394729 CF110436 DY310109 DN947859 CO562009 DY311076 CV079402 EV773820 DY315495 CO388893 CO562982 CV073206 CV107181 DY317704 DY546065 CK843547 BP500484 DN
Atp1a4		Rn.10013	29132				BC087015 U15176 NM_022848 CK596047 CK469575 CK469945 CR756010 CR468021 CR469698
Lars	ENSRNOG00000018304	Rn.7687	291624	NM_001009637.1	NP_001009637.1	[Rat230_2] 1374118_at [RAE230A] 1374118_at [RG_U34B] rc_AA944176_at	BC087655 NM_001009637 CF110569 EV775688 EV780103 CO405424 CK479620 CV120243 CV796804 DY314469 CB326848 BQ781954 CK840159 AA944176 BQ781281 CF113936 CA338832 BP503088 BP468258 DN937172 BE097770 CD372640 CB733342 CB787909 AI231109 CD372497 AW140585 BG662649
Tor2a	ENSRNOG00000022514	Rn.13187	362112	NM_001007744.1	NP_001007745.1	[Rat230_2] 1373662_at [RAE230A] 1373662_at [Rat230_2] 1384318_at [RAE230B] 1384318_at [RG_U34B] rc_AI044575_at [RG_U34C] rc_AI178830_at	BC078943 NM_001007744 EV779984 CK472618 CV119585 CV116135 CK597727 CK472267 CO566723 DN932838 CO565502 CV118689 CV107302 CK483635 DN956162 CK366816 CV103106 CK600846 CA334441 BQ195652 BI285614 CK838553 CK839324 AI178830 BE102111 CN540323 AI007769 BE100696
Sfrs6
Raly	ENSRNOG00000017405	Rn.162714	296301	NM_001011958.1	NP_001011958.1	[RG_U34C] rc_AI071688_at [RG_U34C] rc_AI169211_at	BC087074 NM_001011958 EV768380 EV766620 EV773247 EV771116 EV763646 EV771195 EV771536 EV774437 EV773336 EV777176 CF110268 EV763486 EV771010 EV774216 EX491466 EV763395 EV774345 EV766255 EV770898 DN933384 CK475149 EV776153 CO559965 CO403542 CK653245 CO399935
Tia1	ENSRNOG00000016813	Rn.198158	312510	NM_001012096.1	NP_001012096.1		BC087064 NM_001012096 EV764609 DV724726 CV078710 DY316263 CO558540 CK599123 CO400274 DN934610 CA512043 DY311162 CA512804 DY313624 CV118288 CB557235 BU759424 AI235482 BP475602 CB586387 AW920829 BE109000 BM385048 CB734219 AA965287 BF522735 CB736852 CB767795
Pask	ENSRNOG00000016888	Rn.66676	301617	NM_001009362.1	NP_001009362.1	[Rat230_2] 1392008_at [RAE230B] 1392008_at	BC087047 NM_001009362 EV772915 CA512971 CK594788 CV127007 CA506353 CK469367 BM392331 CB718135 BG379473 CB605758 CB605752 CB779756 CR463701
Rab8a	ENSRNOG00000014621	Rn.16064	117103	NM_053998.1	NP_446450.1		BC105863 BC087584 BC071176 EV776481 EV773970 EX489111 M83675 NM_053998 CK595786 CO385896 EV778236 DY550164 CO403718 CV104161 CK478163 DY315318 CO572687 CK365988 CO562746 CO570599 CV111755 BQ208657 CB326666 CK841597 CO567389 CK841596 CK366068 BQ199069 CO57
Tgfbr1	ENSRNOG00000007036	Rn.44402	29591	NM_012775.2	NP_036907.2	[Rat230_2] 1369504_at [RAE230A] 1369504_at [Rat230_2] 1376636_at [RAE230A] 1376636_at [RG_U34A] L26110_at [RN_U34] L26110_at [RT_U34] L26110_at [RG_U34C] rc_AI236800_at [RG_U34A] S81584_s_at [RN_U34] S81584_s_at	NM_012775 BC087035 BC091352 L26110 EV766068 EV772707 EX489063 DV720823 EV765542 CB314195 CR754309 CR755584 CO394358 CO392795 DY470928 DN936344 CK365642 EV776272 CK476472 BG667379 CA513200 DY310543 BP503902 CO569437 DY320310 CO394886 CO396958 CV126243 BP48
Tap1	ENSRNOG00000000457	Rn.10763	24811	NM_032055.2	NP_114444.1	[Rat230_2] 1388149_at [RAE230A] 1388149_at [RG_U34A] X57523_at [RT_U34] X57523_at [RG_U34A] X57523_g_at [RT_U34] X57523_g_at	BC101854 X57523 Y10230 Y10231 Y10232 Y10233 Y10234 Y10235 NM_032055 CO564294 CO557590 DN936676 CO569612 CV073829 DN935925 CO563261 CO556320 CO558078 CV077595 CO558324 BP483924 CK844159 BI296734 CF115518 CV797219 BG372445 BI300344 BI298079 BP473630 BI30052
Tap2	ENSRNOG00000000455	Rn.202962	24812	NM_032056.1	NP_114445.1	[Rat230_2] 1368732_at [RAE230A] 1368732_at [RG_U34A] X63854_at	X63854 NM_032056 BC091140 X75305 X75306 X75307 CK599898 CO564078 CO569217 DN932584 CO575460 CV077252 CO573660 DV722935 CO561158 CO561974 CO558038 CO560729 DN956069 BQ194636 CV075672 CB582759 CF109797 CB791024 BF416500
Tlk2
Rev3l		Rn.8189	309812				NM_001083966 BC086428 CO561793 CK596310 CO404993 CK479421 CO558325 CO386703 DV718869 CK842732 CK653362 CF977829 DY312231 CK356834 BI281607 AW142170 CB578256 BM383808 BE098734 BE117906 CB607905 AA850313 DV715665 BF402640 CB544442 BF556324 BI284941 CB606081
Eif4b	ENSRNOG00000010103	Rn.95954	300253	NM_001008324.1 XR_005843.1 XR_007731.1	NP_001008325.1		BC085933 NM_001008324 EV767757 EV765201 EV779874 EV770680 EV776596 EV768539 EV780494 EV770998 EV775078 DN931407 DN931654 EV778744 EV775351 DN932258 DN947947 EV763286 CK601459 DN931703 CO389693 DN934014 CO404763 CK479991 CK595219 CO564745 CO573782 CO566126
Galk1	ENSRNOG00000006359	Rn.198917	287835	NM_001008282.1	NP_001008283.1	[Rat230_2] 1389248_at [RAE230A] 1389248_at [RG_U34B] rc_AA955986_at	BC085919 NM_001008282 EV778496 EX489764 EV763679 EX489266 CV105634 EV770484 CK472845 CK481841 CK483948 DY311402 CV111579 CV110046 CV077107 DY313544 CV117964 DY564651 CK843324 DY319232 DY567473 CB324360 BQ781094 BQ200512 CA509468 CV795148 BI287288 AI599980
Dlat	ENSRNOG00000009994	Rn.15413	81654	NM_031025.1	NP_112287.1		BC107440 NM_031025 D10655 D00092 M16075 EV765813 EV766001 EV762304 DV727794 EV767545 EV764331 CV112925 DY547044 DY310937 CO398521 CK845761 CV118129 CA504191 CX570814 CX570835 CF108534 CB327103 BQ202995 CK359675 CV076169 BI295900 DY318267 CA511219 CK841141
Mras	ENSRNOG00000014060	Rn.10641	25482	NM_012981.2	NP_037113.2	[Rat230_2] 1387368_at [RAE230A] 1387368_at [RG_U34A] D89863_at [RG_U34A] D89863_g_at [RG_U34C] rc_AI235437_at	NM_012981 BC085752 D89863 EV765411 CA506918 CK474958 CA513468 CB578959 AI407001 AW917799 CB585743 AW917798 BG381290 CB713040 CB726904 AW142637 AI235437 BF564057 CX570003 CB787412 AW531640 BF560574 CB746903 CB789973 CB765282 CR475104 CB765475 CB800269 CB80
Rab10		Rn.65864	50993				AY724493 NM_017359 BC085744 CF110381 M83677 CO405215 CK599321 CO382849 CA512912 CO564024 CK602017 DV718854 CO401556 BG662607 CO563476 DY319266 CA506307 CA505056 CV114639 CA512822 CB323509 CN542927 CK473947 DY472485 CV113295 CD373199 CA506232 CA504248 BQ19
Zrsr1
Btk	ENSRNOG00000011331	Rn.26996	367901	NM_001007798.1	NP_001007799.1	[Rat230_2] 1380377_at [RAE230B] 1380377_at	AY787790 NM_001007798 DV724697 AI113328 BF398011 BF522196 BU760171
Rhoj	ENSRNOG00000021919	Rn.6890	299145	NM_001008320.1	NP_001008321.1	[Rat230_2] 1372835_at [RAE230A] 1372835_at [Rat230_2] 1396188_at [RAE230B] 1396188_at [RG_U34A] rc_AA858617_at [RG_U34B] rc_AI009168_at	BC086525 NM_001008320 BQ191062 CK365738 CO388681 CO567422 CK367413 BM389644 BM385135 BI289636 AW919214 CN540754 BF285821 CB577189 CB581654 CF108863 AW144372 DV720320 AA858617 CB609578 CB610152 CB613548 BE110933 BG664537 AW143867 BG666827 CK839874 BM385196
Lig3	ENSRNOG00000021815	Rn.203089	303369	NM_001012011.1	NP_001012011.1	[Rat230_2] 1374010_at [RAE230A] 1374010_at [Rat230_2] 1392807_at [RAE230A] 1392807_at [RG_U34A] rc_AA875471_at [RT_U34] rc_AA875471_at [RG_U34C] rc_AI178198_at	BC085959 NM_001012011 CO571795 DY316502 DN935674 CK472550 CK597776 CA511206 CV106233 CA507958 CB585353 CB610080 CB545354 BF549338 CB727308 CB736492 CB747035 CB801390 CB801872 AA875471 BQ195756 CB699757 CB706236 BF522352 CB692348 CR458891 CR457994
Kif12	ENSRNOG00000007080	Rn.32294	313254				BC085798 XM_575840 CK482935 CK474663 CK482732 CA507185 BP473608 BF555682 BP490731 BP465865 BI296819 AA924059 BP488195 C06847 AA893050 AW916508 CB700727 BP466111 CR468876
Ncl	ENSRNOG00000018273	Rn.144561	25135	NM_012749.1	NP_036881.1		NM_012749 BC085751 EV766622 EV766910 EV771766 EV776869 DN937147 CO570290 CO392786 EV773604 DN936586 CK471330 DY315884 CK483489 CK479557 DY312738 CO561989 CV126977 CO562132 CK364758 CD373218 BG671868 CK477405 CD373153 CV118011 CK366720 CA511680 CF108341 BU
Rac2	ENSRNOG00000007350	Rn.2863	366957	NM_001008384.1	NP_001008385.1	[Rat230_2] 1372404_at [RAE230A] 1372404_at [RG_U34B] rc_AI010476_at	BC086399 NM_001008384 EV764388 EX490716 EX491687 DN932701 CV076195 CO383423 CO573674 CK477555 CO556950 CV075884 CV080013 CO566655 CO558844 CO569817 CO569305 CO561508 CO558827 DN930873 CO574351 CO574108 CO568379 CO573181 CO559948 CO570426 CO573939 CO561831
Gfm1
Hnrnpl
Snrpa		Rn.9347	292729				DY317382 BC086331 NM_001008303 EV773646 EV766203 EV774581 CO384125 EV766626 CK477607 BQ200332 CN542464 CK838543 DY570652 CA507691 AI230728 DY312535 AW140924 AI008193 AW253946 CB714803 BG380924 BG380232 AI712604 CB757969 CR464065 BI302781 AW251724 AI576942
Mkks	ENSRNOG00000006705	Rn.8839	311456	NM_001008353.1	NP_001008354.1	[Rat230_2] 1389168_at [RAE230A] 1389168_at [Rat230_2] 1389433_at [RAE230A] 1389433_at [RG_U34B] rc_AA955268_at [RG_U34C] rc_AI104266_at	BC083863 NM_001008353 DY318132 CK840531 AI412239 CK472144 CB557001 BQ196438 BQ200755 BF282679 BQ198849 AI104266 CB586701 AW916548 BF559314 BI298816 BI298047 BQ190309 BF555396 CB546730 AI045880 BF522581 AA955268 BI297237 AA955521 AA957702 BI298045 AI549271
Clk2
Gtpbp5
Bcs1l	ENSRNOG00000016754	Rn.15293	301514	NM_001007666.1	NP_001007667.1	[Rat230_2] 1374886_at [RAE230A] 1374886_at [RG_U34B] rc_AA924261_at	BC083660 NM_001007666 DV720933 CK597758 CK601885 CV077730 BE098875 CB718823 BF558758 BF401467 CB738747 BG670017 CF269909 BE114461 CB804401 BG669911 CR473312 BE111249 AA924261 BF402630
Rabl2b
Trmt2a
Gnai1		Rn.11391	25686				M17527 NM_013145 DQ120470 DQ120469 CO383879 CO397258 CO398553 CO399815 CO400292 CO383425 DY309825 CK476233 BP504345 CB583035 CA338301 CB720450 CB728886 C06814 CB741843 BG670330 CB804432 CB771435 CB812465 CR468087 CB696812 BG664717
Atp5b	ENSRNOG00000002840	Rn.92965	171374	NM_134364.1 XR_005761.1 XR_008645.1	NP_599191.1		BC099743 BC087041 NM_134364 CF111134 M19044 M57634 EV764883 EV764452 EV763861 EV768710 EV767364 EV769044 EV766069 EV762340 EV777886 EV778350 EV779631 EV765482 EV769571 EV769233 EX492855 EV768487 EX490510 EV771517 EV767127 EV764859 EV771476 EV767945 EV7684
Tyms	ENSRNOG00000037225	Rn.162284	29261	NM_019179.1	NP_062052.1	[RG_U34A] L12138_at	L12138 NM_019179 BC126093 DY319911 EV774415 CB556274 BP503544 BP495087 BP493902
Rab1b
Rab1b-ps1
Ddx18	ENSRNOG00000025430	Rn.26598	308490	NM_001006996.1	NP_001006997.1	[Rat230_2] 1377945_at [RAE230B] 1377945_at [Rat230_2] 1397508_at [RAE230B] 1397508_at	BC083919 NM_001006996 EV764163 EV770158 EV773803 CK598447 DY314366 DY314985 DY553864 CK597422 CO801952 CV111918 CO389576 DY312012 CK481092 CO568125 CD371846 CK839439 CV796188 CA333757 BF522860 BI289345 CB741814 CB606183 CB743024 CB758690 CB606219 CB699166
Tarsl2	ENSRNOG00000024460	Rn.214542	308701	NM_001014020.1	NP_001014042.1	[Rat230_2] 1376630_at [RAE230A] 1376630_at [RG_U34B] rc_AI007869_at	BC083878 NM_001014020 CK474661 CO575790 CK356263 CK358514 CB556713 CB586585 CB544542 CB714963 CB606192 CB605898
Fgr	ENSRNOG00000009912	Rn.11309	79113	NM_024145.2	NP_077059.2	[Rat230_2] 1368693_at [RAE230A] 1368693_at [RG_U34A] X57018_at	NM_024145 BC062025 X57018 EX492183 CO566447 DN936496 CO560065 CO573879 CO570053 CO567244 CV126254 CA340535 CB738796 AA901385 BF558661 CR472092 BI276463
Fgfr1	ENSRNOG00000016050	Rn.9797	79114	NM_024146.1	NP_077060.1	[Rat230_2] 1372447_at [RAE230A] 1372447_at [Rat230_2] 1387498_a_at [RAE230A] 1387498_a_at [Rat230_2] 1389321_at [RAE230A] 1389321_at [RG_U34A] D12498_s_at [RT_U34] D12498_s_at [RN_U34] D12498_s_at [RG_U34B] rc_AI044111_at [RG_U34C] rc_AI235915_at [RG_U34A	S54008 D12498 NM_024146 EV780160 EV767693 CO405947 CO405524 CO394995 DN931821 DY311863 CK601741 CD372962 CK480651 CV105947 CO556760 CV110276 CF110173 CV103894 DY316813 CV109044 CA511063 CK364507 CA509108 CA504126 CK842392 CD371137 BF548066 BI275155 BM3915
Gck	ENSRNOG00000014447	Rn.10447	24385	NM_012565.1	NP_036697.1	[Rat230_2] 1387312_a_at [RAE230A] 1387312_a_at [RG_U34A] X53588_at	X53589 X53588 NM_012565 J04218 M25807 M58759 CK595951 CB741865 CB763071 CB710854 BF402525 CR461909
Atp1a1		Rn.2992	24211				BC061968 M14511 NM_012504 M28647 X05882 EV768076 EV768897 CR754168 CR755434 EV773328 M74494 EX492048 EX491098 DN934914 EV778785 DN936983 CK599851 EV763089 CK483186 DN935298 CK481555 EX491124 CK483142 CO557944 CK481192 DN931508 DY318379 CK481737 CK479805 C
RGD1306195	ENSRNOG00000031013	Rn.107841	313163	NM_001014062.1	NP_001014084.1	[Rat230_2] 1384739_at [RAE230B] 1384739_at	BC082086 NM_001014062 CK596268 CV104083 BE102257 CR475941 BM422834 BF411954
Cyp2s1	ENSRNOG00000020743|ENSRNOG00000028852	Rn.6389	308445				NM_001107495 CK473647 CV126840 CO558684 DN932236 CO562407 BI274639 CA507913 BF394868 CB728588 AA925539 CF112058 CB547585 CB695214 CB798284 CB808836 AA848838 CR459529 AI112914 CB693305 AA957692 DW286857
Qars		Rn.98697	290868				BC082002 NM_001007624 EV771654 EX490120 EV771810 EV780195 EV767189 EV774764 EV774214 DN934597 CO393455 DN936835 CO556220 CO561547 CV110155 CK483903 CO565122 CO558479 CO559106 DN936927 CV109363 CO395721 DY311486 CV104368 CO393537 DY313670 DN934552 CO571521
LOC500625	ENSRNOG00000005036	Rn.198735	500625	NM_001025151.1	NP_001020322.1		BC081936 NM_001025151 CK470658
Glud1	ENSRNOG00000010222	Rn.55106	24399	NM_012570.1	NP_036702.1		BC081841 X14044 NM_012570 X14223 U95148 EV764959 EV766913 EX488780 EX491521 EX489292 BU946684 DN934153 DN936524 EV771832 CO568141 CO393696 DY320817 CO393888 CO572238 CV074462 EX492512 DY569576 CO801444 CO396224 DY312578 CK475392 CK483313 CO405422 DN935405
Fgfr2	ENSRNOG00000016374	Rn.12732	25022				NM_012712 NM_001109892 NM_001109893 NM_001109894 NM_001109895 NM_001109896 L19104 L19105 L19109 L19110 L19107 L19112 L19108 L19111 EX488406 DV719248 DY315198 CF109832 CO397781 BQ781980 DY319103 DV719279 CO382867 BM986530 BM986529 AW141963 BU759160 AF29464
Kit	ENSRNOG00000002227	Rn.54004	64030	NM_022264.1	NP_071600.1	[Rat230_2] 1369822_at [RAE230A] 1369822_at [Rat230_2] 1381470_at [RAE230B] 1381470_at [Rat230_2] 1386540_at [RAE230B] 1386540_at [RG_U34A] D12524_at [RN_U34] D12524_at [RG_U34A] D12524_g_at [RN_U34] D12524_g_at [RG_U34C] rc_AA818381_at	D12524 NM_022264 CO393973 CK475568 CO384239 CK365784 CF112871 BG673667 CB612214 CB734077 CB738669 CB738741 CB741751 CB750694 CB794852 CB804063 CB804188 CB768756 CB773151 CB774579 CB806354 AF228307 AF228311 AF228310 AF228309 AF228308
Prkce	ENSRNOG00000015603	Rn.216481	29340	NM_017171.1	NP_058867.1		NM_017171 AY642593 M15523 BP501175 AA799421 BI288749 CB611846 AA799422 CB727052 AI501444 CB735463 CB737414 AW142113 AI071201 BF285736 AI454876 CX569223 CB710342 CR468266 AI101056 AW140376 BF285747
Rbm16	ENSRNOG00000016919	Rn.10529	245926	NM_139094.1	NP_620794.1	[Rat230_2] 1369896_s_at [RAE230A] 1369896_s_at [RG_U34C] rc_AI070954_at [RG_U34A] U49055_at	U49055 NM_139094 CR754185 CR755456 CO573618 CV078044 CB322448 CV080626 CK363705 CO568130 CO559710 CA511670 DY315199 BQ194856 BQ209533 DY569697 BP496833 AI228621 BE116965 AW915178 BF563348 BF546001 BF560418 BP499247 DY311683 AI175613 CB738515 CB739235 CB74
Rab38	ENSRNOG00000016769	Rn.9824	252916	NM_145774.1	NP_665717.1	[Rat230_2] 1370414_at [RAE230A] 1370414_at [RG_U34A] M94043_at	BC070513 M94043 NM_145774 DN937390 CO387328 CO573803 CK473545 CK478425 CK366760 DY316483 AY907524 BG665453 AI715440 BF522205 AI577342 AI715558 AI136175 AY425759
Vps4a	ENSRNOG00000020351	Rn.12477	246772	NM_145678.1	NP_663711.1	[Rat230_2] 1396462_at [RAE230B] 1396462_at [Rat230_2] 1399014_at [RAE230A] 1399014_at [RG_U34A] rc_AA894099_at	BC070931 AB076398 NM_145678 CF109114 CK599903 CO400255 DY320034 CK472740 DY311461 CV078800 CV119948 DY319329 CV103376 CK472094 CK364423 CK600731 BQ195518 BU758648 BQ780053 BU758799 BQ781748 DV215684 DV724559 CB579415 AA894099 BQ192030 CB615617 BM392182 BF
Mtif2	ENSRNOG00000004161	Rn.160632	305606	NM_001004254.1	NP_001004254.1	[Rat230_2] 1384314_at [RAE230B] 1384314_at	BC079421 NM_001004254 CO573364 CK357959 CK469934 CV075412 CO384602 CV080322 CV126290 BM383771 BE102634 BF564656 AW535942 CN541475 BU759083 BG377659 CB703445 CB780410
Vrk1	ENSRNOG00000005274	Rn.92083	362779	NM_001012194.1	NP_001012194.1		BC079130 NM_001012194 EV769942 EV776740 EV766133 EV772909 EV767796 DY309860 CV112425 CV109350 EB462311 CO568607 CV076912 DY308732 CK472129 DY310308 DY318223 CV115843 BM392230 CV076659 CF111994 BU758505 DW397928 BU758748 BP469248 CB545432 BF555986 BE102668
Farsb
Gspt1	ENSRNOG00000002335	Rn.72491	24420	NM_001003978.1	NP_001003978.1	[Rat230_2] 1371585_at [RAE230A] 1371585_at [Rat230_2] 1382508_at [RAE230B] 1382508_at [Rat230_2] 1385212_at [RAE230B] 1385212_at [RG_U34C] rc_AI228722_at [RG_U34C] rc_AI229595_at	BC079092 NM_001003978 EV776795 EV772739 EV764139 EV772295 EV780108 EV762696 EV776828 EV775128 EV765443 CO573089 EV774390 CO399144 CO554474 CV077447 CK477950 EV771664 CO556498 DY321032 EV776221 CK479129 EV776474 CO555864 CB566990 CO563360 CK356522 CO382607
Pabpnl1
Prkar2a	ENSRNOG00000020284	Rn.9742	29699	NM_019264.1	NP_062137.1	[Rat230_2] 1371059_at [RAE230A] 1371059_at [Rat230_2] 1395246_at [RAE230B] 1395246_at	AF533978 NM_019264 J02934 DV725100 CK598972 CK596037 CA503473 CX570109 CV113413 CK477577 CV109183 AW918235 DN933511 CA512113 BF284312 CK471426 CK604144 DV716574 BQ202462 CA505907 BE110669 DY470979 AW918535 AW919085 CF109024 CB609953 DV720756 AA925274 BF38
Sgk1
Prkar2b	ENSRNOG00000009079	Rn.4075	24679				NM_001030020 BC099223 CX569141 CO404716 CO383452 CO405086 CO401787 CO556715 CV112843 CO563961 CV078849 CO388200 CV080979 DY572665 CK477092 CV073468 CO572964 CV075394 CO398971 DY556367 DY308819 CO382901 CF112428 AW141987 AA801167 BI300616 AA850274 BG670344
Cct6b
Ddx5	ENSRNOG00000030680	Rn.162208	287765	NM_001007613.1	NP_001007614.1		BC079036 NM_001007613 EV764339 EV779672 EV765741 EV766262 EV768849 EV765496 EV775248 EV773684 EV780607 CF110244 EV775625 EV768128 EX492141 EV775389 EV772333 EV766880 EV774669 EV778754 EV779302 EX491573 EV779148 DN930912 EV777720 DN930669 CK595606 EV772506
Pctk1	ENSRNOG00000008578	Rn.16871	81741	NM_001004132.1 NM_031077.1	NP_001004132.1 NP_112339.1		U36444 NM_031077 BC078711 NM_001004132 EV769080 EV775490 EV769479 CO553949 DN934458 CK596686 DN937188 CK602044 CK595397 CK598860 CK470238 CO573108 CK471337 DN932428 BQ199042 CK471130 CO567973 DY310876 DN932208 CK357526 CK471095 BQ783047 CO574214 DY558547
Rage	ENSRNOG00000007850	Rn.63172	362787	NM_001010965.1	NP_001010965.1		BC079440 NM_001010965 CK470705 CK468865 CK470817 CK473467 CV126527 BU759567 AI317878 CV110521 BF390638 BF416901
Nt5c1b
Pkm2_v1
Pkm2_v2
Yes1	ENSRNOG00000037227	Rn.214217	24884	NM_033298.1	NP_150640.1	[Rat230_2] 1374751_at [RAE230A] 1374751_at [RG_U34C] rc_AI228729_at	BC079403 NM_033298 AB037472 CK595299 CO398915 CV112476 CB605644 CR464512 BP869429 BP938296 D82931
Mak	ENSRNOG00000015101	Rn.9670	25677	NM_013136.1	NP_037268.1	[Rat230_2] 1387324_at [RAE230A] 1387324_at [RG_U34A] M35862_at	M35862 NM_013136 BC078887 CK653196 CK468901 CK478210 CV119901 BF410379 CR462762
Arl10	ENSRNOG00000017229	Rn.105801	306767	NM_207165.1	NP_997048.1	[Rat230_2] 1385877_at [RAE230A] 1385877_at [Rat230_2] 1393251_at [RAE230A] 1393251_at [RG_U34A] rc_AA891166_at [RG_U34A] rc_H33467_at	NM_207165 CB742787 BF559990 CB706469 AA964918 AI409291
Arl9	ENSRNOG00000029628	Rn.144736	289565	NM_212459.1	NP_997624.1	[Rat230_2] 1374378_at [RAE230A] 1374378_at	NM_212459 BF413271 BF413209 BF404311 BF392922 CR465365 BF399514 BF392805 BF387243
Nt5e	ENSRNOG00000011071	Rn.40132	58813	NM_021576.2	NP_067587.2	[Rat230_2] 1369200_at [RAE230A] 1369200_at [Rat230_2] 1384112_at [RAE230B] 1384112_at [RG_U34B] rc_AI059352_at	J05214 NM_021576 BC098665 BC081806 EX492732 CO563489 CO569674 CK599636 CK602931 CO557481 CO559713 CK604146 CB324235 BQ200537 BQ208271 BP468403 CA508518 BI289470 DV714731 CB759779 CB694866 BF546596 AA858866 CB811244 CR468373 BQ193938 BQ193952 BF559003 DW29
Ssb		Rn.24494	81783				BC097252 NM_031119 BC081780 X67859 EV779917 EV762236 EV774808 EX490035 CK599231 CK597148 EX493118 CO575277 CO570880 CO394072 CK475164 CO556516 CV104075 CO399692 CO405077 CV104062 CV119619 CV077136 CO557591 CA511466 DY317724 CV118339 CF976982 BQ203931 DY31
Yme1l1	ENSRNOG00000017100	Rn.8153	114217	NM_053682.2	NP_446134.2		NM_053682 BC081751 AF151784 EV770257 EV772043 EV771379 EV780456 CO399652 CO404182 CO569516 CX569257 CX569258 CK597584 CO399261 CA511031 CV116593 CK478929 CV115142 CO403811 CK483465 CV103855 BP489981 CO556463 DV718862 BP493133 CD372230 BP486721 DY309751 BP
Rbm17	ENSRNOG00000018767	Rn.20694	291295	NM_001013058.1	NP_001013076.1	[Rat230_2] 1388355_at [RAE230A] 1388355_at [Rat230_2] 1396185_at [RAE230B] 1396185_at [Rat230_2] 1396401_at [RAE230B] 1396401_at [RG_U34C] rc_AI072014_at	BC079248 NM_001013058 CF110897 EV780692 EV777494 EV767454 DN948061 EV768838 DV713962 DN936190 CV075449 DN933979 CK652883 CK595740 CO396440 DY311898 DY317756 CB323483 CA507016 CO572630 CO564418 CO400821 CK482852 BU760369 CK474080 DY310700 CK845122 BQ210255
Sar1a	ENSRNOG00000000557	Rn.15760	361842	NM_001007739.1	NP_001007740.1		BC079228 NM_001007739 EV762838 EV774872 EV765879 EV778200 EV771887 EV772418 EX493136 BG667063 EV776523 CF109915 EV764945 EX489358 CK598379 CO384382 CO557393 CV113119 CV108816 EV774254 CV105854 EV774067 BM391157 EV774745 CO569905 CK474643 CK475760 BI285573
Rab28	ENSRNOG00000017074	Rn.4023	117049	NM_053978.1	NP_446430.1		BC072512 X78606 NM_053978 EV768973 EV763025 EV777757 DY318533 CO400682 DV728072 CO392816 CK475601 CK478986 CO388356 CO387430 CO396529 CK357494 BP504137 CK359320 CK476665 BQ203233 BQ206193 BQ207509 DV719823 CD372956 BQ192041 BQ211417 BQ208621 CV797079 BG67
Rab5a		Rn.44477	64633				BC072495 CO388814 AI406667 EB481606 BQ202642 BG668239 CB324083 DV718171 BQ195149 AF072935 NM_022692 BG669054 BI291973 AA800305 AW918761 BF284909 AW527960 AI168938 DV714867 AI171439 CB737702 CB785609 BF566448 AI010909 CB790071 CN543477 CB808171 CN540692 BG
G3bp2
Tssk4
Nars	ENSRNOG00000017852	Rn.48209	291556	NM_001025635.1	NP_001020806.1	[Rat230_2] 1374437_at [RAE230A] 1374437_at [RG_U34C] rc_AA858953_at [RG_U34B] rc_AI045751_at	BC099099 NM_001025635 AY387099 EV763893 EX492447 EV764695 CV103661 EV764633 CK472343 DY320973 EX488440 CO393733 BQ204242 DN930950 CV108246 DN933916 CA504682 CO572456 BQ204312 CV076094 CV115233 CO396596 BP503167 CA508156 CK363663 CO574855 BQ206094 CA511402
Sfrs15	ENSRNOG00000002104	Rn.101886	245924	NM_001037347.1	NP_001032424.1		U49058 AY387086 NM_001037347 DN932161 CA511423 BQ202102 DY309255 BQ208573 CA504701 BQ211289 BF523610 CF111269 CB743577 CB744399 CB767974 AI502753 CB701290 AI012286 CR470443
kif13B	ENSRNOG00000013089	Rn.212960	305967	NM_213626.1	NP_998791.1		AJ605719 NM_213626 CB727214 BM388327 CB786540 CB803779 CD567957 CB708019 CB700761
Abcb1
Mat1a	ENSRNOG00000011351	Rn.10418	25331	NM_012860.2	NP_036992.2	[Rat230_2] 1371031_at [RAE230A] 1371031_at [RG_U34C] rc_AA819118_at [RG_U34A] X15734_at	NM_012860 BC089770 X60822 X15734 EX488964 EX488624 EX492955 EX491183 CO575214 EX489294 CO572501 CO569579 CO574150 CO558558 DW399135 CO559567 CO557335 BF555192 DW395069 AA819118 DW391223 AI169919 DW388335 CR458860 DW385534 AI547925 DW325217 DW383718 BI2902
KIFC2		Rn.100970	300053				AJ250330 AJ250329 NM_198752 EX492186 CK479994 CK480885 CK364074 CB577819 CK841551 CB584721 CB585513 CB615815 CB608936 AW433953 CB782884 DV716977 DV723957 CB732361 CB733792 CB789632 CB792114 CB760024 CB762018 CB763638 CB764190 CB802634 CB803512 CB706842 AW
Myh3	ENSRNOG00000031497	Rn.98847	24583	NM_012604.1	NP_036736.1	[Rat230_2] 1368415_at [RAE230A] 1368415_at [RG_U34A] K03467_s_at [RG_U34A] K03468_s_at [RG_U34A] L00370cds_s_at [RG_U34A] M12098_s_at [RG_U34A] X04267_at	NM_012604 EV765854 BQ191538 DY318414 K03467 BI274300 BE109384 AI230253 CR477105 K03468 AW141591 BG379809 BF521683 AI072911
Wdr46	ENSRNOG00000029500	Rn.104783	309628	NM_033098.1 NM_212491.2	NP_149089.1 NP_997656.1		NM_212491 BC085934 EV772065 CK595272 DN936857 DY320761 CK469571 CO400464 DY318093 CV107312 DY553463 BQ201420 CD372270 CB325346 BP474234 BF290018 CK839906 BP474492 AI409643 CB546195 BP489997 CD568056 AW921048 BE104185 BP495249 BI286297 BG379976 BI276887 BF
Eprs	ENSRNOG00000002393	Rn.21240	289352	NM_001024238.1	NP_001019409.1	[Rat230_2] 1373418_at [RAE230A] 1373418_at [Rat230_2] 1382040_at [RAE230B] 1382040_at [Rat230_2] 1383455_at [RAE230B] 1383455_at [RG_U34B] rc_AA964944_at [RG_U34B] rc_AI029450_at [RG_U34C] rc_AI234919_at	AY383705 NM_001024238 BC088324 EV770963 CO382895 CO388935 CO558724 EV769258 CO398896 EV770305 CB315698 CO557677 CA504731 CO571514 DY308750 CB324537 CB325354 CO562230 CO555847 CK359295 CB324973 CO556745 CD670577 DY314715 CV076350 DW398987 CN542685 CV119541
Hyou1	ENSRNOG00000010944	Rn.10542	192235	NM_001034028.1 NM_138867.2	NP_001029200.1 NP_620222.2		NM_138867 BC065310 NM_001034028 U41853 EV773807 EV770498 EX489418 EV765933 CO395904 CX570321 EX488779 EV770367 CO397570 CX571035 CV113997 CK599457 CO572088 CK483259 CA511746 CV121177 CO567911 DY545033 CA513425 CK482874 CO405993 DY472767 CK366222 DN948093
Eif4a1	ENSRNOG00000030628	Rn.91523	287436	NM_199372.1 XR_006676.1 XR_007727.1	NP_955404.1		BC063812 NM_199372 EV770260 CB314420 EV764004 EV765927 EV768214 EV775488 EV779846 EV776415 CO561864 EV770253 CK469608 CK469882 DN934983 DY312838 CK595126 CV116071 EV773438 CO568823 CV104809 CK603314 CO567505 CV114463 CV103563 CV105803 CO401877 CV120640 DY
Dhx8	ENSRNOG00000020772	Rn.108087	287727	NM_001047844.1	NP_001041309.1	[Rat230_2] 1379201_at [RAE230B] 1379201_at [Rat230_2] 1396052_at [RAE230B] 1396052_at [RG_U34B] rc_AA851653_at	AY383690 NM_001047844 DY311672 CK600347 CO390039 DY318296 CA512587 CK479321 CV126905 CA512897 CA506006 CA506296 CA512248 CB325013 CA505690 CV073767 BQ192390 CB557540 AW915283 CA506233 CB583295 CA512823 CB721031 BE097275 BP504197 CB794453 BQ210633 CB546726
8-Sep
Rbj	ENSRNOG00000003988	Rn.103503	298859	NM_206845.1	NP_996727.1		AY539931 NM_206845 DY314277 CB545033 CB731412 CB764173
Cdkl2	ENSRNOG00000002506	Rn.162244	305242	NM_001012035.1	NP_001012035.1		BC083590 NM_001012035 AY383681 CK600431 CO394957 CK603316 CK597959 CO401487 DV717118 CK471016 CB546176 BF555962 CB713522 CB788569 CB546568 CB806515 CX569384 CB706048 CR475407 BP869895
Lonp2
Psmc3	ENSRNOG00000011414	Rn.11173	29677	NM_031595.1	NP_113783.1	[Rat230_2] 1387120_at [RAE230A] 1387120_at [RG_U34A] U77918_at	BC062019 U77918 NM_031595 D83522 EV772529 EV762914 EV777743 EV774724 CK653523 CO562017 EX491891 EV763308 EV765075 EV772641 EV771585 EV771770 CK595185 DY311943 EV774093 DY314784 DY313299 CO392761 DY310820 CK603251 CK596616 CK469112 CK359788 DN934301 CK3650
Elavl3	ENSRNOG00000013752	Rn.22586	282824	NM_172324.1	NP_758827.1	[Rat230_2] 1382168_at [RAE230B] 1382168_at [Rat230_2] 1382169_x_at [RAE230B] 1382169_x_at [RG_U34B] rc_AI044893_at	NM_172324 AB097198 CB576348 CB612461 BF563076 AW526023 CB735402 CB787867 BE118222 CB749600 CB764452 CB767536 H33597 BF546116 CB780447 DV716593 CR463856 BE097896 AI044893 AI069942 BE097918
Ptbp1	ENSRNOG00000010448	Rn.64440	29497	NM_022516.4	NP_071961.1	[Rat230_2] 1367931_a_at [RAE230A] 1367931_a_at [RG_U34A] rc_AA891901_at [RG_U34A] rc_AA891901_g_at [RG_U34B] rc_AA899986_s_at [RG_U34B] rc_AA900425_s_at [RG_U34C] rc_AI103403_s_at [RG_U34A] X74565cds_at [RT_U34] X74565cds_at [RG_U34A] X74565cds_g_at [RT_U	BC061858 X60789 NM_022516 X60790 X74565 EV768732 EV770344 EV766676 EV763669 EV776056 EV770633 EV773379 EV772091 EV775715 DN934107 CO565935 EX493221 EV769908 DN948710 EV780106 EV768155 CO574947 EV779146 CK482346 CB315805 CK594972 CO561218 CO386193 CK474789
Pkn1	ENSRNOG00000004131	Rn.49880	29355	NM_017175.1	NP_058871.1	[Rat230_2] 1375803_at [RAE230A] 1375803_at [Rat230_2] 1386992_at [RAE230A] 1386992_at [RG_U34A] D26180_at [RG_U34A] rc_AA858510_at	D26180 NM_017175 BC061836 L35634 EV774518 CK602487 CO555896 CK478975 CO795484 CK474006 CK363931 CB322887 CK839183 BQ199077 CA334730 AW916071 CA507336 BI276968 BQ205105 CB608722 BF420636 BI275679 CB612306 CD568193 CB716598 AI237701 CB725577 BP479869 CD3724
Cdk2	ENSRNOG00000006469	Rn.104460	362817	NM_199501.1	NP_955795.1	[Rat230_2] 1378874_at [RAE230B] 1378874_at [Rat230_2] 1394320_at [RAE230B] 1394320_at [RG_U34A] D28754_s_at [RT_U34] D28754_s_at	BC061832 NM_199501 EV769866 CV114081 DY564775 CO568085 CO565806 DY313113 BQ207066 DY315337 DY556821 CK844456 CB577075 BP472465 BP487066 CB730638 CB736990 AI012076 CB792758 CB796421 BP487694 BF542448 CF115395 CA334102 BE114687 BP496482 AI535355
Stk25	ENSRNOG00000018181	Rn.67557	373542	NM_184049.1	NP_908938.1	[Rat230_2] 1388396_at [RAE230A] 1388396_at [RG_U34A] rc_AA799791_at	AY346152 NM_184049 BC087092 EV776696 EX490501 DN934537 CK601525 CV078450 CO394071 CO564565 DN935529 CK468926 CO556340 CK471105 CO403799 CV117949 CA334452 BI275932 AA799791 CA333894 CB578726 CB548118 BQ207107 DV720977 AI236287 BI287884 CB613473 CK843317 AW
Srpk3	ENSRNOG00000019303	Rn.72618	293854	NM_184045.1	NP_908934.1	[Rat230_2] 1378209_a_at [RAE230B] 1378209_a_at [RG_U34C] rc_AI072058_at	AY346151 NM_184045 AI555245 AI072058 AW435118 AW520396 BF552982 BI288432 BF546791 CR472696
Tssk1	ENSRNOG00000032856	Rn.114052	288358	NM_001011900.1	NP_001011900.1		BC083661 NM_001011900 AY346103 CV102763 CK597768 CK596012 CK470046 CK596677 CR459743 CR457718
Tssk3	ENSRNOG00000008693	Rn.109479	297891	NM_001007650.1	NP_001007651.1		AY346102 NM_001007650 CK600732 CV106469
Tssk2	ENSRNOG00000037997	Rn.163190	304181	NM_001012019.1	NP_001012019.1	[Rat230_2] 1393744_at [RAE230B] 1393744_at	BC079037 NM_001012019 CK595613 CV104344 CK596623 CV104810 CV117984 CV110858 BE110023 CR465779 BM422874
Ddx24	ENSRNOG00000009166	Rn.100166	373065	NM_199119.1	NP_954550.1	[Rat230_2] 1376116_at [RAE230A] 1376116_at [Rat230_2] 1376739_at [RAE230A] 1376739_at	BC097262 AY341876 NM_199119 EV765679 DN934312 EV770021 CF111743 CK471863 CK600148 CK477436 DY318236 CO394066 EB477150 CK358308 CV118544 CO386051 CV108627 CD371918 BM389678 BQ193272 CB579210 BP499027 CB586071 CB616207 BQ211646 BQ211738 BP468483 CB544892 CB
Tnrc6b
Dhx16		Rn.6832	294232				NM_212496 CO394327 CV106671 DY547948 DY320010 CK366684 DY313105 CV073818 CO392732 CO396843 BQ200511 CN543414 BF405883 DV720949 DV727517 BQ195337 BF404924 BF398475 AW916033 CB612976 CB545992 BF560950 AA851883 AI013857 CB742386 CB757418 CB798626 CR472609 CB
Phkg1	ENSRNOG00000000920	Rn.10399	29353	NM_031573.1	NP_113761.1	[Rat230_2] 1387445_at [RAE230A] 1387445_at [RG_U34A] M98826mRNA_g_at [RG_U34A] X07320_at	X07320 NM_031573 CK356423 CK600089 BQ196020 AI175409 BF411925 CB698679 CR470291
Rbm12	ENSRNOG00000019723	Rn.7119	652928	NM_001037657.1	NP_001032746.1		AY226099 NM_001037657 EV778635 CK596063 CA511631 CB569690 CA512394 CN543785 CF114211 BQ200525 CA505147 CA505832 AI010418 CB546113 BE113138 AI010421 AA851427 AW915419 BE109766 CB733503 CB788127 CB790492 BE102963 AI715618 AI385224 CB693316 BG377528
4-Sep
Suclg1	ENSRNOG00000005587	Rn.3766	114597	NM_053752.2	NP_446204.2	[Rat230_2] 1367642_at [RAE230A] 1367642_at [RG_U34A] J03621_at [RG_U34A] U75393_s_at	BC061537 NM_053752 CF110988 CB570259 EX491765 DN937620 EX492841 EV773839 CO554374 EV767557 CK599610 CO397483 CO554045 DN934307 CB316496 CO563776 CK355736 CV077243 CV076870 CO564221 CV126900 CO573638 CK355289 DY316595 CV108456 CB567107 BQ211335 CO562637 BQ
Rab40c	ENSRNOG00000020067	Rn.2496	359728	NM_182675.1	NP_872616.1	[Rat230_2] 1372636_at [RAE230A] 1372636_at [RG_U34B] rc_AI007924_at	BC128720 EV778902 AY190240 NM_182675 CV118785 DY472370 EB480305 AI007924 AI599421 CB325328 DY471612 DV721525 BI275821 BI284806 CB607458 AA875144 AI104559 BF281862 CB718778 BI281501 AW914791 BP465364 AA859794 CB725883 CB745486 CB745540 BQ205817 CB761473 AW
Rdbp	ENSRNOG00000000420	Rn.16164	294258	NM_212548.2	NP_997713.1	[Rat230_2] 1372290_at [RAE230A] 1372290_at [RG_U34B] rc_AI044436_at	NM_212548 BC079427 EV773151 DY316116 CK595629 CV104927 CO401737 BQ198861 BI275979 BM384249 CK842183 BP474779 CA507734 CB578338 BM386380 BP466423 BM385663 CB614560 CF114225 BE108644 BP475828 BP472003 AI044436 CO384451 BE101318 BP481041 BP499912 AI059832 BE
Rab3b		Rn.3788	81755				NM_031091 BC060562 DY471287 CB568854 CB568723 CF977058 CF977059 Y14019 AW919287 AA799389 AA799388 AI232003 AI317838 CF978970 CB720420 BP467928 AA799979 AA925914 BF555907 AI228888 AW142106 BF556902 BF286146 BF524240 CB706990 BF395302 BI294300 CR464485 BI29
Erbb2	ENSRNOG00000006450	Rn.93966	24337	NM_017003.2	NP_058699.2	[Rat230_2] 1387813_at [RAE230A] 1387813_at [RG_U34A] X03362_at	NM_017003 AY116182 BC061863 X03362 EV767807 DN936561 DN934051 DN948185 DY311648 DY309348 BU671195 CA511999 BQ202640 CA504855 BU670848 AW434291 BQ190662 AF393158 CB719751 BF407953 BI292562 BF554233 AA998896 CB807427 CB808724 CB706094 CB544580 BF407491 BF41
Atad1	ENSRNOG00000010861	Rn.54918	309532	NM_001035002.1	NP_001030174.1		BC094514 NM_001035002 AY325215 EV769717 CO394815 EV774234 EV775991 DV723445 CO403995 CO395556 CV119066 CA508146 DV729110 DV717218 CK472427 CA512846 DY471889 CO569342 CO392928 BQ195748 DY320637 CO567746 DN933567 CA506255 CO398126 CO565907 DV713593 CO404506
RSA-14-44		Rn.47032	297173				NM_182670 BC083656 AY149343 CK597976 CK597814 CK603687 CK596838 BF409064 AW528859 BM422840 BM422702
Smptb		Rn.97598	302879				AY223520 NM_182818
Abca1	ENSRNOG00000018126	Rn.148916	313210	NM_178095.2	NP_835196.1		AY208182 NM_178095 CK367710 CK844071 AW918387 EX305666 CB546553 CB581583 BE110717 AY325248 CB717058 DW391771 CN544537 CB728045 CB730190 BF522958 AI008987 CB791548 BG669454 CB758190 CB796692 BF411653 BF386694 DW380549 AI171534 DW310113 DW306038 AA964962 DW
Ppie	ENSRNOG00000014762	Rn.18887	298508	NM_001047868.1	NP_001041333.1	[Rat230_2] 1389055_at [RAE230A] 1389055_at [RG_U34C] rc_AI104479_at	EV780809 AY325152 NM_001047868 CO560517 CV077842 CV121003 DY308946 CB566969 CA505432 BQ201713 BQ202781 CV795680 CA507238 CF977243 CF108699 AI104479 CK839673 CB582974 BI297005 BF285193 BI283747 CB715774 BP487485 AI706998 CD052200 CB779289 AI071318 BF551803
Mapkapk2	ENSRNOG00000004726	Rn.6276	289014	NM_178102.2	NP_835203.1		AY197741 NM_178102 BC062048 EV762299 CR756197 EV768324 EV776874 EV775948 EV769358 EV772011 CR754928 EX489084 EV777460 CR754318 DN933410 CK602976 CR755574 CO571232 EB480923 CA511463 CV102706 DY309527 CO560871 CO383396 CN543645 BQ192165 BQ206832 BU758547 CA
Pcca	ENSRNOG00000014146	Rn.6033	687008			[Rat230_2] 1371963_at [RAE230A] 1371963_at [Rat230_2] 1382945_at [RAE230B] 1382945_at [RG_U34A] M22631_at [RG_U34B] rc_AA943039_at	NM_019330 CK601565 CK474900 CK603132 CK228509 CV104697 CK483703 CO574538 CO566082 CK470812 BQ191052 BQ190136 CK228510 DV720137 AW144744 DV216523 DV713873 BQ194676 CK228508 CK844524 CX570803 CK228507 CF115258 BQ202583 BF395042 BF550931 CB718085 CK228511 CB
Myo7a	ENSRNOG00000013641	Rn.86641	266714	NM_153473.1	NP_703203.1	[Rat230_2] 1380245_at [RAE230B] 1380245_at	AB091825 NM_153473 CV114307 CO566264 CV127192
Rap2a	ENSRNOG00000023687	Rn.11606	114560	NM_053741.1	NP_446193.1		AY037826 NM_053741 AA957571 CB700885
Araf	ENSRNOG00000010838	Rn.1714	64363	NM_001033663.1 NM_022532.2	NP_001028835.1 NP_071977.1	[Rat230_2] 1368390_at [RAE230A] 1368390_at [RG_U34C] rc_AI227665_s_at [RN_U34] rc_AI227665_s_at [RG_U34A] X06942_at [RN_U34] X06942_at	NM_022532 X06942 BC060568 NM_001033663 DY317441 EV763677 EV764730 DN937640 DN935367 CK471899 CO384773 CO398037 CO563105 CO572305 DY309060 CO568484 CB315959 CK367144 CB315997 DN937751 BG662594 CV116466 CO393251 CK473571 AW915040 AB158253 DY319616 BG668823
Alk	ENSRNOG00000008683	Rn.202143	266802				AB073169
Grk6
Rab1	ENSRNOG00000004992	Rn.106743	81754	NM_031090.2 XR_005471.1 XR_005485.1 XR_008174.1 XR_008474.1	NP_112352.2		NM_031090 BC066662 CF110882 EV762218 EV779459 EV779612 AY321327 EV763631 EV765791 EV766604 EV771923 CO568252 DN936486 EV771794 CO399671 CO396243 CO399764 CV119375 CO404155 CO575674 CO400064 CK483070 CV116108 EX492747 CK602659 DY571669 CV116352 CO395297 CO
Dars	ENSRNOG00000003743	Rn.2388	116483	NM_053799.1	NP_446251.1		BC072534 NM_053799 J04487 DN934632 DY471713 CK471983 EV763573 EV777338 CK365633 DN948154 DV724154 CV076680 CO385965 CV104631 CO556002 CK843847 DY547045 AI172292 DV713589 BM391946 BI294753 DV213931 AA945738 DV214941 BG668977 BF555379 BE104043 CB615360 AI00
LOC317588	ENSRNOG00000030580	Rn.104715	317588	NM_001047895.1	NP_001041360.1	[Rat230_2] 1399079_at [RG_U34A] M13100cds#2_s_at [RG_U34A] M13100cds#6_f_at [RG_U34A] M13101cds_f_at [RG_U34A] rc_AA874926_at [RG_U34C] rc_AI101659_at [RG_U34A] U83119_f_at [RG_U34A] X53581cds#5_f_at [RG_U34A] X61295cds_s_at	AY321321 NM_001047895
Hspa2	ENSRNOG00000006472	Rn.211303	60460	NM_021863.3	NP_068635.1	[Rat230_2] 1369841_at [RAE230A] 1369841_at [Rat230_2] 1394200_at [RAE230B] 1394200_at [RG_U34A] X15705cds_at [RT_U34] X15705cds_at	NM_021863 BC081803 CK595164 CK469772 CK653083 CK470867 CK470915 CK469712 DY472195 CB811348 CB778233 BF410146 CR472622 CB705067 CR463168 CK594852
Abcg1	ENSRNOG00000001158	Rn.8398	85264	NM_053502.1	NP_445954.1	[Rat230_2] 1368103_at [RAE230A] 1368103_at [Rat230_2] 1373995_at [RAE230A] 1373995_at [Rat230_2] 1387054_at [RAE230A] 1387054_at [RG_U34C] rc_AI176591_at [RG_U34C] rc_AI179131_at	AJ303374 NM_053502 CO563857 CO405851 CO566935 CV075031 CV109847 CK477095 CO560915 CV077866 CK366993 CV113280 CV079835 CV127257 DV719848 DV729053 DV214137 AW921724 BU760117 BQ780310 DY316069 AI179131 CB607845 AA944183 BG381295 AI228390 CB613032 BF282082 AW
Axl	ENSRNOG00000020716	Rn.161805	308444	NM_001013147.1 NM_031794.1	NP_001013165.1 NP_113982.1	[Rat230_2] 1398347_at [RAE230A] 1398347_at [RG_U34C] rc_AI177841_at [RG_U34C] rc_AI177962_at	NM_031794 NM_001013147 EV767885 DN937604 CO569464 CK601052 CO389490 CO396484 CO570034 CO393489 CV073977 CO804399 DY321198 CK475061 BQ199654 CO562034 CB579276 CA340564 CB585132 BG665481 CB727352 BG669624 CB796465 CB769150 BG663955 CB772011 CB773514 BE12779
Src	ENSRNOG00000009495	Rn.112600	83805	NM_031977.1	NP_114183.1		AF157016 NM_031977 AF130457 DQ120510 DQ120509 EV779005 CO569443 CO570588 CO397267 BQ210622 BQ211925 CO404863 CO567501 DY320634 DY310273 CO404106 BQ205446 BI282912 CB581437 BQ200023 CB583963 CB585482 AA875131 CA504547 BP504033 CB720604 AA859770 BI395724 BF
Npr2	ENSRNOG00000015991	Rn.32984	116564	NM_053838.1	NP_446290.1	[Rat230_2] 1387099_at [RAE230A] 1387099_at [RG_U34A] M26896_at	M26896 NM_053838 CO395776 CO556107 DY309778 CO405906 DV720789 CA507487 CO397729 CK364383 CK355441 CV108384 CB579543 CB584905 CF113306 CB607127 CB613346 CB716023 AI412202 BG379721 AI228156 CB732378 AA964350 BM383205 CB760074 AW531853 CR475353 DV729047 CB69
Tec	ENSRNOG00000002278	Rn.11797	84492			[Rat230_2] 1370916_at [RAE230A] 1370916_at [RG_U34C] rc_AI177029_at	XM_341208 AF285881 EV766650 CO574858 DN937186 CO561857 DY313514 CK843399 CV107120 AI406496 CO568414 BP494894 AI177029 CB584304 CB585065 BE097141 BF281964 BG665489 BM386064 AA963237 BP478490 AI104016 CB731162 BF392334 CR468807 AA851444 CB742591 AI555679 BI
Kif6	ENSRNOG00000011453	Rn.207571	171291			[Rat230_2] 1371095_at [RAE230A] 1371095_at [RG_U34A] AF035952_at	XM_343524 AY035403 AF035952 BF550791 BE102877
Gnao1
Nme3	ENSRNOG00000015749	Rn.8785	85269	NM_053507.1	NP_445959.1	[Rat230_2] 1368863_at [RAE230A] 1368863_at [RG_U34B] rc_AA956170_at	BQ193244 AY017337 NM_053507 BI281991 CF113784 BP468706 CF978239 BG372969 BP495107 AI575323 BF560098 AA956170 CB702599 AW434363 AA955450 CB705846 AW434804 CR462388 BP475778
Atp2a3	ENSRNOG00000017912	Rn.9920	25391	NM_012914.1	NP_037046.1		M30581 NM_012914 EX493465 CO573635 EX492901 CO563413 CO406198 CO401496 CO562312 CO395901 CO565274 CV078938 CK365710 CO566570 AF458230 CO562481 CV076937 CO575207 CV076682 BP472298 BP470384 BP475884 BE117358 BF417574 CB695284 BM389368 CB777916 BF412237 BP47
Csnk1e	ENSRNOG00000013076	Rn.203721	58822	NM_031617.1	NP_113805.1	[Rat230_2] 1369804_a_at [RAE230A] 1369804_a_at [Rat230_2] 1384161_at [RAE230B] 1384161_at [Rat230_2] 1386693_at [RAE230B] 1386693_at [Rat230_2] 1389212_at [RAE230A] 1389212_at [RG_U34B] rc_AA850993_at [RG_U34B] rc_AA996676_at	AB056113 AB042191 NM_031617 AB042192 EV762805 CO568445 DY316215 DY319633 DN936418 CO566990 EB466132 DY312742 DY314477 DY312360 DY314324 BP483686 BQ195477 BF565397 CK839556 BP494229 BE110510 CB712495 AW527568 CB727189 BF398627 BE096340 BP479453 BF557886 CB
Atp5a1	ENSRNOG00000017032	Rn.40255	65262	NM_023093.1	NP_075581.1	[Rat230_2] 1370378_at [RAE230A] 1370378_at [RG_U34A] rc_AI639076_f_at [RG_U34A] U11071_f_at [RG_U34A] X56133_at	BC061830 NM_023093 J05266 CF111160 CF111161 X56133 EV765098 EV777510 EV765475 EV765617 EV772023 EV763188 EV770968 EV777353 EV779486 EX490056 EX489809 EV763619 EV774153 EV777351 EV776838 EV769191 EV772637 EX492837 EV762524 DN932206 EV764786 EX488601 DN9369
Csnk2a1	ENSRNOG00000005276	Rn.4231	116549	NM_053824.2	NP_446276.1	[Rat230_2] 1375636_at [RAE230A] 1375636_at [Rat230_2] 1384339_s_at [RAE230B] 1384339_s_at [Rat230_2] 1387170_at [RAE230A] 1387170_at [RG_U34A] L15618_at [RG_U34C] rc_AI103003_s_at [RG_U34C] rc_AI179620_at	L15618 NM_053824 BC091130 EV768033 CO394123 CO574496 EV765226 CV073732 CA510924 CV119902 CA513254 CA510731 CA511590 EV766264 CK844928 CA511532 BI287961 CA513026 DY545647 CB579419 AI231621 BF281981 DY470996 BQ204828 BQ195937 AW141762 AA859962 BF559020 CB73
Rps6ka2	ENSRNOG00000013194	Rn.213814	117269			[RG_U34B] rc_AA955039_at	XM_341758 XM_001058582 CA510928 CK600127 D83013 CA340572 CB579480 CB586371 CB715194 CB759960 CB758254 CB548396 CR474616
Acsl1	ENSRNOG00000010633	Rn.6215	25288	NM_012820.1	NP_036952.1	[Rat230_2] 1370939_at [RAE230A] 1370939_at [Rat230_2] 1388153_at [RAE230A] 1388153_at [RG_U34A] D90109_at [RG_U34A] rc_AA893242_g_at [RG_U34A] rc_AI044900_s_at	D90109 NM_012820 CF109585 EX492649 CK652994 CK600726 CK595295 CO574362 CK471855 CK652965 CK598472 CO568390 DY311758 CV107209 CO809207 CK472499 CK483140 CK597944 CO809137 CO573389 CO806359 EX493694 BQ192254 DV728269 CO558904 CV110051 CO811853 CO570618 CO55
Gsk3a	ENSRNOG00000020417	Rn.36807	50686	NM_017344.1	NP_059040.1		X53427 NM_017344 DN937949 CK483099 DY318116 CO402309 CB569880 CB557131 CK840933 CB577537 CB577561 CB585707 CB608962 CB718914 CB732108 DV722985 CB759755 CB808756 CB810907 CB772198 AI706238 AW253098 CB709106 DV215175 AW534771
Abcb6	ENSRNOG00000018697	Rn.54408	140669	NM_080582.1	NP_542149.1	[Rat230_2] 1368159_at [RAE230A] 1368159_at [RG_U34A] AF106563_s_at [RN_U34] AF106563_s_at	BC085712 AJ003004 NM_080582 AF106563 DY312960 CK601243 CK652821 DY321259 DN937582 CO399751 CK469947 CV106347 CV107557 DY311437 CK358231 CO557172 DV213940 CV796672 CB582869 BM392379 AI102568 BE098749 BG380602 BG372831 AW920858 BQ210473 CB785273 CB743007 BF
Gsk3b	ENSRNOG00000002833	Rn.10426	84027	NM_032080.1	NP_114469.1	[Rat230_2] 1370267_at [RAE230A] 1370267_at [RG_U34A] X53428cds_s_at [RT_U34] X53428cds_s_at [RN_U34] X53428cds_s_at [RG_U34A] X73653_at [RN_U34] X73653_at	X73653 NM_032080 X53428 CV107309 CV105575 AW919724 BQ209220 BQ204775 BF557900 CB615744 BQ194001 BF564221 BF566703 AW531719 BF287444 AI599720 CV795646 AA964758 CB768467 BP487030 CB777274 CB805358 CB692166 AW524081 CB694545 DV715718 CR457530 CR465148
Mat2a	ENSRNOG00000013520	Rn.41420	171347	NM_134351.1	NP_599178.1		XM_573428 J05571 NM_134351 EV773367 EV777873 EV772900 EV772236 EV766397 DN930960 EV763124 DY314777 CV078223 CK473274 EV764198 CK483436 CK476530 CK483265 CK597838 CB314015 CK845368 CK477256 DY317924 CO382213 CK472957 DY312395 DY551729 BQ194887 AI412159 AI0
Pgk1	ENSRNOG00000002467	Rn.108127	24644	NM_053291.3 XR_006151.1 XR_006575.1 XR_008743.1 XR_009160.1	NP_445743.2		BC063161 NM_053291 BC087651 M31788 EV773988 EV767196 EV768212 EV770083 EV768173 EV765939 EV771246 EV777649 EX489303 EV765809 EV780676 EV772407 EV769512 EV776787 CO398267 EV774024 EV780487 EV762120 EV766192 EV774685 EX488814 EV769028 EV765738 CO560137 DN93
Rfc1
Gucy1a3	ENSRNOG00000012302	Rn.1974	497757	NM_017090.2	NP_058786.2		U60835 M57405 NM_017090 BC085746 AB096020 EV764836 CK600939 CK480899 CO389745 CK842102 AW920741 AI235690 BF289155 AA849036 CO388697 BE101102 BE098331 CB613274 BF558331 AA819293 CB789216 CB794281 CB695491 CB765530 BQ194192 CB810991 AI072327 CB806913 AI1127
Nme2	ENSRNOG00000002671	Rn.927	83782	NM_031833.2	NP_114021.2		EV767085 CO393510 CO403871 NM_031833 BC086599 DY309332 CK844788 AW914292 BQ202028 CV796718 CB576585 CF110721 M91597 AI412112 CF976925 BQ207497 CB579234 CB579719 CR466931 BF281313 DV216465 DW397888 M55331 DW397797 CB583896 AA891799 CB615546 BI304049 CF9769
Itpka	ENSRNOG00000005284	Rn.9877	81677	NM_031045.1	NP_112307.1	[Rat230_2] 1368462_at [RAE230A] 1368462_at [RG_U34A] X56917_at [RN_U34] X56917_at	M29787 NM_031045 X56917 CV119847 BQ204027 BI296268 BF410373 BE106268 BF387024 AW529260 AI045139 CX570486 CR460369 BF551683
Hnrnpc
Gnaz	ENSRNOG00000001313	Rn.10943	25740	NM_013189.2	NP_037321.1	[Rat230_2] 1368185_at [RAE230A] 1368185_at [Rat230_2] 1387095_at [RAE230A] 1387095_at [RG_U34A] J03773_s_at [RG_U34A] U77483mRNA_s_at	J03773 NM_013189 BP486875 CB748226 CB774507
Mvk		Rn.6995	81727				M29472 NM_031063 CO394829 DY313288 BQ192960 AA894114 AW433971 BI274264 AI602521 CB719612 BE118400 CK844861 BE098349 AI229489 AW524093 AW141527 CB737091 CB738059 CB741596 AW434803 AA900678 BG374470 AI713767 AI575752 CB798952 AI574786 AI603276 AW521337 AI70
Mx1	ENSRNOG00000001959	Rn.10373	24575	NM_173096.2	NP_775119.2	[Rat230_2] 1371015_at [RAE230A] 1371015_at [RG_U34A] X52711_at	NM_173096 BC099784 X52711 CO561939 DN935389 CO564359 CO566956 CK475957 CV074558 CO555288 AW920198 CB792012 CB799059 CB781075 CB781076 CB709311 CB700958 CB710653
Mx2	ENSRNOG00000001963	Rn.10374	286918	NM_134350.2	NP_599177.2	[Rat230_2] 1387283_at [RAE230A] 1387283_at [RG_U34A] X52713_at	NM_134350 BC099808 X52712 X52713 CO556032 DN948859 BQ200457 CB583789 BE098220 AB072244 BP482355 CB719964 CB328070 CB749264 CB757403 CB758175 CB795608 CR470691 CB768690 AI030615 BF285061 BF551017
Gclc	ENSRNOG00000006302	Rn.8365	25283	NM_012815.2	NP_036947.1		NM_012815 BC081702 J05181 CF109368 EV768473 DY317359 CK482504 CK482662 CK480889 CO400300 CK480215 CK483152 CO573686 CO400356 CK482392 CK480062 CO563369 CK482151 CK483269 CK483950 CK482693 CK480448 CK480860 CK481307 DY317856 CK480590 CK480143 CK482829 CO56
Atp7b	ENSRNOG00000012878	Rn.10025	24218	NM_012511.1	NP_036643.1	[Rat230_2] 1369123_a_at [RAE230A] 1369123_a_at [Rat230_2] 1370324_at [RAE230A] 1370324_at [RG_U34A] U08344_at	NM_012511 U08344 AB017791 AB017792 AB017793 AF120492 AB017790 EV772544 BI296510 BG378165 CF113875 CB718059 BI300309 BI300480 BI299669 BI300270 CB699727 BI299187 BI300043 L28173 BI297889 BI299844 BF416534
Abcd3	ENSRNOG00000011929	Rn.7024	25270	NM_012804.1	NP_036936.1		D90038 NM_012804 BQ192111 DY471553 BQ202853 DW399102 CA507481 CD371158 AI599385 DV724014 DV214401 CV796101 BF555869 AA946532 CK844108 BP478987 AI008128 AA923846 AA944259 BI300224 CB759849 AI008719 BF388647 CB797842 AW144824 AI232634 AA850621 BE329191 CB70
Egfr	ENSRNOG00000004332	Rn.37227	24329	NM_031507.1	NP_113695.1	[RG_U34A] M37394_at [RT_U34] M37394_at	M37394 NM_031507 AF187818 CO556294 EX488671 CA511774 CO570361 CO559437 AB079120 CA505284 CF114513 CA340048 BM384959 BE104053 BI290046 AW523726 BM387295 DW386805 CB772211 BF522465 AA996669 U52529 AI549431 CB697721
Hnrnpab
Npr1	ENSRNOG00000014684	Rn.10463	24603	NM_012613.1	NP_036745.1	[Rat230_2] 1368201_at [RAE230A] 1368201_at [RG_U34A] J05677mRNA_s_at [RG_U34A] S80456_s_at [RG_U34A] S82229_s_at	BC128742 NM_012613 M74535 X14773 CK482347 CK478330 CV110119 CO555356 CV107795 CV118599 BI283711 BI274257 BI295957 CB729635 BI276045 BP489945 CB786818 AI502637 CB694915 BF546388 CB703702 AI229359 CR476673
Gucy1b3	ENSRNOG00000012060	Rn.87228	25202	NM_012769.2	NP_036901.2	[Rat230_2] 1369097_s_at [RAE230A] 1369097_s_at	NM_012769 BC081840 M22562 AB098025 AB098707 AB099521 AB099520 DV727090 CO393281 CK475475 CK363682 AI170341 CK357451 AW915450 BI291295 DY310471 CN540776 BI303960 AW919024 BP495079 BP502779 CK842891 CF977499 CB615236 BF405588 BG374206 CB718739 AI009730 BF40
Adcy3	ENSRNOG00000003999	Rn.87800	64508	NM_130779.1	NP_570135.1	[Rat230_2] 1387128_at [RAE230A] 1387128_at [RG_U34A] M55075_at	M55075 NM_130779 EV767393 CV105256 BF284490 CB720821 AI171364 AI145401 CB730094 AW918354 AA955508 CB756978 CB758689 CB796859 CB765076 AW525494 CB772959 CB775764 CB703794 AI764049 BF557332 CB702110
Pfkfb4	ENSRNOG00000020656	Rn.90092	54283	NM_019333.1	NP_062206.1	[Rat230_2] 1368719_at [RAE230A] 1368719_at [Rat230_2] 1389396_at [RAE230A] 1389396_at [RG_U34A] M64797_at	M64797 NM_019333 CK595015 CO398023 BG671393 CK482168 CK472727 CV118456 CO393303 CV117331 CV108782 DY315757 CA340301 CB580660 CK597960 CB616235 BE349811 CB732776 CB794039 CV795396 CB811918
Rab27a	ENSRNOG00000007533	Rn.37360	50645	NM_017317.2	NP_059013.1	[Rat230_2] 1377669_at [RAE230B] 1377669_at [Rat230_2] 1384852_at [RAE230B] 1384852_at [Rat230_2] 1387763_at [RAE230A] 1387763_at [RG_U34A] D17352_at [RG_U34B] rc_AI043615_at [RG_U34C] rc_AI237416_at	NM_017317 BC098667 EV762225 EX491811 DN948586 CB315983 BQ208925 CK359505 CO565219 CV073209 DY315056 BM389524 CV078224 BQ209454 CA507086 CV079784 CB557190 BP500697 CF112093 BP487840 CB615926 BM388982 BF558694 CB713404 AI237416 CB738430 BF550811 CB758597 CB
Ckmt1	ENSRNOG00000014573	Rn.155589	29593	NM_001012738.1	NP_001012756.1	[Rat230_2] 1390566_a_at [RAE230A] 1390566_a_at [RG_U34A] X59737mRNA_at [RG_U34A] X59737mRNA_g_at	BC091335 NM_001012738 CV105229 CV796784 CO393601 CO398981 CV796697 CB576124 CB576903 BP475351 CB581902 BF286504 CB583702 CB585993 CB608473 CB615073 CB611392 BP489252 BF286493 CB719127 CV796142 CB716356 BI301453 BF286489 CB730305 CB733887 CB715474 CB737684
Mylk2	ENSRNOG00000008235	Rn.81191	117558	NM_057209.1	NP_476557.1	[Rat230_2] 1398820_at [RAE230A] 1398820_at [Rat230_2] 1398821_s_at [RAE230A] 1398821_s_at [RG_U34A] J03886_at [RG_U34B] rc_AA924075_s_at	J03886 NM_057209 CO402905 BQ780336 CR755026 CR756294 AA924075 CB698917 BF558822 CR458499
Spast
Pdgfra	ENSRNOG00000002244	Rn.55127	25267			[Rat230_2] 1370941_at [RAE230A] 1370941_at [RG_U34C] AA944099_s_at [RN_U34] AA944099_s_at [RG_U34C] rc_AI231305_at [RG_U34A] rc_AI232379_at [RN_U34] rc_AI232379_at [RG_U34A] Z14118cds_at [RN_U34] Z14118cds_at [RG_U34A] Z14118cds_g_at [RN_U34] Z14118cds_g_	NM_012802 M63837 Z14118 BU946534 DV719360 CO397971 EX489759 CK475525 CK475330 CK478629 CA512174 CK477487 CK366283 CK475090 CK601877 CV116905 BQ782100 CA505634 CK358956 AI232379 AI228644 BI303917 CB609284 AI599570 BE103253 BE103474 BE103248 AA964437 BE1142
Gch1
Gucy2c	ENSRNOG00000009031	Rn.10931	25711	NM_013170.1	NP_037302.1		M55636 NM_013170 CB732255 DW390238 CB737065 CB791117 CB802555 CB772411 CB806403 CB813307 CB693081 CB708334 CB710167 CB710731 DW369475
Igf1r	ENSRNOG00000014187	Rn.10957	25718	NM_052807.1	NP_434694.1	[Rat230_2] 1368123_at [RAE230A] 1368123_at [RG_U34A] L29232_at [RT_U34] L29232_at [RG_U34A] M27293_s_at [RN_U34] M27293_s_at	L29232 NM_052807 M27293 CK479481 DY315986 BI294988 AW920568 CB583807 AI176789 AW920570 BF544699 CB746560 CB700210 CB777865 CB703703 CB780824 BE126612 BE127457 D12679 BF288867 CB606650
Rbm35b
Eif5b	ENSRNOG00000023356	Rn.203410	308306			[Rat230_2] 1388947_at [RAE230A] 1388947_at [Rat230_2] 1395237_at [RAE230B] 1395237_at [Rat230_2] 1396191_at [RAE230B] 1396191_at [RG_U34A] D64061_at [RG_U34B] rc_AA945769_at	NM_001110141 BC099239 BC126102 CF109973 CO388862 CO573335 CO570178 EV778862 CK364611 DY548650 CA506842 CO567789 D64061 CB325368 BQ206860 DY471390 CA513391 BI291654 BP495396 BE117511 DV720538 BQ196129 CF115408 CB783908 CB711805 AA945769 AI501960 AW535738 A
Eif5b-ps1
Cftr	ENSRNOG00000008284	Rn.124539	24255	NM_031506.1	NP_113694.1	[Rat230_2] 1384960_at [RAE230B] 1384960_at [RG_U34A] M89906_at	NM_031506 XM_001062374 M89906 BI281250 CN540847 CR471577
Mapk6	ENSRNOG00000009381	Rn.88457	58840	NM_031622.2	NP_113810.2		NM_031622 BC109380 M64301 EV764439 EV768229 EV767549 EV778639 EV764596 CV121269 CA511848 CV115237 CK483760 CV103026 CO386428 CV105942 CV117525 CR754042 CR755311 CV113432 CK355593 CD373077 CK839003 CA504705 CO574743 BM386694 AW141988 BQ190763 DV727024 CO40
Hk2	ENSRNOG00000006116	Rn.91375	25059	NM_012735.1	NP_036867.1	[Rat230_2] 1369006_at [RAE230A] 1369006_at [Rat230_2] 1383519_at [RAE230A] 1383519_at [RG_U34A] M68971_at [RG_U34A] S56464mRNA_at [RG_U34A] S56464mRNA_g_at	M68971 NM_012735 AF027179 M68972 CR753929 CR755190 EV775097 CA512596 CA506018 CV103233 CK366667 CK364079 CB327374 CK843829 DV726087 AI639273 BE108528 BF407476 CB733769 CB743343 BI294137 DY318906 AI500866 CB803626 BF288944 CB699748 AI715248 CB774709 CR4761
Hk3	ENSRNOG00000026235	Rn.162179	25060	NM_022179.2	NP_071515.1		BC100648 NM_022179 DN936863 BQ205112 BQ205273 BF386623
Smarcal1
Rab13		Rn.9819	81756				EV777160 M83678 BQ210679 CF109074 AF525280 NM_031092 CD371139 CB324009 AW253722 BE095676 BE102676 DV727435 BQ195113 AW251763 CB328057 AI711272 CB741291 CB757782 AI578421 CB802780 BG373483 BG371581 BF559668 AI112970 AI713773 CR475986
Rab15	ENSRNOG00000007364	Rn.24234	299156	NM_198749.2	NP_942044.1		NM_198749 BC094954 M83679 CO394944 DN931119 DN931758 DN937456 DN934044 DN933223 DN933693 DN934622 BQ780913 BU758566 BP500190 BQ195090 BQ194530 BP492558 CB578521 BP483019 BG376121 BM384841 BQ199241 BF387232 BP469213 CB729994 CB733131 BG669257 BF565114 CB74
Tcp1	ENSRNOG00000014160	Rn.7102	24818	NM_012670.1	NP_036802.1	[Rat230_2] 1368049_at [RAE230A] 1368049_at [RG_U34A] rc_AA875054_at	D90345 NM_012670 CF109904 EV775904 EV777437 EV776964 EV770094 EV763524 EV775886 EV763068 EV773142 EV771674 EX492260 CR755164 EV776097 CO405825 CO569716 CO574067 CO559218 EV769508 DY313680 CK472815 EV772069 CK469401 CR756427 CV109036 CD372069 CK600493 DY31
Csk	ENSRNOG00000019374	Rn.2759	315707	NM_001030039.1	NP_001025210.1		BC098863 NM_001030039 EX492332 EX489247 EV766505 EX490905 EV779275 CO565683 DN937704 CO571374 CO574962 DN947715 CV080456 DY309906 DY318173 CO561743 DY558548 CO570102 CO571813 CV073233 CO575158 CV108936 DY314493 CO573192 DY318776 CO558871 CO569910 CO555626
Pfkl	ENSRNOG00000001214	Rn.4212	25741	NM_013190.4	NP_037322.1	[Rat230_2] 1367743_at [RAE230A] 1367743_at [RG_U34A] X58865mRNA_at	BC061791 X58865 NM_013190 EX491523 DN936064 DY312497 EB471827 CN541240 CV116616 CV073091 DY567612 CA509298 BU670999 EV778957 DV213969 CB579478 AW915095 CB583596 BQ201399 BM986335 CF114176 CB720433 CB720820 CB713965 CB713966 CB735105 BI290618 CB742951 CB74
Acsl6		Rn.33697	117243				NM_130739 D10041 AY625254 DY313169 CK841993 CB582512 BF563119 AI227692 CB726275 BI288151 CB728651 CB731484 AA900433 CB787941 BQ210867 AI104987 CB747780 AW525888 CB791022 BF556644 CX569632 CB795275 CB765281 CB800265 DV719441 AA924836 AW526867 CB772306 CB69
Adcy2	ENSRNOG00000032150	Rn.10731	81636	NM_031007.1	NP_112269.1		M80550 NM_031007 CA511861 CO399012 CO397748 CO401550 CA508800 CA511909 CA508826 CB325790 CA504720 CA504770 AI171250 CB608802 BE121326 BI395550 AI412724 BF542830 BF399729 AI576744 AI101008 AW141387 AW140980 CB799901 CB698684 CR468047 AI501334 AI170865 BF54
Adcy4	ENSRNOG00000020401	Rn.1904	54223	NM_019285.2	NP_062158.2		NM_019285 BC081813 M80633 CO558912 CK602612 CK603255 CK476526 BE128749 CB770776
Pim1	ENSRNOG00000000529	Rn.34888	24649	NM_017034.1	NP_058730.1	[Rat230_2] 1369862_at [RAE230A] 1369862_at [RG_U34B] rc_AI008309_at [RG_U34A] X63675_at	X63675 NM_017034 CB781516 CB556286
Adrbk1	ENSRNOG00000018985	Rn.13010	25238	NM_012776.1	NP_036908.1	[Rat230_2] 1387429_at [RAE230A] 1387429_at [Rat230_2] 1388757_at [RAE230A] 1388757_at [RG_U34A] M87854_at [RG_U34B] rc_AA998430_at [RG_U34A] S48813_s_at [RN_U34] S48813_s_at	M87854 NM_012776 EV765550 DV719710 DY320576 CO564112 CK600739 CV104521 CK472429 CO562273 CO557302 CO405902 CV077898 CV075870 CX569959 CV080484 CK842387 BQ201742 BP477485 CV077790 CO573120 CV077816 BQ205469 CB328030 CN543008 BM385581 AI411424 AW141009 CB72
Adrbk2		Rn.9861	25372				NM_012897 BF387566 BF391408
Hsp90ab1
Epha8	ENSRNOG00000013036	Rn.62934	60589			[Rat230_2] 1371158_at [RAE230A] 1371158_at [Rat230_2] 1385161_x_at [RAE230B] 1385161_x_at [RG_U34A] X59290mRNA_at [RN_U34] X59290mRNA_at [RT_U34] X59290mRNA_at	XM_342952 X59290 BQ204526 BF416155 BE106253 BF394967 BF399924 BP472492 CR474233 AI136683 CN540007 BF521840
Gnat3		Rn.10456	286924				X65747 NM_173139
Ak3	ENSRNOG00000015273	Rn.60	26956	NM_013218.1	NP_037350.1	[Rat230_2] 1368095_at [RAE230A] 1368095_at [Rat230_2] 1383733_at [RAE230B] 1383733_at [Rat230_2] 1388558_at [RAE230A] 1388558_at [RG_U34C] rc_AI171802_at [RG_U34A] rc_AI176052_at	BC064656 D13062 NM_013218 CO387437 DN931497 CK483094 CK475616 CF110159 DY318429 CK358998 BP482731 CK839213 BU671034 DV720502 BF281277 BP477886 BQ206287 BP473509 AW918649 DN937044 CB579302 AI171801 AI176052 AW914161 CB724976 BQ202084 AI599351 CA338855 DV71
Phkg2		Rn.11153	140671				BC086982 M73808 BC128715 NM_080584 BC107906 EV780773 CV080309 CK653009 CO397256 CK599282 CO555913 CO562162 CK652880 DY315696 CK652842 CK652900 CO402116 CK596381 CK470828 CK470293 CO559341 CV108789 CK478087 CK603727 DN934796 CK471781 CK596352 CB576510 DV21
Tk1		Rn.216486	24834				EV769169 EV773050 DY316560 CV072953 DY549788 BU758962 BM389006 AW919734 BQ201805 AW140446 CK471539 BI289385 BP495650 BP500724 AI008897 AW142190 BF547747 CB736093 BF525058 M22642 AA801253
Pi4kb
Ak1		Rn.79537	24183				EV766857 DY314065 CK599775 CK599449 CK475075 CV120781 BM986306 BU758402 BF281402 DV216586 DV727636 CB578199 AB022701 BI289965 CB784010 AI717060 BE096694 BF289841 BE097520 CB729672 AW914380 AI407366 CB758057 CB694875 AW520501 BF524996 CB808121 AW520737 D13
Matr3	ENSRNOG00000019875	Rn.29774	29150	NM_019149.2	NP_062022.2		NM_019149 AB205483 M63485 BC062231 EX305611 BU946526 EV765370 CO559899 BG666195 CA513038 CO395493 CB326048 DV723227 CK469239 CO385946 CB567699 CB328043 DV718802 BQ204193 BQ782740 CF977335 CB570174 CB556401 CA506410 BP504086 CK839799 CB556917 BP502153 AI40
Adcy8	ENSRNOG00000004890	Rn.10382	29241	NM_017142.1	NP_058838.1	[Rat230_2] 1387179_at [RAE230A] 1387179_at [RG_U34A] L26986_at [RG_U34C] rc_AI071128_at	L26986 NM_017142 CO405968 BP483592 CB731359 BF411712 BE119967 BE119968 AW507192 AW507281 AW507290 BP471052
Asns	ENSRNOG00000007546	Rn.11172	25612	NM_013079.2	NP_037211.2	[Rat230_2] 1387925_at [RAE230A] 1387925_at [RG_U34A] U07201_at	U07201 NM_013079 BC081719 U07202 CK600858 EV772791 DV723098 CK596929 CB567634 CK653526 CK597151 CO398449 CV114237 DN933477 DY312915 DY317691 CK476780 DY318333 CB327970 CV121516 CV102503 DY317802 CF113557 DY319224 BP503039 CF115533 CB585889 BG373554 BG3736
Hspa9
Ralb	ENSRNOG00000002440	Rn.4586	116546	NM_053821.2	NP_446273.1		NM_053821 BC072505 L19699 EV780844 EV767920 EV775427 EV778661 CO568837 CO386840 DN933002 CV104871 CK366097 BQ201552 BG671690 CA510003 CV112468 BQ195865 BQ203068 CV126868 CK843203 AI230708 DV213296 BQ211261 BM391977 BP466431 BP467166 BG672740 BQ209010 AI70
Matk	ENSRNOG00000020431	Rn.44303	60450	NM_021859.2	NP_068631.1	[Rat230_2] 1387834_at [RAE230A] 1387834_at [RG_U34A] L34542cds_at	NM_021859 BC087726 DY313881 CO398427 CB716883 CB789299 CB794098 CB695306 BE107666 CB768026 CR459788 BF412338
Mark2		Rn.42926	60328				Z83869 NM_021699 EX493007 CK599976 CO565469 DN935331 CK480896 CO572809 CA511574 CO564273 BP495042 BQ194881 CK596567 BQ206312 BU671596 CA505087 CB609842 BP497082 CB718424 BP468198 CB720249 BP481886 BP496173 CB736181 CB738371 BP468755 CB747662 CB749991 CB75
Gss	ENSRNOG00000018964	Rn.1692	25458	NM_012962.1	NP_037094.1	[Rat230_2] 1370365_at [RAE230A] 1370365_at [RG_U34A] L38615_at [RT_U34] L38615_at [RG_U34A] L38615_g_at [RT_U34] L38615_g_at [RG_U34C] rc_AI179190_s_at	L38615 NM_012962 BC078700 EX491154 EV780565 CK481543 DY471519 CK474472 CK472075 EX488010 CO570421 CK471312 CK473728 CK472711 CK481680 CK480438 CK483278 DN947683 BG663140 CO556791 DY547941 CK483997 CV113710 CB557824 DV214526 AI407840 BQ192362 AA819242 AI17
Vcp	ENSRNOG00000034242	Rn.98891	116643	NM_053864.2	NP_446316.1	[Rat230_2] 1367455_at [RAE230A] 1367455_at [RAE230B] 1367455_at [Rat230_2] 1377875_at [RAE230B] 1377875_at [RG_U34A] rc_AI044341_s_at [RG_U34B] rc_AI045053_at [RG_U34B] rc_AI059675_at [RG_U34A] U11760_at	NM_053864 BC060518 U11760 EV767718 EV777222 EV766291 EV775337 EV777548 EV778791 EV779107 EV774563 EV768484 EV763400 EV778956 EV771033 EV779841 EV772580 EV775090 EV775654 EV767185 CO553865 DY319023 CF110367 EV768349 EV763706 CO384621 EV770569 CO387122 CO39
Mapk8		Rn.4090	116554				XM_341399 L27129 CK475586 CX569514 BG667968 AW914916 DY314364 DY309767 CV109647 AI598719 CF114420 CB725035 BU759024 AW144215 BI276164 AI412767 CB782828 AI029013 BI297991 AI228135 AA850396 BG662571 BF564534 AI170902 BF418371 BF522227 CB765111 AA851839 DV72
Mapk10	ENSRNOG00000002079	Rn.9911	25272	NM_012806.1	NP_036938.1	[Rat230_2] 1369102_at [RAE230A] 1369102_at [Rat230_2] 1377059_at [RAE230A] 1377059_at [RG_U34A] L27128_at [RT_U34] L27128_at	L27128 NM_012806 BP485311 CB607972 BF393702 CB802473 BF562409 AA108311
Top2a	ENSRNOG00000032404	Rn.90996	360243	NM_022183.2	NP_071519.2		Z19552 NM_022183 EV768398 EV763403 EV767425 EV777952 EV778202 EV763761 EV778540 EV766320 EV774683 EV762486 EV776944 EV764817 DY317772 DY309249 DY573540 BQ201612 BQ200753 DY320353 CK596476 CK844684 CA509753 CB324984 BQ204307 BQ206651 BP486894 BP489047 DY56
Cdc2l1		Rn.10204	252879				L24388 NM_145766 EX492519 DY316633 EV770103 CV104906 CV074418 DY556124 CK476971 CF114003 CB616372 BG372977 AW535351 BM390214 CV797755 CB763180 AI764252 BM388286 AW528480 CB778864 AW536023 BG376305 AW535425 BF411388 AW525269 CB697455 CR459166 BI303590 AI57
Mark1	ENSRNOG00000002339	Rn.21430	117016	NM_053947.1	NP_446399.1	[Rat230_2] 1383258_at [RAE230B] 1383258_at [Rat230_2] 1387676_at [RAE230A] 1387676_at [RG_U34A] rc_AA800063_at [RG_U34B] rc_AI012538_at	Z83868 NM_053947 CO387468 CO403177 CO388739 BG667885 CK481145 CO388765 DN933844 CO404671 CV110076 AI176765 AA800063 AW143293 BE106192 CB714530 CB709991
Dck	ENSRNOG00000003296	Rn.10058	79127	NM_024158.1	NP_077072.1	[Rat230_2] 1384041_at [RAE230B] 1384041_at [Rat230_2] 1387626_at [RAE230A] 1387626_at [RG_U34A] L33894_at [RG_U34B] rc_AA925859_s_at [RG_U34B] rc_AA996938_at	L33894 NM_024158 CO571594 CO573143 DY313955 AA925859
Idh3g	ENSRNOG00000037284	Rn.2837	25179	NM_031551.1	NP_113739.1	[Rat230_2] 1370865_at [RAE230A] 1370865_at [Rat230_2] 1386320_at [RAE230B] 1386320_at [RG_U34A] rc_AA892808_at	BC083688 NM_031551 X74125 CF110403 EV778070 EV773145 EV770857 EV766915 CK599202 CB570068 CO389091 CK603256 CK603306 CO393257 CO561478 CO563067 CK603401 CK600932 CO558023 CO404934 CK601340 CO568201 DV721018 CB566714 CK481223 BQ201905 CB315269 CO565293 CB31
Nolc1	ENSRNOG00000018704	Rn.9517	64896	NM_022869.1	NP_074060.1	[Rat230_2] 1368031_at [RAE230A] 1368031_at [Rat230_2] 1368032_at [RAE230A] 1368032_at [Rat230_2] 1368033_at [RAE230A] 1368033_at [RG_U34A] M94287_at [RG_U34A] rc_AA998882_s_at	M94287 NM_022869 EV764495 BC126088 EV772326 EV773303 EV773829 DY545039 EV766569 CK226483 CK476473 CK226474 CK477333 DY314201 CO574580 DY317722 CB314324 CK226470 CV102922 CD373279 CA512100 CB324975 CK226475 CK226476 DY569820 CB328015 CA504948 CK226472 CK22
Akt2	ENSRNOG00000018677	Rn.87066	25233	NM_017093.1	NP_058789.1	[Rat230_2] 1368832_at [RAE230A] 1368832_at [Rat230_2] 1387353_at [RAE230A] 1387353_at [Rat230_2] 1388765_at [RAE230A] 1388765_at [RG_U34A] D30041_at [RG_U34B] rc_AA946508_at [RG_U34A] rc_AI105076_s_at	D30041 NM_017093 DQ198085 CO396662 CV077784 CO569763 DN931377 CK469545 CK481581 CO400389 CK598383 DY313711 CO561307 CO559030 CK364643 CK469277 CO567353 CK358607 CB326019 CV073445 CK358233 DY552977 AI105076 BU758657 CN543380 CF109096 CK840371 AI410830 AW14
Gnal	ENSRNOG00000010440	Rn.203753	24611			[Rat230_2] 1384229_at [RAE230B] 1384229_at [RG_U34B] rc_AA997248_at	XM_341626 S80376 DV718665 CF113563 BU758954 DV720486 CB607808 CD567920 CB719116 BF544488 BQ780827 BI281656 AI577916 BF393525 BF391587 BF394689 CB802967 CB780001 AI576080 AI454540 CR459365 CR459801 AA997248
Tgfbr2	ENSRNOG00000013265	Rn.9954	81810	NM_031132.3	NP_112394.3	[Rat230_2] 1369653_at [RAE230A] 1369653_at [RG_U34A] L09653_s_at [RN_U34] L09653_s_at [RT_U34] L09653_s_at [RG_U34A] S67770_at	S67770 NM_031132 L09653 CO554183 CB557914 CB582671 AI013251 BF393480 CB800232 CB771741 CB773558 CB703899 BF393481 CB781224 AF090305
Acvr2a	ENSRNOG00000005334	Rn.161783	29263	NM_031571.1	NP_113759.1	[Rat230_2] 1381220_at [RAE230A] 1381220_at [RG_U34A] S48190_at [RG_U34A] S96418_s_at	NM_031571 L10639 EX305621 CK472391 CF108155 BQ211192 BM391064 BM383968 AI170870 CB766781 BP938273
Tep1	ENSRNOG00000008964	Rn.5890	64523	NM_022591.1	NP_072113.1		U89282 NM_022591 EV780044 CO556368 DY313886 CO556327 CK357686 CK367481 CO390233 BQ781526 CB577587 BQ780780 BG373510 BE328972 BP481185 CK843036 BP466276 BP468378 AA800045 CO390277 BE103384 BF415084 CB738913 CB743571 CB750972 CB793118 CB793412 BF413060 BF40
Acvr2b	ENSRNOG00000014477	Rn.24240	25366	NM_031554.1	NP_113742.1	[Rat230_2] 1388179_at [RAE230A] 1388179_at [RG_U34A] L10640_s_at [RG_U34A] M87067_at	M87067 BC097358 NM_031554 L10640 CV113616 DY319673 CB739914 AI180246 CB787750 BF543450 AI548799 BE115903
Pfkm	ENSRNOG00000009628	Rn.11004	65152	NM_031715.1	NP_113903.1	[Rat230_2] 1367864_at [RAE230A] 1367864_at [Rat230_2] 1384632_at [RAE230B] 1384632_at [Rat230_2] 1386961_at [RAE230A] 1386961_at [RG_U34A] D21869_s_at [RG_U34C] rc_AI071717_at [RG_U34A] U25651_at	BC094212 U25651 NM_031715 EV763748 EV767071 CO394273 EV780251 EX491496 CO392979 DV718651 CK602191 CO398735 CO393550 CK595466 EV765214 CO393300 CO404228 CO393665 CK481381 CV107697 CO393741 CO570901 CB315339 CK359430 CV080115 CK355547 CK598522 DY312093 DY31
Dgkz	ENSRNOG00000017737	Rn.11208	81821	NM_031143.1	NP_112405.1	[Rat230_2] 1367745_at [RAE230A] 1367745_at [RG_U34A] D78588_at	D78588 NM_031143 EV764247 CO404617 CO571266 CO560580 CV077978 CO566440 CO554995 CO565245 DY314318 CO561979 CO563649 CO557054 CO559179 CO571513 CO562117 CV102746 CO563342 CO557692 CO554792 CK475953 CO557681 CO565578 CK355682 CO564744 CO566864 CO401106 CO56
Dync1h1	ENSRNOG00000006178	Rn.11027	29489	NM_019226.3	NP_062099.3	[Rat230_2] 1398803_at [RAE230A] 1398803_at [RG_U34A] L08505_at	L08505 NM_019226 CF110752 EV779686 CR754166 CR755432 EV777196 CA504981 CK471154 CO396310 EV774870 CA506223 CO405134 CK359793 DN934025 CK476419 CV117703 CK477376 CA506142 DN947800 DY319702 CK479747 DY318291 DY313786 CV120351 CK365549 CB724392 BQ192154 CV79
Pfkp	ENSRNOG00000017163	Rn.2278	60416	NM_206847.1	NP_996729.1	[Rat230_2] 1372182_at [RAE230A] 1372182_at [RG_U34A] L25387_at [RG_U34A] L25387_g_at	BC088847 NM_206847 CF976846 DN936729 CO394100 EV764022 CO403041 CO400195 CO399363 CO554858 CK481125 CK596332 CO569842 CB323913 BQ196435 CO403817 CK357629 CV105936 CK603844 BM389769 CF976845 CK841671 DN948027 DY315443 CF976844 CB325876 CB576218 CV074886 CB
Slk	ENSRNOG00000011339	Rn.33275	54308	NM_019349.2	NP_062222.2	[Rat230_2] 1380323_at [RAE230B] 1380323_at [Rat230_2] 1384965_at [RAE230B] 1384965_at [Rat230_2] 1394205_at [RAE230B] 1394205_at [RG_U34B] rc_AA955942_at [RG_U34A] rc_H31623_s_at	NM_019349 EV771406 CO400205 CK228030 CV121046 CK479399 CK478307 CK228032 CK228033 CK228021 CK228023 CV116926 CB324559 CA510623 CK366415 CK228037 CK228029 CK228027 BM386276 CK364515 CK228040 CK228020 CK228048 CA503569 CN541805 BI281936 CF113040 DY471941 CA
Rab4b	ENSRNOG00000001500	Rn.7181	50866	NM_017355.1	NP_059051.1	[Rat230_2] 1367955_at [RAE230A] 1367955_at [RG_U34A] X78605_at	X78605 NM_017355 CO570025 CO560610 CO558248 CO556214 BQ208255 BQ209217 BQ200423 CK839206 BP497837 CB325968 AA818114 AA996536 BP478165 BQ201532 BG376147 BE116498 BI286534 AI408419 AI575001 AI137282 BM986639 AA957181 CB771850 CB700255 AI574845 BE114705 BI27
Rab26	ENSRNOG00000003131	Rn.10975	171111	NM_133580.1	NP_598264.1		BC061984 U18771 NM_133580 EV774030 CO393799 BQ201209 BQ208472 AW914157 DN956002 CA333733 CB578885 BF281273 AW529481 CB780209 AI030702 H31328
Rrad	ENSRNOG00000011901	Rn.11189	83521	NM_053338.1	NP_445790.1	[Rat230_2] 1367862_at [RAE230A] 1367862_at [RG_U34A] U12187_at [RT_U34] U12187_at	U12187 NM_053338 EV767675 EV763364 EV770040 CK601230 CK602305 CK599409 CK601104 CK601737 CK602374 CK601641 CK356176 CK358407 CK356658 CK356257 CK357993 CK364095 CK355955 CK357598 CK358192 CK356590 AA800254 CK840773 BE113166 AI713305 BF549637 AI072276 AI70
Dgka	ENSRNOG00000022943	Rn.1840	140866	NM_080787.1	NP_542965.1	[Rat230_2] 1387190_at [RAE230A] 1387190_at [RG_U34A] S49760_at [RG_U34A] S49760_g_at	NM_080787 CO569209 CO404222 CK600741 CO389022 CO554956 CK603211 CO574094 CV076053 DY312697 BQ200493 CN543474 BQ204981 CF114093 CO565313 CB586318 BP465053 BP473848 CO555649 BM382968 BI277813 AA900614 CB742894 CB748065 CB696453 CB802736 CB805050 CB808463 AA
Hspa1b
Hspa1l		Rn.187184	24963				NM_212546 BC108297 BC108294 CK600407 CV109953 CK652949 CK596439 CK603955 CV795684 BF546948 CR464392 AI045263
Pc	ENSRNOG00000019372	Rn.11094	25104	NM_012744.2	NP_036876.2	[Rat230_2] 1386917_at [RAE230A] 1386917_at [RG_U34A] U32314_at [RG_U34A] U32314_g_at	U36585 NM_012744 BC085680 U32314 EX489371 EV767993 EX489331 CO396915 EV780686 CO393207 CO560956 CV104600 CK471954 CK479285 DY569334 CK482182 DW398932 CV796985 BI285521 CB576991 BQ190570 AI105133 CK839497 CB616367 AW917364 AI411912 BP476449 CB720592 BP4764
Paics	ENSRNOG00000002101	Rn.3015	140946	NM_080910.3	NP_543186.1	[Rat230_2] 1387790_at [RAE230A] 1387790_at [RG_U34A] rc_AA866248_at	NM_080910 BC085711 BC072508 D37979 CF110342 EV773673 EV763361 EV775400 CK471189 EV777744 CO401320 EV767881 CK472443 CK472385 CK603182 CO571163 CK480946 DY556125 CB314643 CK468928 CK478127 CK600098 CO389831 DY316732 DY320518 CV119073 CO402985 CK603967 CK48
Tyro3	ENSRNOG00000005531	Rn.8883	25232	NM_017092.1	NP_058788.1	[Rat230_2] 1367953_at [RAE230A] 1367953_at [RG_U34A] D37880_at	D37880 NM_017092 CK595009 CO398098 DN937367 DN934251 DY321336 DY321192 CO575534 CO395199 CV107322 CO396748 BI278818 CK844584 CB583880 AI178972 CB610206 BF411758 CB720838 BE101297 AI575189 AA852055 BQ206835 CB732219 BG381668 AA955504 CB741684 CB746916 CB74
Arl5a	ENSRNOG00000006839	Rn.2803	117050	NM_053979.2	NP_446431.1		X78604 NM_053979 BC097294 EX493480 CV110090 DY548316 CO393986 DY320706 CV105428 CV120147 CB576622 CN540438 BP501667 CB614361 CF113025 AA859780 BG662552 AI010349 CB791551 CR471607 BP499503 CB774360 CF113685 AI576287 BF550534 DW297891
Kdr		Rn.88869	25589				U93306 NM_013062 BC087029 U93307 CK475394 CO567583 CK478368 CK478901 CV113746 CK365213 CK366387 DY312606 CA512955 CV103519 CK475620 CK476686 CK364494 CF109220 CF113747 CK845019 CA506342 BG378021 BE113363 BG374557 BP479375 CB609012 CB613414 AW921551 BE0983
Limk1	ENSRNOG00000001470	Rn.11250	65172	NM_031727.1	NP_113915.1	[Rat230_2] 1369149_at [RAE230A] 1369149_at [RG_U34A] D31873_at [RG_U34A] D31873_g_at	NM_031727 CV112377 CB611907 CB726578 BE105727 BF405967 BF565872 CB691076 AW529884 BF418090 AA956673 CB702103
Flt1	ENSRNOG00000000940	Rn.10239	54251	NM_019306.1	NP_062179.1	[Rat230_2] 1369087_at [RAE230A] 1369087_at [Rat230_2] 1375473_at [RAE230A] 1375473_at [Rat230_2] 1383019_at [RAE230B] 1383019_at [Rat230_2] 1393235_at [RAE230B] 1393235_at [RG_U34A] D28498_at [RG_U34B] rc_AI044948_at [RG_U34B] rc_AI059968_at [RG_U34A] rc_	D28498 NM_019306 AF157595 CK366017 CK473873 CK356572 CK365623 CK367695 CV105140 CB584624 CB783420 BF390975 CB741474 BF525233 BF543282 CB693314 AI716140 CB701034 CR469150
Msh2	ENSRNOG00000015796	Rn.3174	81709	NM_031058.1	NP_112320.1	[Rat230_2] 1368002_at [RAE230A] 1368002_at [RG_U34A] rc_AA874919_g_at [RT_U34] rc_AA874919_g_at [RG_U34A] X93591cds_at [RT_U34] X93591cds_at	X93591 NM_031058 EV770757 EV775251 EV771095 CO402224 CO400369 DY319748 CA511569 CV796671 CA505083 DY316383 CV079336 CV797305 BM390392 BP497685 AW915536 CN541834 AI408561 CB609357 AA874919 BI289760 CB725107 BF554962 CB739543 AI713230 CB747752 BI295280 BE10
Epha3	ENSRNOG00000030285	Rn.10713	29210	NM_031564.1	NP_113752.1	[Rat230_2] 1369379_at [RAE230A] 1369379_at [Rat230_2] 1385082_at [RAE230B] 1385082_at [RG_U34A] U69278_at	U69278 NM_031564 EV773913 DY311698 CB749431 CR477247
Gucy2d		Rn.10067	113911				L37203 NM_130737 BI295805
Gucy2e	ENSRNOG00000007931	Rn.10060	79222	NM_024380.1	NP_077356.1	[Rat230_2] 1369360_at [RAE230A] 1369360_at [RG_U34A] L36029_at [RN_U34] L36029_at	L36029 NM_024380
Dgkg	ENSRNOG00000001796	Rn.10544	25666	NM_013126.1	NP_037258.1		D38448 NM_013126 CO395557 CO401821 CV106174 AI169346 AW916808 BF283032 CB615600 CF979138 CB614678 AI169128 AI233421 AW251795 BF566610 AW521765 AI232577 AW141102 AI502518 AW254414 AW253075 CB782252 AI412732 CR476468 CB708739
Gucy2f	ENSRNOG00000019086	Rn.10061	116556	NM_053831.1	NP_446283.1	[Rat230_2] 1369356_at [RAE230A] 1369356_at [RG_U34A] L36030_at [RN_U34] L36030_at	L36030 NM_053831
Dgkb		Rn.11413	54248				D16100 NM_019304 DV718567 DY471732 AI007888 AI228015 BP501022 BP492792 AW533353 BF567820 BP475538 AW914784 BP492432 CB728218 BF545763 AA818983 CB785929 CB746065 BP491689 BP486689 BF281855 BF391903 BM986660 BM986661 AW523066 BP869622 BP938541 AI101644
Kcnj10	ENSRNOG00000007705	Rn.10196	29718	NM_031602.1	NP_113790.1	[Rat230_2] 1387467_at [RAE230A] 1387467_at [RG_U34A] U27558_at [RN_U34] U27558_at [RG_U34A] X83585cds_s_at [RN_U34] X83585cds_s_at	U27558 NM_031602 X86818 X83585 CB709228
Prkaa1	ENSRNOG00000012799	Rn.87789	65248	NM_019142.1	NP_062015.1	[Rat230_2] 1369104_at [RAE230A] 1369104_at [RG_U34A] U40819_at	U40819 NM_019142 CK363923 CN543910 BF290064 BF562723 CB728879 CB714480 AW921096 CB779059 BF525323 AI408693 CR470722 AW524856 AW921098
Arl2	ENSRNOG00000021010	Rn.36965	65142	NM_031711.1	NP_113899.1	[Rat230_2] 1368166_at [RAE230A] 1368166_at [RG_U34A] rc_AI177418_at	Y12708 NM_031711 EV773094 BQ782342 DV724320 DN931218 DV725854 BU758897 CK839697 CB322668 BQ780507 BG673152 BF567403 CB727177 BF283136 CR460519 AA817697 AI177418 CB807568 AW525517 CB779927 BG373518 BI273887 AI233044 AW917029 AW434539 CR468348 AI711546 H347
Cdk7	ENSRNOG00000018510	Rn.98896	171150			[Rat230_2] 1388171_at [RAE230A] 1388171_at [RG_U34A] X83579_at [RT_U34] X83579_at	XM_215467 X83579 CF977783 EB478969 CO556873 CO555705 CO574766 DY316938 CF109564 CA508437 CK839218 AW916118 BQ207824 AI232467 AI715460 BG377674 AW529986 CB762707 AI175830 DW304999 AI548262 CR475961 CB710158 AI012953 DW298156 BM388048 BF542933
Epha6
Pex6	ENSRNOG00000016655	Rn.10675	117265	NM_057125.1	NP_476466.1	[Rat230_2] 1368264_at [RAE230A] 1368264_at [RG_U34A] D63673_at [RT_U34] D63673_at [RG_U34A] D63673_g_at [RT_U34] D63673_g_at [RG_U34C] rc_AI137451_s_at	D63673 NM_057125 CK470842 CO402006 CV110489 CK475289 BQ194819 AI176045 CA508857 BI274599 BG376749 BQ193966 CB731269 AI137451 CB707253 BI274724 BM387955 BF552160 CR476272 BG376303
Hspd1	ENSRNOG00000014525	Rn.102058	63868	NM_022229.1 XR_005540.1 XR_005902.1 XR_006728.1 XR_007085.1 XR_007178.1 XR_007380.1 XR_007611.1 XR_007936.1 XR_009038.1 XR_009154.1 XR_009528.1	NP_071565.1		BC086507 X54793 NM_022229 X53585 EV764488 EV778934 EV766483 EV763237 EV769558 EV774650 EV769446 EV765317 EV771082 EV764205 EV762311 EV769917 EV763119 EV778307 EV775374 EV779403 EX491717 DN931083 EV773984 EV775194 EX488802 EV772161 CO568644 EV772445 EV7647
Pkn2	ENSRNOG00000011317	Rn.30325	207122			[Rat230_2] 1388830_at [RAE230A] 1388830_at [Rat230_2] 1393055_at [RAE230A] 1393055_at [RG_U34A] U75358_at	NM_001105755 U75358 EV763369 EV765225 CK597256 CO564250 CK597414 CB312831 BM390687 CV118462 CV118611 CK838883 BP484292 CV118807 CF108480 BF404373 AA946043 BP500922 BP496631 CF111256 CB578971 DV719555 BP476236 BG378191 BF405374 AI704280 CB712759 BF290577 A
Acta2	ENSRNOG00000008536	Rn.195319	81633	NM_019183.1 NM_031004.2	NP_062056.1 NP_112266.1		NM_031004 EV762611 EV765742 EV767080 EV763803 EV763610 DN934985 DN937558 CK595921 EV763578 CK595277 CO397598 CO403891 DY311105 DN932796 CO394747 CO396728 CO393441 CO395195 CO396211 DN955888 DN956004 CO553981 CO570253 CK358744 CO401177 CK367221 CK366263 CO
Rhob	ENSRNOG00000021403	Rn.2042	64373	NM_022542.1	NP_071987.1	[Rat230_2] 1369958_at [RAE230A] 1369958_at [RG_U34A] rc_AA900505_at [RG_U34B] rc_AA998352_s_at	M74295 NM_022542 CF110824 EV765973 DV724564 CO400614 CK478052 CK599425 CK480656 CO385086 CV120245 CK359046 DV726389 CO385409 CV113102 CO574131 CV116544 CK363746 CK472199 DY561560 DY311503 DY313517 CO398216 CK597468 CO389782 AA945145 BQ211451 CK474642 BM39
Aurka
Dclk1	ENSRNOG00000032922	Rn.80575	83825			[RG_U34B] rc_AA963194_at	AF030089 AF045469 U78857 NM_053343 EV778955 DV716771 CK597453 CO572631 CO395972 CO389823 CB325949 DY311907 CN543126 CB557413 CF978300 BE109087 CB586027 CB612131 CN544634 AI007835 BG669090 BE106538 BG669014 BF552594 CB725681 CB728398 BG669170 CB728566 CA50
Rhoa	ENSRNOG00000012630	Rn.107401	117273		NP_476473.1	[RG_U34A] D84477_at	BC061732 CF111043 CF111044 EV765925 EV776191 BG667357 EV762334 EV764624 EV777328 EV762146 DN936391 DY472764 CO574803 CO555088 CO554539 EV778646 CK481204 DN948467 EV777159 DN933977 CO399911 CV113079 DN935775 DN933287 CK602010 CB313170 CO575695 CK473739 DN9
Rpl23a	ENSRNOG00000023344	Rn.6018	360572	XR_005882.1 XR_006627.1 XR_006842.1 XR_006860.1 XR_007292.1 XR_008326.1 XR_008783.1			CB316092 CB607247 CB608494 CB568446 CB315492 NM_001108283 CB324317 CF111135 CB611495 BQ192864 CB322255 AW914119 BI282185 CD371142 BQ195848 CO382552 CA339810 CB323569 CB612630 AI104490 CV797851 BI282101 CB717551 BQ195701 CB569562 CB718549 BI284619 AW532869
Nek6	ENSRNOG00000010897	Rn.18744	360161	NM_182953.1	NP_891998.1	[Rat230_2] 1374565_at [RAE230A] 1374565_at [RG_U34C] rc_AI179750_at	AY334013 NM_182953 EV775205 CK602419 BE113165 CV110949 CO568815 CV079067 CV074626 CK844348 CB584749 DV720692 BF563243 CV796117 BQ202212 AW916152 BF282365 CB736675 CB785904 AA964167 AI179750 CB546065 CB762740 CB762752 AI014115 CB605743 CB807530 CB769005 AW
Arf4	ENSRNOG00000012623	Rn.35935	79120	NM_024151.1	NP_077065.1		BC063167 L12383 NM_024151 DY312466 CF111073 EV769719 EV765986 EV775960 EV766737 EX489133 EV779508 EV777119 EV779735 EX492381 BG671453 EV776827 CB570050 EV768373 EV768530 EV767475 EV763574 DN933110 M86705 DN932398 DY312802 DV722825 DV717149 CV111898 EV7736
Rab3c	ENSRNOG00000011623	Rn.11037	171058	NM_133536.1	NP_598220.1	[Rat230_2] 1387147_at [RAE230A] 1387147_at [RG_U34A] U37099_s_at [RG_U34A] U54807_at	U54807 NM_133536 D78197 DV215977 BP482383 U37099 BF389701 BP502179 AI454190 BF549768 AI501521 AI501596 CB708769 BP473772 CR459608 H33469 CR470863
Actg1	ENSRNOG00000036701	Rn.106826	287876				XM_001076100 CF110974 EV767208 EV763098 EV768987 EV777306 EV764990 EV777778 EV765120 EV763638 EV777611 EX492802 EX488192 CO398697 EV764845 EV768585 CO387065 CO401636 EV779581 CO554881 CO565387 EV777894 CO398278 CO556550 CK595239 CO400571 CO396787 CK474569
Actg2	ENSRNOG00000029401	Rn.958	25365	NM_012893.1	NP_037025.1	[Rat230_2] 1386869_at [RAE230A] 1386869_at [RG_U34A] M22323_at	BC087689 CF110972 M22323 NM_012893 EV769927 DN935000 EX493312 DN931581 CO383769 CO388041 CO400425 DN930963 BQ203220 BQ196478 CN542198 CN542817 BI285493 BI287892 BI280290 BI285486 CA338915 BI286420 BI291599 BI285444 BI281473 CN542168 BM383009 BI281474 BI29
Ube2i	ENSRNOG00000017907	Rn.2274	25573	NM_013050.1	NP_037182.1		CF110335 BC086592 BC086324 U54632 NM_013050 EV770843 DN937084 EV770256 EV767977 DY317279 EV771745 CK602347 CO392980 CK603525 CO799335 CO568281 CK476005 CO571667 CO557015 CO559994 CD371724 CV119457 EV779199 DY320813 BP474806 DY310525 CV073806 DY313215 CK59
Ruvbl1	ENSRNOG00000013195	Rn.86410	65137	NM_147177.1 XR_007521.1	NP_671706.1	[Rat230_2] 1370386_at [RAE230A] 1370386_at [RG_U34A] AB002406_at	BC086531 AB002406 NM_147177 BC072511 AB001581 XR_007521 EV768468 EV770691 EV775333 DY311745 CK480963 CK357406 CK469332 DY320594 CO387587 BQ208864 DY312978 DY314790 AI102569 BM384326 CB719203 BE106271 CB712541 CB737607 BE109828 AI043861 CB765891 CB766532 C
Ran	ENSRNOG00000000938	Rn.107698	84509	NM_053439.1	NP_445891.1	[Rat230_2] 1367590_at [RAE230A] 1367590_at [Rat230_2] 1389279_at [RAE230A] 1389279_at [RG_U34C] rc_AI175528_at	BC059123 AF306457 NM_053439 CF111113 EV772976 EV778105 CB567377 EV778931 EV768174 EV769746 EV775305 EV772421 CO388968 CK595628 EV769713 CB328129 CO396513 CV113131 CV111147 DY319503 EV773758 CV118947 CK475523 CO389953 CO404052 CB323906 CO570166 CK359900 CK
Ube2b	ENSRNOG00000005064	Rn.20766	81816	NM_031138.2	NP_112400.1		NM_031138 BC070946 EV769024 EV763580 EV779817 M62388 EX490990 DN932477 CK602501 CO395638 DV718104 CV111921 CK602214 CK474914 DY315361 CK599234 CF110713 CK600377 CV119220 CK602302 CV107982 DN931313 DY315518 DY473128 CK366744 AI411432 CO554812 CK356040 DV72
Ube2d2	ENSRNOG00000013741	Rn.7390	641452	NM_031237.1	NP_001032369.1 NP_112516.1		EV773613 EX488425 U13176 NM_001037292 DV717109 EV767949 CO396832 EX489387 CK599874 CK599600 DY319589 CO392880 CK359067 CA510275 CO384162 CO401336 DY313743 BG668328 CO405397 DY311893 CV110983 CO404706 CO571738 DY319580 CV126332 CK840977 BQ205327 DY320332 C
Rap1a	ENSRNOG00000032463	Rn.106321	295347	NM_001005765.1 XR_007904.1	NP_001005765.1		BC083813 NM_001005765 BG673246 CF110943 EX493284 CO389655 EV779525 DV723220 CO398074 CO562707 CO397780 CO566773 DV718317 CK482901 CV074306 CK842660 DN934292 CO402325 CO558592 BP474754 BQ201128 BI289632 CO382940 CK476151 CX570920 DY310238 DY315644 CV121007
Prkcg
Actb	ENSRNOG00000034254	Rn.94978	81822	NM_031144.2	NP_112406.1		CF111145 NM_031144 BC063166 EV774926 EV762862 EV766131 EV762615 EV775417 EV762262 EV774179 EV766269 EV767715 EV770607 EV771980 EV776354 EV765681 EV762131 EV763139 EV768715 EV768867 EV770234 EV776353 EX488664 EV771828 EX492555 EV768437 EX489252 EV770461 EV
Cirbp	ENSRNOG00000015999	Rn.28931	81825	NM_031147.2	NP_112409.2	[Rat230_2] 1369083_at [RAE230A] 1369083_at [Rat230_2] 1382809_at [RAE230B] 1382809_at [Rat230_2] 1385904_at [RAE230B] 1385904_at [RG_U34A] AB000362_at	NM_031147 BC069219 EV766850 CO396399 CB315154 BQ200335 CO812669 CV075533 CV112874 DY547936 BF405160 BI275687 CB577263 DV214009 DV214362 DV214416 AB000362 CB717821 CB718819 CV797427 CB783470 CB784262 AI175751 BG153342 CB739911 CB740046 CB740689 CB785483 CB
Prps1	ENSRNOG00000025166	Rn.9761	29562	NM_017243.1	NP_058939.1	[Rat230_2] 1368165_at [RAE230A] 1368165_at [Rat230_2] 1387085_at [RAE230A] 1387085_at [RG_U34A] X16554_at	X16554 NM_017243 BC078853 M29392 M17258 CO401057 CO405720 CF977543 CO399065 CO404723 CK600342 DY312828 BQ195775 EV775005 BM390806 DV720891 BI282139 CK841243 AW435021 CF977544 CB607006 BM391092 CB612864 BF566929 BF550536 CR754048 CR755317 CB750436 CB790836
Ube2d3	ENSRNOG00000013741	Rn.2778	81920	NM_031237.1	NP_001032369.1 NP_112516.1		AY724500 CF110851 AB006852 NM_031237 BC072696 CX570602 CR754271 EV765283 EV772361 EV765381 CR755547 EV770125 EV764230 EV764805 EV780256 EX490062 EV769642 U13177 DN933216 EV772497 CO567186 EV765372 BG666616 CV120087 CR754285 CK472041 CO560562 CK600387 EV78
Psmc1	ENSRNOG00000003951	Rn.10526	117263	NM_057123.1	NP_476464.1	[Rat230_2] 1398792_at [RAE230A] 1398792_at [RG_U34A] D50696_at	BC063157 D50696 NM_057123 BU946611 EV763041 EV763327 EV774653 EV770681 EV771335 EV775496 EV777516 EV779309 EV776871 EV766175 EX492691 EV778631 CB570286 CO383281 CO403969 EV767877 CK473720 CO402873 CO399448 CK599430 CK601296 DY316411 BG673234 CK601551 DN93
Psmc5	ENSRNOG00000010038	Rn.10972	81827	NM_031149.1	NP_112411.1	[Rat230_2] 1367833_at [RAE230A] 1367833_at [RG_U34A] AB000491_at	BC058462 AB000491 NM_031149 D83521 CF108218 EV769622 CO405081 CO395248 EV777330 CO565955 CO555902 DY315203 CB313020 CV113548 DY317018 EB475130 CV113161 CO403566 CO568764 CK359953 CF976366 CA507635 CF976364 BI285629 BQ193484 DW398742 CF976365 CF976367 BQ20
Kif5c
Rab14	ENSRNOG00000018901	Rn.6008	94197	NM_053589.1	NP_446041.1		BG667896 BG668408 DY313500 M83680 NM_053589 CV108544 BP485306 CA509420 BQ194903 CA507950 BP497856 CF106912 CB577520 CA339598 CB579173 CB579508 AI013366 AW915317 DV214534 BG372452 AI406327 AI409853 CB607779 CB608488 AA925594 AW524730 BQ191939 BP484951 AI17
Ube2g1	ENSRNOG00000010041	Rn.163149	64631	NM_022690.2	NP_073181.1		NM_022690 BC086980 BG666612 AF099093 DV725534 EV771934 CK602220 CK597127 CO399184 EV777369 BG664977 CK602426 CV076803 CV112186 DN935263 BG665020 BG666731 CO571584 CO389442 CA509290 DY311612 BM389287 CV126526 BM391675 BF558395 BI295596 AA851376 AW144451 CB
Elavl4	ENSRNOG00000023601	Rn.134702	432358	NM_001077651.1	NP_001071119.1		NM_001077651 DY311322 CO400909 BG666536 CB580183 BG672482 BF285981 BE116949 AI412207 AI100814 CB713540 BG662749 BE116375 CB796456 CB766052 AW530871 CB772336 DV722356 CB692374 BG668885 BF558927 CB711122 AA925672 AI227733 AI454556 H31330 BI289731
Sfrs10	ENSRNOG00000001783	Rn.8538	117259	NM_057119.1	NP_476460.1	[Rat230_2] 1370188_at [RAE230A] 1370188_at [Rat230_2] 1370189_at [RAE230A] 1370189_at [RG_U34A] D49708_at [RG_U34A] rc_AA851749_s_at [RG_U34A] rc_AI231164_s_at	D49708 NM_057119 CF110692 BC070948 EV767239 EV767485 EV769887 EV772256 EV769744 EX493512 EX492250 CX570537 DN934889 EV779876 DY311187 CV112855 CK602100 CB325912 CO556519 CO572892 BG662629 CO385425 DY472294 BQ190190 CO559256 CO574315 CK364857 CV115413 BQ19
Arf6	ENSRNOG00000004791	Rn.6993	79121	NM_024152.2	NP_077066.1	[Rat230_2] 1369998_at [RAE230A] 1369998_at [Rat230_2] 1376268_at [RAE230A] 1376268_at [RG_U34A] rc_AA944324_at [RG_U34B] rc_AI044614_at [RG_U34C] rc_AI146036_at	NM_024152 BC091146 CR754497 L12385 DN931588 DN930671 CB567351 CO554266 DN948687 CO566598 CA511724 DN934421 CV116298 BQ192482 DY311695 BG666780 CA506192 CN541452 BQ196308 CA512781 CF109885 CO564487 BQ210662 CK839056 BI275936 CB584933 AA944324 CB611606 BF55
Rab3a	ENSRNOG00000019433	Rn.44409	25531	NM_013018.2	NP_037150.2	[Rat230_2] 1369816_at [RAE230A] 1369816_at [Rat230_2] 1391434_at [RAE230B] 1391434_at [RG_U34A] X06889cds_at [RN_U34] X06889cds_at	NM_013018 BC087580 DY575325 X06889 CO399900 CO395086 CF976994 CV080367 CF976996 BG669061 CB579783 CF976995 CB585147 CB585882 CB607527 CB616655 CB609124 CB719927 CB712907 CF273497 BQ195478 CB729398 BF389910 CB798987 CB800459 CB801348 CB801406 CB698924 BE09
Mertk	ENSRNOG00000017319	Rn.207207	65037	NM_022943.1	NP_075232.1	[Rat230_2] 1369382_at [RAE230A] 1369382_at [Rat230_2] 1390389_at [RAE230A] 1390389_at	AF208235 NM_022943 CK474947 CO557879 CB612025 CB695824
Arf3	ENSRNOG00000033155	Rn.106440	140940	NM_080904.2	NP_543180.1	[Rat230_2] 1380016_at [RAE230B] 1380016_at [Rat230_2] 1387447_at [RAE230A] 1387447_at [Rat230_2] 1388997_at [RAE230A] 1388997_at [RG_U34A] L12382_at [RG_U34B] rc_AI059910_at	NM_080904 BC088865 EV766743 EV774253 DN937437 CK482449 CV104336 L12382 CK598145 DN936814 DV728942 CO573367 CO389845 CO555696 CV116730 CO399805 CV127168 CO398321 CO400482 DV717580 CO405641 CO386411 DY471279 DN933813 DY319659 DV724996 CV079866 CO397864 CV07
Arl4a	ENSRNOG00000004282	Rn.9258	29308	NM_019186.1	NP_062059.1		BC088148 X77235 NM_019186 CO559851 DY567353 CF114503 CV073682 CK840881 CB577023 CB609529 BF564704 AA957348 AI145407 AW529461 AI705013 AW530404 BI296833 CB760987 AI549331 AI555623 BI293555 AI104819 CR464515 BF557144 CN544395 AI010603 BF561941 BP492888
Rap2b		Rn.217110	170923				DV216028 AF386786 NM_133410 CR470456
Rab11a	ENSRNOG00000011302	Rn.1016	81830	NM_031152.2	NP_112414.1	[Rat230_2] 1374069_at [RAE230A] 1374069_at [Rat230_2] 1398814_at [RAE230A] 1398814_at [RG_U34A] E03859cds_s_at [RG_U34A] M75153_at [RG_U34A] M75153_g_at [RG_U34C] rc_AI235973_at	NM_031152 BC085727 EV777388 M75153 CO404656 DV721157 CO404032 CK479806 DN932972 CO403905 DY554359 CV105119 BQ203201 CK600066 CO564402 CK474249 DY317065 CK365123 CO567700 CK842249 DY320756 DV718213 CV126922 DY472757 DV724994 CF108477 CB582316 BE118560 BQ19
Hspa8	ENSRNOG00000030228	Rn.120392	24468	NM_024351.2 XR_005567.1 XR_005817.1 XR_005915.1 XR_006667.1 XR_006848.1 XR_007212.1 XR_007318.1 XR_007874.1 XR_007979.1 XR_008352.1 XR_008423.1 XR_008535.1 XR_009039.1 XR_009527.1			BC061547 M11942 EV774916 EV767376 EV766859 EV766137 EV774076 EV775085 EV774899 EV776392 EV772235 EV772551 EV777518 EV767136 EX493588 EV773958 EV762616 EV762453 EV770562 EV778216 EV780048 EX491023 EV774029 EV767149 EX490798 DN932046 EV767995 EV773653 EV770
Stk16	ENSRNOG00000019294	Rn.13308	286927	NM_173142.1	NP_775165.1	[Rat230_2] 1370322_at [RAE230A] 1370322_at [RG_U34C] rc_AI177188_at	D86220 NM_173142 EX489291 EV767677 CO565521 DY547178 CO554080 CO398686 CK469091 DY556727 CK476557 CK366589 CV105620 DY574193 DY547292 CO567876 CV079126 CK359037 DY309784 CK473245 CB323320 DY563680 CN541463 BQ206726 CK842731 CB323166 BM986290 CK603906 DY31
Eef1a1		Rn.965	171361				BG667018 EV766280 EV768569 EV768294 EV770550 EV763104 EV764045 EV765204 EV774883 EV777134 EV770121 EX493564 EV762554 EV768145 EV775239 EV770235 EV776666 EX489340 EV777012 EV780521 EV780167 EV774081 EV779558 EV777079 EV762511 EV766907 EV764834 EV779770 EV7
Eef1a2	ENSRNOG00000012477	Rn.9764	24799	NM_012660.2	NP_036792.2	[Rat230_2] 1367799_at [RAE230A] 1367799_at [Rat230_2] 1385131_at [RAE230B] 1385131_at [RG_U34A] M62752_at	NM_012660 BC074016 M62751 CO402707 CB569926 CO394365 CK601255 CO404855 CK602217 CK365458 CK358057 CK358282 CK358302 CK357255 CK359973 CK357950 DV721581 CK357647 CK358310 CK359443 BG380870 BI296232 CB577318 CK840704 BF393929 BQ210826 CB611871 BE113038 BI28
Rasd2	ENSRNOG00000014761	Rn.115571	171099	NM_133568.1	NP_598252.1	[Rat230_2] 1370372_at [RAE230A] 1370372_at [Rat230_2] 1370373_at [RAE230A] 1370373_at [RG_U34B] rc_AI030341_at [RG_U34C] rc_AI228843_at	AF134409 NM_133568 CO394233 CB556979 BF404533 BF404624 AI410482 BG381273 CF114927 BF420640 BE106213 BQ194423 BF413624 CR472578 BF404145 BG373244 CB769325 CB772500 AI030341 BF403282 AI228843 BF415853
Atrx	ENSRNOG00000002550	Rn.107838	246284				NM_001105757 D64059 EV779349 CO554346 EV773256 BQ194904 DV721257 CA504271 CF977982 CF977718 CK845543 CA511304 CF110162 CA513444 BF397805 BF287565 BF398072 BI291606 BM390581 BF390064 BF393029 DV721475 DV714531 CB614298 BF398385 CB781802 CB718499 BF388804 A
Atp7a	ENSRNOG00000002515	Rn.10554	24941	NM_052803.1	NP_434690.1		U59245 NM_052803 L28172 CB705024
Tubg1	ENSRNOG00000020213	Rn.154431	252921	NM_145778.2	NP_665721.1	[Rat230_2] 1370809_at [RAE230A] 1370809_at [RG_U34A] AB015946_s_at [RN_U34] AB015946_s_at [RG_U34C] rc_AI136564_g_at [RN_U34] rc_AI136564_g_at	NM_145778 BC070957 AB015946 EV774042 EV768011 EV778385 CO404888 EV771546 CV103788 CK599146 CK598716 CV114134 CK596612 CK597935 CK597318 CV121722 CO566924 CK359844 CO573490 CV103609 DY315250 CB325848 CK469494 CV109565 BQ200934 CO563434 DY316005 DY313060 DY
RGD69425	ENSRNOG00000034016	Rn.113868	79435	NM_001037292.1 NM_031001.2	NP_112263.1		NM_031001 BC078808 U56407 CK596699 CK470182 CK595540 CK470059 CV119277 CK470669 CV113424 CK603944 CV110517 CK468995 CK469497 BG378460 CK470523
Arf2	ENSRNOG00000004807	Rn.62175	79119	NM_024150.2	NP_077064.1	[Rat230_2] 1368946_at [RAE230A] 1368946_at [Rat230_2] 1388813_at [RAE230A] 1388813_at [RG_U34A] L12381_at [RG_U34C] rc_AI229753_at	NM_024150 BC098915 L12381 EV777300 EX488957 CO403661 CB327310 CV080820 DV718000 BQ201993 CF977699 CB325325 CN543563 DY309937 CV106715 DV714343 CV118399 DY311233 BQ202919 DV717942 BE111868 BP487933 CK842320 BG668945 CA509678 BG377469 CD372706 AA942872 CB72
Arf5	ENSRNOG00000007806	Rn.28244	79117	NM_024149.1	NP_077063.1	[Rat230_2] 1367748_at [RAE230A] 1367748_at [RG_U34A] L12384_at	L12384 NM_024149 BC087692 DY317074 BG666141 CO396283 CO398118 BI282705 DN936989 BQ200903 CK840830 CF111436 BI287900 BI275980 DV214160 BG376025 BP471687 BG666198 CB715749 AA965165 BP471761 AA964078 BP471845 AI713310 BG375562 BF563942 BP488959 AI237315 CB78
Rbm10		Rn.8822	64510				D83948 NM_152861 EV766136 CO403066 EV778055 EX492485 CK600918 CK482019 CK478438 CB326505 DN936271 CK601732 CO395149 CN543040 DY311969 CV796731 BQ194612 BQ207271 BI289423 BQ204282 CN541593 CB579434 DV216359 CN540771 AW141956 CB614419 BP498190 BM383316 BF40
Acvrl1	ENSRNOG00000028713	Rn.10631	25237	NM_022441.2	NP_071886.1	[Rat230_2] 1368553_at [RAE230A] 1368553_at [RG_U34A] L36088_at	L36088 NM_022441 BC083173 DN937105 CR755287 CO572016 CR754021 CO567578 CK365445 CK367285 CK364023 CK365347 CK365089 CK363965 CK365386 CF111621 DV724184 AA894230 CB714275 CB784714 CB797931 CB797933 BI274244 AI030334 BF554584 CB697528
Lbxcor1
Rbmxrtl
Eef2k	ENSRNOG00000016448	Rn.10958	25435	NM_012947.2	NP_037079.1		X96426 BC061825 U93849 NM_012947 EV770062 DY311367 CB315304 CV109770 DN948129 CV104568 DN934712 CV104341 CA510223 DY573787 BQ780199 BI294913 CV080956 CD372723 CB323861 CA333988 BI289392 BI395653 BQ780744 BU759761 BI285243 AI556789 BI296981 BF420676 BG3745
Acvr1c	ENSRNOG00000004828	Rn.10580	245921	NM_139090.1	NP_620790.1	[Rat230_2] 1370534_at [RAE230A] 1370534_at [RG_U34A] U63318_s_at [RG_U34A] U69702_at	U69702 NM_139090 U35025 BF393588 BF401721 BF390693 U63318 BE118782 BF394906 BF393741 CF112149
Tubb2a
Vdac2	ENSRNOG00000013505	Rn.162037	83531	NM_031354.1 XR_006897.1	NP_112644.1		AB039663 NM_031354 BC063164 EV765685 EX487952 EV780009 EV778677 EV775608 AF268468 EX493594 EX492053 EV773209 DN930628 EV776440 EV773491 CK595865 DN947939 EV776147 CO556489 CO394795 CK601267 DY312782 DY317457 CO404148 CK473667 DY311128 CV126334 CO559402 CK
Prkar1b	ENSRNOG00000028733	Rn.145151	25521	NM_001033679.1	NP_001028851.2	[Rat230_2] 1389463_at [RAE230A] 1389463_at [RG_U34A] rc_AI639076_f_at [RG_U34A] rc_H33086_at	BC104679 NM_001033679 BC091371 DV724854 DN931912 CF979426 CK599103 CV113275 DY316748 CO396942 CV104653 DY314445 CB557082 CB576278 DY472705 CB578081 BG375376 CB579919 CB582771 BG374259 CB607051 CB607602 CB608033 CB608034 CB608326 CB608580 CB616549 CB613319
Eif2s3x	ENSRNOG00000006186	Rn.87025	299027				XM_216704 BC091286 EV768236 EV771295 EV775340 EV769800 EV766093 DV717191 EV778178 CK602314 CO386445 CO399967 CV115287 CO557616 DY550784 EX493355 DY569463 CK472504 DY563186 DY470932 CK473650 BG662620 CO392742 DN934461 CO559367 CK482028 CK479584 DY561200 CK
Actr1a
Oplah	ENSRNOG00000011781	Rn.3066	116684	NM_053904.1	NP_446356.1		BC072530 BC085330 U70825 NM_053904 CO566458 CK472256 CK481053 CK602456 CK482960 CK481241 CK483506 DY320860 CV105352 CK364544 CK363907 CO573882 BM392110 CB576944 AW916975 BF283094 CB583964 AI169114 CB614657 BM385555 CB720773 BF565494 CB726416 AA866338 BF54
Rab8b	ENSRNOG00000018009	Rn.10995	266688	NM_153317.1	NP_695229.1	[Rat230_2] 1370539_at [RAE230A] 1370539_at [Rat230_2] 1383709_at [RAE230B] 1383709_at [Rat230_2] 1391347_at [RAE230B] 1391347_at [RG_U34C] rc_AI103008_at [RG_U34A] rc_AI639076_f_at [RG_U34A] U53475_at	EV771311 U53475 NM_153317 BQ208129 DV216623 BI289223 BF566997 BG662850 CB730122 BF398743 BI302798 AW435251 DW385310 H32174 BI289147 CF978440 CR464958
Nagk	ENSRNOG00000013911	Rn.105985	297393	NM_001037768.1	NP_001032857.1		BC079456 BC107647 NM_001037768 DN931659 CO575345 CO558418 CK478635 CO386357 CN544795 CB314275 CF977704 BQ191367 BQ206817 AI236719 CB609493 CN544653 AW918661 BF284774 AA799714 BG377941 AI044789 AI453903 BF411728 AW252902 CF114670 BF551409 DV721267 CB773782
Tufm
Hspa13
Rala	ENSRNOG00000013454	Rn.100380	81757	NM_031093.2	NP_112355.1	[Rat230_2] 1368405_at [RAE230A] 1368405_at [Rat230_2] 1374285_at [RAE230A] 1374285_at [RG_U34A] L19698_at [RG_U34C] rc_AI111441_at	NM_031093 CN542344 BM390830 BQ211803 AA859419 AI060304 CB757612 AI716383 BI294822 CB695244 CB704123 AI703787 CR476968 CF112735 AI712579 AI071777
Actc1	ENSRNOG00000008536	Rn.3114	29275	NM_019183.1 NM_031004.2	NP_062056.1 NP_112266.1	[Rat230_2] 1370856_at [RAE230A] 1370856_at [Rat230_2] 1385797_at [RAE230B] 1385797_at [RG_U34A] rc_AA866452_s_at [RG_U34A] rc_AI104567_at [RG_U34A] rc_AI104567_g_at [RG_U34A] X80130cds_f_at [RG_U34A] X80130cds_i_at	NM_019183 BC127451 EV764851 EV765756 EV768740 EV765050 EV768703 EV767093 EV766072 EV766149 EV764144 EV765811 EV768614 EV767562 EV769483 EV764915 EV767975 EV764880 EV766086 EV765843 EV765770 EV762643 EV767973 EV762648 EV767146 EV766885 EV765008 EV763703 CF
Gnaq	ENSRNOG00000014183	Rn.22817	81666	NM_031036.1	NP_112298.1	[Rat230_2] 1370091_at [RAE230A] 1370091_at [Rat230_2] 1375745_at [RAE230A] 1375745_at [Rat230_2] 1395547_at [RAE230B] 1395547_at [RG_U34A] rc_AA859520_at [RG_U34A] Y17164UTR#1_at	AF234260 NM_031036 DQ120478 DQ120477 DV715159 AW914855 CK364579 AI600032 AW916835 AI407856 BE110768 BF396427 CB610376 BE118452 BG666012 CV795710 AI044971 BE109928 CB712079 BP487745 AI385358 BE099393 BE096399 CB794991 AI575953 DV726833 CB807491 CB768468 AA
Acta1	ENSRNOG00000017786	Rn.82732	29437	NM_019212.2	NP_062085.1	[Rat230_2] 1369928_at [RAE230A] 1369928_at [RG_U34A] J00692_at	NM_019212 BC061974 EV768268 EV762867 EV762295 EV762754 EV762441 EV762163 EV762894 EV768452 EV769391 EV764025 EV767781 EV766254 EX492828 DN935118 EV768626 EV766027 EV766663 DN936169 CV107239 EV768719 DN937634 DN934617 DN948856 CO386952 DN948548 CO399971 EV
Myo5b	ENSRNOG00000014104	Rn.10640	25132	NM_017083.1	NP_058779.1		U60416 NM_017083 CV106306 CV110935 CO405113 CA339850 AI105162 CB615918 AI007982 AI454036 AA964525 CB706816 BP469459 BF281592 CR476687
Met	ENSRNOG00000007079	Rn.10617	24553	NM_031517.1	NP_113705.1		U65007 NM_031517 X96786 CK474805 CD372173 CB738020 Z46374 CB759905 D29632 AF352173
Slc27a2		Rn.3608	65192				D85100 NM_031736 BC081766 EX491480 EX492538 DY318767 CK472827 CO557266 CO568045 DY317403 CK483300 CO569810 CK480987 CK480398 CK482909 CO572946 CO566652 CK474278 CO562371 DY575342 CO568309 CO571225 DW398120 AA892783 DY312060 DW396680 CB610148 CB610310 AI23
Prkacb	ENSRNOG00000004978	Rn.202491	293508	NM_001077645.1	NP_001071113.1		NM_001077645 X53261 CA510774 CB585676 CB615485 CB613132 CB614279 CB730482 BF559227 CB805137 CR472621 CB709831 CB701328
Timm44	ENSRNOG00000001058	Rn.10801	29635	NM_017267.1	NP_058963.1	[Rat230_2] 1370922_at [RAE230A] 1370922_at [Rat230_2] 1398261_at [RAE230A] 1398261_at [RG_U34A] L15011_at [RN_U34] L15011_at	AB006452 NM_017267 AI600070 BE113360 BI294998 BE112248 CB737851 AA997409 BE104842 BE115994 AI045558 BE128171 AA997069 BF561389 CB693317 BE099791 CR477563 BE112255
Hsp90aa1
Tuba1a	ENSRNOG00000004559	Rn.99661	64158	NM_022298.1	NP_001019507.1 NP_001035097.1 NP_001037735.1 NP_071634.1	[Rat230_2] 1367579_a_at [RAE230A] 1367579_a_at [RG_U34A] J00797cds_s_at [RG_U34A] V01227_s_at [RT_U34] V01227_s_at	BC062238 BC078830 BC060572 NM_001044270 BC076379 V01227 NM_022298 CF111090 CF111165 BG667028 EV769572 EV767415 EV778810 EV776216 EV765087 EV764539 EV764703 EV766950 EV768255 EV764574 EV764068 EV767269 EV765165 EV768406 EV765909 EV768527 EV769256 EV764852
Hspa4l
Slc27a1	ENSRNOG00000018170	Rn.1047	94172	NM_053580.2	NP_446032.2	[Rat230_2] 1367789_at [RAE230A] 1367789_at [Rat230_2] 1398170_at [RAE230B] 1398170_at [RG_U34C] rc_AA817672_s_at [RG_U34A] U89529_at	NM_053580 BC074014 U89529 EX488690 CO398788 CK595574 CO389211 CV077153 CV073150 CK603357 CK599350 CO383690 CB724733 CO384828 CK357133 CV076454 DY318965 DY317834 CO394042 CK364403 BQ202621 CB579737 CB584362 CB607109 CB608263 CN540108 CB615340 DV720136 DV71
Tardbp	ENSRNOG00000012455	Rn.2633	298648	NM_001011979.1	NP_001011979.1	[Rat230_2] 1371367_at [RAE230A] 1371367_at [Rat230_2] 1377608_a_at [RAE230B] 1377608_a_at [Rat230_2] 1378259_at [RAE230B] 1378259_at [Rat230_2] 1382978_at [RAE230B] 1382978_at [RG_U34B] rc_AA944833_at [RG_U34B] rc_AA944833_g_at [RG_U34B] rc_AA955691_at [R	BC083752 NM_001011979 EV776207 EV762415 EX490754 EV771767 EV768763 EV763187 EV762256 EV764106 EV765080 EV768754 DV719048 CF109817 DN936108 CO390040 CK599182 EV776820 DV728590 CK602163 CK482044 CO387209 DV725863 CV103552 CK599091 DY318794 CK473290 CV113191
Mars
Gak	ENSRNOG00000000048	Rn.11012	81659	NM_031030.1	NP_112292.1		D38560 NM_031030 EV765177 DN936867 EV771522 CA512462 CO404823 CK474495 CV114866 CK481485 DY319193 CK476606 CA505887 CK839684 BQ190325 CV115047 CA334472 AW916793 BQ196221 AI598353 CB578653 BF283017 CB580388 AW916598 AI169658 AI232530 AI176416 CF112696 CB71
Cnga2	ENSRNOG00000030119	Rn.10384	25411	NM_012928.1	NP_037060.1	[Rat230_2] 1387699_at [RAE230A] 1387699_at [RG_U34A] X55519_at	X55519 NM_012928 AF126808 CK220887 CK220886 CB711146
Csf1r	ENSRNOG00000018414	Rn.72599	307403	NM_001029901.1	NP_001025072.1	[Rat230_2] 1388784_at [RAE230A] 1388784_at [RG_U34B] rc_AA943028_at	NM_001029901 BC107475 EV779196 CO574764 CO570201 DN948509 CV108513 CO567168 CV112570 CV115048 DN932027 CK477117 CK478790 CO388268 CV108107 CV104470 CK366418 CK364508 CV111247 CV118353 CV076445 BQ206647 BI285793 CB577725 BM384210 BI287980 CN544413 BF281824
Brunol5
Ears2
Abca13
Lck	ENSRNOG00000009705	Rn.22791	313050			[Rat230_2] 1383320_at [RAE230A] 1383320_at [RG_U34A] rc_AA800684_at [RG_U34C] rc_AI178259_f_at	XM_232763 XM_001062229 BC099218 CF109845 CO564686 CO396452 DY571656 CO575452 CV111604 CO564274 CO568834 CO559637 CV075749 CO559668 CO562575 CO568280 DY310062 CV074569 CV074847 CB325012 CV078694 AW917510 BF283624 AA800684 BP482477 BP491535 AI137137 AI55599
Entpd1		Rn.17491	64519				Y15685 U81295 NM_022587 EX491086 CO399761 CK228957 CO566286 CV103997 CK841105 CK228954 AI009808 CA333940 BF289917 AW919022 CK228959 CK228949 CK228950 BF283752 CK228947 BI279653 CB608428 CK228953 CF115015 BF285200 CK228945 CK228940 BF568001 BF401602 BP4996
Smc3
Camkk1	ENSRNOG00000018242	Rn.4851	60341	NM_031662.1	NP_113850.1	[Rat230_2] 1368156_at [RAE230A] 1368156_at [RG_U34A] S83194_s_at [RN_U34] S83194_s_at	AB023658 NM_031662 L42810 CO396761 CV119558 CV119388 CV115006 BQ782143 CV073528 BU758628 CK477181 CO394030 BU758453 BQ782456 CB581488 BG381695 BU671280 CB607867 CB611385 AW920680 BF289093 CB712914 AI070186 AI412698 AW141381 BI395543 CB749135 AI234787 CB79
Tnrc4
Hnrpm	ENSRNOG00000007921	Rn.10156	116655	NM_053876.1	NP_446328.1	[Rat230_2] 1370919_at [RAE230A] 1370919_at [RG_U34A] U32577_at	NM_001109911 AY724543 NM_053876 U32577 BC088317 EV767317 EV764993 EV778302 EV776408 EV774465 EV775052 EV771411 EV779291 EV770949 EV770131 EV773524 EV773933 EV774996 EV779464 EV780172 EV776825 EV768450 CO574161 CK598728 DY313144 CV108403 CO558103 CO398848
Adcy6	ENSRNOG00000011587	Rn.3313	25289	NM_012821.2	NP_036953.2	[Rat230_2] 1367644_at [RAE230A] 1367644_at [Rat230_2] 1386876_at [RAE230A] 1386876_at [RG_U34A] L01115_at [RG_U34A] rc_AI639076_f_at	L01115 NM_012821 M96160 CK601700 CO402035 CB316086 BG671613 CO403083 CK480413 CA511319 BQ196628 BQ205094 BI296698 BG663058 DV718014 CA504285 BP498745 CV075508 BP497670 BI276948 BQ190011 CA506695 CF114945 CA334067 BM392368 BI301052 CO795209 BE111602 BM3916
RGD1562638
Cdk5	ENSRNOG00000008017	Rn.10749	140908	NM_080885.1	NP_543161.1	[Rat230_2] 1368088_at [RAE230A] 1368088_at [Rat230_2] 1391342_at [RAE230B] 1391342_at [RG_U34A] L02121_at [RT_U34] L02121_at [RG_U34B] rc_AI058512_at	L02121 NM_080885 EV772718 CO566897 BQ211169 CK844181 CF978330 CK842017 BQ206964 CB579461 CB582483 DV214463 BE110571 CB585696 BG672284 CB614941 AI454223 BP492199 CX569253 AW525675 CB711915 BF554969 BE099859 CB790903 CB798517 AI233451 CB807664 CB699487 BG37
Cacna1b	ENSRNOG00000004560	Rn.85880	257648	NM_147141.1	NP_671482.1	[Rat230_2] 1371175_a_at [RAE230A] 1371175_a_at [RG_U34A] M92905_s_at [RN_U34] M92905_s_at	AF055477 NM_147141 M92905 CO398055 CB576173 CB580917 CB720037 AF389419 CB736441 CB786863 CB760341 CB758452 CB762745 CB774958 AY211500 CO400357 AF222337
Gtf2f2	ENSRNOG00000029316	Rn.11000	81674	NM_031042.3	NP_112304.2	[Rat230_2] 1368233_at [RAE230A] 1368233_at [Rat230_2] 1378087_at [RAE230B] 1378087_at [RG_U34A] L01267_at [RG_U34B] rc_AI028898_at	NM_031042 BC091112 D10665 L01267 CO395835 CK472537 CV076612 BQ201599 BM388981 CO398030 BG665594 CB611848 BG372631 AI113172 AW253358 BF542582 AI028898 DV215487 CR459326 AI555130 H32272 AI137147 CO563212 BF561746
Pprc1
Oas1a
Nme1	ENSRNOG00000002693	Rn.6236	191575	NM_138548.1	NP_612557.1	[Rat230_2] 1370295_at [RAE230A] 1370295_at [RG_U34A] rc_AI233173_at	BI285708 CB313496 CF976306 CO570835 D13374 NM_138548 CF976308 CK839123 DW333427 DW333275 CF976311 BQ208852 CF976312 AA799806 AI233173 AI030088 CB613138 CB611400 CF976309 BF556743 CB712087 DW332486 CB732466 AI710953 AW252684 AI043882 CA509957 AW253462 AI60
Pabpc4l
Fign
Pdxk	ENSRNOG00000001197	Rn.18815	83578	NM_031769.1	NP_113957.1		AF020346 NM_031769 BP476724 CB584388 AI044254 CB786084 CB695039 CB763248 CB707042 AI059567 BF547517 BF286084
Adcy5	ENSRNOG00000002229	Rn.6278	64532	NM_022600.1	NP_072122.1	[Rat230_2] 1368298_at [RAE230A] 1368298_at [Rat230_2] 1372864_at [RAE230A] 1372864_at [RG_U34A] M96159_at [RG_U34B] rc_AI008095_at [RG_U34A] rc_AI044848_s_at	M96159 NM_022600 EV774974 CV107409 CO568029 CK367350 CK356326 CO402409 CV080591 CK357594 CK359635 BE109625 BF406340 CK358439 AW918726 AI011727 BF284854 BG379847 AI059415 BF555699 BE113979 AW915064 AI229292 AA955188 AA800108 AW252500 CB745495 BE119709 BF54
Vars
Pdgfrb	ENSRNOG00000018461	Rn.98311	24629	NM_031525.1	NP_113713.1	[Rat230_2] 1370642_s_at [RAE230A] 1370642_s_at [Rat230_2] 1391394_s_at [RAE230B] 1391394_s_at [RG_U34C] rc_AI071374_at [RG_U34A] Z14119cds_at [RN_U34] Z14119cds_at	AY090783 NM_031525 DQ979389 AF359356 Z14119 EV768027 EV763668 EV765722 CO397817 DN934672 DY309883 CA511669 CK473891 CV119417 CO389854 CA505178 BQ780561 BM389426 CA334084 CF108807 AI548066 CB609222 CK842276 BQ199768 CA508648 CA508680 BE101290 CB731097 AW52
Sfrs1
Thoc4
Boll
Nmnat2
Nt5c1a
Tubgcp6
Srrp
Hspa1a	ENSRNOG00000033526	Rn.1950	24472	NM_031971.1 NM_212504.1	NP_114177.1 NP_997669.1	[Rat230_2] 1368247_at [RAE230A] 1368247_at [RG_U34A] AA848563_s_at [RT_U34] AA848563_s_at [RN_U34] AA848563_s_at [RG_U34A] L16764_s_at [RT_U34] L16764_s_at [RN_U34] L16764_s_at [RG_U34A] rc_AA818604_s_at [RT_U34] rc_AA818604_s_at [RN_U34] rc_AA818604_s_at	NM_212504 L16764 NM_031971 DN934911 DN936374 DV718253 DN932588 CV102756 DN935582 CK477551 CO570438 CV795515 CB326097 BM389405 CK470490 BQ191102 Z75029 BQ203940 BQ779821 CA505492 CA340429 AA925548 CB613139 BF558239 AA818604 BQ193785 BP475979 BF395145 AA850
Brunol4
Rbm25
Atad2
Abcg4	ENSRNOG00000008862	Rn.29008	300664				NM_001106816 BC089097 DN931626 CO383070 CO385269 BQ195159 DV213510 BM390362 CB613816 BM390231 BE121306 CB740878 CB740902 CB546547 BM387861 CB694854 AW532856 AI176571 CB547486 CB780633 H33356
Tnrc6a
Htatsf1
Pex1
A2bp1
Dazl
Rbm41
LOC688717	ENSRNOG00000012314	Rn.65910	688717			[Rat230_2] 1373387_at [RAE230A] 1373387_at [RG_U34B] rc_AA944168_at [RG_U34B] rc_AA963171_at	NM_001109507 CB316016 CB581452 CB719960 BF558946 BF523654 CB315854 CF978561 CB316444 AA818671 CK841120 AW252127 BM389505 AW920637 BF289011 AA963171 CR471007 BF395300 AA944168 CB814078 AI502524 AI715621 DW292046 BF560652 H35177 AA686802 BF557564 DW369751 D
Eif5	ENSRNOG00000010218	Rn.40123	56783	NM_020075.1 XR_007887.1	NP_064460.1		L11651 NM_020075 BC062398 K01677 EV771687 EV777195 DV726094 DN934238 DV725445 EV772145 CK599904 CV110341 CA505342 CO558182 DN937958 CK366525 CF109158 CO397447 CO398746 DN937450 CK469234 CO565771 CA511164 CK364378 CV796684 CK473408 CA504138 CV114798 CV1158
Myh4	ENSRNOG00000002987	Rn.202948	360543	NM_019325.1	NP_062198.1		BC113948 NM_019325 XM_001080186 K02111 BM391169 CB323752 BI274412 BQ190872 L24897 AI575639 BG373959 BF523992 AI575265 CR458755 BF412147 BG374807 AI577921 BI277598 AI716038 BI277396 CR475136 AI575640 BG371993 AI171119
LOC680025		Rn.101740	680025				XM_001055368 CK477554 BP482618 BI296423 BI291419 BQ781306 BF413139 CB615625 CB717934 BP466717 BI300455 BF394630 CB794265 CB795495 BI298703 BG375271 CR475221 H32864 BM388219
LOC679225
LOC499996
Acin1	ENSRNOG00000013533	Rn.97147	305884			[Rat230_2] 1394774_at [RAE230B] 1394774_at [Rat230_2] 1398944_at [RAE230A] 1398944_at [RG_U34C] rc_AI073030_at	XM_240178 XM_001065227 BC091320 CF110347 EV770592 DN935385 DN935938 EV778021 CO401884 EV769787 CA512047 CK596178 CO406080 CO395845 CV078478 CA508712 CD371426 CA504896 CK365850 DY568380 CK358358 CB325867 CK480232 CO568731 DY320318 CK470645 BU758643 DV72209
Kif5b	ENSRNOG00000017466	Rn.4046	117550	NM_057202.1	NP_476550.1	[Rat230_2] 1378096_at [RAE230B] 1378096_at [RG_U34B] rc_AA924572_at	DQ309275 NM_057202 EV779821 CK602064 DV729015 EV763398 DV728198 DY472458 CV112436 AF155822 CO564932 CF110670 CA503620 CB326784 CA510680 CB556819 CB581917 CF114130 CB584316 BU759032 CF108324 AA899705 EX492044 BP495294 BP499496 BP497089 CB718604 CB717200 BF
Alkbh8
Lemd3
Nxf3
Rbm9
Abca3		Rn.38406	302973				XM_220219 BC088202 EX488043 EV767237 CK483017 CO554259 DY556492 CA511037 CK472457 DN933705 CK478977 CO567487 CO558407 CK473183 CK473077 CA504099 CA334640 CB557386 CA334490 CB576760 BP481445 CB546538 CB613405 CB611412 CB612328 CB718038 CB720639 CA334358 CB
RGD1562755
Katnal2
LOC691729	ENSRNOG00000000169	Rn.151898	691729			[Rat230_2] 1391531_at [RAE230B] 1391531_at [RG_U34B] rc_AA962969_at	NM_001109647 BP480644 BF554128 BF388651 BF561981 BE107177 BF408292 CB699300 AI045962 AA962969 AI136861 AA892408 BE109009
Sfrs3-ps1
Acsl4	ENSRNOG00000019180	Rn.87821	113976	NM_053623.1	NP_446075.1	[Rat230_2] 1387101_at [RAE230A] 1387101_at [RG_U34A] D85189_at [RG_U34A] rc_AI236284_s_at	D85189 NM_053623 EX491500 DV724976 CV104312 DV717078 CO394400 CV074174 CO574148 CO560526 CV117204 BP501629 BQ201852 CK596362 BG668085 DV720402 CF108772 AW527176 CA338766 CB614815 AA858723 CB717591 DY471368 AI411555 CB725077 CB731771 CB785420 BP498876 CB78
RGD1306192
LOC684314		Rn.202605	684314				BC105621 NM_001109449 CK596728 EX491974 CK598175 DY315718 CK472649 CK481033 EX488002 CK483511 CO796606 CK469079 CV112269 CO563453 CV117828 CK480005 CK597900 CK474335 CV105767 CK845401 BU759188 AI232341 BF549127 BM387705 AA874948 BQ190619 CK468971 AW916938
Pif1	ENSRNOG00000015878	Rn.140285	367645	NM_001044253.1	NP_001037718.1		DQ489562 NM_001044253 EV763742 CK472105
RGD1561491
RGD1564278
LOC678934
RGD1308019
Abcc1	ENSRNOG00000032748	Rn.10495	24565	NM_022281.2	NP_071617.2	[Rat230_2] 1371005_at [RAE230A] 1371005_at [Rat230_2] 1372178_at [RAE230A] 1372178_at [RG_U34C] rc_AI146058_at [RG_U34A] X90642mRNA_at [RT_U34] X90642mRNA_at [RG_U34A] X96394_at [RT_U34] X96394_at	NM_022281 AF487549 AY174892 AY174893 AY170916 AJ277881 X96394 DY311524 CK479816 CB584403 CB615958 BI395591 BE107275 BG381447 BI290861 BF542555 BF547078 AI547861 AI412525 CB805853 AW141396 CR461064 AI059506 X90642
Rab11b	ENSRNOG00000007648	Rn.124832	79434	NM_032617.2	NP_116006.1	[Rat230_2] 1375163_at [RAE230A] 1375163_at [Rat230_2] 1398825_at [RAE230A] 1398825_at [RG_U34A] D01046_at [RG_U34A] rc_AA891669_at [RG_U34A] rc_AA891669_g_at [RG_U34C] rc_AI228195_at	NM_032617 BC062041 EV766836 EV765733 AF286534 EV764432 EV780207 DN930720 EV764299 CO383345 CO402096 EX488922 CK482635 DN934897 CK479934 CO399718 DY315858 CK482088 CO556503 CO388195 DN934481 DN948186 CO573671 DY312321 CK469214 CV115960 EB477271 EX491126 CO
Pabpc1l2b
LOC678813
Siahbp1	ENSRNOG00000009960	Rn.96174	84401			[Rat230_2] 1367464_at [RAE230A] 1367464_at [RAE230B] 1367464_at [RG_U34B] rc_AA925212_at	XM_343268 XM_001057313 AF165892 EV765846 EV771539 CK602774 EV778498 CK600269 DN933224 CV109206 CO568797 DY571895 CV076281 CO554944 CO566236 CV126799 CV079998 CK363757 DN935715 CO405563 CK474152 CV119312 CK469273 CV075075 DY311975 CO564972 CV105689 CB32841
Cry1	ENSRNOG00000006622	Rn.43646	299691	NM_198750.2	NP_942045.2	[Rat230_2] 1392640_at [RAE230B] 1392640_at	NM_198750 BC107677 AF545855 EV767050 EV778797 CO571766 CK476352 DN931077 CX569535 AI412155 CO560595 AI105083 BQ201030 BP492403 DV725394 CB713055 CB759005 CB760052 CB692059 BF291233 CR459883 CB710429 AW919165 AW922003
Ddx21
RGD1561067
RGD1565056
Ube2z	ENSRNOG00000006868	Rn.16992	303478	NM_001037643.1	NP_001032732.1	[Rat230_2] 1384219_at [RAE230B] 1384219_at [Rat230_2] 1388787_at [RAE230A] 1388787_at [Rat230_2] 1394481_at [RAE230B] 1394481_at [RG_U34C] rc_AI175342_at [RG_U34C] rc_AI234298_at	NM_001037643 BC107663 EV762550 DN933413 CR754143 CR755410 CO562665 CO395352 CO396603 DY569581 CO566002 CO405614 DY317568 CO396074 DN932058 CO569811 CO560842 EV776877 DN935476 CV105612 CO560808 CK841538 CV111480 CV119907 CO565205 CV079278 CV104484 CO558264
LOC680770
Sfpq	ENSRNOG00000013154	Rn.54645	252855	NM_001025271.1	NP_001020442.1	[Rat230_2] 1370899_at [RAE230A] 1370899_at [Rat230_2] 1388132_at [RAE230A] 1388132_at [RG_U34A] AF036335_at [RG_U34A] AF036335_g_at [RG_U34B] rc_AA956890_g_at [RG_U34B] rc_AA964033_at	BC098731 NM_001025271 AF036335 EV778157 EX492148 EV762502 DV724679 EV774844 CO390177 EV764541 CO398166 CV111178 DV726732 CO405791 CF110504 CK479206 CO562666 CK595444 CB327639 DY472624 CV114391 EV772302 CO559599 CV103014 CV115238 CA945868 CO560650 DY320805
Pric285
Atad3a	ENSRNOG00000018118	Rn.17450	298682	NM_001034922.1	NP_001030094.1	[Rat230_2] 1371980_at [RAE230A] 1371980_at [RG_U34C] rc_AI103458_at	BC105762 NM_001034922 EV769418 EV774219 EV774113 CO554402 CO562652 CK481961 CO575740 DN948838 CK841372 CR756284 CR756354 CR755018 CR755095 DY309692 DY571396 DY573926 CA509374 BU671605 BI277552 CD372152 BM385276 CB611785 CN544377 CB717724 BF549139 BG373415
RGD1561931
Igf2bp2
RGD1305412
U2af2	ENSRNOG00000015914	Rn.15383	308335			[Rat230_2] 1388797_at [RAE230A] 1388797_at [Rat230_2] 1395614_at [RAE230B] 1395614_at [RG_U34C] rc_AI232163_at	XM_218195 EV774354 EV774355 EV769533 BC089996 DN937923 CO563565 DY321282 CA340396 BP489349 CB607419 AI407215 CB737885 CK842689 AI059645 BE096463 BP488124 BF401427 BE098671 CB800795 CB812154 CB768612 BP498214 CB775845 CB775846 CB777053 CR464213 BE111182 AI
Tubb2b	ENSRNOG00000017445	Rn.37849	291081	NM_001013886.2	NP_001013908.2	[Rat230_2] 1379995_at [RAE230B] 1379995_at [Rat230_2] 1388131_at [RAE230A] 1388131_at [RG_U34B] rc_AA899219_i_at [RG_U34A] X03369_s_at	NM_001013886 BC105754 NM_001109119 X03369 EV769742 EX489810 EV775027 EV779774 EX490292 EX488047 EX492816 DY318035 CO395987 CO394596 CO574588 DY316586 CK473621 CO399169 CO561756 CO386313 CO386017 DY313592 DY312198 DY317754 EX488415 DY319124 CV113010 DY3162
LOC301683
Dars2	ENSRNOG00000002813	Rn.137838	304919	NM_001034143.1	NP_001029315.1	[Rat230_2] 1376135_at [RAE230A] 1376135_at [RG_U34B] rc_AA901017_at [RG_U34B] rc_AI010816_at	BC105774 NM_001034143 DN937764 DY320536 CO562909 BQ782717 BI294730 AI172076 BM387023 BQ780807 AI171485 AA901017 AI511046 CB745742 CB749194 BF522244 CB794199 CB796589 CB764181 CB764468 AW143040 CR471117 BF558623 DW313699 DW306745 CF113785 AA955621 BI280454
Rbmxrt
Arid2
Lace1
RGD1560729
MGC125086		Rn.207173	498695				BC087713 BC107923 NM_001037362 CO396069 CV079870 CV105650 AW915843 CB615024 BF556695 CB733083 CB706794 BF287902
LOC680393
Skil	ENSRNOG00000009899	Rn.104291	114208				XM_001057132 XM_001057072 DY315697 CV118268 CA340437 CB613550 CB736443 CB747966 CB761255 CB548407 CB774117 CB777715 AI013335 CB691530 CR463717 AF112446
Fgfr4		Rn.24104	25114				BC100260 NM_001109904 CO556087 CK367363 CK363596 CK478131 AW915995 CB743466 BP475704 CB700203 BF391339 AA956583 AI175948 BF391343 BF559577 AI178553 AA924300
Tut1
Hnrpdl	ENSRNOG00000002270	Rn.102146	305178	NM_001033696.1	NP_001028868.1	[Rat230_2] 1371333_at [RAE230A] 1371333_at [Rat230_2] 1372810_at [RAE230A] 1372810_at [RG_U34C] rc_AI101256_at [RG_U34C] rc_AI180251_at	BC104683 NM_001033696 EV767164 EV763966 EV778171 EV774041 EV774387 EX491767 EV779477 EV774498 CV110375 EV762842 EV763797 CO386438 CO396798 CO562970 DN933872 CO397181 CO388347 CD371868 DY314907 DV727282 CB326265 CV117929 CV797298 CO572311 EB462117 DY310403
LOC685245		Rn.48264	685245				XM_001062991 CA511014 CB729424 CB741641 BF565100 AW534123 AW534125 BM389823 BI289902
Hnrpll
Dnah11	ENSRNOG00000005451	Rn.207961	117253				XM_234720 CF109748 DN932012 D26503 BE108469 DW321284 CR468566
LOC681200		Rn.199049	681200				XM_001060724 DY311071 BE096643
RGD1563974
RGD1559879
Xylb	ENSRNOG00000014168	Rn.8732	316067	NM_001033704.1	NP_001028876.1	[Rat230_2] 1390857_at [RAE230B] 1390857_at [RG_U34B] rc_AA955282_at	BC101852 NM_001033704 CK472590 DN935387 CO396906 CK481401 CK482435 CK483470 CK472842 CO558307 DV714199 CK471527 CK471828 BI279844 CA506762 BF283250 CB729620 AW917108 BF555400 AA955282 AI233454 CR474221 CR462091 AI059144
LOC689157
RGD1565170
Abcb5
Gars	ENSRNOG00000011052	Rn.3338	297113			[Rat230_2] 1388715_at [RAE230A] 1388715_at [Rat230_2] 1395730_at [RAE230B] 1395730_at [RG_U34C] rc_AA818089_at [RG_U34C] rc_AI237810_s_at	XM_216152 BC088347 EV773097 EX487943 EX488495 DY317869 DN930853 CO398522 CD371808 CV107905 CK841147 CN542301 CK478067 BG663102 BQ204217 DY312148 BQ207447 BQ210989 AA818089 AW433582 CB716988 AA900597 CB547629 BF416754 BP472983 BQ210892 BI283397 BP483847 CB
Abcf1	ENSRNOG00000000799	Rn.14350	85493			[Rat230_2] 1398876_at [RAE230A] 1398876_at [RG_U34B] rc_AI013494_at	NM_001109883 AF293383 XM_001062137 EX491513 EV778039 EV773343 EV770428 EV771702 EV772359 CO389629 CO388119 CV107966 CK603471 CO382738 CV107299 CO400428 CK366539 CK476441 EB464082 CV114921 DY317129 CK359266 CV116284 CV118594 CV103619 CK355679 CN542194 CV11
LOC680726	ENSRNOG00000025881	Rn.135690	680726				XM_001061391 XM_001061451 XM_001061507 XM_001061329 XM_001061146 XM_001061211 XM_001061274 EV778177 BG673335 BG671766 BE108899 BE116924 CB613520 CB614199 AI230915 CB613059 AI229424 AW144676 AA859470 AA956626 AW144086 AI598645 BF554684 AA955820 CB744067 BF
RGD1307882
LOC683223
Acsf2
LOC684506
Dnah5
Ewsr1	ENSRNOG00000009437	Rn.52785	289752				XM_001065346 XM_001065285 BC098822 EV767831 EV767590 EV770420 EV768153 EV772401 EV777881 EV768325 EV778007 CO561786 CV073584 CO393851 CK600061 CK596315 EX490511 CK358902 EV777044 CO559743 DY309521 CK358077 CV120513 DY312949 DY315061 CO571519 CV118016 CV12
Mknk1
Rnpc3
Gimap8	ENSRNOG00000020169	Rn.117838	500112	NM_001033923.1	NP_001029095.1		BC099228 NM_001033923 DQ125336 DQ125335 AJ633685 EV762830 CV076186 CO561877 DY566988 CK478113 CV109843 CK364457 CK367059 CV077055 DV213854 CF107662 CB759071 AW523131 CF113740
RGD1305311
Kif1c	ENSRNOG00000031364	Rn.89698	113886	NM_145877.1	NP_665884.1	[RG_U34C] rc_AI136892_at	AJ000696 NM_145877 DY318877 DN930736 CO403068 CF111720 CO401758 BQ196424 CK845442 BQ194929 BQ781935 CV104461 AI012583 BQ191664 BU758741 BI294979 BF562798 BU759249 BE118409 CB717404 BF550853 BE110776 CA505882 BF417285 AI410509 BF542407 CB749844 AW525553 CB
Zrsr2
Eif3s9	ENSRNOG00000001253	Rn.2829	288516	NM_001031640.1	NP_001026810.1	[Rat230_2] 1388576_at [RAE230A] 1388576_at [RG_U34C] H34186_at [RG_U34A] rc_AA875205_at [RG_U34A] rc_AA875205_g_at	BC098728 NM_001031640 EV777901 EV778755 EV780314 EV770492 EV770055 EV772291 EV773743 DN931827 DV718273 DY309316 DN933274 CO394640 DY318730 CO561899 CO397278 CD373388 CK481162 CO572805 CO393473 DN933314 CK470988 CK469734 CV080516 CK358256 DN933263 CB567592
Pspc1	ENSRNOG00000020782	Rn.204537	305910	NM_001025672.1	NP_001020843.1	[Rat230_2] 1384465_at [RAE230B] 1384465_at [RG_U34B] rc_AI029185_at	BC099204 NM_001025672 DY472316 CO554682 DY319741 CV107105 CB581066 CF110112 CB611922 BF551601 AW532052 CB712706 CB727187 BF391447 AI136693 CN540020 AI501454 CB545089 BF560278 CD371662 CR459629
Fignl2
LOC688708
Zcrb1	ENSRNOG00000004996	Rn.136969	362990	NM_001034940.1	NP_001030112.1	[Rat230_2] 1392629_a_at [RAE230B] 1392629_a_at [RG_U34C] rc_AI227696_at	BC099747 NM_001034940 DV725081 CO554857 CF977437 BQ200211 BM383429 BU671734 BI281998 CN544708 BF399759 AI029964 BI286323 CB801361 BF386158 CB812693 CR465418 CF977438
Mars2
Srprb		Rn.138078	300965				BC098951 EV772110 EV767246 NM_001013252 CO574511 DN935295 DN937476 DN933226 CK596273 CO554225 CK469576 CO568770 CO403976 CO571716 CK602869 DN935814 CO561557 CF113584 CK843725 BQ204036 CN543846 BQ780850 BM387756 DV215289 AI013843 CR476237 BF525252 DW391102
LOC684233
Ptplb
LOC684285
RGD1560386
Ccrk	ENSRNOG00000017991	Rn.7013	364666	NM_001025752.1	NP_001020923.1		BC098838 NM_001025752 EV778417 CK843762 CO568719 CV119132 BF419187 BF523427 BF406577 AA850504 AI577357 BF396830 CB805982
LOC684304
RGD1564606
Cdk10	ENSRNOG00000016088	Rn.20472	361434	NM_001025722.1	NP_001020893.1	[Rat230_2] 1377402_at [RAE230A] 1377402_at [Rat230_2] 1395122_s_at [RAE230B] 1395122_s_at [RG_U34C] rc_AI071224_at	BC098804 NM_001025722 NM_001109936 NM_001109937 DN935585 DN932869 EV765070 DY320517 CK600950 CK476552 CK364818 CO555282 CK473942 DY309927 CB578566 CB609211 AW252086 AW921977 BF291194 CB727048 BI296989 AI071224 BF550133 CB791152 AI406605 CB795763 CB763589
Map2k7	ENSRNOG00000001047	Rn.162081	363855	NM_001025425.1	NP_001020596.1	[Rat230_2] 1373109_at [RAE230A] 1373109_at [RG_U34C] rc_AI102286_at	AY879265 NM_001025425 EV773159 BU671047 CB548126 CB731860 CB739162 CB746879 CB788266 CB805857
LOC686314
Dnah10		Rn.157476	117252				XM_001071882 CK477045 BP475829 D26502 CR469765
Mcm3
RGD1563142
Rbm14	ENSRNOG00000019669	Rn.8556	170900			[Rat230_2] 1389080_at [RAE230A] 1389080_at [RG_U34C] rc_AI233457_at [RG_U34C] rc_AI235504_at	XM_215201 EV772509 EV771358 EV779534 EV770402 EV778575 DY313966 EV767523 EV765883 CV119629 CO565067 EV764223 CB315550 AF327567 EV763535 EV774101 DN935954 DN935753 CO558642 CK471348 CK364323 CO382878 CK480629 BP503111 BQ194731 CK365955 CO568515 CK476938 CO
LOC306096	ENSRNOG00000008834	Rn.170849	306096	XR_007251.1			XR_007251 CA513083 CK366248 CK483975 BF396238 CF977749 CB546790 CB547233 CR466490 CB814136 BE118787 AW142795
Cugbp1	ENSRNOG00000010379	Rn.203134	362160	NM_001025421.1	NP_001020592.1	[Rat230_2] 1371900_at [RAE230A] 1371900_at [Rat230_2] 1393257_at [RAE230B] 1393257_at [Rat230_2] 1393568_at [RAE230B] 1393568_at [RG_U34A] rc_AA892228_at [RG_U34B] rc_AA997594_at [RG_U34B] rc_AI029156_at	BC098012 NM_001025421 EV769361 EV765766 EV766189 BG671366 EV763428 EV768101 CO393379 CO394778 EV776946 CO556422 CV106240 EV770098 CK602009 CV103480 CV104957 DV715508 CO402079 CA505626 CO575049 CA512742 CA505237 CA505270 CO399896 CA512185 CK480131 CV796679
Dak
Cmpk1
LOC690911	ENSRNOG00000033556	Rn.25022	690911	XR_005651.1 XR_006981.1			XR_006981 BC098751 CO567690 CK603713 CK359057 CO562639 CO566334 CO560420 CO564297 BP498773 CV103792 CV795336 CV078640 BU671228 BI295169 DV719489 CB584221 BG373836 AW531716 CK845353 CN541414 BI276451 AA944230 BP481205 CB734893 CB737852 BG374257 BE111963 DV
Kif18b
Hipk4	ENSRNOG00000020835	Rn.41008	308449	NM_001024776.1	NP_001019947.1	[Rat230_2] 1381168_at [RAE230B] 1381168_at	BC098070 NM_001024776 CV107036 BF389548 CB547310 AI716144 CB766957 BF543284 CR465788 CR473965 CR476699
Hnrnpll2
Dyrk3	ENSRNOG00000004870	Rn.162390	304775	NM_001024767.1	NP_001019938.1	[Rat230_2] 1383853_at [RAE230B] 1383853_at	BC097474 NM_001024767 CK596713 CV115198 CV116022 CK653351 CV113129 CK840466 CK845330 CK840460 BI288160 AI579087 AW526787 BF524601 AW507341 BE103067
Parn
LOC690807
RGD1310810	ENSRNOG00000014628	Rn.39247	306549	NM_001024883.1	NP_001020054.1	[Rat230_2] 1377053_at [RAE230A] 1377053_at [Rat230_2] 1378868_at [RAE230B] 1378868_at [Rat230_2] 1382813_at [RAE230B] 1382813_at [Rat230_2] 1395757_at [RAE230B] 1395757_at [RG_U34C] rc_AI111391_at [RG_U34A] rc_AI639076_f_at	BC097466 NM_001024883 EV770540 EV766835 EV772881 CO399531 CO401755 DY314073 CV103366 BU759877 CA334661 BE109643 DV215749 CB586294 BE117757 BE096173 AW529988 AI764712 CB751038 CB791253 AI234268 CB808496 CB699010 BF545026 AI111391 AI112678 AI556823
Gne	ENSRNOG00000014365	Rn.18753	114711	NM_053765.2	NP_446217.1	[Rat230_2] 1368009_at [RAE230A] 1368009_at [Rat230_2] 1382980_at [RAE230B] 1382980_at [RG_U34B] rc_AI007729_at [RG_U34A] rc_AI145931_at	NM_053765 BC062011 Y07744 DN933488 CO803143 DY309992 CO396597 CO571854 EV769569 CO804214 CO393868 CO572738 DY320371 DY553883 DY314793 BM388968 CA945959 BQ780933 CA338790 BP480503 BP480963 BQ779891 BF550557 CB727406 AI501285 BI292215 BU758760 BQ782016 CB73
Nav3
Gmps		Rn.12593	295088				BC098016 NM_001024754 EV762806 EV769941 DN936405 DN933153 CK468827 EV774835 CK653553 CO554149 BP503691 CV112912 CV120897 CV103455 CO555761 CK365196 BQ204943 CV118041 BP487031 BP490047 BF563197 BQ209093 DW391314 CB730989 BI283031 CB742336 CD372378 BF397926
Pctk3	ENSRNOG00000008137	Rn.43928	289019				BC082045 NM_001100506 CO393049 DN931972 CK365747 CO574921 CK471517 CA503719 BM389632 CK596669 BI283044 BP491167 BF563199 AI412953 BP478281 BP466218 BP471043 BP470603 BM986246 CB785876 BM382917 CB766383 H32518 BF412022 CB808492 AW527010 BP470045 CB813412 A
Rbm15b
Pctk2	ENSRNOG00000004148	Rn.17706	314743			[Rat230_2] 1382345_at [RAE230A] 1382345_at [RG_U34A] AB005540_at [RG_U34A] AB005540_g_at	NM_001108082 EV773340 EX490704 CO559412 DN936996 CO394942 DV717955 BI294973 DY315157 DY319803 CB557154 BQ195043 AI409273 CB585489 BG379392 CB727631 CB729690 AI011355 CB743270 AA859024 CB762565 BF544104 DV721935 CB800636 CB801867 CB803320 CB768331 AA955299
LOC686418
Tubb3	ENSRNOG00000017209	Rn.43958	246118	NM_139254.2	NP_640347.2	[Rat230_2] 1371618_s_at [RAE230A] 1371618_s_at [RG_U34C] rc_AI229029_at [RG_U34A] rc_AI639076_f_at	NM_139254 BC097281 CB556230 BG664957 CO387545 DY316816 DY313357 CV117201 DN937201 BG666123 DY309689 DY314466 DY471980 DY309735 BI281718 DY321321 DY311410 DY319606 CB556565 CB556633 CB557440 CB557530 DY317412 CB557820 AW141087 CB576122 CB576133 BP487915 CF
Dnah8
Dnah2
RGD1565486
Dnah3
Cpeb3
Farsa
RGD1565953
Abca16
Nav2		Rn.203786	171563				XM_341864 BU946659 CV117503 CV118670 CK843418 BF407129 AF466145 CB733359 AA998044 CB606176 BE097695 BF567012 BF408392 CB802668 BI288607 AW520693 AI105318 BF408336 CB705334 CB705335 CB697573 BF420568 CR458825 AT006068
Abca8
Abca9
Abca6
Astn1	ENSRNOG00000005667	Rn.28132	304900				XM_222785 DV728975 CO405771 BF404491 CK842760 BP492828 BF567697 AF452726 BP482949 AI102087 BP468915 BG663057 CB715557 CB716830 BE098759 BF414566 CB727213 CB729884 BG671259 BE105117 BE100088 CB750884 AW524329 CB796979 BE110841 AW532626 BF521820 CB780140 BP
Grsf1		Rn.66912	305256				XM_223327 BC103654 BC092658 CR754733 CR756000 EV768001 EV780218 EV763498 CO404955 CO399608 CR756410 CK601668 CR755146 CK471766 CK602248 CK600762 DY311489 EV767621 CV112446 CK601425 CK603395 CK483451 CV121705 DN948497 BM385050 CK603300 CV108322 CO399444 DY
RGD1310754
Rnf213
Rab43	ENSRNOG00000037768	Rn.141443	500249	NM_001024331.1	NP_001019502.1	[Rat230_2] 1385539_at [RAE230B] 1385539_at [Rat230_2] 1394486_at [RAE230B] 1394486_at	AY593256 NM_001024331 AI574745 AA925972 BF522476 BE116701 BF547302 CR475537 AI112873
Taok3
LOC688366
12-Sep
Dnah9		Rn.179379	117251				D26500
RGD1308772
Ehd2	ENSRNOG00000011346	Rn.16016	361512	NM_001007598.3 NM_001024897.1 XR_006809.1 XR_007404.1 XR_007775.1 XR_007929.1 XR_008195.1 XR_008218.1 XR_008557.1 XR_009329.1 XR_009386.1 XR_009445.1	NP_001007599.3 NP_001020068.1		BC097385 NM_001024897 EX490067 EV778719 CK599157 CV115900 CO565850 CO554299 CO384293 CK479800 CK476006 CB323870 CK355904 CO557746 CK363879 CO405692 CK366657 CK483854 CD371447 BQ207409 BQ206405 BE110691 BQ200001 CK844218 CK845582 CF108409 BI274849 BE112386
LOC687727
RGD1561843
Msi2
Cabc1	ENSRNOG00000002879	Rn.160865	360887	NM_001013185.1 NM_031087.2	NP_001013203.1 NP_112349.2		BC091388 NM_001013185 EV763372 EX492845 EX488283 CK602746 CO404587 CK599819 CO573382 CO557980 CK359940 CO559761 CV118903 CK359017 CO807830 CO571767 CK844251 CO569888 CK474374 CB322488 BQ780074 BU758291 BI278309 BG377056 CR470813 BF557823 AI575631 BG377141
RGD1562301
Pip5k1b	ENSRNOG00000015232	Rn.203303	309419	NM_001012743.1	NP_001012761.1		BC090349 NM_001012743 EV767705 DV725472 DY560213 DY311880 CK223761 CK473570 CO402912 CV104046 CK223741 CK223740 CK223757 DY545415 CK223739 CK223759 CK223758 CK223760 CK223742 DY565368 DY550789 CK223738 CK223743 CK223744 CK223763 CK223746 CB546087 CK223764
Rit2	ENSRNOG00000017568	Rn.106719	291713	NM_001013060.1	NP_001013078.1	[Rat230_2] 1373774_at [RAE230A] 1373774_at [Rat230_2] 1383699_at [RAE230B] 1383699_at [RG_U34C] rc_AA818602_at [RG_U34B] rc_AA943190_s_at	BC091382 NM_001013060 CF976521 CF976520 CO398870 CO398147 BG668743 CF976519 CF976517 CB577322 CB580703 AW141156 CB609820 AA818602 BF406174 AW524687 BG670733 CB717369 AI102419 AI412619 BF386033 BE115747 CB743623 BG667208 AI764650 BG663429 CB766816 AA943190
LOC367976	ENSRNOG00000012543	Rn.154788	367976				XM_346381 EV780784 EV780111 EV767788 EV776114 EV775559 DN936923 DY566482 CO567980 CF114004 DY316537
Arl11	ENSRNOG00000014653	Rn.23090	364396	NM_001013433.1	NP_001013451.1	[Rat230_2] 1378140_at [RAE230A] 1378140_at [RG_U34B] rc_AA926354_s_at [RG_U34A] rc_AI639107_at	BC091183 NM_001013433 EV778116 BQ192332 CO564893 BI296317 CF107183 AI639107 CR477513 BF558445 AA926354
Taf9	ENSRNOG00000039848	Rn.8139	373541	NM_001012463.2 NM_001037310.1 NM_184048.2	NP_001012481.1 NP_001032387.1 NP_908937.2	[Rat230_2] 1375414_at [RAE230A] 1375414_at [RG_U34B] rc_AA944572_at	NM_001037310 NM_184048 BC091109 EV774673 EV778466 NM_001012463 EV770025 BC089989 EV780227 BU946682 AY325235 EV773919 CK596546 CO572379 DV723527 CK470996 AY359819 CV110059 CO795741 BQ196443 CV113411 BG671799 CA508729 CK596404 CV127122 BQ205289 BQ202800 BQ2
Rab18	ENSRNOG00000018972	Rn.53248	307039	NM_001012468.1	NP_001012486.1	[Rat230_2] 1389292_at [RAE230A] 1389292_at [RG_U34C] rc_AI171952_at	BC089957 NM_001012468 EV779726 CF110449 EV776370 BG667926 BU946589 EV771350 CO397862 CK600561 CO385669 CV075275 DY553103 EV771013 CB326001 CV116853 DN931813 CK366575 DY311783 CO574222 DV723251 CK359354 CK357214 CV077701 CV113214 CK358371 BU758385 CO405865
Dhx30	ENSRNOG00000029194	Rn.163034	367172	NM_001013249.1	NP_001013267.1	[Rat230_2] 1388595_at [RAE230A] 1388595_at [RG_U34C] rc_AI102995_at	BC091359 NM_001013249 EV775936 EV780395 CO401941 CK599194 CK597473 CV120301 CO561518 DY315914 DY315131 CV117423 CK475526 CO398253 CV109027 DY313312 DY312175 CK598955 CO569458 CO556828 CO566781 CF115493 BP480540 CB582556 CN542515 CK845496 BQ206176 BM384849
Creg2
Nonol1
RGD1310666
G3bp1
RGD1561897
Abcc2		Rn.10265	25303				L49379 NM_012833 X96393 D86086 XM_577883 EX491155 EX488737 CK221443 CK221401 CK221442 CK221439 CK221427 CF384938 CK221365 CK221440 CK221362 BF563501 AW530191 CK221374 CK221408 CK221441 CK221462 X90643 CK221418 CK221412 CK221419 CK221420 CK221413 CK221432
1-Sep
Supv3l1	ENSRNOG00000000392	Rn.19830	294385	NM_001012462.1	NP_001012480.1	[Rat230_2] 1372350_at [RAE230A] 1372350_at [RG_U34A] rc_AA799741_at [RG_U34A] rc_AI639076_f_at	BC089883 NM_001012462 EV774015 CO557652 BU758898 BP503516 CV103658 DV721516 AA799741 BP486326 BG378823 BF553131 BE110896 CK839861 CB725135 AI070692 BI293579 CB739323 BP491281 BP499359 BI294456 BI293254 CX569993 BF549622 CR473217 AW523986 AI072528 BI297676
Gtpbp8	ENSRNOG00000002044	Rn.138748	360714	NM_001025015.1	NP_001020186.1		BC091236 NM_001025015 DY311925 CK601169 CO563414 CN541386 CN543285 DV720735 CX570572 BF567557 DV720785 CB794821 AW520943 CB806299
Lsg1		Rn.41256	288029				AF452729 AF452725 BC091338 NM_001013421 BC079013 DV722805 CV102920 CK469710 CN542964 CB326193 CO401891 CO555346 CD371983 BU670832 CA510340 CA340039 BP490194 CK840046 BP488748 CK469898 CF109515 BQ190345 BM392010 BP503825 CB608524 BP488184 BP487791 CB720144
Dnah12
LOC498972		Rn.106523	498972				XR_009548 XR_006605 CK844531 AA946042 CB578093 CB583648 CB616075 AI454159 BI288172 BI299222 CB804466 CB706755 BG374704 BI299637 BF414309 BI299613
Rbpms2
Dnahc6
Dach2
RGD1559871
RGD1564940
Rad51l1
Mki67ip	ENSRNOG00000025701	Rn.20901	246042	NM_139186.2	NP_631925.2	[Rat230_2] 1388990_at [RAE230A] 1388990_at [Rat230_2] 1395595_at [RAE230B] 1395595_at [RG_U34B] rc_AA924622_at [RG_U34C] rc_AI178756_at	NM_139186 BC086585 EV767835 EX490866 EX490878 CO394090 CK601629 CV077103 CV121733 CO395505 CO563227 CV114012 CA511108 CA504005 CK365910 DY318893 CO558436 CO564213 CV110793 CV102576 CO571112 CV073560 CF978251 DY569461 CK473831 CK838501 BG377061 CB577556 CB
Pip5k1c	ENSRNOG00000020577	Rn.2928	314641	NM_001009967.2 NM_001033970.1	NP_001009967.2 NP_001029142.1	[RG_U34C] AA942675_at	NM_001009967 NM_001033970 BC101909 AY850259 CR754859 CR756117 DN936760 DN947720 CO557133 DN936669 CK366332 DY317277 CV118074 BQ208456 CK839254 DY319102 AW143077 BG380713 CB557931 CB578801 CB581409 DV215092 BQ205122 AA799473 AA942674 CB612088 BP477339 BP46
Nlrx1
Eif3g
Stk3	ENSRNOG00000011278	Rn.89363	65189	NM_031735.1	NP_113923.1	[Rat230_2] 1369712_at [RAE230A] 1369712_at [RG_U34A] AJ001529cds_at	AJ001529 NM_031735 EV774339 EV771149 DV728176 CB785172 CB761936 CB770867 BF287937 CF114611 CB710314 AI177672 BF287938
Qrsl1	ENSRNOG00000026049	Rn.116771	309911	NM_001014034.1	NP_001014056.1	[Rat230_2] 1383831_at [RAE230B] 1383831_at [RG_U34B] rc_AA997173_at	BC089213 NM_001014034 DY318821 CK603235 DY315729 CO383731 CV117384 BQ203659 CK843816 BI280298 BM389930 CB323481 BF408281 BF550674 CB729085 CR468380 AI576196 CB749240 BF387848 BF402660 CB801930 BF522769 DW386145 AA997173 CR475268
Sfrs9	ENSRNOG00000001163	Rn.136718	288701	NM_001009255.1	NP_001009255.1	[Rat230_2] 1374442_at [RAE230A] 1374442_at [RG_U34C] rc_AI227831_at [RG_U34A] rc_AI639076_f_at [RG_U34A] U11071_f_at	BC087684 NM_001009255 CO389609 CO395358 CO572333 CO556938 BP493672 CN544046 CK843223 BP502016 BQ781606 BP500389 BP502189 CA504030 CA334037 CA339732 BP479708 BP487439 BU759642 BP501913 DV216323 BP486535 BF549944 CD567949 BP497176 AI227831 CB717319 BP497727
Eif4a2	ENSRNOG00000001815	Rn.143972	303831	NM_001008335.1 XR_005608.1 XR_008026.1	NP_001008336.1		BC085859 NM_001008335 CF111007 EV763834 EV764691 EV773894 EX489119 EV772706 EV763317 EV762763 EV775603 EV774413 EV772044 DN932576 EV769000 DN935851 EV774436 DY473017 EV767295 EV773742 EV775289 CV107361 CK600618 CO403377 CO569375 CK482236 CO392948 EX489985
Rab19
Actr2	ENSRNOG00000004959	Rn.102249	289820	NM_001009268.1	NP_001009268.1	[Rat230_2] 1375424_at [RAE230A] 1375424_at [Rat230_2] 1379687_at [RAE230B] 1379687_at [Rat230_2] 1398626_s_at [RAE230B] 1398626_s_at [RG_U34C] AA801058_at [RG_U34C] rc_AI229337_at	CF111109 BC088442 NM_001009268 EV767474 EV773245 EV764544 CO393230 CO405481 CV117283 DY319865 CO382635 DY311325 CK471371 CV112424 CV111927 DN932795 CO554835 BP485080 CO557349 CO403448 CV075671 CV113667 CO808305 CO563746 CO566281 DY317705 DY569601 CK471509
H1fnt
Pars2	ENSRNOG00000007327	Rn.205937	313429	NM_001014064.1	NP_001014086.1	[RG_U34B] rc_AI043691_at	BC088403 NM_001014064 CK480811 AI411369
10-Sep
Abcb8	ENSRNOG00000008557	Rn.79339	362302	NM_001007796.1	NP_001007797.1	[Rat230_2] 1378041_at [RAE230B] 1378041_at	BC085781 DQ233644 NM_001007796 EX491925 DN933099 EV763746 DV725779 CK477512 CK480829 BQ195523 DY549266 CB328441 CB328400 BI275115 CB739610 BF543109 BF543806
Rbms1	ENSRNOG00000008482	Rn.98522	362138	NM_001012184.1	NP_001012184.1	[Rat230_2] 1375870_a_at [RAE230A] 1375870_a_at [Rat230_2] 1394932_at [RAE230B] 1394932_at [RG_U34B] rc_AA965072_at [RG_U34B] rc_AI013882_at	BC087094 NM_001012184 CF109991 CK598371 CK473623 CK472280 CA512029 CA504880 CK601898 DY568614 CV108039 CK596498 AI013882 AI406917 BI288625 DV215822 BQ207644 BE103327 BF420140 DV727831 DV727693 AA965072 AA997794 CB739626 AA957605 CB788810 CB788811 BG669598
Prpf4b	ENSRNOG00000016705	Rn.32654	291078	NM_001011923.1	NP_001011923.1	[Rat230_2] 1376010_at [RAE230A] 1376010_at [Rat230_2] 1382646_at [RAE230B] 1382646_at [RG_U34B] rc_AA955630_at	BC085927 NM_001011923 EV776017 EV771777 EV766514 EV774888 CO387317 CO560245 DY561208 DY315988 DY320180 CO570007 CA511476 CK482702 CO557892 CO572924 CO573555 CK365278 CV116752 CO562373 CO395595 CO575570 CK480595 CO570240 CO403277 CA504432 BM384201 BQ195008
Sar1b	ENSRNOG00000004820	Rn.36748	287276	NM_001009622.1	NP_001009622.1	[Rat230_2] 1388681_at [RAE230A] 1388681_at [RG_U34C] rc_AI105294_at	BC088842 NM_001009622 CF110546 EX490143 EX491854 CO385484 CO565420 CF977169 CV109720 CO561372 CO573229 BP474974 CO572591 CO562734 CB328154 CB568240 DV713786 CR754931 CR756200 BM387498 CF977168 CA338509 BU759689 AI412192 CB557803 BP494833 BP474647 BQ202615
Mccc1	ENSRNOG00000013293	Rn.15587	294972	NM_001009653.1	NP_001009653.1	[Rat230_2] 1376852_at [RAE230A] 1376852_at [RG_U34C] rc_AI105272_at	BC088473 NM_001009653 EV762728 CF109575 DN935099 CK473640 CO561354 CO556386 CK479538 CO567772 CV115281 CO560975 CK482117 CO567873 BQ203936 CO565589 BI274460 CF111480 CB718050 AI105272 CB326126 CK845756 CB738166 CB740399 CB787697 AW143030 AW520674 AA925711
Gtpbp3	ENSRNOG00000023403	Rn.109111	290633	NM_001011919.1	NP_001011919.1	[Rat230_2] 1398438_at [RAE230A] 1398438_at	BC087083 NM_001011919 CK599737 DN932525 DV718884 BQ780568 CB577311 BQ781660 CK841753 AW919543 CB726278 CB744344 CB749528 BE118548 AI576350 BF522302 CB705231 AI111718 AW524033 BG377599 AI454798
Kif22	ENSRNOG00000020281	Rn.8601	293502	NM_001009645.1	NP_001009645.1	[RG_U34B] rc_AA851392_at [RG_U34B] rc_AA851392_g_at [RG_U34B] rc_AA965280_at	BC088421 NM_001009645 EV774306 EV764405 EV768659 CK595007 CK479563 CV120714 DY315557 DY317154 BP490079 DY553734 DV717680 CO555273 AI317842 CB712983 AA965280 CB730070 CB730315 BQ200079 AA851392 H31468 BF396793 CB793700 AA956065 BI275206 BI302832 CB797371 B
Atp6ap1	ENSRNOG00000037244	Rn.93045	83615	NM_031785.1	NP_113973.1	[Rat230_2] 1367873_at [RAE230A] 1367873_at [RG_U34A] AF035387_at	BC070937 AF035387 NM_031785 BG671430 EV774702 CO560855 DY310476 CO401220 BQ780988 DN936070 DN956170 CF109483 CK366339 CO562995 CK365333 CB569075 CV108980 BG667962 CB570219 CV112494 DN956183 DY472374 CK364346 CK364570 DY555634 BQ781321 DY317567 BI279128 CB
Chkb	ENSRNOG00000011404	Rn.1302	29367	NM_017177.1	NP_058873.1	[Rat230_2] 1367718_at [RAE230A] 1367718_at [RG_U34A] AB006607_at [RG_U34A] AB006607_g_at	AB006607 NM_017177 BC060515 DY472037 CO574046 DN937429 CV109376 CK364358 BQ203043 CO570728 CK844207 BQ780952 AW915019 BU670843 CN542215 BM986630 CK471227 BM986632 BG372570 AI408542 BI291786 AI408188 AI410960 CB725353 CB726595 BP485539 BF521797 CB734976 BI
Rabl5	ENSRNOG00000031346	Rn.36074	288585	NM_001011902.1	NP_001011902.1	[Rat230_2] 1379349_a_at [RAE230B] 1379349_a_at [Rat230_2] 1393032_x_at [RAE230B] 1393032_x_at [Rat230_2] 1397459_at [RAE230B] 1397459_at [RG_U34B] rc_AA999038_s_at [RG_U34B] rc_AI030833_at	BC089940 NM_001011902 CO553884 DV728612 CN541528 BQ208159 CF978363 DV723383 BP488836 BG381254 CB736528 CB787434 BI290033 BE099159 AI030833 BE097666 AW913989 AI598331 AW142757 AA999038 BF561801 H32961 AI008660
Tor3a	ENSRNOG00000004307	Rn.2164	304884	NM_001009683.1	NP_001009683.1	[Rat230_2] 1372868_at [RAE230A] 1372868_at [RG_U34C] rc_AI137038_at	BC087678 NM_001009683 CO398385 CF978284 CK477469 AW918222 BQ203851 BP474619 CB579922 BF284295 BQ201542 BP469602 AI137038 BG373987 AI714052 CB787492 CB742824 AA819688 AI010710 AW252263 AA893134 BU759807 CR465757 BI295305 BF548053 AI009542 AI171913
Cdc42bpa	ENSRNOG00000002841	Rn.10871	114116	NM_053657.1	NP_446109.1	[Rat230_2] 1369040_at [RAE230A] 1369040_at [RG_U34A] AF021935_at [RN_U34] AF021935_at [RT_U34] AF021935_at [RG_U34A] rc_AI069982_s_at [RN_U34] rc_AI069982_s_at	AF021935 NM_053657 CK599840 BU759167 DN931638 DV719750 AI555696 CV797555 AI412603 CB740395 CB746559 CB794323 BF552275 BI297202 CB770171 AA943651 CB700207 AI069982 BF547293 BF418577 AW140960 CB779977 CB700756 CB709948 CR463669
Ippk	ENSRNOG00000015631	Rn.211702	306808	NM_001008556.1	NP_001008556.1	[Rat230_2] 1381016_at [RAE230B] 1381016_at	AY823319 NM_001008556 CK595216 CO554533 CO405833 CK597672 CO553871 CK479015 CB741867 CB745023 BF554567 CR465882 BF419939
Nono	ENSRNOG00000003689	Rn.8381	317259	NM_001012356.1 XR_005630.1 XR_007986.1	NP_001012356.1		BC089880 NM_001012356 EV767741 EV762204 EV767112 EV775900 EV769082 EV775283 EV775500 EV779956 EV769961 DV726131 CO393882 DY314980 CO395077 CV114695 CO387506 EV774364 CO569869 DY320866 EV773407 CK364737 CO569277 DN933463 CV076735 CO566929 DN948067 CK363791
Yars2	ENSRNOG00000025252	Rn.163187	287924	NM_001009627.1	NP_001009627.1	[Rat230_2] 1393033_at [RAE230B] 1393033_at [RG_U34B] rc_AA997086_at	BC088224 NM_001009627 CV116871 DN936594 CB327260 DN937718 DN947775 CO573198 BP490642 BP504321 BQ206370 DV713663 CK840156 AI144974 CB546093 DV728210 BF285803 BM390042 AA997086 BG669575 CB695599 AI412568 DV728548 BF285804
Nubp1	ENSRNOG00000002574	Rn.1758	287042	NM_001009619.1	NP_001009619.1	[Rat230_2] 1371503_at [RAE230A] 1371503_at [Rat230_2] 1384749_at [RAE230B] 1384749_at [RG_U34C] rc_AA819729_at	BC089983 BC088221 NM_001009619 EV778882 EV778429 DN936081 CO558166 EV777190 CO402976 DY316578 CO398469 DY309380 BG671583 CO572557 BU760415 CO404670 CO559814 DY318421 CA510963 CO573582 CO557240 CK842396 BI289647 BM390150 CO572940 CA945744 BI294796 CB580438
Kti12
Pde5a	ENSRNOG00000014443	Rn.10861	171115	NM_133584.1	NP_598268.1	[Rat230_2] 1369229_at [RAE230A] 1369229_at [RG_U34A] D89093_at [RG_U34A] U76032_s_at	D89093 NM_133584 CB326983 CN544528 BI285638 CF115534 U76032 CF107416 AY155461 CF109169 CB693883 BI290958 AB017582
Gimap6	ENSRNOG00000033338	Rn.11902	297076	NM_001011968.2	NP_001011968.1	[Rat230_2] 1378526_at [RAE230B] 1378526_at [RG_U34B] rc_AI012423_at [RG_U34A] rc_AI639076_f_at [RG_U34A] U11071_f_at	DQ125343 BC089859 NM_001011968 AJ633683 CO562588 CK474649 AI012423 BF557852 AA964745 CB811118 AI180031
Rbm34	ENSRNOG00000020004	Rn.93968	307956	NM_001014015.1	NP_001014037.1	[Rat230_2] 1385199_a_at [RAE230B] 1385199_a_at [Rat230_2] 1389065_at [RAE230A] 1389065_at [RG_U34B] rc_AI007656_at [RG_U34C] rc_AI073196_at	BC087155 NM_001014015 EV762519 EV775557 CK595961 CK478070 BQ203820 DY311559 BP500248 DV713845 BP500892 CB577686 BM392304 CA505535 BF389719 BQ199909 BI278616 BP492845 BQ210855 BF522293 CB733668 BI292863 AI007656 AI073196 BG373719 CB767311 CB803041 BI288659
Frk	ENSRNOG00000000543	Rn.10556	79209	NM_024368.1	NP_077344.1	[Rat230_2] 1369156_at [RAE230A] 1369156_at [RG_U34A] U09583_at	U09583 NM_024368 CX569559 CK474576 BQ199404 CO562379 CB809269 CR462486 AI111536
Raver1
RGD1305441		Rn.98627	365407				BC083864 NM_001014245 EV768528 CF110239 CV111595 CK472121 DY316433 CO404112 CO396526 CK472685 CK479546 CK479847 CO560911 CV105945 CK475983 DY319258 CK479096 CV077667 CO562682 CV079526 CV111745 CO385975 DY310906 CK472173 CV080984 CK355398 DY570875 CK355318
Plk1		Rn.11034	25515				U10188 BC083926 NM_017100 EV770708 EV773571 DY312505 DY308967 DY550782 CK597860 DY310374 CK843334 CA507266 BF281300 BQ203661 AW914279 BF281302 BF397952 BI292713 BG381248 BE112122 BI292735 BF389782 BE109086 BE112437 BF564030 AI501565 AI501640 AI714100 BQ20
Kif2b	ENSRNOG00000002535	Rn.113616	287624				BC083841 CK470169 CK470131 CK595610 CK653119 CK595106 CK597956 CK596162 CV102412 CK594948 CK598855 CK603995 CV111976 CV113986
Jak2	ENSRNOG00000015547	Rn.18909	24514	NM_031514.1	NP_113702.1	[Rat230_2] 1368856_at [RAE230A] 1368856_at [Rat230_2] 1380110_at [RAE230B] 1380110_at [RG_U34A] AJ000557cds_s_at [RN_U34] AJ000557cds_s_at [RG_U34C] rc_AI145235_at [RG_U34C] rc_AI229643_at [RG_U34A] U13396_at [RN_U34] U13396_at [RG_U34A] U13396_g_at [RN_U	U13396 NM_031514 AJ000557 CF109267 EV779780 EV775463 CV078437 CV072978 BU759910 CA507517 CO399869 CK366472 CO557206 BQ202108 BI284864 AI105460 AI229643 AI171425 AI407055 CB718997 AI145235 DV213984 AW142205 CB714105 AA893814 AW143706 BF557149 BF554439 AA99
Dync1li2
Clpx	ENSRNOG00000030225	Rn.203913	300786	NM_001007803.1	NP_001007804.1	[Rat230_2] 1377192_a_at [RAE230A] 1377192_a_at [RG_U34B] rc_AI029291_at	BC085867 NM_001007803 EX490068 EV767458 EV768679 CK601437 CK598918 CK603081 CO575529 CK469569 CO404091 CO397508 CO568079 CV120114 CK358596 CV107554 CK366531 CK366853 CV105001 CO568040 CK358259 CB570131 CK357199 CK478166 CK355491 BM384629 BQ194980 BQ203637
Katnal1	ENSRNOG00000000916	Rn.208215	288449	NM_001006956.1	NP_001006957.1		BC083673 NM_001006956 CV102748 CK595833 CK597206 CK598186 CV104481 CK596322 CK481503 CK598077 CV114163 BI296107 CK653395 CK470749 CK469301 CK845024 CK843397 CB326151 BE113374 BQ195201 CB713056 BF401054 BF410139 BF401549 BI289039 CB812828 BF408149 CR463467
Pi4k2b	ENSRNOG00000003924	Rn.21189	305419	NM_001005883.1	NP_001005883.1	[Rat230_2] 1384950_at [RAE230B] 1384950_at [Rat230_2] 1395655_at [RAE230B] 1395655_at [RG_U34B] rc_AI060149_at	BC083668 NM_001005883 EV769325 EV769193 CV103009 CA510771 CK598062 CV105734 CO568538 CB736353 CB547014 BP496248 CB770141 BP501836 AI060149 CB812964 CR465078 BF552190
Pik3c2g	ENSRNOG00000034228	Rn.14870	116720	NM_053923.1	NP_446375.1	[Rat230_2] 1369050_at [RAE230A] 1369050_at [RG_U34A] AB009636_at	AB009636 NM_053923 AY539883 BP476475 BP476477 BQ209969 AA800697 BF290395
Ick	ENSRNOG00000008691	Rn.3750	84411	NM_138886.1	NP_620241.1	[Rat230_2] 1387948_at [RAE230A] 1387948_at [RG_U34A] D26178_at	D26178 NM_138886 EV770015 CO566921 DV720733 DY314087 BU758706 BM386999 BM384803 BQ211190 AW140935 AA819073 BF389322 AA894228 CB788267 AI008590 AI013838 CB766693 CB799668 BF417814 CB700117 CB772512 BE126390 BM986658
Kifc1	ENSRNOG00000000479	Rn.38181	294286	NM_001005878.1	NP_001005878.1	[Rat230_2] 1376185_at [RAE230A] 1376185_at [RG_U34A] AF035951_at	BC083827 NM_001005878 EV777466 EV775217 EV778135 EV779920 EV775955 CO569173 CO557007 CK469321 BQ783055 DY556829 BQ782368 BP485798 CK845100 AW253880 BP485898 BP486343 AF035951 CB737351 CB743530 CR466662 AW254398 AI555124 AW534931 BP498445 AI710294 AI703610
Dhx40	ENSRNOG00000004549	Rn.29182	287595	NM_001005873.1	NP_001005873.1	[Rat230_2] 1377785_at [RAE230B] 1377785_at [Rat230_2] 1390545_at [RAE230A] 1390545_at	BC083821 NM_001005873 CO392735 CK475177 DY314383 CV114790 CK594933 CK480118 CK653382 CV103967 CO399162 CV127133 BG671818 CO384742 DY311035 DV718412 CA510383 CK469794 CB579964 AW920468 BG665775 BG664264 BF563823 BM387069 CF115159 AI176054 CB751443 CB790950
Cct2	ENSRNOG00000021317	Rn.2392	299809	NM_001005905.1	NP_001005905.1	[Rat230_2] 1371418_at [RAE230A] 1371418_at [RG_U34C] rc_AI233731_at	BC083650 NM_001005905 CF111018 EV766145 EV768605 EV762456 EV766238 EV764761 EV779954 EV772505 EV772174 EV774725 EV779778 EV763567 EV772786 EV774552 EV767213 EV762820 EV776306 EV768423 EV772470 BG671511 EV771531 EV779033 DV719828 EV772850 CK471957 CO393450
Spag1	ENSRNOG00000010078	Rn.45841	315033	NM_001012116.1	NP_001012116.1		BC085828 NM_001012116 CK600682 CK600412 BI285279 CB718158 BF567724 CF108125 CB717245 AW524396 CB769956
Eif4h
Kif3c	ENSRNOG00000011394	Rn.10894	85248	NM_053486.1	NP_445938.1	[Rat230_2] 1369637_at [RAE230A] 1369637_at [Rat230_2] 1387657_at [RAE230A] 1387657_at [RG_U34A] AF083330_at [RG_U34A] rc_AI013107_at [RG_U34C] rc_AI071823_at	AJ223599 NM_053486 AF083330 EV768768 CO396327 CO403617 CO396403 CV117118 CO405423 CO394489 CO400278 CB326320 BQ782285 BQ195738 CB578526 CB578660 CB581937 CK841875 CV795478 CB717357 AW523935 CB731346 CB736222 BE100667 CB741415 CB746375 AI578222 CB788932 CB
Tnk2	ENSRNOG00000001769	Rn.98335	303882	NM_001008336.1	NP_001008337.1	[RG_U34A] rc_H31144_at	BC085825 NM_001008336 CO383665 CO567135 CV075991 CV074508 CK474930 CO401925 DN932261 CO400552 CO399767 CV080438 BQ780112 CV079685 BI283068 CA340810 CB576128 CB781574 CB581034 CB581406 CB581613 AI406490 BF564412 CB609183 CB609436 CB611306 CF115164 CB781797
Aarsd1
Prkd2	ENSRNOG00000016434	Rn.15035	292658	NM_001013895.1	NP_001013917.1	[Rat230_2] 1372995_at [RAE230A] 1372995_at [RG_U34C] rc_AI178308_at	BC083592 NM_001013895 EV768607 CV073895 CK600343 CO564162 CK477890 CA510612 DY318884 BQ780146 CO565189 CO566867 BQ204032 CK476183 DY551469 CV081085 CK363991 CA503559 BQ195250 CF111701 CV797033 CB615177 AI703715 BI303774 BE112387 BE128378 AI178308 AW530156
Csnk1g1	ENSRNOG00000016620	Rn.10082	64086	NM_022288.1	NP_071624.1	[Rat230_2] 1387586_at [RAE230A] 1387586_at [RG_U34A] U22296_at	BC078831 U22296 NM_022288 CV120827 CK603502 CK470513 BP497181 CB806914
Csnk1g2	ENSRNOG00000018529	Rn.98151	65278	NM_001033870.1 NM_023102.2	NP_001029042.1 NP_075590.2		BC072533 NM_001033870 NM_023102 U22297 BC099758 EX488008 DN948764 EV762946 DN936639 EV776785 DN933660 CK481958 CK595227 CV080827 CO554838 CO565794 CO402705 CK598358 CK478072 DN934111 CO573565 DN935297 CV114245 CK469391 DN948543 CO573116 CK470022 CV118490
Uba1
Gmppa	ENSRNOG00000019946	Rn.7577	501167	NM_001025056.1	NP_001020227.1	[Rat230_2] 1372859_at [RAE230A] 1372859_at [RG_U34B] rc_AA924152_at [RG_U34B] rc_AA925234_at	BC083763 NM_001025056 CO395979 DY471827 CK599458 CK601115 CO403357 CK478578 CK603339 DN931754 CK601222 CO558651 CK473882 CK479751 DY318386 CK475074 BI281989 DV728966 DV727677 CO566221 BP477340 CK839041 CA503929 CB547906 BQ208011 BF523269 CK472691 BP472346
Mccc2	ENSRNOG00000017752	Rn.33635	361884	NM_001012177.1	NP_001012177.1	[Rat230_2] 1377060_at [RAE230A] 1377060_at	BC083581 NM_001012177 EV766418 EV762821 DN935510 DN931792 CO403733 CK472238 CO401064 CK474564 DY318213 CK357350 CO565405 CK482776 CO572936 DY311384 CK474246 CB719634 BF544211 AI144731 AI410674 AI058525 BG372083 CB772302 CB776274 BF559099 AI410290 CR477568
Papd4	ENSRNOG00000012099	Rn.98477	361878	NM_001008372.1	NP_001008373.1	[Rat230_2] 1374753_at [RAE230A] 1374753_at [Rat230_2] 1384352_at [RAE230B] 1384352_at [RG_U34C] rc_AA859141_at [RG_U34C] rc_AI105113_at	BC085771 NM_001008372 EV766174 EX488776 EX492369 CK601465 CV103560 CA509017 CB327010 CK367022 CA510788 DY311152 DV717360 CA508676 DY473110 CF111904 DW392603 AA859141 AA819602 CB717194 AI548891 AI600143 BI289232 CB545596 CB789810 CB814168 CB545262 AI547390
Rab35	ENSRNOG00000022014	Rn.18008	288700	NM_001013046.1	NP_001013064.1	[Rat230_2] 1377132_at [RAE230A] 1377132_at [Rat230_2] 1390268_at [RAE230A] 1390268_at [Rat230_2] 1393207_at [RAE230A] 1393207_at [RG_U34B] rc_AA957826_at [RG_U34B] rc_AI013484_at	BC085769 NM_001013046 EX488606 CO398645 EV768824 CO401778 DN931342 CV115658 DN947740 CV126156 DN937623 CK469045 DY552383 CK843697 BP501182 BP486298 BP497947 DV216075 CO393364 CK597764 AW916193 CB718022 BP499154 CB713352 CB729250 CB734420 CB742338 CB747305
U1snrnpbp
Rab34	ENSRNOG00000023375	Rn.98493	360571	NM_001012140.1	NP_001012140.1	[Rat230_2] 1375558_at [RAE230A] 1375558_at [Rat230_2] 1376573_at [RAE230A] 1376573_at [RG_U34B] rc_AA924181_at [RG_U34C] rc_AI178161_at	BC086400 NM_001012140 CO383644 CO385148 CV110056 BQ782880 CB323034 BM391604 BQ779924 BQ781219 AA799551 CA510238 DV216289 BE110950 AI178161 BG665658 AI602642 CB717792 BG664371 BP488299 AI103409 AI103241 C07188 AW141498 BI278600 AI010174 BE115681 BP471479 A
Pdpk1	ENSRNOG00000006136	Rn.10905	81745	NM_031081.1	NP_112343.1	[Rat230_2] 1370052_at [RAE230A] 1370052_at [RG_U34A] Y15748_at	Y15748 NM_031081 CK471036 DN931359 CK594819 CK470646 BI275993 BG667697 CB607903 CB613740 CB611517 BF417788 AI029841 AI045873 BE118709 CB750592 BF554721 CB771800 CB811944 BE117547 CB703289 CB703940 CR476873 BE112329 AI010186 BE115904
Aurkb	ENSRNOG00000005659	Rn.10865	114592	NM_053749.1	NP_446201.1	[Rat230_2] 1368260_at [RAE230A] 1368260_at [RG_U34A] D89731_at	D89731 NM_053749 BC097297 EV778819 EV772479 CV116880 EV774603 CB322544 BQ780056 BQ191275 BQ779627 CV797243 CB577775 AW144789 CF112102 AA996466 AI408672 CB810148 AI138037 CB705283 DW307585 BF560796 AI230893 AA964915
Tuba4a	ENSRNOG00000003597	Rn.92961	316531	NM_001007004.1	NP_001007005.1	[Rat230_2] 1371542_at [RAE230A] 1371542_at [RG_U34A] rc_AA800948_at	BC083726 NM_001007004 EX490713 EX487983 EV767966 EX492453 DN931769 EV778859 CO395148 EV767215 CK601567 CK469602 CK599905 DY318721 CO564281 DY314074 CK602363 CO568755 DY313529 DY317364 DY308903 DY320018 DY321369 CO575296 DY311603 DY317349 CK359131 CO397613
Ddx39		Rn.161716	89827				BC072526 NM_053563 BC086328 AF063447 EV768196 EV765860 EV763346 EV773862 EV771376 EV773268 EV776241 EV766344 EV772547 DY314119 EV774107 CK595735 CK474771 CO565805 DY314807 DY312115 CF109035 CO555557 BQ199178 CK479008 CO558753 DY321044 CK469701 CK838893 CO
Tars	ENSRNOG00000019023	Rn.22757	294810	NM_001006976.1	NP_001006977.1	[Rat230_2] 1372145_at [RAE230A] 1372145_at [RG_U34A] rc_AA893860_at	BC083914 NM_001006976 EV771477 DN936565 CO384702 CO388854 CO393483 DY314708 DY318088 CK602003 DY319300 DY309697 CO563033 BI289683 DY309550 CK604166 AW914860 CD371788 CA338662 BQ211245 CA339782 CB585303 BF396515 CB616029 CV797918 CD372161 CN540162 BQ201980
Trap1	ENSRNOG00000005418	Rn.144695	287069	NM_001039001.1	NP_001034090.1	[Rat230_2] 1374467_at [RAE230A] 1374467_at [RG_U34A] rc_AI639157_at	BC083909 NM_001039001 EV762950 EV775021 EX492299 EX491260 DN931335 CO395047 EV768656 CO555226 CO561577 CK474956 DN934797 CV074399 CV113165 CK604116 CO797686 CK599791 CK481076 CO559254 BQ200246 CV078754 CK474041 CO568806 CK475271 BQ192991 CK367569 DY563424
Galk2	ENSRNOG00000009289	Rn.2937	296117	NM_001013919.1	NP_001013941.1	[Rat230_2] 1372362_at [RAE230A] 1372362_at [RG_U34C] rc_AI177657_at	BC083716 NM_001013919 EV767733 EV763431 CO558544 EV762210 EV762158 CK601303 CV116507 DY546662 CK364892 CK359574 CK845513 CO570957 CV102646 CB326169 BQ192174 CN543761 BQ781045 BQ779783 DV716783 BI282979 CN543557 BE329241 CB579704 CF115135 DV216401 BF417486
Rap1b	ENSRNOG00000007048	Rn.95071	171337	NM_134346.3 XR_006092.1 XR_009066.1	NP_599173.2		BC081731 U07795 CF110383 BG671328 EV776922 EV763905 EV766104 DN937746 EV772986 EV768127 EV764372 DV726043 EV774319 CO402880 CV104177 CO556597 CO405337 CK602388 CO560105 CK478482 CV080506 CK478528 DV728621 CO563990 BQ201948 CK478100 CO565408 CK480680 CK475
Rheb		Rn.859	26954				CF110779 BC088857 U08227 NM_013216 EV769845 EV780187 CO403690 CO403193 CO382728 CB323473 CV115737 CB322236 CO559651 CV074457 AW914192 CF977383 CO568403 CO562072 CB324119 CV105660 CB324566 DY560954 DV718258 BG668461 BP488384 AI169371 AI412266 AI409961 AI00
Ctps2	ENSRNOG00000004257	Rn.13683	619580	NM_001034998.1	NP_001030170.1	[Rat230_2] 1374482_at [RAE230A] 1374482_at [Rat230_2] 1389135_at [RAE230A] 1389135_at [RG_U34A] rc_AA893059_at [RG_U34B] rc_AI009560_at	BC085949 NM_001034998 CF110125 CF110126 BC085358 CB314735 CB314932 CK470732 CO566645 CK597189 CV079104 CO387164 DV719906 CV118442 CK475656 CV117344 DY320596 AW142993 DV724473 AW917696 CF978190 BE110931 BF283799 DV728415 AW140637 BE108792 DY473029 AA893059
Mknk2	ENSRNOG00000029028	Rn.6769	299618	NM_001011985.1	NP_001011985.1		BC085941 NM_001011985 DN933592 DN935360 CO404029 CO396625 CK476823 DN937309 DN932110 DN934612 DN935815 CO556315 DN948774 CV078252 DN932020 BQ201576 DV215609 DV724485 BQ199922 CN543956 BQ190324 BI284775 BF564484 CB715996 CA339769 BG374260 BM383395 AI227726
Trip13	ENSRNOG00000015810	Rn.11751	292206	NM_001011930.1	NP_001011930.1	[Rat230_2] 1390415_at [RAE230A] 1390415_at [RG_U34B] rc_AA850509_at	BC083900 NM_001011930 EV770716 EV774249 CK598493 DY317206 EV766239 CV110073 DY312784 BP503493 BM392319 AA850509 BF558102 BP486193 AA996987 BI275116 AA964245 BF557538 BI292774
Larp7
Syn3	ENSRNOG00000026866	Rn.162920	29130	NM_017109.1	NP_058805.1		AF056704 NM_017109 CB610325 CB725248 CB732724 CB738697
Erbb3	ENSRNOG00000004964	Rn.10228	29496	NM_017218.2	NP_058914.2	[Rat230_2] 1369088_at [RAE230A] 1369088_at [Rat230_2] 1377821_at [RAE230A] 1377821_at [RG_U34A] rc_AA891884_at [RG_U34B] rc_AA924236_at [RG_U34A] U29339_at [RG_U34A] U52530_s_at	U29339 NM_017218 BP495452 BP495402 BP487453 CK364777 BP497113 BP486067 BU671567 CV796769 BP494387 U52530 BP495589 BP501747 CB741361 BP498720 CB742424 BP499880 CB745696 BP494488 CB757017 CB766538 BF523896 BP492507 AA924236 CB782356 CB813541 BF559540 CB6936
Bat1
Pim3		Rn.6343	64534				AF086624 BC097317 AF057026 NM_022602 DN937564 DN936160 DY567355 CO398877 CO402899 CO561594 DN937486 CK479122 CV119477 DN937387 AI599318 CV796227 CB579377 BM388800 AI009514 BF281191 CK838884 BQ200730 BG381023 BG377186 CB612656 AI407328 BI274819 CB728113 AA
Gna12	ENSRNOG00000001235	Rn.10497	81663	NM_031034.1	NP_112296.1	[Rat230_2] 1369278_at [RAE230A] 1369278_at [Rat230_2] 1371798_at [RAE230A] 1371798_at [RG_U34A] D85760_at [RG_U34B] rc_AI013011_at [RG_U34A] S50461_s_at	D85760 NM_031034 DQ120480 DQ120479 EX490109 CO401463 CK482642 EX493494 CK603356 CV113588 CK600135 CK364986 CO394662 CO555204 CK359895 DN948485 CK359758 CK357047 CV126895 BE112911 CK600385 CB613145 BF562836 CB730335 CB735324 CB759863 BF406902 CB762246 BF40
Camk1		Rn.11018	171503				BC071177 L26288 NM_134468 L24907 EX493228 EV775870 EV771963 CK480216 CO402130 CK472816 CO401459 CK473166 CK603462 CK365849 CO560945 DN932876 DY318529 CO398539 BQ210786 DY314375 CV107548 CK842386 BQ208205 CB586208 BP501517 BG375393 CB609511 DV214600 CB6145
Mapk4	ENSRNOG00000015401	Rn.146899	54268				XM_225726 Z21935 CO397352 DY318072 DV215662 BF551346 BF395788 BF393936 CB747922 BF387441 CB710926
Mvd	ENSRNOG00000013376	Rn.10288	81726	NM_031062.1	NP_112324.1		U53706 NM_031062 BC081784 CK598313 CO564008 DY315103 CO572959 BQ200173 BM386528 CA334748 CB615334 AI599012 AW140786 AI104758 CB745370 AI008237 AW435045 DW385540 CR469614 CB704447 CR458819 AW527059 AW527077 BF559092 BF407370 AI145937 AI058569
Rraga	ENSRNOG00000007051	Rn.2816	117044	NM_053973.2	NP_446425.1		BC061850 NM_053973 X85183 EV763131 EV763755 EX488820 CF110572 EV764619 CK599679 DN934163 CV075888 DY309929 CK602207 DY314380 CV112771 CK475890 CO388516 BQ193169 CO556914 DY313180 DY571156 CA339026 CB576994 BP502765 CA338857 CB580255 AI412696 BI291236 BQ20
Acsbg2
Pak3	ENSRNOG00000004676	Rn.10128	29433	NM_019210.1	NP_062083.1	[Rat230_2] 1368902_at [RAE230A] 1368902_at [RG_U34A] rc_AA997367_s_at [RG_U34A] U33314_at [RT_U34] U33314_at	U33314 NM_019210 EX305702 BE103462 AW532666 CB743242 BI395424 CB758909 BF559634 CF978389 BF548424 AA997367 AA963981 BM986443 BM986442 CR457935
Grk5
Musk	ENSRNOG00000033567	Rn.10210	81725	NM_031061.1	NP_112323.1	[Rat230_2] 1369388_at [RAE230A] 1369388_at [Rat230_2] 1384086_at [RAE230B] 1384086_at [RG_U34A] U34985_at	U34985 NM_031061
Fyn	ENSRNOG00000000596	Rn.19361	25150	NM_012755.1	NP_036887.1	[Rat230_2] 1369103_at [RAE230A] 1369103_at [Rat230_2] 1373683_at [RAE230A] 1373683_at [RG_U34A] rc_AI009191_at [RN_U34] rc_AI009191_at [RG_U34C] rc_AI230396_at	U35365 NM_012755 EV762940 DN931242 CO566708 DN933684 CO394290 CO401170 CO569190 DY317342 CA510665 CK477121 CV106598 DY315233 CK480858 CA503608 CO557771 CO385607 BM391390 BQ783060 CA505776 CF111528 AI230396 CF112393 CD373255 CB547651 CA512342 BG666118 EV78
Nlrp6
Arfrp1	ENSRNOG00000013992	Rn.10973	117051	NM_053980.1	NP_446432.1	[Rat230_2] 1370223_at [RAE230A] 1370223_at [Rat230_2] 1389158_at [RAE230A] 1389158_at [RG_U34C] rc_AI145963_at [RG_U34A] X78603_at	X78603 NM_053980 CK483906 CK359676 AI170798 CF977860 BI275284 CB586321 BI285530 CF115074 BP466493 BI286244 BE106846 BF414855 BF419124 CB731252 BE102034 CB714624 AW253024 BF524630 CB788796 CB797591 BE127997 AW532316 CB813500 BI276398 AI704703 H31291 BF4073
Jak3	ENSRNOG00000018669	Rn.11159	25326	NM_012855.1	NP_036987.1	[Rat230_2] 1368251_at [RAE230A] 1368251_at [Rat230_2] 1388241_at [RAE230A] 1388241_at [RG_U34A] D28508_at	D28508 NM_012855 EX490841 CO561192 CO566602 CO573178 CK364446 CO565736 CK843846 BQ781477 BQ780982 BI295579 BI290513 BP472966 BF546077 CB786695 AI598913 AW141115 AI500843 CB693322 CR475486 BI301220 BF407555 CB700574 AW144853 AA893987
Rps6ka1		Rn.34915	81771				M99169 NM_031107 EV762293 DY320629 DY320311 CO565937 DY314007 CV119270 CK367328 CO571858 CV118449 BI285433 CA334359 BI281868 BQ782352 BU759509 AW915983 BF419117 BI290983 BP480338 CB758128 AI549134 CB763592 BF288739 AA925705 AI178440 BG374501 BF414772 BF41
Gk
Ddr1	ENSRNOG00000000830	Rn.7807	25678	NM_013137.1	NP_037269.1	[Rat230_2] 1370216_at [RAE230A] 1370216_at [Rat230_2] 1370217_at [RAE230A] 1370217_at [RG_U34A] L26525_at [RG_U34A] S77556_s_at	NM_013137 DN931622 DN932145 CO395274 DN935615 CV119522 CK474492 CK469446 CV116852 DY320668 CV108652 DV214123 BE112590 CB613563 AA944928 CB719448 AI145187 CB731730 CB736873 CB737605 CB739782 CB787174 CB747206 CB744288 CB748458 CB791069 CB758839 AA956276 CB
Rab7l1		Rn.4323	171122				BC081732 X96663 NM_133590 EX492883 CO573522 CO558535 DN936880 CK482105 DN932024 CK476193 CK478567 CO561041 CO561521 CV078711 CV073012 CV080479 CV078590 CK838361 AW916912 BI285691 BQ199301 CB580265 CO561646 BQ199306 AW921357 AI179599 AA858977 BP479736 BQ77
Akt3	ENSRNOG00000021497	Rn.10506	29414	NM_031575.1	NP_113763.1	[Rat230_2] 1387592_at [RAE230A] 1387592_at [RG_U34A] D49836_at [RN_U34] D49836_at	D49836 NM_031575 EV763273 CB734516 CB762544 CB804147
Rock2	ENSRNOG00000004496	Rn.88642	25537	NM_013022.1	NP_037154.1	[Rat230_2] 1387379_at [RAE230A] 1387379_at [RG_U34A] U38481_at	U38481 NM_013022 EV766863 CK475383 DY320039 CV120492 CF113764 CV797060 CO573211 BP504075 BE104475 AW918832 BE108095 CF112106 AA891595 CB735823 AI548846 BF392846 CB784759 CB745592 CB791998 CB796922 CB764454 CB800435 BF392153 BF542346 CB768551 CB699754 BE11
Uhmk1	ENSRNOG00000002941	Rn.89229	246332	NM_017293.1	NP_058989.1		U70372 NM_017293 BC098669 X98374 CK597557 CK364476 DV726262 CB744211 CB758865 AA892409 CB803768 BM414893
Csnk1g3	ENSRNOG00000016677	Rn.10084	64823	NM_022855.2	NP_074046.1	[Rat230_2] 1394731_at [RAE230B] 1394731_at [RG_U34C] rc_AI178699_at [RG_U34A] U22321_at	NM_022855 EV776208 CK479018 CO400250 DN931624 DY320107 DY320595 CO563874 CK479572 CK842813 AW143088 DN948463 CA505526 CV078589 CB556942 AW920563 CB576101 AI176776 DV714445 CB580564 BE098986 AI178699 AA818472 BF550282 BE098503 BF288861 BQ190123 BM384548 AI
Amhr2	ENSRNOG00000014850	Rn.10165	29530	NM_030998.1	NP_112260.1	[Rat230_2] 1368243_at [RAE230A] 1368243_at [RG_U34A] U42427_at	U42427 NM_030998 X71916 CK842947 AW526135 BE099593 AW526137 BE120336 BF288906 CB701449 CR477239 AI176893 BF288907
Clk3	ENSRNOG00000030126	Rn.10340	171305	NM_134340.1	NP_599167.1	[Rat230_2] 1368235_at [RAE230A] 1368235_at [RG_U34A] X94351_at	BC070891 X94351 NM_134340 EV778263 EV776194 EV772426 DN933107 CK470198 CK602954 EV772493 CK595376 CA507058 CO405446 CK366338 CO563223 CK366802 CO570101 CK470787 CA508770 BQ200965 CB325888 BQ204628 CN542031 BP471146 BP495863 BI296778 CB610027 CB613803 BP49
Psmc2	ENSRNOG00000012026	Rn.1202	25581	NM_033236.1	NP_150239.1	[Rat230_2] 1367711_at [RAE230A] 1367711_at [RG_U34A] D50694_at [RG_U34A] U13895_s_at	BC061542 D50694 NM_033236 EV766267 EV773670 EX488454 EV776222 EX490425 CK600665 EV770175 EV777228 CO395367 CO396820 CK472230 CK472628 CK599324 CK603237 CK470995 CO396096 EV774612 DY316735 CK472455 CO394479 CV104845 CK598322 CK480234 CK595347 DN936103 CO39
Myo1c	ENSRNOG00000004072	Rn.55135	65261	NM_023092.1	NP_075580.2	[Rat230_2] 1369631_at [RAE230A] 1369631_at [Rat230_2] 1387654_at [RAE230A] 1387654_at [RG_U34B] rc_AA944197_s_at [RG_U34B] rc_AI012566_at [RG_U34C] rc_AI237187_at [RG_U34A] X74800_at	X74800 NM_023092 CO564773 CK478524 CK483422 CV102702 CO563191 CO567676 DN933565 CK365139 CK482794 CO563641 CV081140 CO564298 CK476633 CV127067 CF108256 DV215600 BP475004 CB718031 CB718941 BF556637 CB732141 CB729870 CB714643 CB739038 CB741334 CB786106 CB74
Myo1e	ENSRNOG00000011886	Rn.8737	25484	NM_173101.1	NP_775124.1		X74815 NM_173101 CO398613 CK482144 EX488605 BI275813 CB325343 CB576377 CB582818 CB612300 AW915277 BF556977 AW141243 CK839928 CB783619 AI236430 BQ190524 AA955302 CB786697 AI175935 BE113941 AI030234 CR468658 CB809777 AI236527 CF113197 AI059137 DW314974 BF54
Myo1d	ENSRNOG00000003276	Rn.10376	25485	NM_012983.2	NP_037115.2	[Rat230_2] 1369779_at [RAE230A] 1369779_at [Rat230_2] 1388917_at [RAE230A] 1388917_at [RG_U34B] rc_AA900847_at [RG_U34A] X71997_at	NM_012983 BC087027 X71997 CK480075 CF109030 CK364174 CK364318 CK483639 CK364696 CN542898 BI279786 BU759312 DV721470 CN543456 CA338655 BU670916 CD371131 BI296055 BP491138 BE111684 CK845558 BQ780986 BP490699 CA334658 BP470356 BP473545 BP478198 BM385643 BQ19
Myo1a		Rn.96429	299509				XM_238479 U25148 CV796591 CB717185 CV796270 CB741557 CN542406 CB699723 CB805247 CB691740
Ddx46	ENSRNOG00000021637	Rn.3436	245957	NM_139098.1	NP_620798.1		BC092566 U25746 NM_139098 BC107590 EV776384 EV775516 CK598028 EV769782 CK595654 DY310969 EV780798 CK365306 CO557790 CK470877 CV073814 DV716724 CV114806 CK476646 CO399437 CV106287 CK482990 CA504784 CO564827 DY546060 DY564123 CD371811 CA511923 BQ207144 BU75
Kif2c	ENSRNOG00000019100	Rn.152404	171529	NM_001085369.1 NM_134472.3	NP_001078838.1 NP_608302.2	[Rat230_2] 1369380_at [RAE230A] 1369380_at [Rat230_2] 1374912_at [RAE230A] 1374912_at [RG_U34B] rc_AI060200_at [RG_U34A] U44979_at [RN_U34] U44979_at	NM_001085369 NM_134472 EV779325 CK596636 CO403678 CK596367 CO575506 DY318358 DY570390 BQ199244 BI274467 AW534165 BP489919 BP488685 BP485868 BF289656 BP498637 AA997971 CK470576 AI060200 BF524116 BF552201 CD371545 CB806070 CR469311 CR475947
Cask	ENSRNOG00000003054	Rn.72627	29647	NM_022184.1	NP_071520.1	[Rat230_2] 1368955_at [RAE230A] 1368955_at [Rat230_2] 1371177_a_at [RAE230A] 1371177_a_at [RG_U34A] U47110_at [RG_U34A] Y08769_s_at	U47110 NM_022184 EV762745 CO383959 CO396003 CK599211 CK367248 BG666115 CK478501 CK839520 CF111684 CA503691 CA340778 CB607638 BI291944 AI409966 CN541155 BG668783 CA334577 AI412277 AI576558 BF397490 Y08769 BE109982 AI704530 CB797275 BF525308 BF386489 BP4871
Dnah7	ENSRNOG00000012223	Rn.202150	252893				D26498 U32180
Eif2ak2
Eif2ak1	ENSRNOG00000001050	Rn.3333	27137	NM_013223.1	NP_037355.1	[Rat230_2] 1374402_at [RAE230A] 1374402_at [Rat230_2] 1387272_at [RAE230A] 1387272_at [RG_U34C] rc_AI235467_at	BC081838 EV773732 EV777576 CK600645 CO556679 EV770684 CV116104 DY321217 CO571647 DN931908 CO564032 CA945908 CB323472 BM391160 CF109299 DV723789 CB577021 DV215400 AI235467 BQ207316 AI230420 AW142652 CB608906 BG662967 BI296709 CX570177 AW142571 BP475745 CB7
Cnga1	ENSRNOG00000004778	Rn.54534	85259	NM_053497.1	NP_445949.1	[Rat230_2] 1370013_at [RAE230A] 1370013_at [RG_U34A] L02634_s_at [RN_U34] L02634_s_at [RG_U34A] U76220_at [RN_U34] U76220_at	U93851 NM_053497 U76220 U70257 AI716858 BG371776 BG374701 AI112864 AI764378 AI070151 AI578426 AI716790 AI764052 AI070513 AI112345 BF288743 BF551914
Acsm2
Rab3d	ENSRNOG00000011582	Rn.9822	140665	NM_080580.2	NP_542147.1	[Rat230_2] 1370055_at [RAE230A] 1370055_at [Rat230_2] 1384708_at [RAE230B] 1384708_at [Rat230_2] 1393699_at [RAE230B] 1393699_at [RG_U34A] M83681_at [RG_U34C] rc_AA819333_at	NM_080580 BC081741 M83681 DN931451 DN936696 DN934483 DN931505 CO560943 DN934758 CK482614 CV078518 CO557929 DN934578 CO399476 CO560421 DN933036 CO555556 CK838476 CK478513 CA505399 U90206 BI274311 BP496309 BP499622 CN540057 CB719001 AI577368 BG379415 CB7290
Rbm4b
Ddx4		Rn.198577	310090				NM_001077647 CK470968 CK603898
Pak2	ENSRNOG00000001747	Rn.3840	29432	NM_053306.2	NP_445758.2	[Rat230_2] 1369650_at [RAE230A] 1369650_at [Rat230_2] 1388345_at [RAE230A] 1388345_at [Rat230_2] 1396267_at [RAE230B] 1396267_at [RG_U34A] rc_AI230632_at [RT_U34] rc_AI230632_at [RG_U34A] U35345_s_at [RT_U34] U35345_s_at	U19967 NM_053306 U35345 EV763155 CK600579 CO567820 CA511950 CO568442 CB557889 CB580947 CK597230 BE107618 AW144781 CB784139 AA874829 CB741140 AA012806 CB791034 BF548942 BF418529 AI044252 AI137810 AI137171 AI454296 N55607
Ola1
Abcf3	ENSRNOG00000001710	Rn.98647	287982	NM_001011896.1	NP_001011896.1	[Rat230_2] 1371456_at [RAE230A] 1371456_at [Rat230_2] 1377280_at [RAE230A] 1377280_at [RG_U34C] rc_AI169668_at	BC082042 NM_001011896 CV107482 EV776265 CO560235 CK653169 CO555924 CK470886 CV119001 DN948047 CK596463 DN931268 CK365703 DV723446 DY310146 BQ779800 CK838411 CK359352 BI281218 BI284838 BQ781947 CB580272 CB582404 BE349659 BF390931 BG373984 AW252839 AW252733
Grk1	ENSRNOG00000018430	Rn.10548	81760	NM_031096.1	NP_112358.1	[Rat230_2] 1369257_at [RAE230A] 1369257_at [RG_U34A] U63971_at [RN_U34] U63971_at	U63971 NM_031096 BG375319
Rfc2	ENSRNOG00000001457	Rn.113319	116468	NM_053786.1	NP_446238.1	[Rat230_2] 1370910_at [RAE230A] 1370910_at [RG_U34B] rc_AA899195_at	BC082110 NM_053786 EX492499 CK597601 CO560157 CO402888 AF208499 CK597266 CK477144 BQ201673 BF283113 DY547297 DY545290 BG376989 BF550066 CB615095 AW916992 AA899195 AI232965 BE099131 CB791180 BI281669 BI274022 AW532539 BG376567 CB711092 AI703918 AI711536 CR
Cnga4	ENSRNOG00000017609	Rn.91104	85258	NM_053496.1	NP_445948.1	[Rat230_2] 1369774_at [RAE230A] 1369774_at [Rat230_2] 1387694_at [RAE230A] 1387694_at [RG_U34A] U12623_at [RN_U34] U12623_at	NM_053496 U12425 CF114190
Mapkapk3	ENSRNOG00000014832	Rn.8789	315994	NM_001012127.1	NP_001012127.1	[Rat230_2] 1372546_at [RAE230A] 1372546_at [RG_U34A] rc_AA955477_at [RT_U34] rc_AA955477_at [RG_U34A] rc_AA955477_g_at [RT_U34] rc_AA955477_g_at [RT_U34] rc_AI011376_at [RG_U34A] rc_AI229421_at [RT_U34] rc_AI229421_at	BC081974 NM_001012127 CV112001 BG663022 CO398316 CO562145 CK358121 CO571544 CK471465 BM390276 BQ190828 CK842096 BM389944 BI288845 BI289351 AW915845 AI229421 BF282075 AI012894 AI010682 AI011376 AA955477 BE098620 AA899457 BG375300 BI283361 AI137841 AI175891
Arl8b
Hsph1		Rn.37805	288444				BC081945 NM_001011901 CF109574 EV775505 EV772514 EV765209 CO396891 EV776747 CO393057 CO397173 EV773658 DY320909 CK478617 CK477675 CV114684 CO395758 CO400317 CV076320 CO390329 CO404903 CV796360 BG665047 DY566366 CO554822 CK844881 CO567989 CB326481 CA339671
Slc22a5	ENSRNOG00000008432	Rn.8844	29726	NM_019269.1	NP_062142.1	[Rat230_2] 1367950_at [RAE230A] 1367950_at [RG_U34A] AB017260_s_at	AB017260 AF110416 NM_019269 AJ001933 EV775599 EV776772 CO571946 DN935477 CO394598 CO557605 DN935090 CF114305 BQ192894 BP498365 BG670808 BG371632 BG377690 AA955539 BF567603 AA956004 BF557353 BP487025 AI059219 AI549394 AW535188 CB813918 CB814086 BF392442 CR
Ddx1	ENSRNOG00000006652	Rn.65536	84474	NM_053414.1	NP_445866.1	[Rat230_2] 1373319_at [RAE230A] 1373319_at [RG_U34C] rc_AI172325_at	BC082049 NM_053414 EV776066 EV770724 EV765838 EX491651 EV776244 EV771891 DN932549 CO383225 DY573780 CO393782 CK482585 CK597799 CK482544 EV776325 CO568603 DY563426 CK597742 CO559206 CO565515 CA505320 DY311157 CA511814 CO399334 DY319079 BP491856 CK597722 CK
Dalrd3
Atp2a1		Rn.218029	116601				NM_058213 M99223 BG372185 BI277965 BG372107 AI111800 BG372012 BI277420 CR460086 BF283903 AI102683 AI501041 AI111773
Abcc6	ENSRNOG00000028781	Rn.29976	81642	NM_031013.1	NP_112275.1	[Rat230_2] 1368452_at [RAE230A] 1368452_at [RG_U34A] AB010466_s_at [RT_U34] AB010466_s_at	U73038 NM_031013 AB010466 EX488830 CK472934 DY318557 CO554680 CO566272 BF522303 AI454801 AI547523 AA997989 BF524132
Cdk9	ENSRNOG00000022586	Rn.98228	362110	NM_001007743.1	NP_001007744.1	[Rat230_2] 1372759_at [RAE230A] 1372759_at [RG_U34B] rc_AA955926_at	BC082037 NM_001007743 EX489827 EV772266 EV764565 DN933794 CO388309 CO555395 CK596679 CO560780 CK472299 CK477489 CO560018 DY313502 DN935638 CO555972 CV114317 DY315087 CB326427 CV103620 CO384570 DY311382 DY558180 DY320154 BQ781206 BQ208532 CK839613 BQ202571
Ehd1		Rn.8141	293692				XM_001074569 BC082030 EV775532 CK474471 CO573261 CK597788 CO559717 CO569234 DV723752 CO566865 CO561704 CV120970 CK594789 DY321046 CK367047 DY314069 CV108053 CK359330 CV105812 CB568982 CK469461 DY552503 CK597132 CV104620 CO573030 CV112379 CO571196 BG673409
RGD1359713	ENSRNOG00000002408	Rn.38803	305340	NM_001005882.1	NP_001005882.1	[Rat230_2] 1376728_at [RAE230A] 1376728_at [Rat230_2] 1380334_at [RAE230B] 1380334_at	AY724525 BC081995 NM_001005882 EV774362 EX488232 CK474796 CK474514 CV126743 CA512470 CO563526 CA505895 CF114500 CV796503 AI555044 CB748260 CB757382 AA894249 CB708249 BF546807 BM386406
Prkg2	ENSRNOG00000002361	Rn.87721	25523	NM_013012.1	NP_037144.1	[Rat230_2] 1369090_at [RAE230A] 1369090_at [RG_U34A] Z36276_at	Z36276 NM_013012 CB324589 BF567830 CB727636 CB734438 CB798773 BE120376 AW522816 CB772284
Mapk12	ENSRNOG00000031233	Rn.162968	60352	NM_021746.1	NP_068514.1		BC062396 BC081950 X96488 NM_021746 BC127549 CO557328 CK599505 DN934159 CK475994 CO404239 CK476293 AA849716 CA339815 CA340232 BM390789 AI411325 BP477525 BF556108 AI411307 BP492217 BP468152 CB763653 AA924917 BP473300 AI172226 AW916400 BF282502
Prkch		Rn.10398	81749				BC061763 NM_031085 BC081782 X68400 CF110163 CO401079 CO568931 CK479201 CK477906 CV119021 CK365802 CK358657 CA338470 CB580104 AA799981 BI299274 CK840727 BG373321 BM390030 CR458917 CB797323 CB803237 BI298022 AI059459 BG374873 BI297989 AW522704 CB779021 BF54
Mrpl23		Rn.1608	64360				CK476930 BQ210298 BG380696 BC059936 U62635 NM_022529 BP486573 CK841301 AI232016 CB567839 BP493274 AA819050 AW435082 H35131 BG374086 BP470079 BI278739 DW327962 CB805819 AA685084 AA957059 AA685485 DW291994 CR473960 BF555208 BF406954 AA957693
Snrk	ENSRNOG00000004050	Rn.10245	170837	NM_138833.1	NP_620188.1	[Rat230_2] 1371066_at [RAE230A] 1371066_at [Rat230_2] 1379662_a_at [RAE230B] 1379662_a_at [Rat230_2] 1386282_x_at [RAE230B] 1386282_x_at [RG_U34B] rc_AI011832_at [RG_U34A] X89383_at	X89383 NM_138833 EV775061 CO400576 CO398299 CO393947 CV113780 CK481121 CK364700 CD372409 CB734372 CB747443 CB789902 CB758732 CB693904 CR470655
Map3k8	ENSRNOG00000016378	Rn.9939	116596	NM_053847.1	NP_446299.1	[Rat230_2] 1369393_at [RAE230A] 1369393_at [RG_U34A] M94454_at	M94454 NM_053847 BQ194037 CF114930 CB739336
Abcc9_v1
Abcc9_v2
Adk	ENSRNOG00000012325	Rn.64165	25368	NM_012895.3	NP_037027.2		NM_012895 BC081712 U90340 EV765613 U57042 EV766652 EV762989 EV765288 EV773423 EX490700 EX489856 CB325608 EV776303 DN933381 CK482287 EV762753 CK473724 EV770952 CK483013 EV773109 CK475385 CK603464 CV110646 CO566234 CV117552 CK364474 CO566305 CB567145 CO5695
Map3k12	ENSRNOG00000015134	Rn.146082	25579	NM_013055.1	NP_037187.1	[Rat230_2] 1368886_at [RAE230A] 1368886_at [RG_U34A] D49785_at [RT_U34] D49785_at	D49785 NM_013055 CO394700 CO398125 CO396783 CO394544 BQ205397 DV714743 BF281425 AW913948 CB583747 CB583278 CF109236 CB719200 CB716425 BF565666 BP492691 CB730726 CB729613 CB785281 CB786087 CB744539 H35581 CB750415 CB790805 CB757809 BP486435 CB767775 CB8006
Psmc4	ENSRNOG00000018994	Rn.11341	117262	NM_057122.1 XR_006501.1 XR_006601.1 XR_006713.1 XR_009037.1	NP_476463.1		BC063145 D50695 NM_057122 EV763650 EV776252 EX491821 EV779849 EX490186 DY313230 EV772556 EV774178 CB316082 CO404787 CK474736 CO383166 CO568324 CO562678 CO557623 CK601947 DY570742 CO555995 DY309221 CK474539 CK477039 CO559093 CO556459 CV105693 CB313454 CV11
Tesk1	ENSRNOG00000017532	Rn.7006	29460	NM_031578.1	NP_113766.1	[Rat230_2] 1368687_at [RAE230A] 1368687_at [RG_U34C] rc_AI113249_at	D50864 NM_031578 BC081773 CK600458 DN936668 CK474002 BF558316 BG664204 BE110910 CD372625 CB772148 BI288284 BQ195339 AA875043 BP465696 CR470314 AA900812 BI290126 AI501250
Wee1	ENSRNOG00000010017	Rn.208255	308937	NM_001012742.1	NP_001012760.1		BC090346 NM_001012742 EV762223 EV773384 EX493202 EX493358 CK602559 CV118771 CO392920 CK475585 CV107642 CO398012 CK603528 CV103604 DN948944 CB557930 BE113999 CB612152 CK839943 CB731693 CB797157 BF545645 CB805577 CB702525 DW318490 BF392998 BP493677
Gnas		Rn.31	24896				M17525 NM_019132 M12673 BC061967 CF111191 DQ120476 DQ120475 EV763999 EV765827 EV763869 EV762685 EV777169 EV777397 EV778331 EV778588 EV774424 EV778426 EV768395 EV777525 EX489287 EV772086 CO402661 EV767229 EV768409 EV767261 EV778512 EV777502 EV773993 EV7640
Insrr	ENSRNOG00000013344	Rn.44446	60663			[Rat230_2] 1369515_s_at [RAE230A] 1369515_s_at [Rat230_2] 1388065_at [RAE230A] 1388065_at [RG_U34A] D13965_s_at [RG_U34A] M90660exon_g_at [RG_U34A] M90661_at	XM_574972 M90661 D13966 D13965 BP480841 BP481481 BP482700 BP465785 BP466349 BP465583 BP469348 BP477510 BP472005 BP478261 BP478534 BP466399 BP468047 BP479479 BP480129 CB703628 BP472859 BP472788 D12678
Myh11
Pip4k2b
Dcakd	ENSRNOG00000021682	Rn.102152	360639	NM_001007724.1	NP_001007725.1	[Rat230_2] 1389274_at [RAE230A] 1389274_at [RG_U34A] rc_AA800803_at [RG_U34A] rc_AA800803_g_at [RG_U34B] rc_AA900992_at [RG_U34C] rc_AI102585_at	BC079186 NM_001007724 EV762796 EV779031 EV769412 EV778343 CK596966 DY311234 BP504010 CK483266 EV770533 CK364852 BQ210673 CK840422 CK359041 CO382610 CK597118 CF111841 AA800803 BM383637 BF549738 BP489156 BU760103 CB731488 BF524428 CB734457 CB715519 CB738598
Tuba8		Rn.27364	500377				BC079185 NM_001024339 CK653207 CV112336 CK596787 CK599821 CK600179 CO403688 CR754139 CR754145 CK470397 CK356896 CK355327 CO812832 CK359605 DV729178 AI137249 CR458853 CK840277 CB727788 CB715094 BI277348 AI712991 BF552121 BI294500
Safb		Rn.88640	64196				AF056324 NM_022394 EV779829 CO403772 CB315434 DY321331 DY557445 CO554678 CA506815 CA507055 CO801594 CO568428 DY561452 DY312634 BQ211982 CB324400 BP502356 CF113901 BP497996 DV727431 BP479208 CK838746 BP477198 BE108057 AI233042 BE114826 BG375647 AW535365 AI
Acsm5
Abcc3		Rn.205054	140668				AB010467 NM_080581 AF072816 CB326070 BI285428 CV102674 CB787572 BE113618
Hbs1l	ENSRNOG00000014531	Rn.98198	293408	NM_001011934.1	NP_001011934.1	[Rat230_2] 1372344_at [RAE230A] 1372344_at [RG_U34C] rc_AI170714_at [RG_U34C] rc_AI175760_at	BC079463 NM_001011934 DY311990 EV768755 EV774036 EV779139 EV775227 EX491167 DY314256 CV110367 CV104193 CK603337 BG670214 EX489478 CV075311 CK844974 DY472035 CV108998 CK476152 CO564174 CV115293 CK359929 BG668489 BQ202298 DY562160 BI282352 CB327398 BP474445
Tuba1c	ENSRNOG00000015544	Rn.154526	300218	NM_001011995.1	NP_001011995.1	[Rat230_2] 1367579_a_at [RAE230A] 1367579_a_at [RG_U34A] J00797cds_s_at [RG_U34A] rc_AA892333_at [RG_U34A] rc_AI639076_f_at	BC078829 NM_001011995 EV764517 EV772251 EV768094 EV768062 EV773718 EV774712 EV777052 EV770139 EV770799 EV768430 EV769222 EX493674 EV766319 EV763698 DN948188 DY310643 CK597134 CO398821 CK481987 CK482344 CK595223 CV120417 CK595064 DY309016 DY318781 CO574825
LOC499330	ENSRNOG00000012665	Rn.19716	499330	NM_001024292.1	NP_001019463.1		BC079144 NM_001024292 EV774059 CK472943 CO396362 BM390692 AI070326 BI288395 BF551918 BF419368 CB770940 CB768664 AW522671
Hspa14	ENSRNOG00000015212	Rn.137392	307133	NM_001004257.1	NP_001004257.1	[Rat230_2] 1384295_at [RAE230B] 1384295_at	BC079118 NM_001004257 EV776334 CF108542 EV765847 DV716915 EV764403 DY321305 CK483322 CV076511 DY559683 BU758826 CO555144 DY318654 CK471493 DY551597 CV795594 CK598382 DY573668 CF977333 CF977332 CV078188 CB786763 AI111366 BP499162 AI111363 AW523050 CR467522
Srp54a
Arl13a
Rbm42
Katna1	ENSRNOG00000014996	Rn.47464	292464	NM_001004217.3	NP_001004217.1	[Rat230_2] 1391086_at [RAE230B] 1391086_at	BC097929 AY621629 NM_001004217 DY557434 DV714215 CV111632 CO572084 CD372276 BI302698 BQ211225 BE095630 BF564040 CB548197 CB801000 AW530498 CO566245
RGD1303144	ENSRNOG00000012761	Rn.96599	311833	NM_001004266.1	NP_001004266.1		BC079446 NM_001004266 CK653506 CK468902 CK595309 CK595184 CK594922 CK470906 CK653394 CK476676 BE118976 CR469141 CR476183
Cct5	ENSRNOG00000011632	Rn.92645	294864	NM_001004078.1	NP_001004078.1	[Rat230_2] 1376570_at [RAE230A] 1376570_at [Rat230_2] 1395508_at [RAE230B] 1395508_at [RG_U34B] rc_AA956164_at	BC079441 NM_001004078 CF110946 EV767567 EV779854 EV767060 EV772662 EV772400 EV762592 EV772039 EV772009 EV769968 EV780046 BC059165 EV780352 EX489573 EV771286 EV764847 EV773147 DN932037 EV775743 EV775834 EX492790 EV775963 EV763540 DN931555 DN932262 EV766383
Gna15	ENSRNOG00000005378	Rn.3574	89788	NM_053542.1	NP_445994.1	[Rat230_2] 1370423_at [RAE230A] 1370423_at [RG_U34A] AB015308_s_at	AB015308 NM_053542 BU758884 BU758869 AA892539 AA893178 CK840703 AI045065 CB741635 BF560715 CR464278
Rab31		Rn.28921	246324				NM_145094 BC072698 DN934530 CO575585 CV113148 CN542332 CN542763 CK471483 CA507452 CK359937 DY316776 AF254800 DY314555 BQ200292 CB326794 AI407101 DV214369 CB586315 BP494330 CN541349 BG668467 CR468595 CB738135 BF410946 CB748110 CB748111 AW143046 BM391776 BI
Tuba3a
Tuba3b
RGD1311107	ENSRNOG00000024257	Rn.155129	308428	NM_001014016.1	NP_001014038.1		BC079061 NM_001014016 BC079034 CK653113 CK653335 CK600500 CK595604 CK471007 CK471035 CK652897 CK653471 CK595526 CK469166 CK653485 CK653357 CK653168 CK595840 CK603648 CK470449 CK470037 CV110963 CK470952 CK469249 CV115369 CK469950 CK470665 CK471134 CK653183
Nubp2	ENSRNOG00000015090	Rn.203395	287125	NM_001011891.1	NP_001011891.1	[Rat230_2] 1372607_at [RAE230A] 1372607_at [RG_U34C] AA944011_at [RG_U34C] rc_AI180392_at	BC079386 NM_001011891 EX490262 EX489480 EV778364 CK469024 CK358748 DV714961 CV121231 BQ196482 CK366856 CV115269 DY318329 CV078325 CN541663 BQ783001 DY310903 BU670813 BM384157 BQ781589 CA333874 BF407602 BG375106 BU759054 CB713162 AI180392 AA944435 BP487527
Slfnl1
Recql	ENSRNOG00000012602	Rn.203166	312824	NM_001012098.1	NP_001012098.1	[Rat230_2] 1374517_at [RAE230A] 1374517_at [RG_U34B] rc_AI045256_at	BC079026 NM_001012098 EV777021 CK595542 EV780705 CK473746 CK653292 CO567560 DV720890 CK470119 DY310059 CD373132 CB568133 BU758762 CB326649 CK595236 CV117762 CV102374 CK470255 DY314929 BU759442 BQ780420 DY311254 BP504135 CF108821 CK839194 CB608018 BP498121
Nuak2	ENSRNOG00000000034	Rn.16922	289419	NM_001007617.1	NP_001007618.1	[Rat230_2] 1383614_at [RAE230B] 1383614_at [RG_U34C] rc_AA858910_at	BC081899 NM_001007617 CA512330 CK483217 CK483904 CA505763 CN542152 DY471785 CK842669 CB579511 CN543461 CB727228 CB731896 CB545782 BG377273 AA858910 BE098144 AI548853 DV728665 CR468245 BF554850 U12530
Cdkl1
Rnps1	ENSRNOG00000008703	Rn.7235	287113	NM_001011890.1	NP_001011890.1	[Rat230_2] 1371596_at [RAE230A] 1371596_at [Rat230_2] 1382287_at [RAE230B] 1382287_at [RG_U34B] rc_AI008971_at	BC079014 NM_001011890 EV774493 EV775259 EV767249 DV727128 EX488187 EV777078 EV780515 EV765424 CK599669 EV773344 EV771624 EV776967 CV076492 DY557440 CO566321 CV112257 DY318987 DY566248 CO395939 EV766158 CO403664 DY320806 CK481356 CK469716 DY313163 CK478679
Nme6	ENSRNOG00000020721	Rn.36170	58964				XM_343488 AF051943 CB568428 CK838579 BG379464 BP492684 AI014074 BF522069 BG381089 BI303181 BP490990 AI713137 AI717702 H32370 CR476294 CR463873 AI703946 AI577406
Tars2
Hnrnph2
Sf3b4	ENSRNOG00000021181	Rn.116275	295270	NM_001011951.1	NP_001011951.1	[Rat230_2] 1374834_at [RAE230A] 1374834_at [RG_U34C] rc_AA859175_at [RG_U34A] rc_AI639076_f_at	BC078997 NM_001011951 DY311443 EV766883 EX490880 EV765912 CO557420 CO570505 EV774289 EX489640 CK597781 CO555171 CK598903 CK599305 CK479048 CK596649 CK476534 CK595367 CO569858 DY314701 DY310859 AW141193 BP504565 AW141198 BQ199397 BP492094 BP495895 BU760008
Ddx59	ENSRNOG00000009081	Rn.34313	289402	NM_001005535.1	NP_001005535.1	[Rat230_2] 1383635_at [RAE230B] 1383635_at [Rat230_2] 1397567_at [RAE230B] 1397567_at	BC081871 NM_001005535 DN935399 DY310785 CK479942 CO398251 DY317721 BQ781610 CB577984 AI600178 BM385099 CF113216 BG666067 BI296930 BQ190307 CB714183 BF521750 CB746549 AI385332 CB758530 CB782326 CN543076 CR477587 BI302875
Pip4k2c
Stk39	ENSRNOG00000024808	Rn.34414	54348	NM_019362.1	NP_062235.1	[Rat230_2] 1370614_s_at [RAE230A] 1370614_s_at [Rat230_2] 1387059_at [RAE230A] 1387059_at [RG_U34A] AF068261_s_at [RG_U34A] D88190_s_at [RT_U34] D88190_s_at	D88190 NM_019362 AF099990 AF068261 EV771932 CO393679 CO400943 CK652997 CK599829 CK604028 CA509014 CK598780 DY471001 CK595391 CO398801 BG666587 DV722121 DY310717 BE111792 DV718189 CB556631 DV717972 BU758354 BQ781389 BI290521 CB718018 BF550938 BF522700 DV72
Nt5c3l	ENSRNOG00000016475	Rn.24114	360629	NM_001007723.1	NP_001007724.1	[Rat230_2] 1389131_at [RAE230A] 1389131_at [RG_U34C] rc_AI176354_at	NM_001007723 BC078963 EV769585 EV779683 EV776649 DY310733 CO395112 CV106641 CK597831 DY316312 CK594935 DY309352 DY318160 CV108785 CK469365 DY313632 CB325091 BQ210682 BF525253 AI176354 BF525255 BF412799 CB716674 CB713027 CB713169 AI176348 H31936 CB784658 A
Acsl5	ENSRNOG00000016265	Rn.105862	94340	NM_053607.1	NP_446059.1		BC072497 AB012933 NM_053607 CF110182 EX492292 EV762174 CO566022 CO575360 CO404207 CK480227 CV117197 CO556384 DN947712 DY314040 CK364443 CK477837 DY310480 CO570904 CK470756 CO570310 CK473392 CK841143 BF281310 BI279601 BU759190 BP480944 BI295061 BI283736 BM
Rnd3	ENSRNOG00000004624	Rn.25153	295588	NM_001007641.1	NP_001007642.1		AY461427 NM_001007641 EV763628 EV777755 EV769790 CB567232 EV777189 CN543379 BQ202884 CO555520 DY317300 BQ192556 CB724744 CF977496 AI598323 CV109286 CF977495 AW140994 CB557557 BF287470 AW919735 CA339830 CB578352 CB582997 BF548080 CB585821 CB609038 BI294815
Sars
Dapk3	ENSRNOG00000020383	Rn.60353	64391	NM_022546.1	NP_071991.1	[Rat230_2] 1367621_at [RAE230A] 1367621_at [RG_U34A] AJ006971_at [RG_U34A] AJ006971_g_at	BC062076 AJ006971 NM_022546 EX488401 EV779269 DN932684 CO561807 CK601445 CV076505 DY310441 DN948100 DY317087 CK603488 EX493578 DY320763 DN932016 DY312608 DN936627 CK476034 CO554581 CO557087 BI278574 BQ209644 CK476176 CK469003 CO386204 CN543725 CO573846 CO
Wars	ENSRNOG00000004359	Rn.14939	314442	NM_001013170.2	NP_001013188.2	[Rat230_2] 1388574_at [RAE230A] 1388574_at [Rat230_2] 1395124_at [RAE230B] 1395124_at [RG_U34B] rc_AA899491_at	AY724504 NM_001013170 BC061752 EV773945 CO403255 CA511966 CK473278 CV113172 CO555652 CK602343 CA504824 CB322949 DN955857 CX569549 CO569308 CV105738 DY471991 DY310416 CB326100 BG670966 DV717786 CB577540 CA334562 AI317827 BQ200840 BI286828 CK839871 CV971955
Acsm3	ENSRNOG00000032246	Rn.88644	24763	NM_033231.1	NP_150234.1	[Rat230_2] 1383303_at [RAE230A] 1383303_at [RG_U34A] AF027188UTR#1_at [RG_U34A] S62516_s_at	BC090325 NM_033231 DN932414 CO389859 CK473094 CO387067 CO569507 BI282211 BI290095 AF027188 BF282812 AI502595 CF114812 AI169200 AI548936 CR474002 AW916688
Camkk2	ENSRNOG00000001309	Rn.88589	83506	NM_031338.1	NP_112628.1	[Rat230_2] 1368753_at [RAE230A] 1368753_at [RG_U34A] AB018081_at	AB018081 NM_031338 BQ189921 CK843009 BE099992 BF393036 BF402641 BE119180 CB733551 BE106902 BF394711 BE102884 BE119740 AI145165
Gnl1	ENSRNOG00000000798	Rn.35325	309593	NM_212500.2	NP_997665.1	[Rat230_2] 1398391_at [RAE230A] 1398391_at	NM_212500 BC129081 BC083888 EV768504 EV767505 CO571089 CK472598 CK597338 CO399844 CV108585 CK470891 EV772817 CV108361 DN948148 CV104423 CK598103 CV126620 CK843742 CV126782 DV213454 BG379297 BU758475 CA333844 CB609218 CB614209 BF419018 CB605951 BE120704 CF
Kif27	ENSRNOG00000019257	Rn.214231	246209	NM_198050.1	NP_932167.1	[RG_U34A] AF035954_at	NM_198050 BC079385 CK468851 AF035954
Taok1	ENSRNOG00000015692	Rn.30050	286993	NM_173327.1	NP_775449.1	[Rat230_2] 1388002_at [RAE230A] 1388002_at [RG_U34A] AF084205_at [RT_U34] AF084205_at [RG_U34C] rc_AI101222_at	AF084205 NM_173327 EV775478 CA511599 CA505112 CV116171 CV126902 BQ195619 CF109101 BE108328 CB737985 CV797407 CB750464 CB762953 CB772144 CB778020 CB805751 BF559451 BI294584 CR461989
Vars2		Rn.12314	25009				NM_053292 M98327 BC099236 EV762811 EV768816 EV775961 EV775792 CO558532 CK469757 DN935343 DY566630 CV115452 DN932741 CK599394 BQ210080 CV102504 CV795138 CK475731 CK470361 BQ204151 DY561314 DY566137 DY312517 CV106144 DY570168 CN544607 CV108562 CA511921 CA50
Tubb2c	ENSRNOG00000010170	Rn.110562	296554	NM_199094.1	NP_954525.1		BC060597 NM_199094 DY310428 CF110854 EV775668 EV766164 EV766187 EV767572 EV772022 EV762868 EX493571 EV765869 EV776119 EV770828 EV770541 EV776773 EV773938 EV766731 CK595205 CO574228 CK595122 EV766628 CK602516 CK470679 CV113304 DY312551 CK595402 CK653447 CK
Tuba1b
Kcnt2	ENSRNOG00000013312	Rn.212417	304827	NM_198762.1	NP_942057.1		AY359443 NM_198762 DY312891 BI276034 CB744369 CB546838
Hnrnpf
Msh5	ENSRNOG00000000857	Rn.44043	294252	NM_212536.1	NP_997701.1	[Rat230_2] 1372559_at [RAE230A] 1372559_at	NM_212536 BC083904 CK595807 CK596202 CO566419 CV117744 BP498307 AW921094 BP499091 BG372572 BM386008 AI408685 BP490881 CB808352 CR459406 AI059993
Orc4l	ENSRNOG00000005021	Rn.144844	295596	NM_199092.1	NP_954523.1	[Rat230_2] 1391703_at [RAE230B] 1391703_at	BC060516 NM_199092 DN935933 CK600558 CK601078 CK595344 EX489747 CK597425 CV118832 CV126386 DY470939 CO389683 CK844520 CO388929 CV116095 BU670978 BG672365 BF414253 BF546000 CB736302 CB790697 BG669622 CB794061 CB762633 BG663732 CB810456 CD372482 AI500783
Sfrs2	ENSRNOG00000000248	Rn.136644	494445	NM_001009720.1	NP_001009720.1		CF110969 BC058508 NM_001009720 EV764457 EV771716 CB313452 EV771221 EV780759 EV776892 EV777814 EV767205 EV774582 EV765135 EV772412 DN933519 DN935531 CK598188 EV773942 EV773156 CO388636 CK653227 BG668530 CO572066 DY320546 DY312149 CK602644 CO401495 CK595976
Bmpr1a	ENSRNOG00000010814	Rn.88925	81507	NM_030849.1	NP_110476.1	[Rat230_2] 1368899_at [RAE230A] 1368899_at [Rat230_2] 1371766_at [RAE230A] 1371766_at [Rat230_2] 1390398_at [RAE230A] 1390398_at [RG_U34B] rc_AI010279_at [RG_U34C] rc_AI179372_at [RG_U34A] S75359_s_at	NM_030849 D38082 D17667 DV727645 EV774022 CK476054 BQ201303 BP495533 AI179372 AI179872 BF282436 BI293441 CV795732 BP490585 AW920644 BP494944 BP500698 AI236201 AA924837 AA957377 AW916262 BP499827 AI171202 BE097911 CB791451 AW916259 CB695048 CB766493 CF1126
Cct3	ENSRNOG00000019090	Rn.203147	295230	NM_199091.1	NP_954522.1	[Rat230_2] 1371403_at [RAE230A] 1371403_at [Rat230_2] 1384359_at [RAE230B] 1384359_at [RG_U34A] rc_AA799545_at	BC063178 NM_199091 CF110712 EV779321 EV768651 EV771245 EV766658 EV771378 EV774169 EV776294 EV779483 EV763179 EV768822 EX489409 EV772541 CO403699 EV778801 CK598435 CO404779 EX490121 CK468864 CK602672 DY311506 CK481575 DY317117 CO396924 CB314844 CO575735 CV
Nudt2	ENSRNOG00000013110	Rn.40265	297998	NM_207596.1	NP_997479.1	[Rat230_2] 1377602_at [RAE230B] 1377602_at [RG_U34B] rc_AA924072_at	BC058156 NM_207596 CB314315 BP503233 BP502526 CK840973 CF108962 BF284944 BF558821 AA924072 AI105043 AI705578 AA893321 AW254608 BP475849 BI292430 CR468502 AI709597 AI703825 AW918779 AA891177 CB323797
Ripk5	ENSRNOG00000021298	Rn.32539	304791	NM_199463.2	NP_955750.1	[Rat230_2] 1380938_at [RAE230B] 1380938_at [Rat230_2] 1392588_at [RAE230B] 1392588_at [Rat230_2] 1395736_at [RAE230B] 1395736_at [RG_U34B] rc_AA946473_at	NM_199463 AY429675 AY208851 CO403806 CB316324 BP484039 CV115228 BQ781892 BP474430 BG666455 AW523651 BQ779730 AA946473 BG664535 BP465832 BE106206 BF562705 BP491100 AA997727 CB746198 BF561353 CB747015 DV214415 CB789413 CK596179 CB791176 BP483329 CB546725 AW
Fignl1	ENSRNOG00000004440	Rn.211783	289777	NM_001011913.1	NP_001011913.1		AY623031 NM_001011913 AY623032 CK653257 CN544078 BF544793 BP491011
Hspa4	ENSRNOG00000016596	Rn.163092	266759	NM_153629.1	NP_705893.1		AF077354 NM_153629 EV771469 EV780221 EV777490 EV767667 CR754494 CR755766 EV771071 EV771964 CO405708 CO400982 CA511933 CO394338 DY318009 CO569179 DY318392 BQ200546 CK477220 DY312584 CK366825 CK473527 CK479456 CO561889 CO389037 BQ205246 BP483105 CA504792 CO
Abcb7	ENSRNOG00000002790	Rn.20068	302395	NM_212518.1	NP_997683.1	[RG_U34C] rc_AI072132_at	AJ621255 NM_212518 EV773897 CB556380 CA512610 CK598509 AI072132 CB544517 CB706980 CV797497 BF552891
Kif5a	ENSRNOG00000005299	Rn.161936	314906	NM_212523.1	NP_997688.1	[Rat230_2] 1375875_at [RAE230A] 1375875_at	AY535015 NM_212523 CO404411 CO395903 CO401097 CF978738 CB580178 CB609887 CB614329 CB719179 BF566564 CB720099 CB720259 BG665962 BG666190 CB725675 CB743211 CB760800 CB794077 AW521482 BG666596 BE106244 BG663721 CB777820 BG668267 CB805380 CR463111 BF408765 CR
Gpn3
Rasl11a		Rn.105901	304268				CV111965 NM_001002829 AI169372 CF113449
Rasl11b	ENSRNOG00000002097	Rn.36357	305302	NM_001002830.2	NP_001002830.1	[Rat230_2] 1383322_at [RAE230A] 1383322_at [RG_U34A] rc_AA800853_at [RG_U34A] rc_AA800853_g_at [RG_U34B] rc_AI060096_at	NM_001002830 BC083755 EV779505 EV767519 CK599276 CK600625 CO397633 CV077583 CK364397 BQ781771 BQ202027 DY314535 AA800853 CR471855 AI714062 DV721741 CB787211 CB758086 AI555093 AI060096 BF549564 BF290455 BG375198
Rhebl1	ENSRNOG00000021571	Rn.43211	359959	NM_182825.1	NP_877977.1	[Rat230_2] 1382623_at [RAE230B] 1382623_at	AY327411 NM_182825 AA819212 AW915507 AI409262
Orc1l	ENSRNOG00000008841	Rn.92486	313479	NM_177931.2	NP_808792.1	[Rat230_2] 1385522_at [RAE230B] 1385522_at [RG_U34B] rc_AI059490_at	AB105378 NM_177931 EV770500 EV769450 CV074893 AI059490
Syncrip	ENSRNOG00000000204	Rn.202606	363113	NM_001047916.1	NP_001041381.1	[Rat230_2] 1382923_at [RAE230B] 1382923_at [Rat230_2] 1383051_at [RAE230A] 1383051_at [Rat230_2] 1395758_at [RAE230B] 1395758_at [RG_U34B] rc_AA851909_at [RG_U34C] rc_AI072424_at [RG_U34A] rc_AI639076_f_at [RG_U34A] U11071_f_at	AY325202 NM_001047916 EV772138 EV776855 EV762610 EV766592 BU760298 EV770706 CX570279 CK355889 CK474598 EB466555 CB326435 CK839084 CA513114 BQ196370 CA510913 CA504315 DV715453 CA506483 AW915925 CA513469 BP502607 BQ208565 CF114292 BE108860 CA506919 CF113191
Ehd3	ENSRNOG00000007744	Rn.7771	192249	NM_138890.2	NP_620245.2	[Rat230_2] 1379294_at [RAE230B] 1379294_at [Rat230_2] 1387588_at [RAE230A] 1387588_at [Rat230_2] 1391442_at [RAE230B] 1391442_at [RG_U34B] rc_AA957585_at [RG_U34C] rc_AI071456_at [RG_U34C] rc_AI102877_at	NM_138890 AF494093 EX492136 EX491714 EV773696 CV074014 BP485309 CO570869 DY554117 DV215552 AA957585 AI071456 DV719480 DV716446 CR469235 AA944652 AW142554 CB758773 AA955924 CF978187 CB802914 CB769506 CB702355 BE096721 AA956658 CR473070 BP482539 CB709599 BF
Cct4	ENSRNOG00000009642	Rn.97889	29374	NM_182814.2	NP_877966.1	[Rat230_2] 1371656_at [RAE230A] 1371656_at [RG_U34B] rc_AA899051_s_at [RG_U34C] rc_AI177482_at	NM_182814 BC079283 AY223861 CF111010 EV764554 EV765195 EV776499 EV765674 EV773811 EV770795 EV772876 EV773143 EV778393 EV773496 EV773017 EX491300 EX491581 DN933344 DN930836 EV772099 CO385075 EV776894 CO397461 CK602694 CK652848 DN931252 CO569805 CO402326 CK
Itpkc	ENSRNOG00000013945	Rn.85907	308451	NM_178094.3	NP_835195.1	[Rat230_2] 1373623_at [RAE230A] 1373623_at	AY160770 NM_178094 AJ440782 BI278809 CK844930 BQ779690 BQ201942 BI273940 BE099875 CB740176 CB792376 AI137200 BI275566 CB767626 CB799498 CB778299 BE098783 BP502031 CB779657 BF552461 BI276295 AI454018 CR473350
Atp2c2		Rn.163411	171496				NM_134462 AF484685
Vps25
Wnk4	ENSRNOG00000020441	Rn.162189	287715	NM_175579.2	NP_783169.1		AY321328 AY187039 NM_175579 AY192567 CA504665 CK364703 CK473387 CA511386 CB327442 CA508702 BI296382 CN540943 CB578282 BQ211864 CB583649 CB585739 CB328556 AI406290 CB784302 AI043880 BI289274 CB758540 CB811026 BF561430 CR462531 AI008847 BF413335 AA997222
Gnl3	ENSRNOG00000028461	Rn.4110	290556	NM_175580.2 XR_006356.1 XR_008550.1	NP_783170.1		BC072500 BC093602 AY181024 NM_175580 EV765600 EV769848 CO398647 EV776414 EV775106 CV105570 DY320136 CO565191 CO397853 CK469224 BQ200604 DY553601 CB328436 CB328515 BP491778 CK366467 CV103082 BQ191212 BP503395 BP485711 BP489523 DY575063 DY314093 DY569459 AA
Msi1	ENSRNOG00000001156	Rn.162146	259272	NM_148890.1	NP_683688.1		AY043393 NM_148890 CA512299 CD568097 CB738570 CB760904 DY308705 CB704446 DV216601
Sgk2	ENSRNOG00000033573	Rn.214207	171497				XM_342570 AF361756 DY320728
Tnni3k
Rhot2	ENSRNOG00000019930	Rn.8882	287156	NM_181823.1	NP_861544.1	[Rat230_2] 1374534_at [RAE230A] 1374534_at [RG_U34B] rc_AI009760_at [RG_U34C] rc_AI233243_at	AY303973 NM_181823 DN934041 EV779598 CO398523 DN935896 DY311947 CK599680 CO569089 CK476564 CO397409 CK365628 CO554737 CK356575 CA507013 CK481261 CK473442 CK357819 DY312164 BQ781441 CO571034 AI233243 CB577125 CO565865 AW917048 CB614622 CN543446 AI009760 BI
Nadsyn1	ENSRNOG00000020736	Rn.22886	353255	NM_181480.1	NP_852145.1		BC101923 AB090805 NM_181480 EV773307 DY566883 DN936521 BU758973 BQ191755 CB325310 CK364302 CO574089 BP503969 BQ208278 AI554999 BU759416 BQ780812 CB736485 CB737391 CB569085 CF113566 BP488956 AI232666 BP498913 AW915442 CB544380 AA851525 CR476481 BF545139
Rbm45
Sgk3
Mfn1		Rn.160939	192647				BC097282 AB084166 NM_138976 EV770982 EV776081 CO404002 CK470872 CO395998 CK472664 CV102515 CK600793 CK477513 CO574712 CO555900 CK359677 DY551256 CF115316 CB576319 AA943135 CK842244 BI276962 BI275686 CB615778 CB616770 BG375331 CB613808 CB611276 BF523002 CB
Mfn2	ENSRNOG00000006904	Rn.8570	64476	NM_130894.3	NP_570964.4	[Rat230_2] 1387919_at [RAE230A] 1387919_at [RG_U34C] AA849262_s_at [RG_U34A] rc_AA874813_s_at [RG_U34A] U41803_at	U41803 NM_130894 BC070880 AB084165 EV762402 EV779699 DY319792 CV077305 DV724642 CO400180 CK478480 CV116674 CK364180 CK470895 CF977681 CK468914 CV127267 CO574812 CK355257 CK598902 CO403881 BU671563 BP495747 BP489572 CK841238 BG374737 BP472762 AA956740 CB71
Kif15	ENSRNOG00000025407	Rn.45205	353302	NM_181635.2	NP_853666.1	[Rat230_2] 1374794_at [RAE230A] 1374794_at	AY291580 NM_181635 AY291581 EV764420 EV764263 CV127043 BQ782075 CD372727 BF396282 BF398239 BP491329 CK839872 BF567501 CB785547 BF410612 BE110930 BP504460 CB548154 BF389349 AI178578 AW521610
Spg7	ENSRNOG00000015150	Rn.16437	353231	NM_181388.2	NP_852053.1	[Rat230_2] 1374839_at [RAE230A] 1374839_at [Rat230_2] 1382393_at [RAE230B] 1382393_at [Rat230_2] 1395014_at [RAE230B] 1395014_at [Rat230_2] 1395985_at [RAE230B] 1395985_at [RG_U34C] rc_AI232823_at [RG_U34A] rc_AI639076_f_at [RG_U34A] U11071_f_at	AY278739 NM_181388 CO397188 CK471946 CO401380 CK366347 CV110663 CK358186 CF113113 CB545174 CB586123 BE099404 CB782547 AI175636 BU744260 AY158023 CB727701 CB713903 CB745247 CR477413 CB790794 BP475218 CB695172 CB767911 CK840238 BE329255 AI410994 CB692415 BI
Nxf1	ENSRNOG00000019069	Rn.159847	59087	NM_021579.1	NP_067590.1	[Rat230_2] 1386180_at [RAE230A] 1386180_at [Rat230_2] 1398861_at [RAE230A] 1398861_at [Rat230_2] 1398931_at [RAE230A] 1398931_at [RG_U34C] AA848482_s_at [RG_U34A] AF093139_s_at [RG_U34A] rc_AA800172_at [RG_U34B] rc_AA900348_s_at [RG_U34B] rc_AI013816_at [	AF093139 NM_021579 EV773717 EV771500 CF110292 EV773729 EX489990 CO556139 EV771179 DN935976 EV769665 CV117243 DN934836 CO567518 CK653224 CO397300 DY308800 CO557255 CO564164 CO563330 CK482276 CA504451 CV120798 CA511490 DY313609 BQ202266 CV108488 CV108014 CK
Cdc42bpb	ENSRNOG00000009675	Rn.105815	113960	NM_053620.3	NP_446072.2	[Rat230_2] 1372018_at [RAE230A] 1372018_at [Rat230_2] 1387695_at [RAE230A] 1387695_at [RG_U34A] AF021936_at [RT_U34] AF021936_at [RG_U34C] rc_AA818720_at	NM_053620 AY277590 AF021936 EV771949 DV726060 CK474511 CV121115 CO567795 CK357181 CV106234 BP482766 CB557878 CN544373 BP467834 CB579530 BQ781035 CB584759 BM392107 CB583334 CB585678 CB608870 CB609755 CB612319 BQ192645 AI407824 BF282652 BE112391 CB783320 CB
Wrnip1	ENSRNOG00000017040	Rn.8783	282835	NM_172332.2	NP_758835.1	[Rat230_2] 1389090_at [RAE230A] 1389090_at [RG_U34B] rc_AA955447_at	NM_172332 BC098652 AY136827 CF109640 CK472332 CK482866 CO569351 CO554876 CO563139 BQ781823 BI284350 CK475273 DV726266 BM384109 BQ193290 DY309563 DV213833 DV214805 CB584612 AW251416 CA339628 AW533781 AW252532 AA955447 CB745189 CB760938 AW252244 CB782208 CB
Acsm4
Agap2
Abcg2		Rn.13131	312382				BC081692 AY089997 NM_181381 AY089996 AY089998 AB105817 AB094089 AY274118 CV113249 CK482787 DV714284 DV719649 AI175616 CB712281 CB761152 AA998616 CB547129 CR461780 BF521711 BP870378 BP869954 AI502303
Igf2bp1	ENSRNOG00000006122	Rn.77572	303477	NM_175594.2	NP_783184.1	[Rat230_2] 1375993_at [RAE230A] 1375993_at [Rat230_2] 1385469_at [RAE230B] 1385469_at	AF541940 NM_175594 EV764844 DY569369 CB609433 CB719506 AA963215 CB547680 CB738403 AA956552 CB704990 BF560967 BI276370 BF560292
Elavl2	ENSRNOG00000006853	Rn.12662	286973	NM_173309.1	NP_775431.1		AB098713 NM_173309 DV725441 CF977376 DV719713 CA503844 DV728082 CA506522 BF403882 CA510839 CB586643 CX569121 BF563441 AI145457 CB717153 AW528758 DV717381 AA997244 BF419652 BG669252 CB741402 BF544434 AW524152 BG669696 BG663760 CB770884 CB811813 BF388593 CB
Stk40
Abcg5	ENSRNOG00000005250	Rn.74258	114628	NM_053754.2	NP_446206.2	[Rat230_2] 1369455_at [RAE230A] 1369455_at	AF312714 NM_053754 CB812866 CB813243 CR460101
Mos	ENSRNOG00000008567	Rn.10341	24559	NM_020102.2	NP_064487.2	[RG_U34A] X52952_at	X52952 NM_020102 CK844655 BF408972 CA923239
Lkap	ENSRNOG00000002314	Rn.27366	170946	NM_133421.1 XR_006793.1 XR_009337.1	NP_596912.1		AB012133 NM_133421 DV727117 EV763473 CO399785 CO573146 DN932093 CO394240 CO570978 CO573872 CO554459 CO554935 DY317939 CO569481 CK598139 DN948821 CV118736 CV121229 BP474140 BQ203698 BU759908 CF113179 CB556639 CO560625 CO563190 CV796789 CN542720 BQ195053 BI
Ilk	ENSRNOG00000018993	Rn.95042	170922	NM_133409.2	NP_596900.1	[Rat230_2] 1387777_at [RAE230A] 1387777_at [RG_U34C] rc_AI176814_at	NM_133409 BC062406 AF329194 EV771555 EV764729 CO387382 EV769762 EV771053 DN936806 CO404908 CO574637 CK596183 CK597381 CV117248 CO386977 CO553907 CK478532 CO568747 CB314543 CO567664 CO568187 CA509727 CO567937 CK474138 CO572837 DY311006 CO564702 CV107488 CV
Ddx52	ENSRNOG00000002612	Rn.18605	85432	NM_053525.1	NP_445977.1	[Rat230_2] 1368588_at [RAE230A] 1368588_at [Rat230_2] 1391889_at [RAE230B] 1391889_at [Rat230_2] 1396883_at [RAE230B] 1396883_at [RG_U34B] rc_AI030825_at	BC089107 AB055628 NM_053525 EF121976 EF121975 EV776478 CO398654 DY308954 DY314805 CO406105 DY311494 BP474677 BG671561 BP469781 AI071234 BE109077 CB782891 BQ211626 BP472127 BP490645 AI030825 AI058208 H33396 BF552967 BQ205749
Ckm	ENSRNOG00000016837	Rn.10756	24265	NM_012530.1	NP_036662.1	[Rat230_2] 1367626_at [RAE230A] 1367626_at [RG_U34A] M10140_at	BC062058 M10140 NM_012530 M14864 CR755616 DN934004 DN933460 DN933026 DN935991 DN931603 CK602437 CK359777 CK358730 DN931989 DN934664 CK358402 CK356124 CK357407 CK357387 CK359898 CK359151 CK358781 CK357475 CK355844 CK357787 CK358649 CK364361 DN934093 CK3567
Sphk1	ENSRNOG00000010626	Rn.18522	170897	NM_133386.2	NP_596877.2	[Rat230_2] 1368254_a_at [RAE230A] 1368254_a_at [RG_U34C] rc_AI105383_at	NM_133386 BC081738 AB049575 AB049574 AB049571 AB049572 AB049573 DQ486894 AB116666 EV765435 CK653241 CK595727 AW916618 BF550719 CB610195 CB720784 BF282746 DV722799 BG375492 AI012157 BI293489 AI105383 BI304075 BE095702 CR469718 AI030530
Cry2	ENSRNOG00000007478	Rn.212745	170917	NM_133405.1	NP_596896.1	[Rat230_2] 1369446_at [RAE230A] 1369446_at [Rat230_2] 1372548_at [RAE230A] 1372548_at [RG_U34B] rc_AI059856_at	AY033877 NM_133405 EV763383 EV762993 CV120703 CV112316 EV767179 DY312355 DN935970 DN948283 CO557286 CB616313 CB744340 CB794292 CB795393 CB804666 CB697434
Pabpc1	ENSRNOG00000008639	Rn.127813	171350	NM_134353.3	NP_599180.1		BC083176 AJ298278 NM_134353 CF111052 EV769408 EV765501 EV763070 EV764118 EV765850 EX305646 EV763852 EX492380 EV772239 EX490260 EX491047 EV770976 EV778123 EX490043 EV778900 EV764592 EV774052 BF228361 EX492001 DN932259 EV763809 EV762770 EX488311 DN931300 DN
Pank4	ENSRNOG00000014044	Rn.17321	171053	NM_133531.1	NP_598215.1	[Rat230_2] 1369938_at [RAE230A] 1369938_at [RG_U34C] rc_AI232579_at	AF399873 NM_133531 DN931812 EV770511 CO386362 DY320331 EV774884 CO574048 DY311940 DY317113 CO562942 CO803964 DY563799 DY556728 CN541872 CB608763 BE118650 BF407621 BQ780759 AI169335 BF404040 BF282838 AI232579 CB731216 AI408739 BF410848 AW533858 BE102582 BF
Pi4k2a	ENSRNOG00000014675	Rn.162533	114554	NM_053735.1	NP_446187.1	[Rat230_2] 1369177_at [RAE230A] 1369177_at [Rat230_2] 1375272_at [RAE230A] 1375272_at [RG_U34C] rc_AI235675_at	AY029199 NM_053735 CO387289 CK221672 CK367208 CO565835 CK477052 CK221604 BQ210792 CK221671 CK221660 CK221670 BP500792 CK221686 BP488112 CK221665 CK221666 CK221659 CK221648 CK221664 CK221668 CK221669 CK221663 CN544056 CK221667 CK221662 BF564219 CB734340 BF
Stk17b	ENSRNOG00000012502	Rn.163064	170904	NM_133392.1	NP_596883.1	[Rat230_2] 1373164_at [RAE230A] 1373164_at [Rat230_2] 1387502_at [RAE230A] 1387502_at [Rat230_2] 1393956_at [RAE230B] 1393956_at [RG_U34B] rc_AI012590_at	AB070349 NM_133392 EV767423 EV767006 CO392892 CK475190 CO572833 CO796042 DN948455 CO562806 CO805082 CB581987 CF113076 BF410271 CB714626 CB791622 BI294556 CB699379 CB810164 CR461847 CR472936
Cbwd1	ENSRNOG00000015516	Rn.49017	171057	NM_133535.2	NP_598219.2	[Rat230_2] 1380232_at [RAE230B] 1380232_at [Rat230_2] 1380233_x_at [RAE230B] 1380233_x_at [Rat230_2] 1387514_at [RAE230A] 1387514_at	AF353305 NM_133535 BC086376 EV763009 CV112105 CO398320 CB315461 CK598006 CV126704 CV111766 CK223824 CK223828 CK223827 AW921043 CB741651 CK223825 BQ195061 CF114878 CR462414 CK223823 CK223822 CK223821
Uba3
Apaf1	ENSRNOG00000008022	Rn.64522	78963	NM_023979.1	NP_076469.1		AF320222 NM_023979 AF218388 CA511660 CA505169 BP488006 BG665375 CB715873 CB696515 BF546557 AI556038 CR475140 AI059814 AI059632 BE106564
Map4k3	ENSRNOG00000007172	Rn.93345	170920				XM_343006 XM_001055154 AF312224 DN931262 EV779939 EV764023 CF109354 CK473741 CV104440 EV778318 EV777677 CK474868 DV716943 CV105433 CK364249 CO559492 BQ210800 DV722641 AA819812 BM391015 AI230742 CB586524 BF396255 AI407415 CB609666 CB610047 DW394679 AI10228
Lonp1
Mark3	ENSRNOG00000010330	Rn.23232	170577	NM_130749.1	NP_570105.1	[Rat230_2] 1368831_at [RAE230A] 1368831_at [RG_U34A] rc_AA893247_at [RG_U34B] rc_AA924012_s_at [RG_U34B] rc_AI010191_at	NM_130749 AF465412 EX490443 CO403057 CO557970 CV121176 CA511873 CV103075 CK355635 CV113883 CV109467 BP471775 BQ779640 BQ192330 CA504732 BE109583 BI279817 BI281821 CD372709 CN543945 AW434348 BG665702 BE099805 CB782681 BE111619 AA893247 BP473625 CA338586 BF
Tesk2	ENSRNOG00000017282	Rn.144652	170908	NM_133396.1	NP_596887.1		BC081737 AB049402 NM_133396 BC128727 CK365258 CV119787 CB326322 CK470612 BP483305 AA924579 BP465765 CB726623 BP470469 CB785055 CB805356 CB702530 CB782331 AI071976
Ipmk	ENSRNOG00000000609	Rn.15187	171458	NM_134417.1 XR_008363.1	NP_599244.1		AY014898 NM_134417 CV074158 DY315515 CV113125 CV106785 CV126679 CV105303 CD371931 BP491514 BG665575 AW918464 AA849017 AI169399 DV723721 BE113834 AI013446 BF284596 BE096455 BF550257 AI170456 CN542053 BE118189 AA997714 BI301507 AI598648 AW916217 BF555705 CF
Hdgf	ENSRNOG00000012836	Rn.860	114499	NM_053707.2	NP_446159.1		NM_053707 BC070943 AF389348 CF110881 EV762130 EV764349 EV763974 EV763579 EV765790 EV771057 EV763731 EV765277 CV073217 CK470723 CO401866 DY317938 CK596644 CV116342 DY319311 CK603941 CK596219 CK469984 DN932919 CN543123 CO568868 DY318150 CO573907 CV114300 CV
Crcp	ENSRNOG00000000901	Rn.9449	114205	NM_053670.3	NP_446122.1	[Rat230_2] 1369994_at [RAE230A] 1369994_at [RG_U34A] rc_AA799418_at	BC059117 AF440799 NM_053670 EX490052 CO388443 CV107539 CK839726 DY547677 CO575200 CB313564 CO573535 CV080502 CN541055 BQ208510 BM390045 CK598913 CB577225 BQ207391 CB580679 AW918619 BF397860 AI716158 AA848339 BG380418 AW435379 BQ208798 BF284729 BF562782 BE
Rab27b	ENSRNOG00000012176	Rn.112603	84590	NM_053459.1	NP_445911.1	[Rat230_2] 1370122_at [RAE230A] 1370122_at	AF325693 NM_053459 BF392681 BF290365 CB733809 BF566548 AA848954 BF290364 CB795504 CB762623 AW522227 BF401030
Rab9a
Ube2n	ENSRNOG00000009038	Rn.165094	116725	NM_053928.2 XR_005839.1 XR_006603.1 XR_008054.1 XR_009398.1	NP_446380.1		NM_053928 BC090072 CV111781 DY317212 CV112731 CO561869 DY317612 CK469740 CV073506 CF114120 CB557597 CA945931 BF550228 CB736235 AB032739 CB757109 BP502580 CB773867 BI294702 AW142457 AI008097 AA957135
Dync2h1
Taok2	ENSRNOG00000019964	Rn.9575	64666	NM_022702.1	NP_073193.1	[Rat230_2] 1387140_at [RAE230A] 1387140_at [RG_U34B] rc_AA956196_at	AF140556 NM_022702 AB290408 BC101922 CO571476 DN930680 DY319285 CO555965 CO403233 CK481546 CK476427 CO568489 DY315867 DN936595 CA510840 CO388364 CV102843 BU758360 CV795265 BM386437 CB582190 CB584169 CB584753 BP482692 BP466941 BP496623 BP465600 BF567154 AI
Rhoq	ENSRNOG00000015415	Rn.4169	85428	NM_053522.1	NP_445974.1		BC061760 AB031482 NM_053522 EV771757 CO382795 CK471887 CO389050 CA511635 CO569565 CF108823 CA511552 CK473557 CK365963 BQ204188 CK363581 CO565370 CK356047 CA505072 DY320264 BQ195506 DY555493 BQ205795 BU759514 CK842150 AI171999 CA338409 BQ779780 BF284252 DV
Aacs	ENSRNOG00000000967	Rn.9215	65984	NM_023104.1	NP_075592.1	[Rat230_2] 1368126_at [RAE230A] 1368126_at [RG_U34B] rc_AI009125_at	BC061803 AB026291 NM_023104 CV078844 CK473335 CO403142 CO395683 DN936975 BI285670 BQ200145 DV724652 CF115221 CB584976 DV726631 CB608514 BU671335 DV714576 BU759551 BM388649 CB719899 BI276159 BP493110 DV725109 CB747739 BF556559 AI009125 BI276663 CN541986 CB
Slc27a5	ENSRNOG00000019626	Rn.207896	79111	NM_024143.1	NP_077057.1	[Rat230_2] 1387325_at [RAE230A] 1387325_at	AF242189 NM_024143 BC091147 EX493461 EX492772 EX489421 EX493485 EX493688 CO565719 CO569388 CO567748 CO567991 CO813892 DY568620 EX488027 DW398638 DW398082 DW397788 CV972647 DW397541 DW397254 DW392648 DW394940 DW394822 DW392083 DW391643 DW391318 DW390692 DW
Lig1	ENSRNOG00000014193	Rn.20467	81513	NM_001024268.1 NM_030855.1	NP_001019439.1 NP_110482.1		AF276774 NM_030855 BC093604 NM_001024268 DY310281 EV773562 EV774776 EV774047 CV077056 CO396001 EV775454 DY319605 CO571966 CB328643 BQ210454 DY548059 DY310952 DY569938 BM389396 BP476506 CF115420 CK839301 CV797760 CR754400 CR755669 CB327339 AI102575 CK84255
Magi3	ENSRNOG00000019885	Rn.162623	245903	NM_139084.1	NP_620784.1	[Rat230_2] 1387753_s_at [RAE230A] 1387753_s_at [Rat230_2] 1398866_at [RAE230A] 1398866_at [RG_U34C] rc_AI169642_at	AF255614 NM_139084 CF109592 EV764925 CX570652 CV118784 CK479881 CV112231 DN934982 CV107675 CV108295 DY313159 BI284425 CO396528 BM386125 BQ205534 DV727944 BI289681 AI406488 DV717061 BP493455 BQ783050 AI317806 CB607424 CB616416 BE115259 BP494000 AI169642 AI
Hcn4	ENSRNOG00000009450	Rn.41082	59266	NM_021658.1	NP_067690.1	[Rat230_2] 1387997_at [RAE230A] 1387997_at [Rat230_2] 1389707_at [RAE230A] 1389707_at	AF247453 NM_021658 AF155166 CB803131 AI710581 AI704489 AI706048
Hcn3	ENSRNOG00000020444	Rn.48801	114245	NM_053685.1	NP_446137.1	[Rat230_2] 1369416_at [RAE230A] 1369416_at [Rat230_2] 1379447_at [RAE230B] 1379447_at [RG_U34A] rc_AI639076_f_at	AF247452 NM_053685 CV107914 CK599046 CO574383 AF155165 CB712372 CB788465 CB812827 CR468779 CB700538 CB710749
Gna11	ENSRNOG00000005446	Rn.21925	81662	NM_031033.1	NP_112295.1	[Rat230_2] 1387822_at [RAE230A] 1387822_at [RG_U34C] rc_AI071393_at [RG_U34A] Y17162UTR#1_f_at	AF239674 NM_031033 DN935769 BE095531 CB744622 CB750908 AI385333 L37293 AI071393 Y17162
Hcn2	ENSRNOG00000008831	Rn.162907	114244	NM_053684.1	NP_446136.1	[Rat230_2] 1370966_at [RAE230A] 1370966_at	AB164197 NM_053684 AF247451 CK358214 BF564761 AF155164 AW532988 CB744705 CB747868 CB770845 BE096765 CB703352 AW528425 BE096807 BE108101
Hcn1	ENSRNOG00000011522	Rn.21408	84390	NM_053375.1	NP_445827.1	[Rat230_2] 1370103_at [RAE230A] 1370103_at [Rat230_2] 1381595_at [RAE230B] 1381595_at [RG_U34A] rc_AA866238_at	AF247450 NM_053375 CB556893 AA866238 CB763567 BG374715 BI299644 CB692915 AF155163
Ip6k1
Wnk1
Trpm4	ENSRNOG00000020714	Rn.205004	171143			[Rat230_2] 1370392_at [RAE230A] 1370392_at [RG_U34C] rc_AI234615_at	XM_574447 XM_001076671 AB040807 DN948301 DN935712 CK842324 DN955933 BQ209846 AI234615 CB810962 CR460924 AI716982 CB704202 EF673691 AI717147 BF524052 AI577276 AI576179
Abca2	ENSRNOG00000014268	Rn.13115	79248	NM_024396.1	NP_077372.1	[Rat230_2] 1368081_at [RAE230A] 1368081_at [RG_U34B] rc_AA998560_at	AB037937 NM_024396 EX487946 EX492795 DN934318 CO397521 CK484019 CO560501 BQ204260 DN934762 CO382421 CO558983 CK474063 CB576632 CB608513 BM384842 CB608968 CB613611 BP494883 CB611751 BG378643 BQ203466 CA507223 CK839297 BP477823 CB725323 AI408222 CB727465 CN
Rasd1	ENSRNOG00000003348	Rn.54720	64455			[Rat230_2] 1387908_at [RAE230A] 1387908_at [RG_U34C] rc_AI234822_at	XM_340809 AF239157 BC099136 CO390218 CB314791 CO405448 CV115711 CV110404 CA509877 CO562877 CV104818 CF114540 BQ782235 CO395082 AI234822 BQ211765 AI407870 AI236192 BQ193656 AW915326 CB726823 AI407040 AA899689 BF555582 CB786027 BQ203346 CB794985 BG378533 BM
Sfrs12	ENSRNOG00000032735	Rn.161755	56763	NM_020092.1	NP_064477.1	[Rat230_2] 1383520_at [RAE230B] 1383520_at [Rat230_2] 1387824_at [RAE230A] 1387824_at [RG_U34C] rc_AA859127_at	AF234765 NM_020092 EV774988 EV773515 CO396797 CK595321 CK364163 CK475261 CA945790 CB556666 BQ211872 BF398126 CB584982 BE107371 BF407182 CB612095 BM389863 CB720904 CA505461 CB715265 BE104632 CB789717 BE104767 CB758535 CB795730 CB797063 CB798467 CB773655 CB
Ttl	ENSRNOG00000018205	Rn.205120	171572	NM_138536.1	NP_612545.1	[Rat230_2] 1380380_at [RAE230B] 1380380_at [Rat230_2] 1388028_at [RAE230A] 1388028_at [RG_U34C] rc_AI172535_at [RG_U34A] U53214_at	AF207605 NM_138536 BQ190750 CK843383 U53214 CB584496 AW528602 AI575713 CB718258 AW528894 BF544712 AI576606 BI290477 BF408053 BP488707 CB812805 AI454856 CR459292
Nme7	ENSRNOG00000002898	Rn.82718	171566	NM_138532.1	NP_612541.1	[Rat230_2] 1370446_at [RAE230A] 1370446_at	BC060314 AF202049 NM_138532 CF108909 CK596678 CK598949 CK478078 CV114296 CB568484 CV126223 CK367204 CO394187 DY316455 CK601859 AA848365 DW333432 CR754388 CR755656 AW142345 CB785028 CK474982 AI763995 AI136840 BF553501 DW321358
Plk3	ENSRNOG00000018484	Rn.9284	58936			[Rat230_2] 1393155_at [RAE230B] 1393155_at [RG_U34B] rc_AA957449_at	XM_342888 AF136584 CK359270 CB327275 DY314678 BQ210159 BP471039 BP471009 CB725687 CB759491 CB692452 AA957449 BF557165 CR473119 BF411247 BP476510 U02889 AA999150
Prkcq	ENSRNOG00000019057	Rn.8227	85420			[Rat230_2] 1376259_at [RAE230A] 1376259_at [RG_U34C] rc_AI171093_at	XM_341553 XM_001066028 CK596022 CO565395 CO569412 CV114405 CO560221 CK469111 CO567812 DV713577 CV077543 AW141269 AI171093 CB611783 AI101950 AI501427 AA924037 AB020614 CR464903 BF548811 AA899984
Prkd1
Dync1li1	ENSRNOG00000010434	Rn.2064	252902	NM_145772.1	NP_665715.1	[Rat230_2] 1370576_at [RAE230A] 1370576_at [Rat230_2] 1374297_at [RAE230A] 1374297_at [RG_U34A] rc_H31847_at	AF181992 NM_145772 CX570329 BQ210517 CK842127 BQ211361 BQ201470 BQ209699 AA944459 CB577112 BQ208003 BQ207795 CB717593 CB718193 CB718256 BQ209366 BP466582 BE100843 DY471801 DV720364 AI012763 BF548960 CB726675 CB731808 AI101802 AW142507 CF977931 AA801041 BF
Plk2	ENSRNOG00000011951	Rn.12100	83722	NM_031821.1	NP_114009.1	[Rat230_2] 1368106_at [RAE230A] 1368106_at [RG_U34B] rc_AA943886_at	BC070878 AF136583 NM_031821 EV762702 EV771789 EV778241 EV765887 DV724855 CO571311 CO560319 CV120900 CV120322 CK366888 BI289096 CK364078 DY316765 DV726369 DY312282 DY318334 BI289092 CK842714 CB577433 AA943886 CK600134 BI292029 AW141219 CB718250 AW919907 AI
Abcd2	ENSRNOG00000015538	Rn.19678	84356	NM_033352.1	NP_203503.1	[Rat230_2] 1368561_at [RAE230A] 1368561_at [Rat230_2] 1397128_at [RAE230B] 1397128_at [RG_U34B] rc_AI070167_at	AF131294 NM_033352 CF115285 BE116218 CF115311 BE109878 AI070167 CX569603 AW523593 CB715338 AI145720 CB770328 CB805616 BF552283 BF392302 CB690988 BF393645 DW379129 CB701413
Ikbkb	ENSRNOG00000019073	Rn.19222	84351	NM_053355.1	NP_445807.1	[Rat230_2] 1368424_at [RAE230A] 1368424_at [RG_U34C] rc_AI137901_at [RG_U34C] rc_AI179234_at	NM_053355 AF115282 EV778484 EV777440 CO559477 DN933151 CV113038 CV073064 CO556469 DV724203 CO567459 CO565077 CB325762 CF113406 BQ203946 BQ780620 CK358957 BQ204064 BI274242 DV213765 BQ205199 BI291377 BF407913 BI296436 BI296613 BP476433 BF549531 CO383061 AI
Clpb	ENSRNOG00000019693	Rn.37542	65041	NM_022947.1	NP_075236.1	[Rat230_2] 1367997_at [RAE230A] 1367997_at [Rat230_2] 1382004_at [RAE230B] 1382004_at [RG_U34A] rc_AA875411_s_at [RG_U34A] rc_AA891445_at [RG_U34C] rc_AI175827_at	BC070917 AB027570 NM_022947 CN542967 CA511277 CA339868 BQ192485 BP492540 BI294794 CB720254 CK597082 BF412052 AA891445 CB733726 BF555159 BI294042 AA875411 BI291146 CB761778 BM422797 CB796392 BF548842 CR473044 BF285017 CB810220 CB810430 BI297096 AW918812 AW
Uck2		Rn.24811	304944				NM_001102408 EV766720 CK845257 CB325524 BQ207631 AW141796 AA859827 AW253313 BQ210216 CB777586 AA859050 AI598571 AW528307 AB030700 AI713616 CR458500
Pip4k2a
Ppargc1a	ENSRNOG00000004473	Rn.19172	83516	NM_031347.1	NP_112637.1	[Rat230_2] 1370089_at [RAE230A] 1370089_at [Rat230_2] 1385393_at [RAE230B] 1385393_at	AB025784 NM_031347 AY237127 CK595970 BF405152 BF405175 BM383311 AI547705 AI137178 AI059434 BF552009 CR467906 BE114864
Abcc5	ENSRNOG00000029178	Rn.9491	116721	NM_053924.1	NP_446376.1	[Rat230_2] 1387030_at [RAE230A] 1387030_at [RG_U34B] rc_AA850767_at [RG_U34C] rc_AI234360_at	AB020209 NM_053924 BC128730 EV768777 EV779866 EX490627 CO399089 CV075865 CO399161 CK601755 CV076098 CV074901 CK477905 CO554247 DY312958 CK367195 CO404145 CV076177 CA504710 AA850767 CB581477 CA511852 CB582982 CB608225 AW920129 CB547816 CB608900 BQ782430 AW
Ip6k2
Mapk13	ENSRNOG00000000515	Rn.207195	29513	NM_019231.2	NP_062104.2	[Rat230_2] 1369183_at [RAE230A] 1369183_at [Rat230_2] 1383645_at [RAE230B] 1383645_at [RG_U34C] rc_AI070392_at	NM_019231 BC107849 AF092534 DN932777 BM389398 BM389430 BP500770 CB704102 CR467030 BF551862 CA334378
Slc22a4		Rn.163093	64037				AF169831 NM_022270
Nsf	ENSRNOG00000003905	Rn.13345	60355	NM_021748.1	NP_068516.1	[Rat230_2] 1369689_at [RAE230A] 1369689_at [Rat230_2] 1369690_at [RAE230A] 1369690_at [Rat230_2] 1372528_at [RAE230A] 1372528_at [RG_U34A] AF089839_at [RG_U34A] AF091834_at [RG_U34C] rc_AI102069_at	AF189019 NM_021748 AF142097 CO404824 CO396794 CO396157 CO400338 CO399052 DV729189 CO385683 CO400607 DY320646 CO556129 CO389567 BQ202128 BQ200517 CA505196 CA511688 CA511226 CO396045 CA504198 CA506587 CV796824 CK358689 CA513303 CV120788 CB578073 AI102069 CB
Top1	ENSRNOG00000030310	Rn.91572	64550	NM_022615.1	NP_072137.1	[Rat230_2] 1369421_at [RAE230A] 1369421_at [Rat230_2] 1399046_at [RAE230A] 1399046_at [RG_U34A] AA848218_at [RT_U34] AA848218_at [RG_U34C] rc_AA819468_at	AF140782 NM_022615 CR753958 CR755167 CR753908 CR755219 EV766882 EV768702 EV776401 EV778410 EV777627 EV774680 CO560720 EV774347 CO561064 DY471845 CK359305 BU760301 CA503523 CA510576 CO570980 CK479131 BQ198752 CV077972 BQ781180 CO567672 CV117123 BP482865 DY
Ak3l1	ENSRNOG00000011630	Rn.1086	29223	NM_017135.3	NP_058831.1	[Rat230_2] 1398285_at [RAE230A] 1398285_at	BC087024 EX492138 EV773000 DY313092 CO403519 CK482202 CK480730 CK471368 DY308770 DY315909 CK479941 CO567014 CK473223 CO557857 CK474360 CK473238 CA512221 CO563247 CA505663 BQ782976 DV721530 D87809 NM_017135 DY561915 CB577555 BQ211041 AA891949 AI232493 CB60
Rbmx2
Prkaca	ENSRNOG00000005257	Rn.20	25636	XR_008807.1			BC129128 NM_001100922 AY375243 CB781509 CO574163 CK481052 CO386706 CO564815 CO394934 CK357716 CO396090 CD371816 CN543073 CN544684 AI007990 DV215911 DV213826 CB580830 DY473162 CO397920 AW915101 BQ208888 BP480403 CB781780 BQ200230 BG380883 BQ195705 BQ210697
Rhov	ENSRNOG00000013380	Rn.30047	171581	NM_138542.2	NP_612551.1	[Rat230_2] 1370627_at [RAE230A] 1370627_at [Rat230_2] 1397581_at [RAE230B] 1397581_at [RG_U34A] AF097887_at [RT_U34] AF097887_at	NM_138542 BC086990 AF097887 CK598256 CA505359 BP484105 BP475120 BF392615 BE101967 AI145489 BF387504 BF416022 CR463907 BF545909
Eif2ak3	ENSRNOG00000006069	Rn.24897	29702	NM_031599.1	NP_113787.1	[Rat230_2] 1368326_at [RAE230A] 1368326_at [RG_U34A] AF096835_at [RG_U34A] AF096835_g_at [RG_U34A] rc_AI639076_f_at [RG_U34A] U11071_f_at	AF096835 NM_031599 DV725018 CO558113 BP467735 CF109466 BI279476 CB578108 DV723722 DY471970 BP493606 CB719339 AA946249 AI177955 CB761814 CB797412 CB766250 AA894239 BF392514 AA894240 BE102169
Abcf2
Rars2
Stk38l
Sbk1	ENSRNOG00000019082	Rn.35152	113907	NM_147135.2 XR_008185.1	NP_671476.1		NM_147135 BC131843 EV765719 EX489020 EV779457 CO569057 DY311572 CA505198 CA511690 CK477172 DY315665 CK843111 CA512366 CB582555 CB582794 AI407506 BI289568 AI717083 BI296039 BE118706 CB720169 BG381719 AW529593 BG376149 BF391619 BG380994 BF409000 BI277024 CB
Ddx49
Rab5c
Csnk1a1	ENSRNOG00000017106	Rn.23810	113927	NM_053615.1	NP_446067.1	[Rat230_2] 1369312_a_at [RAE230A] 1369312_a_at [Rat230_2] 1394689_at [RAE230B] 1394689_at [RG_U34A] U77583_at	BC127486 CF110397 U77582 NM_053615 EV778047 EV767140 CO558242 CK479216 CK599772 CK475451 CO565735 CA511013 CK481105 CK475868 CK367274 DY317893 CV073666 CA505339 BQ203625 CV120967 CA512735 CK357820 CK356068 CV077343 CO812600 BM387173 AI172493 CA334254 BP50
Hnrnpa1
Ube1y1		Rn.217597	25225				EF690356 CK470773 CK598702
Adcy10	ENSRNOG00000003153	Rn.42892	59320	NM_021684.1	NP_067716.1	[Rat230_2] 1369337_at [RAE230A] 1369337_at [RG_U34A] AF081941_at	AF081941 NM_021684 CK468916 CR476002
Mapk15	ENSRNOG00000009336	Rn.42898	286997	NM_173331.2	NP_775453.1		AF078798 NM_173331 CK595177 CV107132 CK597789 CK604093 CV103759 CB725151
Kifc3	ENSRNOG00000014087	Rn.14753	307644			[Rat230_2] 1389374_at [RAE230A] 1389374_at [RG_U34A] AF035953_at [RG_U34A] rc_AA892369_at	BC128748 NM_001103352 EX489175 DN933825 CV106860 CK602204 CO400365 CK602339 CV104618 CO567170 BQ205698 CK366608 DY309662 CK845036 CK355369 CK474192 BI295100 CN541417 BE113398 CB580822 CB607668 CB613575 BQ207847 AA892369 BE096122 CB712744 CB728295 BF400593
Rod1	ENSRNOG00000016334	Rn.162818	83515	NM_031346.1	NP_112636.1	[Rat230_2] 1387432_at [RAE230A] 1387432_at [Rat230_2] 1395574_at [RAE230B] 1395574_at	AB023966 NM_031346 CO571153 CA508575 CB724653 DY309743 BU670767 BE117776 BF550279 AI555171 CB707748 CB772165 CB809751 AI111880 CB693267 BF545100
Mylk3
Mcm6	ENSRNOG00000003703	Rn.33226	29685			[Rat230_2] 1371074_a_at [RAE230A] 1371074_a_at [RG_U34A] rc_AI639082_s_at [RG_U34A] U17565_at [RG_U34A] U17565_g_at	NM_017287 U17565 EV766547 EV766998 EV767933 EV773805 EV779605 EV766384 CO560116 EV767418 CF109502 DY310446 DY318306 CD373304 DY321214 BQ202067 CA505103 DY309259 CA511591 BQ194934 BG375821 EB478526 BI292699 DY319153 CD372506 CB737064 CN544213 CD371511 BF54
Myh8
Prkg1
Vdac1	ENSRNOG00000006375	Rn.54594	83529	NM_031353.1 XR_007723.1	NP_112643.1		AB039662 NM_031353 BC072484 BC087573 BC104684 BC127491 BC087657 AF048828 BC060558 EV762882 EV762926 AF268467 EX305675 EV775086 CK599718 CK482685 CK481800 CO572654 CK483630 DY315964 CK480154 CK481493 CO559196 CK481140 CK481933 DN948730 CK483394 CO389951 CK
Rab22a
Pik3cb	ENSRNOG00000016384	Rn.44268	85243	NM_053481.1	NP_445933.1	[Rat230_2] 1382174_at [RAE230B] 1382174_at [Rat230_2] 1383799_at [RAE230B] 1383799_at [Rat230_2] 1387847_at [RAE230A] 1387847_at [RG_U34A] AJ012482_at [RG_U34B] rc_AI013876_at [RG_U34C] rc_AI227996_at	AJ012482 NM_053481 CV107839 CO401718 CB580267 CB580887 BP488625 BP476864 CA334572 CB701799
Ripk3	ENSRNOG00000020465	Rn.7110	246240	NM_139342.1	NP_647558.1	[Rat230_2] 1370422_at [RAE230A] 1370422_at [RG_U34A] AF036537_at [RG_U34A] AF036537_g_at	AF036537 NM_139342 CV118724 CV115708 CV075791 CO570767 CO563823 BQ198962 BQ196687 AW915627 BF407168 BF557893 CR473067 BF408246 AA900927 H34279 AA996723 AA894242 U94860 AI407928 DY310900
Rab5b
Rhot1
Rnf135		Rn.7462	303350				BC129123 NM_001107026 BC087718 NM_001012010 AY539935 EV764612 EV768797 EV762767 EX489094 EV776446 DV727016 CO404943 EV778813 CK601462 DY319149 CO387019 CO386112 DV724966 DY317019 DY309705 CK475099 CO385616 CV106612 CO564308 CO390293 CV104536 DY315521 DY31
Ephb2
Sfrs4
Tra2a
Brsk1
Srpk2
Uba2
Plk4
Ddx27	ENSRNOG00000008081	Rn.206923	362274			[Rat230_2] 1385471_at [RAE230B] 1385471_at [Rat230_2] 1397551_at [RAE230B] 1397551_at	XM_342582 BC088338 EV763838 EV764646 CO401890 CK603802 CK599944 CK843552 CO555427 DY321267 CK357361 CB327199 CO555178 CK366612 CO563386 CB323625 CB328347 CV797050 CA508049 CF114242 BQ206789 BQ204488 BQ206961 CN544762 BE107386 BG373974 BF565792 AW531845 CB
LOC689116	ENSRNOG00000001746|ENSRNOG00000038611	Rn.204538	689116				NM_001109525 CF110007 CF110008 EV765270 EV776233 DN936848 DN934876 DN935403 DN948935 CO573946 CV114988 DN947879 CK472718 DN932759 DY315997 CD373221 CB325066 DY311492 DY316326 CO400062 CO560783 BI282103 BI282278 CA338841 DV213512 BI291993 AI136699 CB730883
Eef2	ENSRNOG00000020266	Rn.55145	29565	NM_017245.2 XR_006068.1 XR_008546.1	NP_058941.1		NM_017245 BC066661 Y07504 CF110932 CF110933 AF000576 EV764225 EV769227 EV765865 EV767774 K03502 EV765842 EV767297 EV762382 EV773252 EV768199 EV776645 EV778510 EV765597 EV776307 EV768691 EV772991 EV775237 EV777318 EV769386 EV773124 EV776866 EV780682 EX4930
RGD1563279
Arl6
Mapk11
Mcm5
Bbs10
Ddx31
Gnai2	ENSRNOG00000016592	Rn.3036	81664	NM_031035.2	NP_112297.1		NM_031035 BC078806 M17528 M12672 DY314992 DQ120472 DQ120471 EV764456 EV780353 EV780094 AY899210 EV778847 CO575632 EV762302 CO387087 CO392809 AY899211 DY309292 CV107850 CO566895 CO568183 CK475309 DN930644 CO392986 CO573251 CO566215 CO555909 DY566485 DN9489
RGD1563863
Stk24
LOC688393		Rn.16253	688393				EV768335 EV770527 XM_001066740 EV776818 CK597327 EV770471 DN937778 DY571655 DY315370 BU760198 DY308762 BQ200478 CA507563 CR756273 CR755007 CK845154 CA339626 CB582464 DV214733 CF108903 AW916138 CB544853 CB729790 BF390367 AI045553 BE101021 CB797354 AI706466
Kif20a
Prkci	ENSRNOG00000009652	Rn.1388	84006			[Rat230_2] 1373047_at [RAE230A] 1373047_at [Rat230_2] 1388251_at [RAE230A] 1388251_at [RG_U34C] rc_AI179206_at	XM_342223 AB020615 EV777178 CK469819 EX492256 EV779462 DN936015 CO401092 CO566242 DY565108 EV773311 CV103568 CK476072 CK367577 CV126415 DY308740 BQ203160 BQ781190 BQ205583 CF108453 BF284699 CD372186 AW918587 CB557561 CB576105 AI409931 CN540381 DV727212 AI
Atp1a2	ENSRNOG00000007290	Rn.1042	24212	NM_012505.1	NP_036637.1		M14512 NM_012505 BC085764 CO402406 CK602074 CK601429 CO400037 CK599371 CV463532 CK477301 CO394080 CO406067 CO395808 CV078595 CK367330 CO388151 CO399757 CO398164 BG666672 CK359721 CK359755 CF112266 CV795782 BI282908 CK844089 CA340668 CB781551 BF286042 BQ21
RGD1311612
Rab4a	ENSRNOG00000017467	Rn.3016	25532	NM_013019.2	NP_037151.2	[Rat230_2] 1370181_at [RAE230A] 1370181_at [RG_U34B] rc_AA850302_at [RG_U34A] X06890cds_at [RN_U34] X06890cds_at	NM_013019 BC062016 CK599834 CO558302 CO384819 DY313348 CK477308 BM986307 CK844225 BQ780643 CA338818 CF108705 BF281403 BF547676 BE111728 BE118395 BG381174 BF401345 BG373376 AA850302 AW141033 CB788436 AA850303 CB800477 CR464912 BE115200 AW527992 AA866249 BP
[truncated: 16,847 more rows]
