# Supplementary material for: GOAL: A software tool for assessing biological significance of genes groups
Source: BMC Bioinformatics. 2010 May 6;11:229. doi: 10.1186/1471-2105-11-229 (PMC2873542; doi:10.1186/1471-2105-11-229)
Supplement: Additional file 1 — GOAL jar file and GOAL user manual (GOAL-1.0.zip). [file 1471-2105-11-229-S1.ZIP › GOAL-1.0/Deployment/Data/goSynonyms/sgd.csv]

AAC1	NP_013772.1
AAC3	NP_009642.1
AAD10	NP_012689.1
AAD14	NP_014068.1
AAD15	NP_014477.1
AAD16	NP_116598.1
AAD3	NP_010032.1
AAD4	NP_010038.1
AAD6	NP_116599.1
AAH1	NP_014258.1
AAP1	NP_011913.1
AAR2	NP_009479.1
AAT1	NP_012816.1
AAT2	NP_013127.2
ABC1	NP_011396.1
ABD1	NP_009795.1
ABF1	NP_012810.1
ABF2	NP_013788.1
ABM1	NP_012642.1
ABP1	NP_010012.1
ABP140	NP_014882.2
ABZ1	NP_014431.1
ABZ2	NP_014016.1
ACA1	NP_010964.1
ACB1	NP_011551.1
ACC1	NP_014413.1
ACE2	NP_013232.1
ACF2	NP_013245.1
ACF4	NP_012616.1
ACH1	NP_009538.1
ACK1	NP_010078.1
ACM1	NP_015056.1
ACN9	NP_010799.1
ACO1	NP_013407.1
ACO2	NP_012335.1
ACP1	NP_012729.1
ACS1	NP_009347.1
ACS2	NP_013254.1
ACT1	NP_116614.1
ADA2	NP_010736.1
ADD37	NP_013909.1
ADD66	NP_012716.1
ADE1	NP_009409.1
ADE12	NP_014179.1
ADE13	NP_013463.1
ADE16	NP_013128.1
ADE17	NP_013839.1
ADE2	NP_014771.1
ADE3	NP_011720.1
ADE4	NP_014029.1
ADE5,7	NP_011280.1
ADE6	NP_011575.1
ADE8	NP_010696.1
ADH1	NP_014555.1
ADH2	NP_014032.1
ADH3	NP_013800.1
ADH4	NP_011258.1
ADH5	NP_009703.1
ADH6	NP_014051.1
ADH7	NP_010030.1
ADI1	NP_013722.1
ADK1	NP_010512.1
ADK2	NP_011097.1
ADO1	NP_012639.1
ADP1	NP_009937.2
ADR1	NP_010502.1
ADY2	NP_009936.1
ADY3	NP_010042.1
ADY4	NP_013328.1
AEP1	NP_013780.1
AEP2	NP_014009.1
AEP3	NP_015320.1
AFG1	NP_010862.1
AFG2	NP_013501.1
AFG3	NP_010933.1
AFI1	N/A
AFR1	NP_010370.1
AFT1	NP_011444.1
AFT2	NP_015122.1
AGA1	NP_014442.1
AGA2	NP_011483.1
AGC1	NP_015346.1
AGE1	NP_010812.1
AGE2	NP_012220.1
AGP1	NP_009905.3
AGP2	NP_009690.1
AGP3	NP_116600.1
AGX1	NP_116623.1
AHA1	NP_010500.1
AHC1	NP_014666.1
AHC2	NP_010005.1
AHP1	NP_013210.1
AI1	NP_009310.1
AI2	NP_009309.1
AI3	NP_009308.2
AI4	NP_009307.2
AI5_ALPHA	NP_009306.1
AI5_BETA	NP_009311.2
AIF1	NP_014472.1
YAL046C	NP_009353.1
YER087W	NP_011010.1
YER093C-A	NP_011019.1
YFR011C	NP_116666.1
YGL160W	NP_011355.1
YHL021C	NP_011842.1
YHR198C	NP_012068.1
YAL049C	NP_009350.1
YIL158W	NP_012108.1
YIR003W	NP_012268.1
YJL046W	NP_012489.2
YJL131C	NP_012404.1
YJR080C	NP_012614.1
YJR100C	NP_012634.1
YKL037W	NP_012887.1
YKR016W	NP_012941.1
YKR074W	NP_013000.1
YBR108W	NP_009666.2
YML030W	NP_013682.1
YML050W	NP_013662.1
YML087C	NP_013623.1
YMR003W	NP_013716.1
YMR157C	NP_013878.1
YNL100W	NP_014299.1
YNR018W	NP_014415.1
YOL053W	NP_014588.1
YBR194W	NP_009753.1
YOR215C	NP_014858.1
YOR286W	NP_014929.1
YPL099C	NP_015226.1
YPL158C	NP_015167.1
YPR004C	NP_015329.1
YHR199C	NP_012069.1
YBR262C	NP_009821.1
YDR063W	NP_010348.1
YDR493W	NP_010781.1
AIM9	N/A
AIP1	NP_013810.1
AIR1	NP_012186.1
AIR2	NP_010106.1
AKL1	NP_009615.1
AKR1	NP_010550.1
AKR2	NP_014677.1
ALA1	NP_014980.1
ALB1	NP_012413.1
ALD2	NP_013893.1
ALD3	NP_013892.1
ALD4	NP_015019.1
ALD5	NP_010996.1
ALD6	NP_015264.1
ALE1	NP_014818.1
ALF1	NP_014251.1
ALG1	NP_009668.1
ALG11	NP_014350.1
ALG12	NP_014427.1
ALG13	NP_011468.1
ALG14	NP_009626.1
ALG2	NP_011450.1
ALG3	NP_009471.1
ALG5	NP_015097.1
ALG6	NP_014644.1
ALG7	NP_009802.1
ALG8	NP_014710.1
ALG9	NP_014180.1
ALK1	NP_011494.1
ALK2	NP_009544.1
ALO1	NP_013624.1
ALP1	NP_014129.1
ALR1	NP_014511.1
ALR2	NP_116604.1
ALT1	NP_013190.1
ALT2	NP_010396.1
ALY1	NP_012946.1
ALY2	NP_012451.1
AMA1	NP_011741.3
AMD1	NP_013677.1
AMD2	NP_010528.1
AME1	NP_009770.1
YGR001C	NP_011515.2
AMN1	NP_009716.1
AMS1	NP_011359.1
ANB1	NP_012581.1
ANP1	NP_010878.1
YKL047W	NP_012877.1
YHR126C	NP_011994.1
ANT1	NP_015453.1
AOS1	NP_015506.1
APA1	NP_009880.2
APA2	NP_010819.1
APC1	NP_014227.1
APC11	NP_010276.1
APC2	NP_013228.1
APC4	NP_010403.1
APC5	NP_014892.1
APC9	NP_013203.1
APD1	NP_009709.1
APE2	NP_012765.2
APE3	NP_009845.2
APJ1	NP_014322.1
APL1	NP_012538.1
APL2	NP_012787.1
APL3	NP_009516.1
APL4	NP_015354.1
APL5	NP_015129.1
APL6	NP_011777.1
APM1	NP_015064.1
APM2	NP_011844.1
APM3	NP_009847.1
APM4	NP_014579.1
APN1	NP_012808.1
APN2	NP_009534.1
APP1	NP_014305.1
APQ12	NP_012224.1
APS1	NP_013271.1
APS2	NP_012592.1
APS3	NP_012510.1
APT1	NP_013690.1
APT2	NP_010729.1
AQR1	NP_014334.1
AQY1	NP_015518.1
AQY2	NP_013048.1
ARA1	NP_009707.1
ARA2	NP_013755.1
ARB1	NP_010953.1
ARC1	NP_011410.1
ARC15	NP_012202.1
ARC18	NP_013474.1
ARC19	NP_012912.1
ARC35	NP_014433.1
ARC40	NP_009793.1
ARD1	NP_011877.1
ARE1	NP_009978.1
ARE2	NP_014416.1
ARF1	NP_010089.1
ARF2	NP_010144.1
ARF3	NP_014737.1
ARG1	NP_014583.1
ARG2	NP_012464.1
ARG3	NP_012447.1
ARG4	NP_011882.1
ARG5,6	NP_010992.1
ARG8	NP_014501.1
ARG80	NP_013756.1
ARG81	NP_013610.1
ARG82	NP_010458.1
ARH1	NP_010664.1
ARK1	NP_014378.1
ARL1	NP_009723.1
ARL3	NP_015274.1
ARN1	NP_011823.1
ARN2	NP_011816.1
ARO1	NP_010412.1
ARO10	NP_010668.1
ARO2	NP_011367.1
ARO3	NP_010320.1
ARO4	NP_009808.1
ARO7	NP_015385.1
ARO8	NP_011313.1
ARO80	NP_010709.1
ARO9	NP_012005.1
ARP1	NP_011997.1
ARP10	NP_010391.1
ARP2	NP_010255.1
ARP3	NP_012599.1
ARP4	NP_012454.1
ARP5	NP_014339.1
ARP6	NP_013186.1
ARP7	NP_015359.1
ARP8	NP_014784.1
ARP9	NP_013747.1
ARR1	NP_015525.1
ARR2	NP_015526.1
ARR3	NP_015527.1
ART5	N/A
ARV1	NP_013343.1
ARX1	NP_010386.1
ASA1	N/A
ASC1	NP_013834.1
ASE1	NP_116582.1
ASF1	NP_012420.1
ASF2	NP_010084.1
ASG1	NP_012136.1
ASG7	NP_012365.2
ASH1	NP_012736.1
ASI1	NP_013837.1
ASI2	NP_014240.1
ASI3	NP_014390.1
ASK1	NP_012872.1
ASK10	NP_011611.1
ASM4	NP_010195.1
ASN1	NP_015471.1
ASN2	NP_011640.1
ASP1	NP_010607.1
ASP3-1	NP_013256.1
ASP3-2	NP_013256.1
ASP3-3	NP_013256.1
ASP3-4	NP_013256.1
ASR1	NP_015418.2
AST1	NP_009484.2
AST2	NP_011027.1
ATC1	NP_010470.1
ATE1	NP_011498.1
ATF1	NP_015022.1
ATF2	NP_011693.1
ATG1	NP_011335.1
ATG10	NP_013058.1
ATG11	NP_015374.1
ATG12	NP_009776.1
ATG13	NP_015511.1
ATG14	NP_009686.1
ATG15	NP_009994.2
ATG16	NP_013882.1
ATG17	NP_013527.1
ATG18	NP_444297.1
ATG19	NP_014559.1
ATG2	NP_014157.1
ATG20	NP_010170.1
ATG21	NP_015225.1
ATG22	NP_009892.1
ATG23	NP_013535.1
ATG26	NP_013290.1
ATG27	NP_012357.2
ATG29	NP_015159.1
ATG3	NP_014404.1
ATG4	NP_014176.2
ATG5	NP_015176.1
ATG7	NP_012041.1
ATG8	NP_009475.1
ATG9	NP_010132.1
ATH1	NP_015351.1
ATM1	NP_014030.1
ATO2	NP_014399.1
ATO3	NP_010672.1
ATP1	NP_009453.1
ATP10	NP_013497.1
ATP11	NP_014084.1
ATP12	NP_012355.1
ATP14	NP_013398.1
ATP15	NP_015052.1
ATP16	NP_010280.1
ATP17	NP_010665.1
ATP18	NP_013629.1
ATP19	NP_014564.1
ATP2	NP_012655.1
ATP20	NP_015345.1
ATP22	NP_010637.1
ATP23	NP_014417.1
ATP25	N/A
ATP3	NP_009595.1
ATP4	NP_015247.1
ATP5	NP_010584.1
ATP6	NP_009313.1
ATP7	NP_012909.1
ATP8	NP_009312.1
ATR1	NP_013591.1
ATS1	NP_009382.1
ATX1	NP_014140.1
ATX2	NP_014722.1
AUA1	NP_116645.1
AUR1	NP_012922.1
AUS1	NP_014654.1
AVL9	NP_013215.1
AVO1	NP_014563.1
AVO2	NP_013784.1
AVT1	NP_012534.1
AVT2	NP_010850.1
AVT3	NP_012776.1
AVT4	NP_014298.1
AVT5	NP_009464.2
AVT6	NP_011044.1
AVT7	NP_012178.1
AWA1	N/A
AXL1	NP_015447.1
AXL2	NP_012126.1
AYR1	NP_012142.1
AYT1	NP_013037.1
AZF1	NP_014756.1
AZR1	NP_011740.1
BAG7	NP_014777.1
BAP2	NP_009624.1
BAP3	NP_010331.1
BAR1	NP_012249.1
BAS1	NP_013025.1
BAT1	NP_012078.1
BAT2	NP_012682.1
BBC1	NP_012514.2
BBP1	NP_015068.1
BCD1	NP_011906.1
BCH1	NP_013964.1
BCH2	NP_012952.1
BCK1	NP_012440.1
BCK2	NP_011094.1
BCP1	NP_010648.1
BCS1	NP_010663.1
BCY1	NP_012231.1
BDF1	NP_013503.1
BDF2	NP_010213.1
BDH1	NP_009341.1
BDH2	NP_009340.1
BDP1	NP_014359.1
BDS1	NP_014478.1
BEM1	NP_009759.1
BEM2	NP_011082.1
BEM3	NP_015210.1
BEM4	NP_015164.1
BER1	N/A
BET1	NP_012262.1
BET2	NP_015502.1
BET3	NP_012994.1
BET4	NP_012503.2
BET5	NP_013634.1
BFA1	NP_012587.1
BFR1	NP_014841.1
BFR2	NP_010585.1
BGL2	NP_011798.1
BI2	NP_009318.1
BI3	NP_009317.1
BI4	NP_009316.1
BIG1	NP_011969.1
BIK1	NP_009901.1
BIM1	NP_010932.1
BIO1	N/A
BIO2	NP_011802.1
BIO3	NP_014456.1
BIO4	NP_014455.1
BIO5	NP_014454.1
BIO6	N/A
BIO7	N/A
BIO8	N/A
BIR1	NP_012622.1
BIT2	NP_009829.1
BIT61	NP_012477.1
BLM10	NP_116648.2
BMH1	NP_011104.1
BMH2	NP_010384.1
BMS1	NP_015107.1
BNA1	NP_012559.1
BNA2	NP_012612.1
BNA3	NP_012475.1
BNA4	NP_009454.1
BNA5	NP_013332.1
BNA6	NP_602317.1
BNA7	N/A
BNI1	NP_014128.1
BNI4	NP_014166.1
BNI5	NP_014233.1
BNR1	NP_012107.1
BNS1	NP_011746.1
BOI1	NP_009468.1
BOI2	NP_011039.1
BOP2	NP_013369.1
BOP3	NP_014356.1
BOR1	NP_014124.1
BOS1	NP_013179.1
BPH1	NP_009961.2
BPL1	NP_010140.1
BPT1	NP_013086.1
BRE1	NP_010209.1
BRE2	NP_013115.1
BRE4	NP_010050.1
BRE5	NP_014449.1
BRF1	NP_011762.1
BRL1	NP_011901.1
BRN1	NP_009455.2
BRO1	NP_015241.1
YHL010C	NP_011853.1
BRR1	NP_015382.1
BRR2	NP_011099.1
BRR6	NP_011267.1
BRX1	NP_014565.1
BSC1	NP_010247.1
BSC2	NP_010561.1
BSC4	NP_014130.1
BSC5	NP_014467.1
BSC6	NP_014504.1
BSD2	NP_009849.1
BSP1	NP_015497.1
BST1	NP_116628.1
BTN2	NP_011658.1
BTS1	NP_015256.1
BTT1	NP_010538.1
BUB1	NP_011704.1
BUB2	NP_013771.1
BUB3	NP_014669.1
BUD13	NP_011341.1
BUD14	NP_009408.2
BUD16	NP_010885.1
BUD17	NP_014424.1
BUD2	NP_012831.1
BUD20	NP_013175.1
BUD21	NP_014721.1
BUD22	NP_013727.1
BUD23	NP_009976.1
BUD25	NP_076437.1
BUD27	NP_683715.1
BUD3	NP_009914.2
BUD31	NP_009990.1
BUD32	NP_011778.1
BUD4	NP_012625.2
BUD5	NP_009967.2
BUD6	NP_013423.1
BUD7	NP_014943.1
BUD8	NP_013457.1
BUD9	NP_011555.1
BUG1	NP_010184.1
BUL1	NP_014002.1
BUL2	NP_013596.1
BUR2	NP_013327.1
BUR6	NP_011086.1
BYE1	NP_012921.1
BZZ1	NP_011982.1
YDR531W	NP_010820.1
CAC2	NP_013605.1
CAD1	NP_010711.1
CAF120	NP_014121.1
CAF130	NP_011650.1
CAF16	NP_116625.1
CAF20	NP_014919.1
CAF4	NP_012962.2
CAF40	NP_014111.1
CAJ1	NP_010967.1
CAK1	NP_116624.1
CAM1	NP_015277.1
CAN1	NP_010851.1
CAP1	NP_012918.1
CAP2	NP_012230.1
CAR1	NP_015214.1
CAR2	NP_013542.1
CAT2	NP_013670.1
CAT5	NP_014768.2
CAT8	NP_014007.1
CAX4	NP_011550.1
CBC2	NP_015147.1
CBF1	NP_012594.1
CBF2	NP_011656.1
CBF5	NP_013276.1
CBK1	NP_014238.1
CBP1	NP_012326.1
CBP2	NP_011825.1
CBP3	NP_015109.1
CBP4	NP_011690.1
CBP6	NP_009678.1
CBR1	NP_012221.2
CBS1	NP_010214.2
CBS2	NP_010483.1
CBT1	NP_012714.1
CCA1	NP_011095.1
CCC1	NP_013321.1
CCC2	NP_010556.1
CCE1	NP_012914.1
CCH1	NP_011733.1
CCL1	NP_015350.1
CCP1	NP_012992.1
CCR4	NP_009381.1
CCS1	NP_013752.1
CCT2	NP_012124.1
CCT3	NP_012520.1
CCT4	NP_010138.1
CCT5	NP_012598.1
CCT6	NP_010474.1
CCT7	NP_012424.1
CCT8	NP_012526.1
CCW12	NP_013211.1
CCW14	NP_013495.1
CCZ1	NP_009689.1
CDA1	NP_013410.1
CDA2	NP_013411.1
CDC1	NP_010468.1
CDC10	NP_009928.1
CDC11	NP_012610.1
CDC12	NP_011975.1
CDC123	NP_013316.1
CDC13	NP_010061.1
CDC14	NP_116684.1
CDC15	NP_009411.1
CDC16	NP_012903.1
CDC19	NP_009362.1
CDC20	NP_011399.1
CDC21	NP_014717.2
CDC23	NP_012036.1
CDC24	NP_009359.1
CDC25	NP_013413.1
CDC26	NP_116694.1
CDC27	NP_009469.1
CDC28	NP_009718.1
CDC3	NP_013418.1
CDC31	NP_014900.1
CDC33	NP_014502.1
CDC34	NP_010339.1
CDC36	NP_010116.1
CDC37	NP_010452.1
CDC39	NP_010017.2
CDC4	NP_116585.1
CDC40	NP_010652.1
CDC42	NP_013330.1
CDC43	NP_011360.1
CDC45	NP_013204.1
CDC48	NP_010157.1
CDC5	NP_013714.1
CDC50	NP_010018.1
CDC53	NP_010150.1
CDC55	NP_011325.1
CDC6	NP_012341.1
CDC60	NP_015165.1
CDC65	N/A
CDC7	NP_010267.1
CDC73	NP_013522.1
CDC8	NP_012591.1
CDC9	NP_010117.1
CDD1	NP_013346.1
CDH1	NP_011512.1
CDS1	NP_009585.1
CEF1	NP_013940.1
CEG1	NP_011385.1
CEM1	NP_010983.1
CEP3	NP_013891.1
CET1	NP_015096.1
CEX1	NP_014755.1
CFD1	NP_012263.1
CFT1	NP_010587.1
CFT2	NP_013216.1
CGI121	NP_013676.2
CGR1	NP_011486.1
CHA1	NP_001018030.1
CHA4	NP_013199.1
CHC1	NP_011309.1
CHD1	NP_011091.1
CHK1	NP_009833.1
CHL1	NP_015317.1
CHL4	NP_010540.1
CHO1	NP_010943.1
CHO2	NP_011673.1
CHS1	NP_014207.1
CHS2	NP_009594.1
CHS3	NP_009579.1
CHS5	NP_013434.1
CHS6	NP_012436.1
CHS7	NP_012011.1
CHZ1	NP_010947.2
CIA1	NP_010553.1
CIC1	NP_011919.1
CIK1	NP_013925.1
CIN1	NP_014994.1
CIN2	NP_015083.1
CIN4	NP_013858.1
CIN5	NP_014671.1
CIN8	NP_010853.2
CIS1	NP_010305.1
CIS3	NP_012377.1
CIT1	NP_014398.1
CIT2	NP_009931.1
CIT3	NP_015325.1
CKA1	NP_012229.1
CKA2	NP_014704.1
CKB1	NP_011496.1
CKB2	NP_014682.1
CKI1	NP_013234.1
CKS1	NP_009693.1
CLA4	NP_014101.1
CLB1	NP_011622.1
CLB2	NP_015444.1
CLB3	NP_010126.1
CLB4	NP_013311.1
CLB5	NP_015445.1
CLB6	NP_011623.1
CLC1	NP_011683.1
CLF1	NP_013218.1
CLG1	NP_011300.1
CLN1	NP_013926.1
CLN2	NP_015067.1
CLN3	NP_009360.1
CLP1	NP_014893.1
CLU1	NP_013725.1
CMC1	NP_012785.2
YBL059C-A	NP_031358.1
CMD1	NP_009667.1
CMK1	NP_116669.1
CMK2	NP_014626.1
CMP2	NP_013655.1
YDL156W	NP_010125.1
YOR093C	NP_014736.1
YPR013C	NP_015338.1
CMS1	N/A
CNA1	NP_013537.1
CNB1	NP_012731.1
CNE1	NP_009343.1
CNM67	NP_014174.1
CNN1	NP_116704.1
CNS1	NP_009713.1
COA1	NP_012109.1
COA2	N/A
COB	NP_009315.1
COF1	NP_013050.1
COG1	NP_011292.1
COG2	NP_011635.2
COG3	NP_011084.1
COG4	NP_015430.1
COG5	NP_014347.1
COG6	NP_014357.1
COG7	NP_011510.1
COG8	NP_013640.1
YER130C	NP_011056.1
COP1	NP_010136.1
COQ1	NP_009557.1
COQ10	NP_014635.1
COQ2	NP_014439.1
COQ3	NP_014545.2
COQ4	NP_010490.1
COQ5	NP_013597.1
COQ6	NP_011771.1
COQ9	NP_013302.1
COR1	NP_009508.1
COS1	NP_014063.1
COS10	NP_014473.1
COS111	NP_009762.1
COS12	NP_011251.1
COS2	NP_013574.1
COS3	NP_013574.1
COS4	NP_116593.1
COS5	NP_012695.1
COS6	NP_011811.1
COS7	NP_010033.1
COS8	NP_011815.1
COS9	NP_012703.1
COT1	NP_014961.1
COX1	NP_009305.1
COX10	NP_015153.1
COX11	NP_015193.1
COX12	NP_013139.1
COX13	NP_011324.1
COX14	NP_013577.1
COX15	NP_011068.1
COX16	NP_012531.1
COX17	NP_013092.1
COX18	NP_011576.1
COX19	NP_013082.1
COX2	NP_009326.1
COX20	NP_010517.1
COX23	NP_011984.1
COX3	NP_009328.1
COX4	NP_011328.1
COX5A	NP_014346.1
COX5B	NP_012155.1
COX6	NP_011918.1
COX7	NP_013983.1
COX8	NP_013499.1
COX9	NP_010216.1
COY1	NP_012742.1
CPA1	NP_014947.1
CPA2	NP_012643.1
CPD1	NP_011763.1
CPR1	NP_010439.1
CPR2	NP_011924.1
CPR3	NP_013633.1
CPR4	NP_009995.1
CPR5	NP_010590.1
CPR6	NP_013317.1
CPR7	NP_012566.1
CPR8	NP_014425.1
CPS1	NP_012363.1
CPT1	NP_014269.2
CRC1	NP_014743.1
CRD1	NP_010139.1
CRF1	NP_010509.1
CRG1	NP_012079.1
CRH1	NP_011705.1
CRM1	NP_011734.1
CRN1	NP_013533.1
CRP1	NP_012016.1
CRR1	NP_013314.1
CRS5	NP_014674.1
CRT10	NP_014578.1
CRZ1	NP_014371.1
CSE1	NP_011276.1
CSE2	NP_014407.1
CSE4	NP_012875.2
CSF1	NP_013188.1
CSG2	NP_009592.1
CSH1	NP_009719.1
CSI1	NP_013738.1
CSI2	NP_014636.1
CSL4	NP_014167.1
CSM1	NP_010009.1
CSM2	NP_012134.1
CSM3	NP_013763.1
CSM4	NP_015124.1
CSN12	NP_012617.1
CSN9	NP_010464.1
CSR1	NP_013484.1
CSR2	NP_015355.1
CST26	NP_009598.1
CST6	NP_012228.1
CST9	NP_013498.1
CTA1	NP_010542.1
CTF13	NP_013812.1
CTF18	NP_013795.1
CTF19	NP_015307.1
CTF3	NP_013485.1
CTF4	NP_015461.1
CTF8	NP_012061.1
CTH1	NP_010435.1
CTI6	NP_015144.1
CTK1	NP_012783.1
CTK2	NP_012528.1
CTK3	NP_013595.1
CTL1	NP_013905.1
CTM1	NP_011977.1
CTP1	NP_009850.1
CTR1	NP_015449.1
CTR2	NP_012045.1
CTR3	NP_013515.1
CTR86	NP_009983.1
CTR9	NP_014496.1
CTS1	NP_013388.1
CTS2	NP_010659.1
CTT1	NP_011602.2
CUE1	NP_013991.1
CUE2	NP_012833.1
CUE3	NP_011405.1
CUE4	NP_013607.1
CUE5	NP_014685.1
CUL3	NP_011517.1
CUP1-1	NP_011922.1
CUP1-2	NP_011922.1
CUP2	NP_011349.1
CUP5	NP_010887.1
CUP9	NP_015148.1
CUR1	N/A
CUS1	NP_013967.1
CUS2	NP_014113.1
CWC15	NP_010447.1
CWC2	NP_010072.1
CWC21	NP_010770.1
CWC22	NP_011794.1
CWC23	NP_011387.2
CWC24	NP_013427.1
CWC25	NP_014154.1
CWC27	NP_015261.1
CWH41	NP_011488.1
CWH43	NP_009943.2
CWP1	NP_012827.1
CWP2	NP_012826.1
CYB2	NP_013658.1
CYB5	NP_014288.1
CYC1	NP_012582.1
CYC2	NP_014680.2
CYC3	NP_009361.1
CYC7	NP_010875.1
CYC8	NP_009670.1
CYK3	NP_010166.1
CYM1	NP_010718.1
CYR1	NP_012529.1
CYS3	NP_009390.1
CYS4	NP_011671.1
CYT1	NP_014708.1
CYT2	NP_012836.1
DAD1	NP_010299.1
DAD2	NP_013009.1
DAD3	NP_631876.1
DAD4	NP_710144.1
DAK1	NP_013641.1
DAK2	NP_116602.1
DAL1	NP_012293.1
DAL2	NP_012295.1
DAL3	NP_012298.1
DAL4	NP_012294.1
DAL5	NP_012686.1
DAL7	NP_012297.1
DAL80	NP_012959.1
DAL81	NP_012289.1
DAL82	NP_014085.1
DAM1	NP_011628.2
DAN1	NP_012684.1
DAN2	NP_013138.1
DAN3	NP_009860.1
DAN4	NP_012685.1
DAP1	NP_015155.1
DAP2	NP_011893.1
YJL149W	NP_012386.1
YDR020C	NP_010303.1
DAT1	NP_013594.1
DBF2	NP_011606.1
DBF20	NP_015436.1
DBF4	NP_010337.1
DBP1	NP_015206.1
DBP10	NP_010253.1
DBP2	NP_014287.1
DBP3	NP_011437.1
DBP5	NP_014689.1
DBP6	NP_014436.1
DBP7	NP_012949.1
DBP8	NP_012039.1
DBP9	NP_013378.1
DBR1	NP_012773.1
DCC1	NP_009913.2
DCD1	NP_012014.1
DCG1	NP_012296.1
DCI1	NP_014823.1
DCN1	NP_013229.1
DCP1	NP_014492.1
DCP2	NP_014281.1
DCR2	NP_013465.1
DCS1	NP_013372.1
DCS2	NP_014816.2
DCW1	NP_012878.1
DDC1	NP_015130.1
DDI1	NP_011070.1
DDI2	NP_116594.1
DDI3	NP_116594.1
DDP1	NP_014806.1
DDR2	NP_014589.1
DDR48	NP_013897.1
DED1	NP_014847.1
DED81	NP_011883.1
DEF1	NP_012869.1
DEG1	NP_116655.1
DEM1	NP_009722.1
DEP1	NP_009389.2
DER1	NP_009760.1
DET1	N/A
DFG10	NP_012215.1
DFG16	NP_014673.1
DFG5	NP_013965.1
DFM1	NP_010699.1
DFR1	NP_014879.1
DGA1	NP_014888.1
DGK1	N/A
DGR1	N/A
DGR2	N/A
DHH1	NP_010121.1
DHR2	NP_012845.1
DIA1	NP_014047.1
DIA2	NP_014723.1
DIA3	NP_010260.1
DIA4	NP_011875.1
DIB1	NP_015407.1
DIC1	NP_013452.1
DID2	NP_012961.1
DID4	NP_012924.2
DIE2	NP_011743.1
DIF1	N/A
DIG1	NP_015276.1
DIG2	NP_010768.1
DIM1	NP_015057.1
DIN7	NP_010549.1
DIP2	NP_013230.1
DIP5	NP_015058.1
DIS3	NP_014621.1
DIT1	NP_010691.1
DIT2	NP_010690.1
DJP1	NP_012269.1
DLD1	NP_010107.1
DLD2	NP_010103.1
DLD3	NP_010843.1
DLS1	NP_012470.1
DLT1	NP_013845.1
DMA1	NP_011983.1
DMA2	NP_014283.1
DMC1	NP_011106.1
DML1	NP_013938.1
YGR150C	NP_011666.1
DNA2	NP_012034.1
DNF1	NP_011093.1
DNF2	NP_010378.1
DNF3	NP_013885.1
DNL4	NP_014647.1
DNM1	NP_013100.1
DOA1	NP_012709.1
DOA4	NP_010354.1
DOC1	NP_011274.2
DOG1	NP_011910.1
DOG2	NP_011909.1
DOM34	NP_014397.1
DON1	NP_010559.1
DOP1	NP_010425.1
DOS2	NP_010353.1
DOT1	NP_010728.1
DOT5	NP_012255.1
DOT6	NP_011012.1
DPB11	NP_012445.1
DPB2	NP_015501.2
DPB3	NP_009837.1
DPB4	NP_010406.1
DPH1	NP_012163.1
DPH2	NP_012730.1
DPH5	NP_013273.1
DPL1	NP_010580.1
DPM1	NP_015509.1
DPP1	NP_010570.1
DPS1	NP_013083.1
DRE2	NP_012997.1
YGR093W	NP_011607.1
DRS1	NP_013093.1
DRS2	NP_009376.1
DSD1	NP_011319.2
DSE1	NP_011050.1
DSE2	NP_012012.1
DSE3	NP_014907.1
DSE4	NP_014465.1
DSF1	NP_010844.1
DSF2	NP_009561.1
DSK2	NP_014003.1
DSL1	NP_014141.1
DSN1	NP_012275.1
DSS1	NP_014014.1
DSS4	NP_015342.1
DST1	NP_011472.1
DTD1	NP_010062.1
DTR1	NP_009739.1
YOL087C	NP_014554.1
DUG1	NP_116702.1
DUG2	NP_009840.1
DUG3	NP_014208.1
DUN1	NP_010182.1
DUO1	NP_011454.1
DUR1,2	NP_009767.1
DUR3	NP_011847.1
DUS1	NP_013631.1
DUS3	NP_013505.2
DUS4	NP_013509.1
DUT1	NP_009811.1
DYN1	NP_012980.1
DYN2	NP_010712.1
DYN3	NP_014028.1
DYS1	NP_011935.1
EAF1	NP_010646.2
EAF3	NP_015348.1
EAF5	NP_010897.1
EAF6	NP_012615.1
EAF7	NP_014263.1
EAP1	NP_012718.1
EAR1	N/A
EBP2	NP_012749.1
EBS1	NP_010492.1
ECI1	NP_013386.1
ECM1	NP_009342.1
ECM10	NP_010884.1
ECM11	NP_010734.1
ECM12	NP_011886.1
ECM13	NP_009510.1
ECM14	NP_012000.1
ECM15	NP_009554.1
ECM16	NP_013847.1
ECM17	NP_116579.1
ECM18	NP_010410.1
ECM19	NP_013494.1
ECM2	NP_009621.1
ECM21	NP_009449.1
ECM22	NP_013329.1
ECM23	NP_015304.1
ECM25	NP_012334.1
ECM27	NP_012640.1
ECM29	NP_011833.1
ECM3	NP_014735.1
ECM30	NP_013540.1
ECM31	NP_009735.1
ECM32	NP_011103.1
ECM33	NP_009634.1
ECM34	NP_011820.1
ECM37	NP_012120.1
ECM38	NP_013402.1
ECM4	NP_013002.1
ECM40	NP_013778.1
ECM5	NP_013901.1
ECM7	NP_013548.1
ECM8	NP_009632.1
ECM9	NP_012929.2
ECO1	NP_116683.1
EDC1	NP_011293.1
EDC2	NP_010952.1
EDC3	NP_010901.1
EDE1	NP_009506.1
EDS1	NP_009589.1
EEB1	NP_015230.1
EFB1	NP_009398.1
EFG1	N/A
EFR3	NP_013939.1
EFT1	NP_014776.1
EFT2	NP_014776.1
EGD1	NP_015288.1
EGD2	NP_012063.1
EGT2	NP_014072.1
EHD3	NP_010321.1
EHT1	NP_009736.1
EKI1	NP_010431.1
ELA1	NP_014169.1
ELC1	NP_015279.1
ELF1	NP_012762.1
ELG1	NP_014787.1
ELM1	NP_012876.1
ELO1	NP_012339.1
ELP2	NP_011716.1
ELP3	NP_015239.1
ELP4	NP_015224.1
ELP6	NP_014043.1
YCL045C	NP_009884.1
YJR088C	NP_012621.1
YGL231C	NP_011283.1
YLL014W	NP_013087.1
EMG1	NP_013287.1
EMI1	NP_010800.1
EMI2	NP_010804.1
EMI5	NP_014570.1
EMP24	NP_011315.1
EMP46	NP_013181.1
EMP47	NP_116606.1
EMP70	NP_013184.1
EMT1	N/A
EMT2	N/A
EMT3	N/A
EMT4	N/A
EMT5	N/A
ENA1	NP_010325.1
ENA2	NP_010324.1
ENA5	NP_010323.1
ENB1	NP_014484.1
END3	NP_014315.1
ENO1	NP_011770.1
ENO2	NP_012044.1
ENP1	NP_009806.1
ENP2	NP_011661.1
ENS2	N/A
ENT1	NP_010120.1
ENT2	NP_013307.1
ENT3	NP_012659.1
ENT4	NP_013062.1
ENT5	NP_010437.1
YPL236C	NP_015088.1
EOS1	NP_014319.1
EPL1	NP_116629.1
EPS1	NP_012261.1
EPT1	NP_011991.1
ERB1	NP_013764.1
ERD1	NP_010702.1
ERD2	NP_009513.1
ERF2	NP_013347.1
ERG1	NP_011691.1
ERG10	NP_015297.1
ERG11	NP_011871.1
ERG12	NP_013935.1
ERG13	NP_013580.1
ERG2	NP_013929.1
ERG20	NP_012368.1
ERG24	NP_014119.1
ERG25	NP_011574.1
ERG26	NP_011514.1
ERG27	NP_013201.1
ERG28	NP_010962.1
YMR134W	NP_013853.1
ERG3	NP_013157.1
ERG4	NP_011503.1
ERG5	NP_013728.1
ERG6	NP_013706.1
ERG7	NP_011939.1
ERG8	NP_013947.1
ERG9	NP_012060.1
ERI1	NP_690846.1
ERJ5	NP_116699.1
YJR054W	NP_012588.1
ERO1	NP_013576.1
ERP1	NP_009402.1
ERP2	NP_009395.1
ERP3	NP_010266.1
ERP4	NP_014659.1
ERP5	NP_011978.1
ERP6	NP_011513.1
ERR1	NP_015042.1
ERR2	NP_015042.1
ERR3	NP_014056.1
ERS1	NP_010000.1
YBR239C	NP_009798.1
ERV1	NP_011543.2
ERV14	NP_011461.1
ERV15	NP_009769.1
ERV2	NP_015362.1
ERV25	NP_013701.1
ERV29	NP_011800.1
ERV41	NP_013644.1
ERV46	NP_009358.1
ESA1	NP_014887.1
ESBP6	NP_014274.1
ESC1	NP_013946.1
ESC2	NP_010650.1
ESC8	NP_014625.1
ESF1	NP_010653.1
ESF2	NP_014452.1
YIL151C	NP_012115.1
YKR096W	NP_013022.1
ESP1	NP_011612.1
ESS1	NP_012551.2
EST1	NP_013334.1
EST2	NP_013422.1
EST3	NP_012256.1
ETR1	NP_009582.1
EUG1	NP_010806.1
EXG1	NP_013403.1
EXG2	NP_010547.1
EXO1	NP_014676.1
EXO70	NP_012450.1
EXO84	NP_009660.1
FAA1	NP_014962.1
FAA2	NP_010931.1
FAA3	NP_012257.1
FAA4	NP_013974.1
FAB1	NP_116674.1
FAD1	NP_010239.1
FAF1	NP_012245.1
FAL1	NP_010304.1
FAP1	NP_014375.1
FAP7	NP_010115.1
FAR1	NP_012378.1
FAR10	NP_013339.1
FAR11	NP_014272.1
FAR3	NP_013767.1
FAR7	NP_116663.1
FAR8	NP_013742.1
FAS1	NP_012739.1
FAS2	NP_015093.1
FAT1	NP_009597.2
FAU1	NP_011110.1
FBA1	NP_012863.1
FBP1	NP_013481.1
FBP26	NP_012380.1
FCF1	NP_010626.1
FCF2	NP_013152.1
FCP1	NP_014004.1
FCY1	NP_015387.1
FCY2	NP_010976.1
FCY21	NP_010981.1
FCY22	NP_010982.1
FDH1	NP_015033.1
FDH2	N/A
FEN1	NP_009963.1
FEN2	NP_009957.1
FES1	NP_009659.1
FET3	NP_013774.1
FET4	NP_014052.1
FET5	NP_116612.1
FHL1	NP_015429.1
FIG1	NP_009596.1
FIG2	NP_010013.2
FIG4	NP_014074.1
FIN1	NP_010415.1
FIP1	NP_012626.1
FIR1	NP_010949.2
FIS1	NP_012199.1
FIT1	NP_010823.1
FIT2	NP_015027.1
FIT3	NP_015028.1
FKH1	NP_012135.1
FKH2	NP_014331.1
FKS1	NP_013446.1
FKS3	NP_014036.1
FLC1	NP_015103.1
FLC2	NP_009348.1
FLC3	NP_011376.1
FLD1	N/A
FLO1	NP_009424.1
FLO10	NP_013028.1
FLO5	NP_012081.1
FLO8	NP_011034.1
FLO9	NP_009338.1
FLP1	NP_040488.1
FLR1	NP_009562.1
FLX1	NP_012132.1
FMC1	NP_012168.1
FMN1	NP_010522.1
FMO1	NP_012046.2
FMP10	NP_011109.1
FMP16	NP_010355.1
FMP21	NP_009828.2
FMP23	NP_009603.1
FMP25	NP_013178.1
FMP27	NP_013559.1
FMP30	NP_015222.1
FMP32	NP_116608.1
FMP33	NP_012374.1
FMP37	NP_011435.1
FMP40	NP_015102.1
FMP41	NP_014231.1
YMR221C	NP_013948.1
FMP43	NP_011759.1
FMP45	NP_010059.1
FMP46	NP_012975.1
FMP48	NP_011566.1
FMP52	NP_010919.1
FMS1	NP_013733.1
FMT1	NP_009540.2
FOB1	NP_010395.1
FOL1	NP_014143.2
FOL2	NP_011783.1
FOL3	NP_013831.1
FOX2	NP_012934.1
FPK1	N/A
FPR1	NP_014264.1
FPR2	NP_010807.1
FPR3	NP_013637.1
FPR4	NP_013554.1
FPS1	NP_013057.1
FRA1	N/A
FRA2	N/A
FRE1	NP_013315.1
FRE2	NP_012702.1
FRE3	NP_015026.1
FRE4	NP_014458.1
FRE5	NP_015029.1
FRE6	NP_013049.1
FRE7	NP_014489.2
FRE8	NP_013148.1
FRM2	NP_009904.2
FRQ1	NP_010661.1
FRS1	NP_013161.1
FRS2	NP_116631.1
FRT1	NP_014969.1
FRT2	NP_009374.1
FSF1	NP_014914.1
FSH1	NP_011915.1
FSH2	NP_013949.1
FSH3	NP_014923.1
FSP2	NP_012096.1
FTH1	NP_009766.1
FTR1	NP_011072.1
FUI1	NP_009511.1
FUM1	NP_015061.1
FUN12	NP_009365.1
FUN14	NP_009394.1
FUN19	NP_009368.2
FUN26	NP_009380.1
FUN30	NP_009383.1
FUR1	NP_011996.2
FUR4	NP_009577.1
FUS1	NP_009903.2
FUS2	NP_013959.1
FUS3	NP_009537.1
FYV10	NP_012169.1
FYV12	NP_014826.1
FYV4	NP_011926.1
FYV6	NP_014266.1
FYV7	NP_013169.1
FYV8	NP_011712.1
FZF1	NP_011260.1
FZO1	NP_009738.1
GAA1	NP_013189.1
GAB1	NP_013564.1
GAC1	NP_014821.1
GAD1	NP_013976.1
GAL1	NP_009576.1
GAL10	NP_009575.1
GAL11	NP_014591.1
GAL2	NP_013182.1
GAL3	NP_010292.1
GAL4	NP_015076.1
GAL7	NP_009574.1
GAL80	NP_013661.1
GAL83	NP_010944.1
GAP1	NP_012965.1
GAR1	NP_011957.1
GAS1	NP_014038.1
GAS2	NP_013447.1
GAS3	NP_013942.1
GAS4	NP_014509.1
GAS5	NP_014612.1
GAT1	NP_116632.1
GAT2	NP_013856.1
GAT3	NP_013113.1
GAT4	NP_012278.1
GBP2	NP_009916.1
YPR115W	NP_015440.1
GCD1	NP_014903.1
GCD10	NP_014337.1
GCD11	NP_010942.1
GCD14	NP_012410.1
GCD2	NP_011597.1
GCD6	NP_010497.1
GCD7	NP_013394.1
GCN1	NP_011320.1
GCN2	NP_010569.1
GCN20	NP_116664.1
GCN3	NP_012951.1
GCN4	NP_010907.1
GCN5	NP_011768.1
GCR1	NP_015250.1
GCR2	NP_014200.1
GCS1	NP_010055.1
GCV1	NP_010302.1
GCV2	NP_013914.1
GCV3	NP_009355.2
GCY1	NP_014763.1
GDA1	NP_010872.1
GDB1	NP_015510.1
GDE1	NP_015215.1
GDH1	NP_015020.1
GDH2	NP_010066.1
GDH3	NP_009339.1
GDI1	NP_011062.1
GDS1	NP_015000.1
GDT1	NP_009746.1
GEA1	NP_012565.1
GEA2	NP_010892.1
GEF1	NP_012574.1
GEM1	NP_009351.1
GET1	NP_011495.1
GET2	NP_011006.2
GET3	NP_010183.1
YOR164C	NP_014807.1
GFA1	NP_012818.1
GFD1	NP_013982.1
GFD2	NP_009894.1
GGA1	NP_010645.1
GGA2	NP_011976.1
GGC1	NP_010083.1
GIC1	NP_011928.1
GIC2	NP_010595.1
GID7	NP_009891.1
GID8	NP_013854.1
GIM3	NP_014246.1
GIM4	NP_010913.2
GIM5	NP_013616.1
GIN4	NP_010795.1
GIP1	NP_009601.1
GIP2	NP_010974.1
GIP3	NP_015188.1
GIP4	NP_009371.1
GIR2	NP_010436.1
GIS1	NP_010381.1
GIS2	NP_014144.1
GIS3	NP_013195.1
GIS4	NP_013708.1
GIT1	NP_010022.1
GLC3	NP_010905.1
GLC7	NP_011059.1
GLC8	NP_014042.1
GLE1	NP_010074.1
GLE2	NP_011033.1
GLG1	NP_012984.2
GLG2	NP_012398.1
GLK1	NP_009890.1
GLN1	NP_015360.1
GLN3	NP_010958.1
GLN4	NP_014811.1
GLO1	NP_013710.1
GLO2	NP_010558.1
GLO3	NP_011048.1
GLO4	NP_014683.1
GLR1	NP_015234.1
GLT1	NP_010110.1
GLY1	NP_010868.1
GMH1	NP_012955.1
GNA1	NP_116637.1
GND1	NP_012053.1
GND2	NP_011772.1
GNP1	NP_010796.1
GNT1	NP_014965.1
GON7	NP_012351.1
GOR1	NP_014125.1
GOS1	NP_011832.1
GOT1	NP_014020.1
GPA1	NP_011868.1
GPA2	NP_010937.1
GPB1	NP_015016.1
GPB2	NP_009345.2
GPD1	NP_010262.1
GPD2	NP_014582.1
GPG1	NP_011394.1
GPH1	NP_015486.1
GPI1	NP_011732.1
GPI10	NP_011373.1
GPI11	NP_010588.1
GPI12	NP_014008.1
GPI13	NP_013069.1
GPI14	NP_012547.2
GPI15	NP_014360.2
GPI16	NP_012058.1
GPI17	NP_010722.1
GPI18	NP_009558.1
GPI19	NP_010725.1
GPI2	NP_015249.1
GPI8	NP_010618.1
GPM1	NP_012770.1
GPM2	NP_010263.1
GPM3	NP_014585.1
GPR1	NP_010249.1
GPT2	NP_012993.1
GPX1	NP_012899.1
GPX2	NP_009803.1
GRC3	NP_013065.1
GRE1	NP_015101.1
GRE2	NP_014490.1
GRE3	NP_011972.1
GRH1	NP_010805.1
GRR1	NP_012623.1
GRS1	NP_009679.1
GRS2	NP_015406.1
GRX1	NP_009895.1
GRX2	NP_010801.1
GRX3	NP_010383.1
GRX4	NP_011101.1
GRX5	NP_015266.1
GRX6	NP_009570.1
GRX7	NP_010274.1
GRX8	N/A
GSC2	NP_011546.1
GSF2	NP_013664.1
GSG1	NP_010393.1
GSH1	NP_012434.1
GSH2	NP_014593.1
GSM1	NP_012432.1
GSP1	NP_013396.1
GSP2	NP_014828.1
GSY1	NP_116670.1
GSY2	NP_013359.1
GTB1	NP_010507.1
GTO1	NP_011670.1
GTO3	NP_013977.1
GTR1	NP_013585.1
GTR2	NP_011679.1
GTS1	NP_011334.1
GTT1	NP_012304.1
GTT2	NP_013040.1
GTT3	NP_010899.1
GUA1	NP_013944.1
GUD1	NP_010043.1
GUF1	NP_013392.1
GUK1	NP_010742.1
GUP1	NP_011431.1
GUP2	NP_015135.1
GUS1	NP_011269.2
GUT1	NP_011831.1
GUT2	NP_012111.1
GVP36	NP_012223.1
GWT1	NP_012444.2
GYL1	NP_013917.1
GYP1	NP_014713.1
GYP5	NP_015075.1
GYP6	NP_012491.1
GYP7	NP_010047.1
GYP8	NP_444296.1
GZF3	NP_012425.1
HAA1	NP_015333.1
HAC1	NP_116622.1
HAL1	NP_015330.1
HAL5	NP_012370.1
HAL9	NP_014552.1
HAM1	NP_012603.1
HAP1	NP_013357.1
HAP2	NP_011277.1
HAP3	NP_009532.1
HAP4	NP_012813.1
HAP5	NP_015003.1
HAS1	NP_014017.1
HAT1	NP_015324.1
HAT2	NP_010858.1
HBN1	NP_065436.1
HBS1	NP_013010.1
HBT1	NP_010058.1
HCA4	NP_012501.1
HCH1	NP_014118.1
HCM1	NP_009991.2
HCR1	NP_013293.1
HCS1	NP_012908.1
HDA1	NP_014377.1
HDA2	NP_010581.1
HDA3	NP_015505.1
HED1	NP_001035220.1
HEF3	NP_014384.1
HEH2	NP_010746.1
HEK2	NP_009521.1
HEM1	NP_010518.1
HEM12	NP_010332.1
HEM13	NP_010329.1
HEM14	NP_010930.1
HEM15	NP_014819.1
HEM2	NP_011475.1
HEM3	NP_010076.1
HEM4	NP_014921.1
HER1	N/A
HER2	N/A
HES1	NP_014880.1
HFA1	NP_013934.1
HFD1	NP_013828.1
HFI1	NP_015069.1
HFM1	NP_011263.2
HGH1	NP_011703.1
HHF1	NP_009563.1
HHF2	NP_009563.1
HHO1	NP_015198.1
HHT1	NP_009564.1
HHT2	NP_009564.1
HIF1	NP_013078.1
HIM1	NP_010603.1
HIP1	NP_011707.1
HIR1	NP_009545.1
HIR2	NP_014681.1
HIR3	NP_012674.1
HIS1	NP_010975.1
HIS2	NP_116681.1
HIS3	NP_014845.1
HIS4	NP_009900.2
HIS5	NP_012150.1
HIS6	NP_012244.1
HIS7	NP_009807.1
HIT1	NP_012589.1
HKR1	NP_010708.1
HLJ1	NP_013884.1
HLR1	NP_010817.1
HMF1	NP_010978.1
HMG1	NP_013636.1
HMG2	NP_013555.1
HMI1	NP_014546.1
HMLALPHA1	NP_009869.3
HMLALPHA2	NP_009868.3
HMO1	NP_010459.1
HMRA1	NP_010021.1
HMRA2	NP_009868.3
HMS1	NP_014675.1
HMS2	NP_012681.1
HMT1	NP_009590.1
HMX1	NP_013306.2
HNM1	NP_011438.1
HNT1	NP_010158.1
HNT2	NP_010591.1
HNT3	NP_014901.1
HO	NP_010054.1
HOC1	NP_012609.1
HOF1	NP_013746.1
HOG1	NP_013214.1
HOL1	NP_014453.1
HOM2	NP_010442.1
HOM3	NP_010972.1
HOM6	NP_012673.1
HOP1	NP_012193.1
HOP2	NP_011482.2
HOR2	NP_010984.1
HOR7	NP_013978.1
HOS1	NP_015393.1
HOS2	NP_011321.1
HOS3	NP_015209.1
HOS4	NP_012154.1
HOT1	NP_013895.1
HOT13	NP_012839.1
HPA2	NP_015519.1
HPA3	NP_010848.1
HPC2	NP_009774.2
HPF1	NP_014487.1
HPR1	NP_010422.1
HPT1	NP_010687.1
HRA1	N/A
HRB1	NP_014394.2
HRD1	NP_014630.1
HRD3	NP_013308.1
HRK1	NP_014910.1
HRP1	NP_014518.1
HRQ1	NP_010577.1
HRR25	NP_015120.1
HRT1	NP_014508.1
HRT3	NP_013198.1
HSC82	NP_013911.1
HSE1	NP_011861.1
HSF1	NP_011442.1
HSH155	NP_014015.1
HSH49	NP_014964.1
HSK3	NP_690844.1
HSL1	NP_012821.1
HSL7	NP_009691.1
HSM3	NP_009831.1
HSP10	NP_014663.1
HSP104	NP_013074.1
HSP12	NP_116640.1
HSP150	NP_012376.3
HSP26	NP_009628.1
HSP30	NP_009950.1
HSP31	NP_010822.1
HSP32	NP_015043.1
HSP33	NP_015036.1
HSP42	NP_010456.1
HSP60	NP_013360.1
HSP78	NP_010544.1
HSP82	NP_015084.1
HST1	NP_014573.1
HST2	NP_015310.1
HST3	NP_014668.1
HST4	NP_010477.1
HSV2	NP_011739.1
HSX1	N/A
HTA1	NP_010511.1
HTA2	NP_009552.1
HTB1	NP_010510.1
HTB2	NP_009553.1
HTD2	NP_011934.1
HTL1	NP_009949.1
HTS1	NP_015358.1
HTZ1	NP_014631.1
HUA1	NP_011784.1
HUA2	NP_014927.1
HUB1	NP_014430.1
HUG1	NP_219498.1
HUL4	NP_012570.1
HUL5	NP_011374.1
HUR1	NP_011347.1
HUT1	NP_015080.1
HVG1	NP_010956.1
HXK1	NP_116711.1
HXK2	NP_011261.1
HXT1	NP_011962.1
HXT10	NP_116644.1
HXT11	NP_014486.1
HXT12	N/A
HXT13	NP_010845.1
HXT14	NP_014081.1
HXT15	NP_010036.1
HXT16	NP_012692.1
HXT17	NP_014470.1
HXT2	NP_013724.1
HXT3	NP_010632.1
HXT4	NP_011960.1
HXT5	NP_011964.1
HXT6	NP_010630.1
HXT7	NP_010629.1
HXT8	NP_012321.1
HXT9	NP_012316.1
HYM1	NP_012732.1
HYP2	NP_010880.1
HYR1	NP_012303.1
IAH1	NP_014769.1
IBA57	N/A
IBD2	NP_014235.1
YGR273C	NP_011789.1
YMR295C	NP_014024.1
ICE2	NP_012176.1
ICL1	NP_010987.1
ICL2	NP_015331.1
YER078C	NP_011001.1
ICS2	NP_009715.2
ICS3	NP_012458.1
ICT1	NP_013200.1
ICY1	NP_013922.1
ICY2	NP_015073.1
IDH1	NP_014361.1
IDH2	NP_014779.1
IDI1	NP_015208.1
IDP1	NP_010217.1
IDP2	NP_013275.1
IDP3	NP_014389.1
IDS2	NP_012389.1
IES1	NP_116641.1
IES2	NP_014184.1
IES3	NP_013153.1
IES4	NP_014832.1
IES5	NP_011017.1
IES6	NP_010870.1
YBR159W	NP_009717.1
IFH1	NP_013324.1
IFM1	NP_014619.1
YNL157W	NP_014242.1
YHR132W-A	NP_036194.1
IKI1	NP_012057.1
IKI3	NP_013488.1
IKS1	NP_012478.1
ILM1	NP_012652.1
ILS1	NP_009477.1
ILV1	NP_011009.1
ILV2	NP_013826.1
ILV3	NP_012550.1
ILV5	NP_013459.1
ILV6	NP_009918.1
IMD2	NP_012088.1
IMD3	NP_013536.1
IMD4	NP_013656.1
IME1	NP_012627.1
IME2	NP_012429.1
IME4	NP_011323.1
IMG1	NP_009975.1
IMG2	NP_009996.2
IMH1	NP_013412.1
IML1	NP_012672.1
IML2	NP_012453.1
IML3	NP_009665.1
IMP1	NP_013870.1
IMP2	NP_013749.1
IMP2'	NP_012112.1
IMP3	NP_012018.1
IMP4	NP_014324.1
IMT1	N/A
IMT2	N/A
IMT3	N/A
IMT4	N/A
INH1	NP_010100.1
INM1	NP_011912.1
INM2	N/A
INN1	N/A
INO1	NP_012382.2
INO2	NP_010408.1
INO4	NP_014533.1
INO80	NP_011365.1
INP1	NP_013931.1
INP2	NP_013886.1
INP51	NP_012264.1
INP52	NP_014293.1
INP53	NP_014752.1
INP54	NP_014576.1
IOC2	NP_013196.1
IOC3	NP_116668.1
IOC4	NP_013758.1
IPI1	NP_011953.1
IPI3	NP_014217.1
IPK1	NP_010601.1
IPL1	NP_015115.1
IPP1	NP_009565.1
IPT1	NP_010357.1
IQG1	NP_015082.1
IRA1	NP_009698.1
IRA2	NP_014560.1
IRC10	NP_014627.1
IRC15	NP_015308.1
IRC18	NP_012497.1
IRC19	NP_013067.1
IRC20	NP_013348.1
IRC21	NP_013789.1
IRC22	NP_010915.1
IRC23	NP_014687.1
IRC24	NP_012302.1
IRC25	NP_013121.1
IRC3	NP_010619.1
IRC4	NP_010829.1
IRC5	NP_116696.2
IRC6	NP_116701.1
IRC7	NP_116714.1
IRC8	NP_012484.1
IRE1	NP_011946.1
IRR1	NP_012238.1
IRS4	NP_012944.1
ISA1	NP_013073.1
ISA2	NP_015392.1
ISC1	NP_010935.1
ISC10	NP_011107.1
ISD11	NP_010968.1
ISF1	NP_013798.1
ISM1	NP_015285.1
ISN1	NP_014798.1
ISR1	NP_015431.1
IST1	NP_014134.1
IST2	NP_009643.2
IST3	NP_012270.1
ISU1	NP_015190.1
ISU2	NP_014869.1
ISW1	NP_009804.1
ISW2	NP_014948.1
ISY1	NP_012584.1
ITC1	NP_011382.1
ITR1	NP_010785.1
ITR2	NP_014538.2
ITT1	NP_013643.1
IVY1	NP_010515.1
IWR1	NP_010168.4
IXR1	NP_012893.1
IZH1	NP_010780.1
IZH2	NP_014641.2
IZH3	NP_013123.1
IZH4	NP_014540.1
JAC1	NP_011497.1
JEM1	NP_012462.1
JEN1	NP_012705.1
JHD1	NP_010971.1
JHD2	NP_012653.1
JID1	NP_015386.1
JIP4	NP_010763.2
JIP5	NP_015495.2
JJJ1	NP_014172.1
JJJ2	NP_012373.2
JJJ3	NP_012631.1
JLP1	NP_013043.1
JLP2	NP_013851.1
JNM1	NP_014022.1
JSN1	NP_012624.1
KAE1	NP_012964.2
KAP104	NP_009573.1
KAP114	NP_011273.1
KAP120	NP_015200.1
KAP122	NP_011499.1
KAP123	NP_011035.1
KAP95	NP_013451.1
KAR1	NP_014211.1
KAR2	NP_012500.1
KAR3	NP_015467.1
KAR4	NP_009876.1
KAR5	NP_013781.1
KAR9	NP_015054.1
KCC4	NP_009907.2
KCS1	NP_010300.1
KEG1	NP_116700.1
YDR367W	NP_010655.1
KEL1	NP_012028.1
KEL2	NP_011754.1
KEL3	NP_015060.1
KEM1	NP_011342.1
KES1	NP_015180.1
KEX1	NP_011312.1
KEX2	NP_014161.1
KGD1	NP_012141.1
KGD2	NP_010432.1
KHA1	NP_012441.1
KHR1	N/A
KHS1	N/A
KIC1	NP_011970.1
KIN1	NP_010407.1
KIN2	NP_013197.1
KIN28	NP_010175.1
KIN3	NP_009410.1
KIN4	NP_014876.1
KIN82	NP_010015.2
KIP1	NP_009490.1
KIP2	NP_015170.1
KIP3	NP_011299.1
KKQ8	NP_012753.2
KNH1	NP_010234.1
KNS1	NP_013081.1
KOG1	NP_012056.1
KRE1	NP_014077.1
KRE11	NP_011682.1
KRE2	NP_010771.1
KRE27	NP_012237.1
KRE29	NP_010955.1
KRE33	NP_014267.1
KRE5	NP_014981.1
KRE6	NP_015485.1
KRE9	NP_012361.1
KRI1	NP_014091.1
KRR1	NP_009872.1
KRS1	NP_010322.1
KSP1	NP_011950.1
KSS1	NP_011554.1
KTI11	NP_660100.1
KTI12	NP_012812.1
KTR1	NP_014742.1
KTR2	NP_012987.1
KTR3	NP_009764.1
KTR4	NP_009758.1
KTR5	NP_014369.1
KTR6	NP_015272.1
KTR7	NP_012181.1
LAA1	NP_012328.1
LAC1	NP_012917.1
LAG1	NP_011860.1
LAG2	NP_014617.1
LAP3	NP_014160.2
LAP4	NP_012819.1
LAS1	NP_012989.1
LAS17	NP_014824.1
LAS21	NP_012473.1
LAT1	NP_014328.1
LCB1	NP_014025.1
LCB2	NP_010347.1
LCB3	NP_012401.1
LCB4	NP_014814.1
LCB5	NP_013361.1
LCD1	NP_010787.1
LCP5	NP_011053.1
LDB16	NP_009922.2
LDB17	NP_010135.1
LDB18	NP_013051.1
LDB19	NP_014967.1
LDB7	NP_009547.2
LEA1	NP_015111.1
LEE1	NP_015271.1
LEM3	NP_014076.1
LEO1	NP_014766.1
LEU1	NP_011506.1
LEU2	NP_009911.2
LEU3	NP_013556.1
LEU4	NP_014295.1
LEU5	NP_011865.1
LEU9	NP_014751.1
LGE1	NP_015270.1
LHP1	NP_010232.1
LHS1	NP_012850.1
LIA1	NP_012604.1
LIF1	NP_011425.1
LIN1	NP_012026.1
LIP1	NP_014027.1
LIP2	NP_013340.1
LIP5	NP_014839.1
LOC1	NP_116656.1
LOH1	N/A
LOS1	NP_012717.1
LOT5	NP_012738.1
LOT6	NP_013111.1
LPD1	NP_116635.1
LPE10	NP_015265.1
LPP1	NP_010791.1
LPX1	N/A
YDL237W	NP_010044.1
YIL087C	NP_012179.1
YKL207W	NP_012715.3
YOR205C	NP_014848.1
LRE1	NP_009879.2
LRG1	NP_010041.1
LRO1	NP_014405.1
LRP1	NP_011949.1
LRS4	NP_010727.1
LSB1	NP_011652.1
LSB3	NP_219497.1
[truncated: 4,345 more rows]
