# Supplementary material for: GOAL: A software tool for assessing biological significance of genes groups
Source: BMC Bioinformatics. 2010 May 6;11:229. doi: 10.1186/1471-2105-11-229 (PMC2873542; doi:10.1186/1471-2105-11-229)
Supplement: Additional file 1 — GOAL jar file and GOAL user manual (GOAL-1.0.zip). [file 1471-2105-11-229-S1.ZIP › GOAL-1.0/Deployment/Data/goSynonyms/tair.csv]

locus	array_element_name
AT3G61050	11986_at
AT4G34100	11987_at
AT1G55680	11988_at
AT1G55590	11989_at
AT2G45250	11990_at
AT4G38280;AT2G45250	11991_g_at
AT1G24160	11992_at
AT1G03990	11993_at
AT2G39470	11994_at
AT2G29970	11995_at
AT2G39020	11996_at
AT2G24100	11997_at
AT1G16510	11998_at
AT2G16490	11999_at
AT1G79380	12000_at
AT1G15290	12001_at
AT4G02940	12002_at
AT5G14380	12003_at
AT4G35060	12004_at
AT4G33495	12005_at
AT4G17790	12006_at
AT4G36640	12007_at
AT1G03140	12008_at
AT1G30890	12009_at
AT1G09830	12010_i_at
AT1G09830	12011_s_at
AT1G69980	12012_at
AT2G02790	12013_at
AT1G60430	12014_at
AT2G26340	12015_at
AT2G29210	12016_at
AT2G35100	12017_at
AT1G64890	12018_at
AT2G28540	12019_at
AT2G40420	12020_at
AT2G25260	12021_at
AT1G10830	12022_at
AT5G26110	12024_at
AT4G19950	12025_at
AT4G26550	12026_at
AT4G20170	12027_at
AT4G13840	12028_at
AT4G38570	12029_at
AT4G39100	12030_at
AT4G29670	12031_at
AT1G65470	12032_s_at
AT1G70200	12033_at
AT4G02530	12034_at
AT1G79130	12035_at
AT2G38140	12036_at
AT2G44130	12037_at
AT4G02800	12038_at
AT2G39430	12039_at
AT1G61870	12040_at
AT2G43180	12041_at
AT2G03120	12042_at
AT1G62590;AT1G63330	12043_at
AT1G53990	12045_at
AT1G30690	12046_at
AT1G20920	12047_at
AT4G02130	12048_at
AT5G26740	12049_at
AT3G16840	12050_at
AT4G17900	12051_at
AT3G54880	12052_at
AT3G26730	12053_at
AT4G14000	12054_at
AT4G16070	12056_at
AT1G30970	12057_at
AT5G44860	12058_at
AT1G61930	12059_at
AT1G27630	12060_at
AT2G25670	12061_at
AT2G01650	12062_at
AT2G03470	12063_at
AT1G65150	12064_at
AT5G26800	12065_at
AT4G00520	12066_at
AT4G00110	12067_at
AT4G04885	12069_at
AT4G34660	12070_at
AT4G24680	12071_at
AT4G25170	12072_at
AT4G21720	12073_at
AT4G25650	12074_at
AT4G20870	12075_at
AT4G36600	12076_at
AT1G64990	12077_at
AT3G14415	12078_at
AT5G44380	12079_s_at
AT1G62225	12080_at
AT3G16330	12081_at
AT1G76920	12082_at
AT1G23060	12083_at
AT2G43340	12084_at
AT1G04560	12085_at
AT2G40960	12086_s_at
AT2G19270	12087_at
AT2G43950	12088_at
AT1G67100	12089_at
AT2G39370	12090_at
AT2G43235	12091_at
AT1G31130	12092_at
AT2G37380	12093_at
AT2G32030	12094_at
AT2G32100	12095_at
AT2G20870	12096_at
AT2G20870	12097_g_at
AT1G16320	12098_at
AT1G16520	12099_at
AT2G21650	12100_at
AT2G22150	12101_at
AT1G79510	12102_at
AT1G20890	12103_at
AT2G07640;AT1G36580	12104_at
AT1G22882	12105_at
AT3G07670	12106_at
AT4G04200	12107_i_at
AT4G26510	12108_at
AT4G26510	12109_g_at
AT4G08980	12110_at
AT4G19240	12111_at
AT4G34120	12112_at
AT4G35040	12113_at
AT4G39680	12114_at
AT4G22470	12115_at
AT4G23760	12116_at
AT4G27520	12117_at
AT4G39840	12118_at
AT4G39250	12119_at
AT3G01980	12120_at
AT5G42740	12121_at
AT3G26710	12122_at
AT4G14450	12123_at
AT4G14910	12124_at
AT4G16450	12125_at
AT4G17280	12126_at
AT1G24560	12127_at
AT2G41010	12128_at
AT2G47050	12129_at
AT2G44310	12130_at
AT2G30000	12131_at
AT1G10270	12132_at
AT1G64810	12133_at
AT2G15670	12134_at
AT1G65230	12135_at
AT1G15350	12136_at
AT1G22850	12137_at
AT4G33580	12138_at
AT4G13580	12139_at
AT4G11911	12140_at
AT5G08280	12141_s_at
AT4G37190	12142_at
AT4G36660	12143_at
AT1G09660	12144_at
AT1G23050	12145_at
AT2G47220	12146_at
AT2G23440	12147_at
AT2G45670	12148_at
AT2G32710	12149_at
AT2G44080	12150_at
AT2G43150	12151_at
AT2G23690	12152_at
AT2G44360	12153_at
AT2G35190	12154_at
AT4G03150	12155_at
AT2G29020	12156_at
AT1G54840	12157_at
AT1G61660	12158_at
AT1G61780	12159_at
AT2G03390	12160_at
AT2G46550	12161_at
AT2G42900	12162_s_at
AT2G42780	12163_at
AT2G17540	12164_at
AT4G00310	12165_at
AT4G04830	12166_i_at
AT3G51670	12167_at
AT4G27340	12168_at
AT4G33960	12169_i_at
AT4G28030	12170_at
AT3G52500	12171_at
AT5G59170	12172_at
AT4G13950	12173_at
AT4G17040	12174_at
AT2G02180	12175_at
AT1G24450	12176_at
AT1G67350	12177_at
AT2G43745;AT2G43750	12178_s_at
AT2G41760	12179_at
AT5G44720	12180_at
AT2G26680	12181_at
AT2G26210	12182_at
AT2G47700	12183_at
AT2G02410	12184_at
AT1G54860	12185_at
AT2G46100	12186_at
AT1G10410	12187_at
AT2G28870	12188_at
AT2G37478;AT2G37480	12189_at
AT1G27510	12190_at
AT2G35750	12191_at
AT2G01620	12192_at
AT2G48060	12193_at
AT2G01310	12194_at
AT2G20740	12195_at
AT2G28410	12196_at
AT2G46580	12197_at
AT2G24550	12198_at
AT2G40435	12199_at
AT2G01830	12200_at
AT1G15400	12201_at
AT3G50650	12202_at
AT4G18580	12203_at
AT4G26410	12205_at
AT4G28840	12207_at
AT4G23620	12208_at
AT4G26950	12209_at
AT4G09810	12210_at
AT4G10430	12211_at
AT3G52070	12212_at
AT4G34920	12213_at
AT4G34930;AT4G34920	12214_g_at
AT2G48110	12215_s_at
AT2G21640	12216_at
AT3G17240	12217_at
AT5G62790	12218_at
AT2G25730	12219_at
AT2G20100	12220_at
AT2G20100	12221_at
AT2G20990	12222_s_at
AT2G22125	12223_s_at
AT2G04940	12224_at
AT1G13020	12225_at
AT1G49470	12226_at
AT1G13990	12227_at
AT2G45060	12228_at
AT2G40730	12229_at
AT2G38020	12231_at
AT1G21770	12232_at
AT5G08300	12233_at
AT4G34620	12234_at
AT4G11980	12235_at
AT3G47860	12236_at
AT3G50808	12237_at
AT3G52570	12238_at
AT4G29020	12239_at
AT4G27860	12240_at
AT4G29720	12241_at
AT4G34830	12242_at
AT4G34830	12243_at
AT2G48110	12244_s_at
AT4G35800	12245_s_at
AT4G16250	12246_s_at
AT4G28710	12247_at
AT4G21710	12248_s_at
AT2G02220	12249_s_at
AT4G21370	12250_at
AT2G34930	12251_at
AT4G20270	12252_at
AT4G20270	12253_g_at
AT1G17580	12254_at
AT4G12020	12255_at
AT2G24130	12256_at
AT4G27370	12257_at
AT4G14368	12258_at
AT2G16870	12259_at
AT2G16870	12260_g_at
AT1G11340	12261_at
AT4G03080	12262_at
AT2G28990	12263_at
AT4G13610	12264_i_at
AT2G32810	12265_at
AT4G04700	12266_at
AT1G09420	12267_at
AT4G13900	12268_at
AT4G34650	12269_s_at
AT4G27300	12270_at
AT2G14510;AT2G14440	12271_s_at
AT2G44470	12272_at
AT4G23320	12273_s_at
AT4G14350	12274_at
AT3G51850	12275_s_at
AT2G28960	12276_at
AT1G47600;AT1G51470	12277_at
AT4G23190	12278_at
AT2G37050	12279_at
AT2G37050	12280_g_at
AT2G23950	12281_at
AT5G44800	12282_at
AT2G29000	12283_at
AT1G34210	12284_at
AT1G11350	12285_at
AT3G29160	12286_s_at
AT3G52200	12287_s_at
AT2G44830	12288_at
AT5G47750	12289_at
AT3G50530	12290_at
AT4G24260	12291_at
AT4G35350	12292_at
AT2G44490	12293_at
AT1G04120	12294_s_at
AT4G37250	12295_at
AT1G52110	12296_at
AT4G04910	12297_at
AT2G13370	12298_at
AT4G23290	12299_at
AT1G66150	12300_at
AT2G22610	12301_at
AT4G28900	12302_at
AT1G68990	12303_s_at
AT1G67510	12304_at
AT4G23260	12305_i_at
AT4G08878	12306_at
AT2G19190	12307_at
AT1G03060	12308_at
AT1G60110	12309_at
AT1G03920	12310_at
AT2G38910	12311_at
AT4G24780	12312_at
AT4G24780	12313_g_at
AT1G65610	12314_at
AT1G03740	12315_at
AT2G42960	12316_s_at
AT2G02860	12317_at
AT1G60095	12318_at
AT4G02630	12319_at
AT3G07820	12320_at
AT4G38950	12321_at
AT2G33410	12322_at
AT2G43870	12323_at
AT2G18150	12324_i_at
AT4G38420	12325_at
AT2G17620	12326_i_at
AT2G17620	12327_s_at
AT2G18140	12328_at
AT4G35650	12329_at
AT2G34080	12330_at
AT4G37340	12331_at
AT3G12500	12332_s_at
AT4G36430	12333_at
AT1G70060	12334_at
AT2G47060	12335_at
AT4G00490	12336_at
AT2G21480	12337_at
AT3G14310	12338_at
AT4G29050	12339_at
AT1G10450	12340_at
AT4G20110	12341_s_at
AT1G24650	12342_at
AT2G23300	12343_at
AT5G61520	12344_at
ATCG00350	12345_at
AT1G70510	12346_s_at
AT1G59820	12347_at
AT4G30020	12348_at
AT2G37040	12349_s_at
AT4G14103	12350_at
AT1G70110	12351_at
AT2G23630	12352_at
AT2G37710	12353_at
AT2G37710	12354_g_at
AT2G35380	12355_at
AT5G06720	12356_at
AT2G26290	12357_s_at
AT1G54610	12358_at
AT4G36730	12359_s_at
AT4G23210	12360_at
AT1G60590	12361_at
AT2G37790	12362_at
AT1G62090	12363_at
AT3G57240	12364_at
AT4G37160	12365_at
AT4G11880	12366_s_at
AT2G44590	12367_at
AT5G07200	12368_at
AT2G47600	12369_at
AT1G20960	12370_at
AT4G22950	12371_at
AT1G77380	12372_at
AT1G08720	12373_at
AT4G37260	12374_i_at
AT4G37260	12375_s_at
AT2G43690	12377_s_at
AT2G24010	12378_at
AT1G54490	12379_at
AT2G38280	12380_at
ATCG00480	12381_at
AT2G44910	12382_at
AT1G44970	12386_at
AT2G34560	12387_at
AT2G39110	12388_at
AT1G78720	12389_at
AT2G42270	12390_at
AT3G19960	12391_s_at
AT2G23290	12392_at
AT2G47140	12393_at
AT4G18700	12394_at
AT4G14580	12395_at
AT1G70130	12396_at
AT1G03440	12397_at
AT2G38810	12398_at
AT2G17530	12399_at
AT5G19890	12400_at
AT5G40150	12401_at
AT2G34850	12402_at
AT2G45580	12403_at
AT5G18100	12405_at
AT3G56070	12406_s_at
AT2G26980	12408_at
AT2G47580	12409_at
AT2G47580	12410_g_at
AT2G19770	12411_s_at
AT2G36880	12412_at
AT2G16230	12413_i_at
AT2G16230	12414_s_at
AT1G49430	12415_at
AT5G23000	12416_at
AT3G11440	12417_at
AT4G37940	12418_at
AT4G18800	12419_at
AT5G16770	12420_at
AT4G26650	12421_at
AT3G13530	12422_at
AT3G24650	12423_s_at
AT4G29340	12424_at
AT2G36890	12425_s_at
AT2G21880	12426_at
AT4G13050	12427_at
AT1G07570	12428_at
AT1G71380	12429_at
AT3G10520	12430_at
AT2G26150	12431_at
AT2G38730	12432_at
AT3G02850	12433_s_at
AT2G36130	12434_at
AT4G34520	12435_s_at
AT4G27680	12436_at
AT3G10330	12437_at
AT4G18430	12438_at
AT4G13570	12439_at
AT2G45910	12440_at
AT1G59760	12441_at
AT4G10730	12442_at
AT4G34480	12443_at
AT1G04310	12444_s_at
AT1G55600	12445_at
AT1G30810	12446_at
AT4G15490	12447_at
AT2G47240	12448_at
AT4G24000	12449_s_at
AT4G32880	12450_at
AT3G27620	12451_at
AT2G20050	12452_at
AT5G51890	12453_at
AT2G27510	12454_at
AT4G03010	12455_at
AT5G26130	12456_at
AT3G21670	12457_at
AT2G15400	12459_i_at
AT2G15400;AT2G15430	12460_s_at
AT1G18710	12461_at
AT4G29690	12463_at
AT3G16290	12464_at
AT1G79350	12465_at
AT4G25160	12466_at
AT4G16110	12467_at
AT4G16110	12468_g_at
AT5G44770	12469_at
AT2G29380	12470_at
AT4G03110	12471_s_at
AT1G59960	12472_s_at
AT3G46720	12473_at
AT3G46700	12474_at
AT5G06730	12475_at
AT2G26800	12476_at
AT2G15320	12477_at
AT4G30000	12478_at
AT1G11990	12479_at
AT2G30490	12480_s_at
AT4G14980	12481_at
AT2G44890;AT2G45510	12482_s_at
AT2G37690	12483_at
AT2G37690;AT2G05140	12484_g_at
AT4G32520	12485_at
AT1G11870	12486_at
AT2G47000	12487_at
AT3G10280;AT2G46720	12488_at
AT2G22290	12489_at
AT4G00330	12490_at
AT4G23800	12491_at
AT5G49890	12492_at
AT5G49890	12493_g_at
AT5G27120	12494_at
AT2G43880	12495_s_at
AT2G19940	12496_at
AT2G31880	12497_at
AT4G34580	12498_at
AT2G16380	12499_at
AT1G51760	12500_s_at
AT4G21200	12501_at
AT4G19720	12502_at
AT2G33710	12503_at
AT1G79000	12504_at
AT2G47890	12505_s_at
AT2G37360	12506_at
AT2G05640	12507_at
AT4G19760	12508_i_at
AT4G19750;AT4G19760	12509_s_at
AT5G35620	12510_at
AT5G35620	12511_g_at
AT2G44220	12512_at
AT1G15360	12513_at
AT2G39700	12515_at
AT4G11140	12516_at
AT4G17895	12518_at
AT1G60650	12519_at
AT5G27140	12520_at
AT3G51860	12521_at
AT4G39780	12522_at
AT1G69530	12523_at
AT1G10920	12524_at
AT2G28510	12525_at
AT4G27710	12526_at
AT2G35920	12527_at
AT2G22200	12528_at
AT4G25590	12529_at
AT4G37150	12530_at
AT2G20610	12531_at
AT1G10760	12532_at
AT4G31920	12533_at
AT4G31920	12534_g_at
AT4G38000	12535_at
AT2G44940	12536_s_at
AT2G46590	12537_at
AT1G11580	12538_at
AT4G39640	12539_s_at
AT4G14390	12540_at
AT3G50410	12541_at
AT2G43600	12542_s_at
AT2G26710	12543_at
AT2G16890	12544_at
AT2G47810	12545_at
AT2G46780	12546_at
AT1G78730	12547_at
AT1G64910	12548_at
AT2G40280	12549_s_at
AT4G19970	12551_at
AT2G14960	12553_at
AT4G29640	12554_s_at
AT4G35410	12555_s_at
AT4G29700	12556_at
AT4G17620	12557_at
AT2G38770	12558_at
AT2G28810	12559_at
AT2G16640	12560_at
AT4G19120	12561_at
AT4G21090	12562_at
AT4G26280	12563_at
AT2G30810	12564_at
AT2G01320	12565_at
AT2G20880	12566_at
AT4G14080	12567_s_at
AT2G33420	12568_at
AT2G04500	12569_at
AT5G26030	12571_s_at
AT4G36000	12572_at
AT4G27210;AT4G27200	12573_s_at
AT3G60140	12574_at
AT2G35380	12575_s_at
AT4G15930	12576_at
AT2G28630	12577_at
AT4G10710	12578_at
AT4G22750	12579_at
AT4G26590	12580_at
AT1G14980	12581_s_at
AT4G26560	12583_s_at
AT2G44500	12584_at
AT2G25820	12585_at
AT4G29580	12586_s_at
AT2G22770	12587_at
AT2G20000	12588_at
AT2G21950	12589_at
AT1G59780	12590_at
AT4G22760	12591_at
AT4G35570	12592_at
AT4G38850	12593_s_at
AT4G37730	12594_at
AT5G12840	12595_at
AT2G34210	12596_at
AT2G22780	12597_at
AT2G36870	12598_at
AT2G29910	12599_at
AT4G35230	12600_at
AT3G26560	12602_at
AT3G26560	12603_g_at
AT4G15930	12604_at
AT3G51880	12605_at
AT4G04020	12606_at
AT3G48430	12607_at
AT4G38850	12608_i_at
AT3G44990	12609_at
AT3G51820	12610_at
AT3G51820	12611_g_at
AT1G23160	12612_at
AT2G34750	12613_at
AT4G02790	12614_at
AT1G67450	12615_at
AT2G35390	12616_i_at
AT2G35390	12617_s_at
AT4G18820	12618_at
AT3G57590	12619_at
AT1G72830	12620_at
AT4G36760	12621_at
AT1G23100	12622_at
AT1G60420	12623_at
AT1G65365	12624_at
AT2G18780	12625_at
AT2G20900	12626_at
AT2G31800	12627_at
AT1G14080	12629_at
AT2G17740	12630_at
AT4G02340	12631_at
AT4G34910	12632_at
AT4G34910	12633_g_at
AT4G19230	12634_s_at
AT4G35740	12635_s_at
AT3G48190	12636_at
AT4G16640	12637_at
AT1G04470	12638_at
AT2G35210	12639_at
AT2G02061	12640_s_at
AT2G15390	12642_at
AT1G34180	12643_at
AT1G67710	12644_at
AT4G22240	12645_at
AT4G39240	12646_at
AT5G01810	12647_s_at
AT1G24400	12648_at
AT1G08660	12649_at
AT2G29910	12650_at
AT4G03200	12651_at
AT2G32410	12652_at
AT2G27810	12653_at
AT1G64920	12654_at
AT2G31780	12655_at
AT2G20370	12656_at
AT2G37980	12657_at
AT4G28420	12658_at
AT4G13780	12659_at
AT4G25710	12660_at
AT2G33845	12661_at
AT2G24050	12662_at
AT2G31770	12663_at
AT4G17980	12664_at
AT4G36160	12665_at
AT3G61860	12666_at
AT1G09660	12667_at
AT1G77020	12668_at
AT1G03980	12669_at
AT1G03840	12670_at
AT2G17830	12671_at
AT2G29605	12672_s_at
AT2G45950	12673_at
AT2G37540	12674_at
AT2G47850	12675_s_at
AT2G27360	12676_at
AT2G24810	12677_at
AT1G14900	12678_i_at
AT1G14900	12679_s_at
AT4G10350	12680_at
AT4G14250	12681_at
AT4G02670	12682_at
AT1G31150	12683_at
AT1G61700	12684_at
AT2G24430	12685_at
AT5G24270	12686_at
AT4G33290	12687_at
AT4G30100	12688_at
AT4G14240	12689_at
AT2G17150	12690_at
AT2G19120	12691_at
AT1G59970	12692_at
AT4G02260	12693_at
AT4G25434	12694_at
AT4G38940	12695_at
AT4G26250	12696_at
AT4G09760	12697_at
AT1G08920	12698_at
AT3G16320	12699_at
AT2G19050	12700_at
AT2G19060	12701_i_at
AT2G47490	12702_at
AT2G32780	12703_at
AT4G28110	12704_f_at
AT4G12350	12705_f_at
AT5G16600	12706_f_at
AT5G12870	12707_f_at
AT1G18710	12708_f_at
AT3G46130	12709_f_at
AT1G18570	12712_f_at
AT1G17950	12713_f_at
AT1G73410	12715_f_at
AT3G11440	12716_f_at
AT3G01530	12718_f_at
AT1G09540	12720_f_at
AT5G10280	12721_f_at
AT5G65790	12722_f_at
AT2G23290	12723_f_at
AT3G24310	12724_f_at
AT1G56160	12725_r_at
AT4G37260	12726_f_at
AT5G07700	12727_f_at
AT4G13480	12728_f_at
AT1G35515	12729_r_at
AT2G26960	12731_f_at
AT3G08500	12732_r_at
AT3G08500	12733_f_at
AT3G49690	12734_f_at
AT5G16770	12735_f_at
AT1G06180	12736_f_at
AT3G23250	12737_f_at
AT2G34420	12738_r_at
AT2G34420	12739_s_at
AT5G25980	12740_s_at
AT4G38970	12741_at
AT2G36530	12742_at
AT2G36530	12743_g_at
AT3G16470	12744_at
AT2G21330	12745_at
AT4G11320	12746_i_at
AT4G11320	12747_r_at
AT4G11320	12748_f_at
AT2G15970	12749_at
AT1G11910	12750_s_at
AT2G17390	12751_at
AT4G21960	12752_s_at
AT2G38540	12753_at
AT2G38540	12754_g_at
AT1G62220	12755_at
AT1G64720	12756_s_at
AT1G02300	12757_at
AT2G01530	12758_at
AT1G03230	12759_at
AT1G03230;AT1G03220	12760_g_at
AT1G54040	12761_s_at
AT2G05520	12762_r_at
AT2G05520	12763_s_at
AT2G02930	12764_f_at
AT2G22660	12765_at
AT2G05380	12766_at
AT2G23120	12767_at
AT2G15890	12768_at
AT2G37170	12769_at
AT4G36195	12770_at
AT1G04410	12771_at
AT1G03220	12772_at
AT2G28900	12773_at
AT1G09310	12774_at
AT1G78900	12775_s_at
AT4G32210;AT5G09600	12776_at
AT1G54000	12778_r_at
AT1G54000	12779_f_at
AT4G10840	12780_s_at
AT1G13930	12781_at
AT1G54630;AT1G54580	12783_s_at
AT2G26080	12784_at
AT4G33010	12785_at
AT1G78660	12786_at
AT2G45470	12787_at
AT1G23130	12788_at
AT1G79550	12789_at
AT4G22690;AT4G22710	12790_s_at
AT2G45180	12791_r_at
AT2G45180	12792_s_at
AT1G78670	12793_at
AT2G37270	12794_at
AT1G13090	12795_at
AT2G26250	12796_s_at
AT4G01850	12797_s_at
AT2G38230	12798_at
AT2G37340	12799_at
AT4G37930	12800_at
AT1G55450	12801_at
AT4G36040	12802_at
AT4G24220	12803_s_at
AT4G38510	12804_at
AT1G13110	12805_s_at
AT3G16440	12806_at
AT4G34450	12807_at
AT2G40510	12808_at
AT2G40590;AT2G40510	12809_g_at
AT4G38225	12810_at
AT1G23820	12811_at
AT4G13430	12813_at
AT5G26310	12814_at
AT4G27450	12815_at
AT1G78830	12816_at
AT1G78820;AT1G78830	12817_g_at
AT2G36060	12818_at
AT4G19840	12819_at
AT2G20360	12820_at
AT4G32460	12821_at
AT4G32060	12822_at
AT5G20620	12830_f_at
AT2G16586	12843_s_at
AT2G01010;AT3G41768	12844_s_at
ATCG01310;ATCG00830	12847_at
AT1G01480	12851_s_at
AT5G24090	12852_s_at
AT3G61510;AT5G28360	12854_s_at
AT1G08570	12857_at
AT4G26160	12858_at
AT5G61440	12859_at
AT1G11530	12860_s_at
AT5G06690	12861_s_at
AT4G18960	12862_i_at
AT4G18960	12863_r_at
AT4G18960	12864_s_at
AT3G58780	12865_at
AT4G09960	12866_at
AT1G71692	12867_at
AT3G61120	12868_at
AT4G11880	12869_s_at
AT5G13790	12870_s_at
AT2G22630	12871_s_at
AT3G02310	12873_at
AT2G45650	12875_at
AT5G60910	12876_at
AT1G48410	12877_at
AT5G06950	12878_at
AT1G33960	12879_at
AT3G28930	12880_at
AT5G42650	12881_s_at
AT1G69120	12882_at
AT4G08390	12883_at
AT3G09640	12884_at
AT4G35000	12885_s_at
AT1G77490	12886_s_at
AT1G59750	12887_s_at
AT2G29690	12890_s_at
AT4G11280	12891_at
AT4G11280	12892_g_at
AT5G43940	12893_at
AT5G43940	12894_g_at
AT4G36680	12895_at
AT4G02610	12896_at
AT4G34160	12897_at
AT4G34160	12898_g_at
AT3G48750	12900_r_at
AT3G48750	12901_s_at
AT3G54180	12902_at
AT5G35790	12910_s_at
AT5G58720	12912_at
AT2G32950	12914_s_at
AT4G14110	12915_at
AT1G19670	12916_at
AT4G37490	12917_at
AT4G34570	12919_s_at
AT1G76490	12920_at
AT1G76490	12921_s_at
AT3G12250	12922_at
AT5G49160	12923_at
AT2G17370	12924_at
AT4G29940	12925_s_at
AT4G02060	12926_s_at
AT1G70510	12929_s_at
AT3G44880	12930_at
AT3G29160	12931_s_at
AT5G57090	12932_s_at
AT4G33720	12933_r_at
AT4G15900	12934_at
AT3G16650	12935_at
AT1G67090;AT5G38430;AT5G38420;AT5G38410	12936_s_at
AT3G51030	12937_r_at
AT3G51030	12938_s_at
AT2G21430	12939_s_at
AT1G19730	12940_at
AT1G19730	12941_g_at
AT1G05500	12942_at
AT1G03370	12943_at
AT1G62540	12944_at
AT2G21320	12945_at
AT1G15110	12946_at
AT4G36110	12947_at
AT4G16150	12948_at
AT2G40620	12949_at
AT2G40620	12950_g_at
AT1G10170	12951_at
AT2G22530	12952_at
AT4G01080	12953_at
AT5G26670	12954_at
AT2G20270	12955_at
AT1G05170	12956_i_at
AT1G70210	12957_s_at
AT2G33580	12958_at
AT2G32850	12959_at
AT2G32850	12960_g_at
AT1G22720	12961_at
AT2G39190	12962_at
AT1G10570	12963_at
AT5G47040	12964_at
AT4G18950	12965_at
AT4G34590;AT4G34588	12966_s_at
AT4G38360	12967_at
AT4G28270	12968_at
AT4G15780	12969_at
AT4G24050	12970_s_at
AT1G77220	12971_at
AT1G54830	12972_at
AT1G62580	12973_at
AT2G42350	12974_at
AT2G18510	12975_at
AT4G02030	12976_at
AT5G26850	12977_at
AT5G26780	12978_at
AT4G22770	12979_at
AT4G21550	12980_at
AT4G21550	12981_g_at
AT4G27760	12982_s_at
AT4G13360	12983_at
AT5G59180	12985_at
AT1G02060	12986_at
AT2G30640	12987_s_at
AT1G22650	12988_at
AT2G34500	12989_at
AT1G60220	12991_at
AT2G31660	12992_at
AT4G33530	12993_s_at
AT4G35985	12994_s_at
AT4G24970	12995_at
AT4G12770;AT4G12780	12997_s_at
AT3G47800	12998_at
AT4G34860	12999_at
AT2G30470	13000_at
AT3G48590	13001_at
AT2G32430	13002_at
AT1G09240	13003_at
AT2G17840	13004_at
AT2G38410	13005_at
AT2G26990	13006_at
AT2G04700	13007_at
AT4G17950	13009_i_at
AT4G17950	13010_s_at
AT4G38430	13011_at
AT4G26300	13012_s_at
AT4G28890	13013_at
AT2G30550	13014_at
AT5G59820	13015_s_at
AT4G17350	13016_at
AT4G02580	13017_at
AT1G09350	13018_at
AT2G46870	13019_at
AT1G31190	13020_at
AT2G32440	13021_at
AT1G34750	13022_at
AT4G00050	13023_at
AT5G65780	13024_at
AT4G25640	13025_at
AT2G30540	13026_at
AT4G16120	13027_at
AT4G16120	13028_g_at
AT1G09390	13029_at
AT2G43080	13030_s_at
AT1G65250	13031_at
AT2G46710	13032_at
AT2G04650	13033_at
AT2G36080	13034_s_at
AT4G00220	13035_at
AT4G35300	13036_at
AT3G46330	13038_i_at
AT2G44900	13039_at
AT2G19160	13040_at
AT2G47630	13041_at
AT5G17900;AT4G08580	13042_at
AT1G03960	13043_at
AT2G39670	13044_at
AT4G16530;AT2G03010	13046_g_at
AT2G02850	13047_i_at
AT2G02850	13048_s_at
AT2G37010	13049_at
AT2G22040	13050_i_at
AT2G22040	13051_s_at
AT1G47670	13052_s_at
AT1G47540	13053_at
AT1G23010	13054_at
AT4G38030	13055_at
AT3G54850	13056_at
AT3G23610	13057_at
AT4G17580	13058_at
AT4G36550	13059_at
AT1G67230	13060_at
AT2G40920	13061_at
AT2G14910	13062_at
AT2G28290	13063_at
AT4G35785	13064_at
AT1G09210	13067_s_at
AT1G12000	13068_at
AT1G23490	13069_at
AT2G36580	13070_at
AT4G02480	13071_at
AT1G13950	13072_at
AT4G18730	13073_s_at
AT2G17360	13074_at
AT1G04480	13075_i_at
AT1G04480	13076_r_at
AT1G04480	13077_f_at
AT2G47650	13078_at
AT3G47370	13079_at
AT2G21580	13080_at
AT2G36620	13081_s_at
AT5G65760	13082_at
AT1G30630	13083_at
AT1G76990	13084_at
AT1G78820	13085_i_at
AT1G78820	13086_r_at
AT1G20980	13087_at
AT4G32470	13088_at
AT2G27860	13089_at
AT2G39450	13090_at
AT3G48140	13093_at
AT4G25030	13094_at
AT2G21160	13095_at
AT2G21160	13096_g_at
AT4G24690	13097_at
AT2G20920	13098_at
AT1G22710	13099_s_at
AT2G45570	13100_at
AT4G28470	13101_at
AT2G34250	13102_at
AT3G50740	13103_at
AT1G13060	13104_s_at
AT2G33370	13105_at
AT1G78870	13106_at
AT2G04390;AT2G05220	13107_s_at
AT2G40590	13108_at
AT1G54290	13109_at
AT4G04620	13110_at
AT2G38040	13111_at
AT2G42030	13112_at
AT4G21160	13113_at
AT2G42320	13114_at
AT1G62300	13115_at
AT2G20760	13116_at
AT1G65220	13117_at
AT1G78660	13118_f_at
AT1G78570	13119_at
AT4G38770	13120_at
AT2G44650	13121_at
AT4G20150	13122_at
AT3G52190	13123_at
AT2G42600	13124_at
AT2G30110	13125_at
AT2G30110	13126_g_at
AT1G09270	13127_s_at
AT4G31860	13128_at
AT3G52590	13129_f_at
AT3G48170	13130_at
AT4G34215	13131_at
AT2G01250	13132_at
AT2G47180	13134_s_at
AT4G28400	13135_at
AT4G12040	13136_at
AT2G31390	13137_at
AT4G11260	13138_at
AT1G78620	13139_at
AT2G28840	13140_at
AT2G44420	13141_at
AT4G34190	13142_at
AT2G03440	13143_at
AT2G35860	13144_at
AT1G21780	13145_at
AT4G35750	13146_s_at
AT4G33360	13147_at
AT1G64750	13148_at
AT2G27280	13149_at
AT2G28000	13150_at
AT2G28000	13151_g_at
AT1G05010	13152_s_at
AT2G43590	13153_r_at
AT2G43590	13154_s_at
AT1G61180	13156_f_at
AT2G40890	13157_at
AT2G33590	13158_at
AT2G23620	13159_at
AT2G23610	13160_at
AT2G39930	13161_at
AT4G34030	13162_at
AT2G01600	13163_s_at
AT1G79340	13164_at
AT4G22670	13165_at
AT2G25210	13166_at
AT1G60170	13167_at
AT2G45050	13168_i_at
AT2G45050	13169_r_at
AT2G45050	13170_s_at
AT4G01560	13171_at
AT1G20840	13172_s_at
AT2G31400	13173_at
AT4G03030	13174_r_at
AT4G03030	13175_s_at
AT4G33540	13176_at
AT4G12720	13177_at
AT2G30505	13178_at
AT2G43680	13179_at
AT2G18230	13180_s_at
AT2G02160	13181_at
AT5G42980	13182_i_at
AT5G42980	13183_r_at
AT5G42980	13184_s_at
AT5G39950	13185_at
AT5G39950	13186_g_at
AT1G45145	13187_i_at
AT1G45145	13188_r_at
AT1G45145	13189_s_at
AT2G17420	13190_s_at
AT4G35460	13191_at
AT5G51460	13192_at
AT4G27170	13196_i_at
AT4G27170	13197_r_at
AT4G28520	13198_i_at
AT4G28520	13199_r_at
AT1G03880	13200_s_at
AT5G54740	13201_at
AT1G03890	13202_at
AT3G09840	13205_at
AT3G42960	13206_at
AT1G75030	13207_at
AT1G05180	13208_s_at
AT1G04250	13209_s_at
AT1G11000	13210_at
AT3G12500	13211_s_at
AT3G57260	13212_s_at
AT3G54890	13213_s_at
AT3G47470	13214_at
AT1G67980	13215_at
AT1G26310	13216_at
AT3G50770	13217_s_at
AT1G20620	13218_s_at
AT3G54420	13219_at
AT2G39940	13224_s_at
AT1G20440	13225_s_at
AT5G53950	13227_at
AT1G70210	13228_at
AT2G22490	13229_s_at
AT4G16190	13230_at
AT2G33430	13232_s_at
AT2G35240	13233_at
AT1G20340	13234_s_at
AT5G66750	13235_at
AT4G39980	13236_at
AT4G33510	13237_at
AT1G28210	13238_at
AT4G37980	13242_at
AT4G37990	13243_r_at
AT4G37990	13244_s_at
AT5G40280	13245_s_at
AT3G08760	13246_at
AT3G11170	13247_f_at
AT4G15090	13248_at
AT4G16280	13249_s_at
AT4G16280	13250_s_at
AT2G45190	13252_s_at
AT5G47770	13253_f_at
AT4G17190	13254_at
AT4G39640	13255_i_at
AT4G39640	13256_s_at
AT1G49530	13257_s_at
AT2G31570	13259_s_at
AT3G24170	13261_at
AT3G54660	13262_s_at
AT2G30860	13264_s_at
AT1G78380	13267_at
AT5G02500	13269_s_at
AT4G18880	13270_at
AT4G18880	13271_g_at
AT5G16820	13272_at
AT4G36988;AT4G36990	13273_at
AT3G46230	13275_f_at
AT1G53540	13276_at
AT5G12030	13277_i_at
AT5G12030	13278_f_at
AT5G12020	13279_at
AT5G59720	13280_at
AT4G27670	13281_s_at
AT4G25200	13282_s_at
AT3G23990	13283_at
AT3G12580	13284_at
AT5G52640	13285_at
AT2G04030	13286_s_at
AT1G79920;AT1G79930	13287_at
AT5G11260	13288_s_at
AT4G14560	13289_s_at
AT4G28640	13291_at
AT1G04550	13292_at
AT2G33310	13293_s_at
AT3G15540	13296_at
AT3G23030	13297_at
AT2G46990	13298_s_at
AT1G19220	13300_at
AT1G04240	13301_at
AT1G60570	13302_at
AT1G24200	13303_at
AT1G24330	13304_at
AT2G35050	13305_at
AT2G41070	13306_at
AT2G23740	13307_at
AT2G39240	13308_at
AT1G54790	13309_at
AT2G29820	13310_at
AT2G11210	13311_at
AT2G32140	13312_at
AT2G36700	13313_at
AT2G04090	13314_at
AT4G02110	13315_at
AT5G26650	13316_at
AT4G04140	13317_at
AT4G07670	13318_at
AT1G14790	13319_at
AT4G23350	13320_at
AT4G24530	13321_at
AT4G38860	13322_at
AT5G63020	13323_at
AT5G13280	13324_at
AT4G13990	13325_at
AT4G14700	13326_at
AT2G44630	13327_at
AT2G39640	13328_at
AT1G67440	13329_at
AT2G23780	13330_at
AT2G26030	13331_at
AT2G26830	13332_at
AT2G46770	13333_at
AT1G05030	13334_at
AT2G29650	13335_at
AT1G23600	13336_at
AT2G07455	13337_i_at
AT2G07455	13338_s_at
AT2G21020	13340_s_at
AT2G20380	13341_at
AT1G10560	13342_at
AT1G34310	13343_at
AT4G23640	13344_s_at
AT4G00120	13345_at
AT4G10740	13346_at
AT5G59440	13347_at
AT4G01550	13348_at
AT4G19130	13349_at
AT4G22060	13350_at
AT4G20320	13351_at
AT4G27360	13352_at
AT4G09900	13353_at
AT3G47840	13354_at
AT5G07360	13355_at
AT4G14470	13356_at
AT4G14760	13357_at
AT4G01130	13358_at
AT1G24470	13359_at
AT1G09060	13360_at
AT1G70170	13361_at
AT2G17820	13362_s_at
AT1G22730	13363_s_at
AT1G61830	13364_at
AT2G43220	13365_at
AT5G44415;AT1G23930;AT1G36080;AT3G47330;AT4G28960;AT5G37390;AT4G09370	13366_s_at
AT2G29990	13367_at
AT2G03210	13368_at
AT1G05055	13369_at
AT1G05100	13370_at
AT1G10190	13371_at
AT1G26870	13372_at
AT2G28040	13373_s_at
AT1G23570	13374_at
AT1G23620	13375_at
AT2G20170	13376_at
AT2G18480	13377_s_at
AT2G01330	13378_at
AT2G18060	13379_at
AT2G31990	13380_at
AT2G43000	13381_at
AT2G42750	13382_at
AT2G04630	13383_at
AT2G13410	13384_at
AT1G14030	13385_at
AT4G02220	13386_at
AT5G26580	13387_at
AT4G04370	13388_at
AT4G32320	13389_s_at
AT4G21250	13390_at
AT4G31690	13391_at
AT4G23080	13392_at
AT4G33860	13393_at
AT4G33810	13394_at
AT4G13790	13395_at
AT4G38210	13396_at
AT3G47460	13397_at
AT4G15975	13399_at
AT4G17180	13400_at
AT1G61270	13401_at
AT2G30650	13402_at
AT2G23140	13403_at
AT2G40840	13404_at
AT2G23520	13405_at
AT2G23540	13406_at
AT2G45700	13407_s_at
AT2G39350	13408_s_at
AT2G34900	13409_at
AT1G77300	13410_at
AT2G41451	13411_at
AT1G05540	13412_at
AT1G05380	13413_at
AT1G55540	13414_at
AT4G03290	13415_at
AT1G03270	13416_at
AT1G54440	13417_at
AT2G02450	13418_at
AT2G35340	13419_at
AT2G07230	13420_at
AT1G03590	13421_at
AT1G79090	13422_at
AT2G38090	13423_s_at
AT1G09160	13424_at
AT2G44170	13425_at
AT2G41190	13426_at
AT2G39280	13427_at
AT2G31110	13428_at
AT4G07950	13429_at
AT2G14255	13430_at
AT2G18450	13431_at
AT2G25000	13432_at
AT2G03730	13433_at
AT2G05190	13434_at
AT4G06746	13435_at
AT5G27260;AT5G35915	13436_at
AT5G34930	13437_at
AT4G08685	13438_at
AT4G22780	13439_at
AT4G28550	13440_at
AT4G30996	13441_at
AT4G35370	13442_at
AT4G24630	13443_at
AT4G24490	13444_s_at
AT4G27585	13445_at
AT4G37740	13446_at
AT4G14620;AT4G14622	13447_at
AT4G16050	13448_at
AT4G36700	13449_at
AT4G24820	13450_at
AT2G33500	13451_at
AT2G45600	13452_at
AT2G38690	13453_at
AT2G38960	13454_at
AT1G51310	13455_at
AT2G18100	13456_at
AT2G18100	13457_g_at
AT3G02050	13458_at
AT4G00880	13459_at
AT4G21150	13460_at
AT4G25520	13461_at
AT4G23040	13462_at
AT4G33790	13463_at
AT4G28760	13464_at
AT4G33400	13465_at
AT4G10070	13466_at
AT3G47420	13467_at
AT4G16220	13469_at
AT2G43070	13470_at
AT2G43070	13471_g_at
AT2G18740	13472_at
AT1G67270	13473_at
AT2G40900	13474_at
AT2G38220;AT2G38195	13475_at
AT2G38220;AT2G38195	13476_g_at
AT1G08760	13477_at
AT2G03070	13478_at
AT2G37720	13479_s_at
AT1G55530	13480_at
AT1G03300	13481_at
AT2G37450	13482_at
AT2G25650	13483_at
AT2G13100	13484_at
AT2G40410	13485_at
AT1G30560	13486_at
AT1G11730	13487_at
AT4G20070	13488_at
AT4G25850;AT4G25860	13489_s_at
AT3G57750	13490_at
AT1G48605	13491_at
AT4G36540	13492_at
AT1G09870	13493_at
AT1G55620	13494_at
AT2G02850	13495_s_at
AT1G09230	13496_at
AT1G22660	13497_at
AT2G32450	13498_s_at
AT1G05020	13499_at
AT2G19600	13500_at
AT2G11200	13501_at
AT2G15710	13502_at
AT2G46470	13503_at
AT2G13970	13504_at
AT2G20240	13505_at
AT2G45150	13506_at
AT4G00390	13507_at
AT4G00150	13508_s_at
AT4G04210	13509_at
AT4G07510	13510_at
AT4G22640	13512_g_at
AT4G20020	13513_at
AT4G18220;AT4G18210	13514_s_at
AT4G18690	13516_at
AT3G53630;AT1G55710;AT4G18692;AT3G53342	13517_g_at
AT4G38090	13518_at
AT4G12130	13519_at
AT3G46920	13520_at
AT4G19600	13521_at
AT4G15030	13522_at
AT2G16980	13523_s_at
AT1G79030	13524_at
AT2G46760	13526_at
AT2G41290	13527_s_at
AT1G03120	13528_at
AT2G25060	13529_at
AT2G25060	13530_g_at
AT2G25330	13531_at
AT1G20900	13532_at
AT1G21700	13533_at
AT5G25940	13534_at
AT4G32010	13535_at
AT4G32140	13536_at
AT4G35680	13537_at
AT4G20780	13538_at
AT3G47380	13539_i_at
AT4G32930	13540_at
AT2G47320	13541_at
AT2G26920	13542_at
AT2G27228;AT2G27230	13543_at
AT4G26850	13544_at
AT2G35790	13545_at
AT2G22170	13546_at
AT2G43100	13547_at
AT1G21680	13548_at
AT1G23800	13549_at
AT4G23180	13550_at
AT2G42880	13551_at
AT2G43610	13552_at
AT1G61190	13553_at
AT2G16280	13554_at
AT2G35940	13555_at
AT2G36910	13556_i_at
AT2G36910	13557_r_at
AT2G36910	13558_s_at
AT4G34050	13559_at
AT1G16270	13560_at
AT1G65590	13561_at
AT1G70410	13562_at
AT2G24790	13563_at
AT2G02390	13564_at
AT4G37390	13565_at
AT4G25300	13566_at
AT2G44210	13567_at
AT2G43010	13568_at
AT4G20840	13569_at
AT2G18750	13570_at
AT3G16480	13571_at
AT2G12230;AT2G12280;AT1G50480	13572_s_at
AT4G37550	13573_at
AT4G02620	13574_at
AT4G03430	13575_at
AT4G25970	13576_at
AT4G24510	13577_s_at
AT4G27090	13578_at
AT4G31720	13579_at
AT4G34350	13580_at
AT1G04300	13581_at
AT1G60200	13582_at
AT2G15240	13583_at
AT2G17190	13584_at
AT2G34170	13585_at
AT2G34170	13586_g_at
AT1G04040	13587_at
AT4G34200	13588_at
AT1G09740	13589_at
AT2G21240	13590_at
AT4G21810	13591_at
AT4G21810	13592_g_at
AT4G21210	13593_at
AT2G23090	13594_at
AT4G39730	13595_at
AT4G23890	13596_at
AT2G42310	13597_at
AT3G52370	13598_at
AT2G09970	13599_at
AT4G01810	13600_at
AT1G49480	13601_at
AT5G65710	13602_at
AT4G21640;AT4G21650	13603_f_at
AT1G04440	13604_at
AT4G29040	13605_at
AT2G20140	13606_at
AT4G24280	13607_at
AT4G30810	13608_at
AT4G22010	13609_at
AT4G11290	13610_s_at
AT2G10450	13611_at
AT2G16740	13612_at
AT2G39750	13613_at
AT1G04350	13614_at
AT2G33600	13615_at
AT2G39460	13616_s_at
AT2G22500	13617_at
AT2G05990	13618_s_at
AT1G03310	13619_at
AT4G37560	13620_at
AT4G37550;AT4G37560	13621_g_at
AT4G20820	13622_i_at
AT4G20820	13623_r_at
AT4G20820	13624_s_at
AT3G50950	13625_s_at
AT2G28450	13626_at
AT4G23700	13627_at
AT4G23820	13628_at
AT2G38120	13629_s_at
AT2G19540	13630_at
AT2G45290	13631_at
AT2G18245	13632_at
AT2G19080	13633_at
AT2G45730	13634_s_at
AT4G12390	13635_at
AT4G38250	13636_at
AT4G09670	13637_at
AT2G38630	13638_at
AT4G21660	13639_at
AT2G46690	13640_at
AT4G33300	13641_at
AT1G23180	13642_at
AT2G39960	13643_at
AT2G45990	13644_at
AT1G05340	13645_at
AT2G34690	13646_at
AT1G22930	13647_at
AT4G02370	13648_at
AT2G05620	13649_at
AT2G07360	13650_at
AT4G38160	13651_at
AT2G47710	13652_at
AT2G25250	13653_at
AT4G39040	13654_at
AT2G41530	13655_at
AT4G01870	13656_at
AT1G49410	13657_at
AT3G52610	13658_at
AT4G23150	13659_at
AT1G52830	13661_at
AT3G23050	13662_at
AT2G22670	13663_s_at
AT5G65670	13664_s_at
AT2G23430	13665_f_at
AT2G04400	13666_s_at
AT5G16440	13667_s_at
AT3G02780	13668_at
AT5G19280	13669_at
AT1G04690	13670_s_at
AT4G08150	13671_at
AT5G11060	13672_at
AT1G19150	13678_at
AT1G55020	13680_at
AT4G20380	13681_s_at
AT3G10230	13682_s_at
AT4G02600	13683_at
AT4G24250	13684_at
AT1G61560	13685_at
AT2G44110	13686_at
AT2G17480	13687_s_at
AT3G20600	13695_at
AT3G26900	13698_at
AT2G42870	13699_at
AT3G04550	13700_at
AT4G19660	13702_at
AT4G26120	13703_at
AT2G41370	13704_at
AT1G70290	13705_at
AT2G18700	13706_at
AT4G13850	13709_at
AT2G14520	13780_at
AT2G18010	13781_at
AT2G03530	13782_at
AT2G13260;AT5G26283	13783_s_at
AT2G13610	13784_at
AT2G42530	13785_at
AT4G11080	13786_s_at
AT4G03890	13787_at
AT5G65420	13788_at
AT1G30040	13789_at
AT4G22660	13790_at
AT4G31650	13791_at
AT4G23590	13792_at
AT4G26790	13793_at
AT4G25120	13794_at
AT4G28130	13795_at
AT4G38650	13796_at
AT4G38650;AT4G38300	13797_g_at
AT4G25910	13798_at
AT3G48030	13799_at
AT3G57770	13800_at
AT4G29800	13801_at
AT4G34780	13802_at
AT4G16690	13803_at
AT2G25740	13804_at
AT2G47310	13805_at
AT2G17040	13806_at
AT2G47560	13807_at
AT2G32640	13808_s_at
AT2G39410	13809_at
AT2G34790	13810_at
AT2G26180	13811_s_at
AT4G03400	13812_at
AT2G35570	13813_at
AT2G29040	13814_at
AT1G23500	13815_at
AT1G23520	13816_at
AT1G51340	13817_at
AT2G13810	13818_s_at
AT4G08160	13819_at
AT2G04860	13820_at
AT1G30740	13821_at
AT2G31540;AT2G31550	13822_s_at
AT2G40030	13823_at
AT5G23310	13824_at
AT4G01660	13825_s_at
AT4G19090	13826_at
AT4G21260	13827_at
AT4G33820	13828_at
AT4G33680	13829_at
AT4G32430	13830_at
AT4G27010	13831_at
AT4G38900	13832_at
AT4G34880	13833_at
AT4G01010	13834_at
AT4G08210	13835_at
AT1G06750	13836_at
AT3G26680	13837_at
AT3G26680	13838_g_at
AT4G17200	13839_at
AT1G67240	13840_at
AT1G04610	13841_at
AT1G24140	13842_at
AT2G47410	13843_at
AT1G79310	13844_at
AT2G19280	13845_at
AT2G17970	13846_s_at
AT2G32750	13847_at
AT1G08800	13848_at
AT2G30900	13849_at
AT2G14780;AT5G36734;AT4G05303;AT5G36830;AT1G34710;AT1G25784;AT3G43370;AT1G27810;AT3G24365	13850_i_at
AT2G14780;AT4G08890;AT4G05303;AT1G34710;AT1G25784;AT3G43370;AT5G35021;AT1G27810;AT3G42760	13851_s_at
AT2G46050	13852_at
AT1G26900	13853_at
AT2G28830	13854_at
AT1G23590	13855_at
AT1G23790	13856_at
AT2G21220	13857_at
AT2G36720	13858_at
AT2G03540	13859_at
AT2G46520	13860_s_at
AT2G12870	13861_at
AT2G28560	13862_at
AT2G21470	13863_at
AT2G21840	13864_at
AT2G21850	13865_at
AT2G22140	13866_s_at
AT1G13150	13867_at
AT1G15440	13868_at
AT2G40690	13869_at
AT4G04390	13871_at
AT4G10950	13872_s_at
AT4G36290	13874_at
AT4G31660	13875_at
AT4G31640	13876_at
AT4G33840	13877_at
AT4G23390	13878_at
AT4G32375	13879_at
AT4G25900	13880_s_at
AT4G39290	13882_at
AT1G13450	13883_at
AT5G57940	13884_at
AT1G62130	13885_at
AT2G33620	13887_s_at
AT2G19230	13888_s_at
AT2G41670	13889_at
AT2G02770	13890_at
AT2G02750	13891_at
AT1G70380	13892_at
AT2G44700	13893_at
AT2G32740	13894_at
AT2G39420	13895_at
AT1G60140	13896_at
AT2G26060	13897_at
AT2G14690	13898_at
AT2G18650	13899_at
AT3G47380	13900_s_at
AT1G80680	13901_at
AT5G18620	13902_at
AT1G50250	13904_s_at
AT4G15110	13905_at
AT4G16210	13906_at
AT2G23930	13907_at
AT4G20860	13908_s_at
AT1G27080	13909_at
AT1G55805	13910_at
AT2G43850	13911_at
AT1G04540	13912_at
AT2G23360	13913_s_at
AT2G32970	13914_at
AT2G26100	13915_at
AT2G19800	13916_at
AT1G03330	13917_at
AT1G54710	13918_at
AT1G78780	13919_at
AT1G23710	13920_at
AT2G20815	13922_g_at
AT2G20780	13923_at
AT2G37160	13924_at
AT2G31220	13925_at
AT2G27920	13926_at
AT2G40400	13927_at
AT2G25350	13928_at
AT2G25355	13929_g_at
AT2G20510	13930_at
AT1G11740	13931_at
AT2G17790	13932_at
AT4G17230	13933_at
AT4G17230	13934_g_at
AT4G01590	13935_at
AT4G22650	13936_s_at
AT4G31570	13937_at
AT4G34280	13938_at
AT4G37690	13939_at
AT4G25890	13940_at
AT4G12850	13941_at
AT3G50760	13942_at
AT4G01026	13943_at
AT1G02170	13944_at
AT5G07230	13945_at
AT4G14280	13946_at
AT4G15820	13947_at
AT4G16360	13948_at
AT4G17470	13949_at
AT4G17550	13950_at
AT1G04340	13951_at
AT1G11880	13952_at
AT2G33255	13953_at
AT2G33255	13954_g_at
AT5G44820	13955_at
AT2G38110	13956_at
AT2G03150	13957_at
AT1G62670	13958_at
AT2G20330	13960_at
AT2G03800	13961_at
AT4G01320	13962_at
AT4G18890	13963_at
AT4G17830	13964_at
AT4G34000	13965_s_at
AT4G35110	13966_at
AT4G28040	13967_at
AT5G23090	13968_at
AT4G14740	13969_at
AT4G16620	13970_at
AT4G17140	13971_at
AT4G17810	13972_at
AT4G36980	13973_at
AT1G09130	13974_at
AT4G08170	13975_at
AT2G17330	13976_at
AT2G41540	13977_at
AT2G32960	13978_at
AT1G70400	13979_at
AT2G18860	13980_s_at
AT2G45720	13981_s_at
AT1G62050	13982_at
AT2G30920	13983_at
AT2G30920	13984_g_at
AT2G25930	13985_at
AT1G54300	13986_at
AT2G31180	13987_s_at
AT2G18770	13988_at
AT2G27330	13989_at
AT2G22690	13990_at
AT2G46380	13991_at
AT2G27950	13992_at
AT1G30650	13993_s_at
AT2G28640	13994_at
AT1G14240	13995_at
AT1G22980	13996_at
AT5G27070;AT5G26950	13997_at
AT4G00231	13998_at
AT4G03420	13999_at
AT2G40230	14000_at
AT3G24800	14001_at
AT3G24800	14002_g_at
AT4G22810	14003_at
AT4G22850	14004_s_at
AT4G21930	14005_s_at
AT4G32570	14006_at
AT4G31790	14007_at
AT4G31600	14008_at
AT4G24660	14009_at
AT4G33380	14010_at
AT3G57800	14011_at
AT3G52210	14012_at
AT4G11210	14013_at
AT4G13670	14014_at
AT1G30700	14015_s_at
AT1G30700	14016_s_at
AT1G04490	14017_at
AT1G09750	14018_at
AT2G17280	14019_at
AT2G36390	14020_i_at
AT2G36390	14021_r_at
AT2G36390	14022_s_at
AT1G20850	14023_at
AT2G47030	14024_s_at
AT2G04160	14025_s_at
AT1G09100	14026_at
AT2G29560	14027_at
AT4G02290	14028_at
AT3G54920	14029_at
AT2G05940	14030_at
AT2G41970	14031_at
AT4G37370	14032_at
AT2G19170	14033_at
AT4G09720	14035_at
AT3G54960	14036_at
AT1G09490	14037_at
AT4G01890	14038_at
AT2G19590	14039_at
AT4G35290	14040_at
AT1G09480	14041_at
AT2G01630	14042_at
AT1G13960	14043_at
AT1G52150	14044_at
AT2G03340	14045_at
AT2G47160	14046_at
AT2G47160	14047_g_at
AT2G18890	14048_at
AT4G25310	14049_at
AT1G52050	14050_at
AT4G18030	14051_at
AT1G10070	14052_at
AT2G27570	14053_at
AT4G19680	14054_at
AT1G23760	14055_s_at
AT4G39280	14056_at
AT4G26970	14057_at
AT1G34190	14058_at
AT2G44410	14059_at
AT2G43330	14060_at
AT2G45790	14061_at
AT2G47780	14062_at
AT2G40490	14063_at
AT1G70090	14064_at
AT2G22900	14065_at
AT2G35880	14066_at
AT2G19310	14067_at
AT2G36950	14068_s_at
AT4G19160	14069_at
AT3G47960	14070_at
AT4G10360	14071_at
AT1G67480	14072_at
AT1G54410	14073_at
AT1G04290	14074_at
AT2G15580	14075_at
AT2G20520	14076_at
AT4G08950	14077_at
AT2G25110	14078_at
AT4G11680	14079_at
AT4G37470	14080_at
AT2G03890	14081_at
AT1G70330	14082_at
AT2G41380	14083_at
AT2G37090	14084_at
AT4G00550	14085_at
AT2G45460	14086_at
AT2G18970	14087_at
AT1G51160	14088_at
AT2G32150	14089_at
AT2G15830	14090_i_at
AT2G15830	14091_r_at
AT1G04660	14092_at
AT2G14680	14093_at
AT4G04470	14095_s_at
AT1G76960	14096_at
AT2G47770	14097_at
AT1G51360	14098_at
AT2G20820	14099_at
AT2G39970	14100_at
AT4G33640	14101_at
AT4G29910	14102_at
AT2G46390	14103_at
AT2G28660	14104_at
AT4G12750	14105_at
AT3G48070	14106_at
AT3G52110	14107_at
AT4G30010	14108_at
AT4G27840	14109_at
AT4G13900	14110_i_at
AT4G13900;AT4G13810	14111_s_at
AT2G41820	14112_at
AT4G21640	14114_f_at
AT4G21630	14115_f_at
AT5G26340	14116_at
AT4G37410	14117_at
AT3G48280	14118_i_at
AT3G48280	14119_r_at
AT3G48280	14120_f_at
AT4G24830	14121_at
AT5G35370	14122_at
AT2G45660	14123_at
AT2G30390	14124_s_at
AT4G34740	14126_s_at
AT2G37500	14127_at
AT2G30260	14128_at
AT3G47290	14129_s_at
AT1G03080	14130_at
AT2G45440	14131_at
AT4G39560	14132_at
AT1G22920	14133_s_at
AT1G76900	14134_at
AT1G26850	14135_at
AT1G61770	14136_at
AT1G11950	14137_at
AT2G23550	14138_at
AT1G64280	14239_s_at
AT1G77760	14240_s_at
AT5G06960	14243_at
AT1G47128	14245_at
AT3G52430	14249_i_at
AT3G52430	14250_r_at
AT5G05590;AT1G07780	14251_f_at
AT5G05590;AT1G07780	14252_f_at
AT1G29410	14253_f_at
AT5G04230	14258_at
AT2G27440	14260_at
AT2G28360	14261_at
AT2G25370	14262_at
AT2G03770	14263_at
AT2G21420	14264_at
AT2G04920	14265_at
AT1G30680	14266_at
AT1G30760	14267_at
AT2G16090	14268_at
AT1G43560	14269_at
AT1G43620	14270_at
AT1G22950	14271_at
AT4G03800	14272_at
AT5G20980	14274_at
AT4G31230	14275_at
AT4G19220	14276_at
AT4G32220	14277_at
AT4G36090	14278_at
AT4G19250;AT4G19330	14279_s_at
AT4G35240	14280_at
AT4G23380	14281_at
AT4G33000	14282_at
AT4G28790	14283_at
AT4G23790	14284_at
AT4G37890	14285_at
AT4G10150	14286_at
AT4G10150;AT4G10160	14287_g_at
AT4G10410	14288_at
AT3G54910	14289_at
AT4G13470	14290_at
AT3G48010	14291_at
AT4G13240	14292_at
AT4G29930	14293_at
AT4G01030	14294_at
AT1G79840	14295_s_at
AT4G36770	14296_at
AT1G22770	14298_g_at
AT1G09540	14300_g_at
AT2G35240	14301_at
AT2G46610	14302_at
AT1G05280	14304_at
AT1G09880	14305_at
AT2G30660	14306_at
AT2G44810	14307_at
AT1G79370	14308_at
AT1G70320	14309_at
AT2G39400	14310_at
AT1G67460	14311_at
AT1G27480	14312_at
AT2G26135	14313_at
AT4G03350	14314_at
AT4G02970;AT4G03350	14315_g_at
AT1G54360	14316_at
AT1G54510	14317_at
AT2G27670	14318_at
AT2G11060;AT2G12210	14319_at
AT2G42360	14320_at
[truncated: 28,175 more rows]
