# Supplementary material for: GOAL: A software tool for assessing biological significance of genes groups
Source: BMC Bioinformatics. 2010 May 6;11:229. doi: 10.1186/1471-2105-11-229 (PMC2873542; doi:10.1186/1471-2105-11-229)
Supplement: Additional file 1 — GOAL jar file and GOAL user manual (GOAL-1.0.zip). [file 1471-2105-11-229-S1.ZIP › GOAL-1.0/Deployment/Data/input/Brassica-napus-Arabidopsis-thaliana-orthologs-gene-group.txt]

AT1G19530
AT1G68720
AT1G75800
AT3G28430
AT1G69170
AT1G16720;AT1G16730
AT4G10250
AT5G22070
AT1G02110
AT1G03320
AT1G76780;AT1G76790
AT5G20900;AT5G20910
AT5G27950
AT5G28623
AT5G61430
AT5G62170
AT2G30210
AT2G48050
AT4G28790
AT3G55470;AT3G55480

AT1G16800
AT1G68570
AT2G19450
AT2G25890
AT3G20150
AT3G21560
AT3G23070;AT3G23080
AT4G30570
AT5G06640
AT5G10060
AT5G12240
AT3G11930
AT3G46510
AT5G39850
AT5G40420
AT2G28490
AT3G23175
AT3G59910
AT4G16160
AT4G26740
AT5G66100
AT1G48130
AT3G27660
AT5G07190
AT4G28520
AT5G44120
AT4G27160
AT5G02310
AT2G05642
AT3G18570
AT1G54860
AT3G01570
AT2G43510
AT5G54740
AT4G27170
AT1G04560
AT1G05510
AT1G54040
AT1G73190
AT2G33520;AT2G33530
AT3G54940
AT4G15850
AT5G07330
AT5G38280
AT1G56660
AT1G59840;AT1G59850
AT1G80090
AT5G15120
AT5G17330
AT1G07645
AT1G65080;AT1G65090
AT4G01410
AT2G28520
AT1G53860
AT2G23640
AT2G38905
AT5G09650;AT5G09640
AT1G51680
AT3G46613
AT4G39170;AT4G39180
AT1G72430
AT1G17810;AT1G17820
AT5G48850
AT5G50770
AT1G28290
AT2G31670
AT4G36220
AT5G18520
AT1G48470
AT5G03510
AT1G19550
AT2G27380
AT5G25810
AT1G62710
AT2G02100
AT4G25140;AT4G25150
AT4G36700
AT1G67100
AT1G17100
AT3G14560
AT5G45690
AT4G09600
AT5G65165
AT1G62290
AT5G07570
AT2G31980
AT5G28640
AT1G12064
AT3G53260
AT2G36460
AT1G51990
AT1G53070
AT1G19570
AT4G01900
AT5G23660
AT2G03933
AT1G01090
AT1G03600
AT1G07610
AT1G10370
AT1G30120
AT1G32060
AT1G62500
AT1G74960
AT1G77590
AT2G29320
AT2G34500
AT2G42840
AT3G15690
AT3G25860
AT3G26440
AT3G43505
AT4G11960
AT4G30064
AT5G10480
AT5G35360;AT5G35370
AT5G38410
AT5G50370
AT5G52920
AT5G57123
AT3G15950
AT5G55620
AT1G09380
AT1G59670
AT2G25940;AT2G25930
AT2G45220
AT3G15310
AT4G04460;AT4G04470
AT5G48100
AT1G74000
AT3G56220
AT4G23370
AT4G38970
AT5G19175
AT5G25950
AT1G60980
AT3G03230
AT2G34760;AT2G34770
AT2G44470
AT5G49190
AT2G44460
AT4G31570
AT1G12000
AT1G32460;AT1G32470
AT1G32900
AT1G34430
AT1G44575
AT1G66430
AT1G71691
AT1G75210
AT2G24360;AT2G24350
AT2G26900
AT2G43680
AT3G11080
AT3G54320
AT3G61130
AT4G24240
AT1G12230
AT1G21750
AT2G10940
AT2G21250
AT3G21550
AT3G26650
AT3G45010;AT3G45020
AT3G48740
AT3G50210
AT5G50790
AT1G14130
AT3G58750
AT5G15530
AT5G63520
AT4G34520
AT2G43050

AT2G01520
AT5G44020
AT1G12520
AT5G04350
AT5G38440
AT2G23700
AT4G37900
AT1G04660
AT3G18080
AT4G25100
AT4G32490
AT4G32110
AT1G12080
AT5G46960
AT4G23690
AT1G14900
AT1G21670
AT1G32990
AT1G47960;AT1G47950
AT1G53240
AT1G54630
AT2G23600
AT2G30200
AT2G43360
AT3G08890;AT3G08900
AT3G26740
AT3G26744
AT3G27690
AT3G49300
AT3G55440
AT3G62830;AT3G62840
AT4G02530
AT4G09465
AT4G10380
AT4G14960
AT4G35725
AT4G39840
AT5G09480
AT5G11660
AT5G23060
AT1G10190
AT1G49320
AT2G35250
AT4G15475;AT4G15480
AT4G28365
AT4G30880
AT3G62730
AT5G55410
