# Supplementary material for: GOAL: A software tool for assessing biological significance of genes groups
Source: BMC Bioinformatics. 2010 May 6;11:229. doi: 10.1186/1471-2105-11-229 (PMC2873542; doi:10.1186/1471-2105-11-229)
Supplement: Additional file 1 — GOAL jar file and GOAL user manual (GOAL-1.0.zip). [file 1471-2105-11-229-S1.ZIP › GOAL-1.0/Deployment/Data/input/Saccharomyces-cerevisiae-amino-acid-gene-group-from-Gash-et-al-2000.txt]

YAL005C
YAL036C
YAR044W
YBL009W
YBL024W
YBR034C
YBR097W
YBR121C
YBR145W
YBR154C
YBR248C
YBR267W
YBR271W
YCL059C
YCR057C
YCR087W
YDL003W
YDL047W
YDL049C
YDL063C
YDL075W
YDL136W
YDL143W
YDL167C
YDL232W
YDR157W
YDR165W
YDR184C
YDR224C
YDR297W
YDR312W
YDR365C
YDR412W
YDR461W
YEL042W
YER006W
YER025W
YER036C
YER070W
YER073W
YER086W
YFL023W
YGL078C
YGL148W
YGR079W
YGR081C
YGR103W
YGR173W
YGR187C
YGR221C
YGR272C
YHR020W
YHR046C
YHR052W
YHR062C
YHR064C
YHR066W
YHR068W
YHR069C
YHR088W
YHR143W-A
YHR154W
YIL020C
YIL079C
YIR012W
YIR035C
YJL069C
YJL098W
YJL189W
YJL208C
YJR003C
YJR048W
YJR143C
YKL004W
YKL084W
YKR013W
YKR043C
YKR099W
YLR044C
YLR068W
YLR075W
YLR129W
YLR134W
YLR172C
YLR186W
YLR372W
YLR409C
YLR435W
YML043C
YML060W
YML093W
YML106W
YML108W
YMR049C
YMR083W
YMR243C
YMR246W
YMR303C
YMR307W
YMR310C
YNL002C
YNL120C
YNL166C
YNL175C
YNL186W
YNL227C
YNL255C
YNL299W
YNL300W
YNL308C
YNL313C
YNR003C
YOL022C
YOL039W
YOL106W
YOL124C
YOR014W
YOR132W
YOR146W
YOR169C
YOR206W
YOR236W
YOR243C
YOR252W
YOR309C
YPL126W
YPL163C
YPL183C
YPL207W
YPL212C
YPL251W
YPL256C
YPR033C
YPR137W
YPR143W
YPR175W
YPR190C
YAL007C
YER087C-A
YGL055W
YGR189C
YGR283C
YHR179W
YMR305C
YNL132W
YNR053C
YOL010W
YAL025C
YBL003C
YBL068W
YCL036W
YDL014W
YDL201W
YDR021W
YDR101C
YDR234W
YDR500C
YEL009C
YER178W
YGR210C
YGR264C
YHR128W
YHR196W
YJL136C
YKL009W
YKL181W
YKR060W
YLR221C
YLR448W
YMR239C
YMR241W
YNL022C
YNL030W
YNL113W
YOR224C
YOR272W
YPL239W
YPR187W
YBL002W
YCR034W
YDR091C
YFL045C
YJL052W
YJR009C
YKR094C
YLR073C
YLR167W
YNL064C
YCR016W
YDL050C
YDR300C
YDR324C
YDR395W
YDR496C
YER110C
YER126C
YFR001W
YGL029W
YGL099W
YGR145W
YGR200C
YGR245C
YGR280C
YHR065C
YHR197W
YIL096C
YJR072C
YJR097W
YKL082C
YKL143W
YKR056W
YKR092C
YLL008W
YLR002C
YLR017W
YLR083C
YLR198C
YMR290C
YNL061W
YNL151C
YNL174W
YOL077C
YOR061W
YOR287C
YOR294W
YOR310C
YPL043W
YPL226W
YCR073C
YGL120C
YKL078W
YLR401C
YLR449W
YOR063W
YOR116C
YOR207C
YBL054W
YBR189W
YDL081C
YDR361C
YDR399W
YDR449C
YDR465C
YER074W
YFR031C-A
YHL033C
YHR021C
YHR094C
YHR148W
YHR169W
YHR170W
YIL064W
YIL127C
YJL122W
YJL148W
YJR063W
YKR024C
YLR003C
YLR009W
YLR196W
YLR197W
YLR276C
YLR400W
YML026C
YML063W
YMR131C
YNL110C
YNL182C
YPL086C
YPL266W
YPR163C
YAL003W
YBL028C
YBL039C
YBL092W
YBR009C
YBR084C-A
YBR162W-A
YBR181C
YBR191W
YBR247C
YDL061C
YDL082W
YDL083C
YDR025W
YDR083W
YDR087C
YDR120C
YDR161W
YDR417C
YDR418W
YDR471W
YEL054C
YER102W
YER117W
YER127W
YER131W
YGL076C
YGL135W
YGL147C
YGL171W
YGL189C
YGR027C
YGR034W
YGR085C
YGR118W
YGR123C
YGR128C
YGR211W
YHR010W
YHR141C
YHR203C
YIL018W
YIL052C
YIL133C
YIR026C
YJL177W
YJR002W
YJR070C
YJR071W
YJR094W-A
YKL180W
YKL191W
YKR057W
YKR081C
YLL044W
YLL045C
YLR048W
YLR062C
YLR063W
YLR074C
YLR175W
YLR183C
YLR185W
YLR222C
YLR249W
YLR264W
YLR339C
YLR340W
YLR344W
YLR388W
YMR194W
YMR230W
YMR242C
YNL062C
YNL069C
YNL075W
YNL096C
YNL114C
YNL119W
YNL124W
YOL121C
YOR234C
YPL143W
YPL211W
YPR044C
YPR110C
YPR144C
YDR450W
YEL026W
YGL123W
YGR214W
YJL188C
YLR061W
YMR143W
YNL067W
YNL162W
YOR312C
YPL198W
YPL220W
YNL141W
YMR093W
YIL019W
YLR325C
YMR116C
YMR217W
YJL190C
YKL006W
YOR293W
YBR089W
YBR262C
YBR291C
YDL056W
YDL182W
YOL037C
YIL094C
YJL200C
YBR079C
YBR088C
YBR266C
YCL054W
YCR072C
YDL060W
YDL148C
YDL153C
YNL248C
YOR004W
YPL044C
YPR112C
YDR398W
YKL030W
YKL099C
YKL172W
YOR091W
YKL029C
