# Supplementary material for: GOAL: A software tool for assessing biological significance of genes groups
Source: BMC Bioinformatics. 2010 May 6;11:229. doi: 10.1186/1471-2105-11-229 (PMC2873542; doi:10.1186/1471-2105-11-229)
Supplement: Additional file 1 — GOAL jar file and GOAL user manual (GOAL-1.0.zip). [file 1471-2105-11-229-S1.ZIP › GOAL-1.0/Deployment/Data/input/Saccharomyces-cerevisiae_cell_cycle_cene-group-from-Cho-et-al-1998.txt]

YAR007C
YBL035C
YBR088C
YBR089W
YDL003W
YDL018C
YDL127W
YDL164C
YDL227C
YDR097C
YDR309C
YDR507C
YER070W
YGR109C
YGR151C
YGR152C
YHR154W
YIL026C
YIL140W
YJL052W
YJL181W
YJL187C
YJR006W
YKL042W
YKL101W
YKL108W
YKL113C
YKR077W
YLR049C
YLR103C
YLR183C
YLR386W
YML027W
YML109W
YMR076C
YMR179W
YNL102W
YNL289W
YNL300W
YNL303W
YNL312W
YOL007C
YOL090W
YOR074C
YPL124W
YPL163C
YPL208W
YPL267W
