# Supplementary material for: GOAL: A software tool for assessing biological significance of genes groups
Source: BMC Bioinformatics. 2010 May 6;11:229. doi: 10.1186/1471-2105-11-229 (PMC2873542; doi:10.1186/1471-2105-11-229)
Supplement: Additional file 1 — GOAL jar file and GOAL user manual (GOAL-1.0.zip). [file 1471-2105-11-229-S1.ZIP › GOAL-1.0/Deployment/Data/keggFiles/ath.csv]

AT1G01050	ath00190
AT1G01060	ath04712
AT1G01090	ath00010
AT1G01090	ath00020
AT1G01090	ath00290
AT1G01090	ath00620
AT1G01090	ath00650
AT1G01090	ath01061
AT1G01090	ath01062
AT1G01090	ath01063
AT1G01090	ath01064
AT1G01090	ath01065
AT1G01090	ath01066
AT1G01090	ath01070
AT1G01090	ath01100
AT1G01190	ath00903
AT1G01190	ath00945
AT1G01210	ath00230
AT1G01210	ath00240
AT1G01210	ath01100
AT1G01210	ath03020
AT1G01340	ath04626
AT1G01460	ath00562
AT1G01460	ath01100
AT1G01460	ath04070
AT1G01460	ath04144
AT1G01560	ath04650
AT1G01600	ath00903
AT1G01600	ath00945
AT1G01610	ath00561
AT1G01610	ath00564
AT1G01610	ath01100
AT1G01710	ath01040
AT1G02000	ath00500
AT1G02000	ath00520
AT1G02000	ath01100
AT1G02080	ath03018
AT1G02140	ath03040
AT1G02145	ath00510
AT1G02145	ath01100
AT1G02390	ath00561
AT1G02390	ath00564
AT1G02390	ath01100
AT1G02410	ath00190
AT1G02410	ath01100
AT1G02640	ath00460
AT1G02640	ath00500
AT1G02640	ath00940
AT1G02680	ath03022
AT1G02730	ath00500
AT1G02730	ath00520
AT1G02730	ath01100
AT1G02780	ath03010
AT1G02790	ath00040
AT1G02790	ath00500
AT1G02790	ath01100
AT1G02830	ath03010
AT1G02840	ath03040
AT1G02920	ath00480
AT1G02920	ath00980
AT1G02940	ath00480
AT1G02940	ath00980
AT1G02950	ath00480
AT1G02950	ath00980
AT1G03000	ath04146
AT1G03130	ath00195
AT1G03130	ath01100
AT1G03140	ath03040
AT1G03190	ath03420
AT1G03280	ath03022
AT1G03330	ath03018
AT1G03330	ath03040
AT1G03360	ath03018
AT1G03475	ath00860
AT1G03475	ath01100
AT1G03600	ath00195
AT1G03600	ath01100
AT1G03905	ath03018
AT1G04400	ath04712
AT1G04410	ath00020
AT1G04410	ath00620
AT1G04410	ath00630
AT1G04410	ath00710
AT1G04410	ath01061
AT1G04410	ath01062
AT1G04410	ath01063
AT1G04410	ath01064
AT1G04410	ath01065
AT1G04410	ath01066
AT1G04410	ath01070
AT1G04410	ath01100
AT1G04510	ath03040
AT1G04510	ath04120
AT1G04610	ath00380
AT1G04620	ath00790
AT1G04620	ath01100
AT1G04640	ath00785
AT1G04640	ath01100
AT1G04710	ath00071
AT1G04710	ath00280
AT1G04710	ath01040
AT1G04710	ath01100
AT1G04710	ath04146
AT1G04810	ath03050
AT1G04920	ath00500
AT1G04920	ath01100
AT1G04950	ath03022
AT1G05010	ath00270
AT1G05010	ath01070
AT1G05055	ath03022
AT1G05055	ath03420
AT1G05160	ath00904
AT1G05160	ath01062
AT1G05160	ath01070
AT1G05160	ath01100
AT1G05260	ath00360
AT1G05260	ath00680
AT1G05260	ath00940
AT1G05260	ath01061
AT1G05260	ath01100
AT1G05590	ath00511
AT1G05590	ath00520
AT1G05590	ath00531
AT1G05590	ath00603
AT1G05590	ath00604
AT1G05590	ath01100
AT1G05610	ath00500
AT1G05610	ath00520
AT1G05610	ath01100
AT1G05900	ath03410
AT1G05990	ath04626
AT1G06030	ath00051
AT1G06030	ath00500
AT1G06030	ath00520
AT1G06030	ath01100
AT1G06220	ath03040
AT1G06290	ath00071
AT1G06290	ath00592
AT1G06290	ath01040
AT1G06290	ath01070
AT1G06290	ath01100
AT1G06290	ath04146
AT1G06310	ath00071
AT1G06310	ath00592
AT1G06310	ath01040
AT1G06310	ath01070
AT1G06310	ath01100
AT1G06310	ath04146
AT1G06410	ath00500
AT1G06520	ath00561
AT1G06520	ath00564
AT1G06520	ath01100
AT1G06570	ath00130
AT1G06570	ath00350
AT1G06570	ath00360
AT1G06570	ath01100
AT1G06680	ath00195
AT1G06680	ath01100
AT1G06820	ath00906
AT1G06820	ath01070
AT1G06820	ath01100
AT1G06870	ath03060
AT1G07070	ath03010
AT1G07110	ath00051
AT1G07170	ath03040
AT1G07230	ath00562
AT1G07230	ath00564
AT1G07230	ath00565
AT1G07230	ath01100
AT1G07360	ath03040
AT1G07370	ath03030
AT1G07370	ath03410
AT1G07370	ath03420
AT1G07370	ath03430
AT1G07420	ath00100
AT1G07420	ath01066
AT1G07420	ath01100
AT1G07450	ath00960
AT1G07450	ath01064
AT1G07450	ath01100
AT1G07470	ath03022
AT1G07705	ath03018
AT1G07780	ath00400
AT1G07780	ath01061
AT1G07780	ath01063
AT1G07780	ath01070
AT1G07780	ath01100
AT1G07880	ath04650
AT1G07890	ath00053
AT1G07890	ath00480
AT1G07980	ath00230
AT1G07980	ath00240
AT1G07980	ath01100
AT1G07980	ath03030
AT1G07980	ath03410
AT1G07980	ath03420
AT1G08065	ath00910
AT1G08080	ath00910
AT1G08110	ath00620
AT1G08130	ath03030
AT1G08130	ath03410
AT1G08130	ath03420
AT1G08130	ath03430
AT1G08200	ath00520
AT1G08200	ath01100
AT1G08260	ath00230
AT1G08260	ath00240
AT1G08260	ath01100
AT1G08260	ath03030
AT1G08260	ath03410
AT1G08260	ath03420
AT1G08360	ath03010
AT1G08490	ath00450
AT1G08490	ath00730
AT1G08490	ath01100
AT1G08510	ath00061
AT1G08510	ath01100
AT1G08520	ath00860
AT1G08520	ath01100
AT1G08550	ath00906
AT1G08550	ath01100
AT1G08560	ath04130
AT1G08630	ath00260
AT1G08630	ath01100
AT1G08830	ath04146
AT1G08840	ath03030
AT1G09100	ath03050
AT1G09140	ath03040
AT1G09420	ath00030
AT1G09420	ath00480
AT1G09420	ath01065
AT1G09420	ath01070
AT1G09420	ath01100
AT1G09430	ath00020
AT1G09430	ath01061
AT1G09430	ath01062
AT1G09430	ath01063
AT1G09430	ath01064
AT1G09430	ath01065
AT1G09430	ath01066
AT1G09430	ath01070
AT1G09430	ath01100
AT1G09530	ath04712
AT1G09570	ath04712
AT1G09620	ath00290
AT1G09620	ath00970
AT1G09690	ath03010
AT1G09760	ath03040
AT1G09770	ath03040
AT1G09780	ath00010
AT1G09780	ath01061
AT1G09780	ath01062
AT1G09780	ath01063
AT1G09780	ath01064
AT1G09780	ath01065
AT1G09780	ath01066
AT1G09780	ath01070
AT1G09780	ath01100
AT1G09795	ath00340
AT1G09795	ath01065
AT1G09795	ath01070
AT1G09795	ath01100
AT1G09815	ath00230
AT1G09815	ath00240
AT1G09815	ath01100
AT1G09815	ath03030
AT1G09815	ath03410
AT1G09815	ath03420
AT1G09815	ath03430
AT1G09815	ath03440
AT1G09830	ath00230
AT1G09830	ath01100
AT1G09940	ath00860
AT1G09940	ath01100
AT1G10060	ath00966
AT1G10070	ath00280
AT1G10070	ath00290
AT1G10070	ath00770
AT1G10070	ath00966
AT1G10070	ath01063
AT1G10070	ath01065
AT1G10070	ath01100
AT1G10210	ath04650
AT1G10230	ath04120
AT1G10520	ath03410
AT1G10520	ath03450
AT1G10580	ath03040
AT1G10590	ath03030
AT1G10590	ath03420
AT1G10590	ath03430
AT1G10590	ath03440
AT1G10670	ath00020
AT1G10670	ath01061
AT1G10670	ath01062
AT1G10670	ath01063
AT1G10670	ath01064
AT1G10670	ath01065
AT1G10670	ath01066
AT1G10670	ath01070
AT1G10670	ath01100
AT1G10900	ath00562
AT1G10900	ath01100
AT1G10900	ath04070
AT1G10900	ath04144
AT1G10930	ath03440
AT1G10960	ath00195
AT1G11250	ath04130
AT1G11475	ath00230
AT1G11475	ath00240
AT1G11475	ath01100
AT1G11475	ath03020
AT1G11590	ath00040
AT1G11590	ath00500
AT1G11590	ath01100
AT1G11600	ath00903
AT1G11600	ath00945
AT1G11610	ath00903
AT1G11610	ath00945
AT1G11680	ath00100
AT1G11680	ath01062
AT1G11680	ath01066
AT1G11680	ath01070
AT1G11680	ath01100
AT1G11860	ath00260
AT1G11860	ath00670
AT1G11860	ath00910
AT1G11860	ath01100
AT1G11870	ath00970
AT1G11880	ath00563
AT1G11880	ath01100
AT1G11890	ath04130
AT1G12000	ath00051
AT1G12010	ath00270
AT1G12010	ath01070
AT1G12050	ath00350
AT1G12050	ath01100
AT1G12220	ath04626
AT1G12230	ath00030
AT1G12230	ath01061
AT1G12230	ath01063
AT1G12230	ath01070
AT1G12230	ath01100
AT1G12240	ath00052
AT1G12240	ath00500
AT1G12240	ath01100
AT1G12310	ath04626
AT1G12400	ath03420
AT1G12780	ath00052
AT1G12780	ath00520
AT1G12780	ath01100
AT1G12840	ath00190
AT1G12840	ath01100
AT1G12900	ath00710
AT1G12900	ath01061
AT1G12900	ath01062
AT1G12900	ath01063
AT1G12900	ath01064
AT1G12900	ath01065
AT1G12900	ath01066
AT1G12900	ath01070
AT1G12900	ath01100
AT1G12960	ath03010
AT1G13060	ath03050
AT1G13090	ath00903
AT1G13090	ath00945
AT1G13100	ath00903
AT1G13100	ath00945
AT1G13280	ath00592
AT1G13280	ath01070
AT1G13280	ath01100
AT1G13440	ath00010
AT1G13440	ath01061
AT1G13440	ath01062
AT1G13440	ath01063
AT1G13440	ath01064
AT1G13440	ath01065
AT1G13440	ath01066
AT1G13440	ath01070
AT1G13440	ath01100
AT1G13560	ath00564
AT1G13560	ath00565
AT1G13560	ath01100
AT1G13635	ath03410
AT1G13700	ath00030
AT1G13700	ath01065
AT1G13700	ath01070
AT1G13700	ath01100
AT1G13710	ath00903
AT1G13710	ath00945
AT1G13890	ath04130
AT1G14150	ath00195
AT1G14150	ath01100
AT1G14320	ath03010
AT1G14400	ath04120
AT1G14520	ath00053
AT1G14520	ath00562
AT1G14540	ath00360
AT1G14540	ath00680
AT1G14540	ath00940
AT1G14540	ath01061
AT1G14540	ath01100
AT1G14550	ath00360
AT1G14550	ath00680
AT1G14550	ath00940
AT1G14550	ath01061
AT1G14550	ath01100
AT1G14610	ath00290
AT1G14610	ath00970
AT1G14650	ath03040
AT1G14700	ath00740
AT1G14810	ath00260
AT1G14810	ath00270
AT1G14810	ath00300
AT1G14810	ath01064
AT1G14810	ath01070
AT1G14810	ath01100
AT1G15110	ath00564
AT1G15110	ath01100
AT1G15120	ath00190
AT1G15120	ath01100
AT1G15130	ath04144
AT1G15250	ath03010
AT1G15310	ath03060
AT1G15550	ath00904
AT1G15690	ath00190
AT1G15700	ath00190
AT1G15700	ath00195
AT1G15700	ath01100
AT1G15820	ath00196
AT1G15820	ath01100
AT1G15880	ath04130
AT1G15950	ath00940
AT1G15950	ath01061
AT1G15950	ath01100
AT1G15970	ath03410
AT1G15990	ath04626
AT1G16030	ath03040
AT1G16030	ath04144
AT1G16190	ath03420
AT1G16230	ath04130
AT1G16240	ath04130
AT1G16300	ath00010
AT1G16300	ath01061
AT1G16300	ath01062
AT1G16300	ath01063
AT1G16300	ath01064
AT1G16300	ath01065
AT1G16300	ath01066
AT1G16300	ath01070
AT1G16300	ath01100
AT1G16340	ath01100
AT1G16350	ath00230
AT1G16350	ath01065
AT1G16350	ath01100
AT1G16400	ath00966
AT1G16410	ath00966
AT1G16470	ath03050
AT1G16570	ath00510
AT1G16570	ath01100
AT1G16700	ath00190
AT1G16700	ath01100
AT1G16780	ath00190
AT1G16890	ath04120
AT1G16900	ath00510
AT1G16900	ath01100
AT1G16970	ath03450
AT1G16980	ath00500
AT1G17000	ath00500
AT1G17050	ath00900
AT1G17160	ath00030
AT1G17260	ath00190
AT1G17280	ath04120
AT1G17290	ath00250
AT1G17290	ath00710
AT1G17290	ath01064
AT1G17290	ath01100
AT1G17420	ath00592
AT1G17420	ath01070
AT1G17420	ath01100
AT1G17560	ath03010
AT1G17730	ath04144
AT1G17745	ath00260
AT1G17745	ath01100
AT1G17890	ath00051
AT1G17890	ath00520
AT1G17890	ath01100
AT1G17960	ath00970
AT1G17980	ath03018
AT1G18040	ath03420
AT1G18210	ath04626
AT1G18270	ath00903
AT1G18270	ath01100
AT1G18340	ath03022
AT1G18340	ath03420
AT1G18500	ath00290
AT1G18500	ath00620
AT1G18500	ath01065
AT1G18500	ath01100
AT1G18530	ath04626
AT1G18540	ath03010
AT1G18590	ath00966
AT1G18640	ath00260
AT1G18640	ath01100
AT1G18870	ath00130
AT1G18870	ath01061
AT1G18870	ath01070
AT1G18870	ath01100
AT1G18890	ath04626
AT1G19150	ath00196
AT1G19480	ath03410
AT1G19640	ath00592
AT1G19640	ath01070
AT1G19670	ath00860
AT1G19750	ath03420
AT1G19750	ath04120
AT1G19780	ath04626
AT1G19910	ath00190
AT1G19910	ath01100
AT1G20000	ath03022
AT1G20020	ath00195
AT1G20020	ath01100
AT1G20050	ath00100
AT1G20050	ath01062
AT1G20050	ath01066
AT1G20050	ath01070
AT1G20050	ath01100
AT1G20140	ath04120
AT1G20200	ath03050
AT1G20330	ath00100
AT1G20330	ath01062
AT1G20340	ath00195
AT1G20480	ath00130
AT1G20480	ath00940
AT1G20480	ath01061
AT1G20480	ath01063
AT1G20480	ath01100
AT1G20510	ath00592
AT1G20510	ath01070
AT1G20510	ath01100
AT1G20575	ath00510
AT1G20575	ath01100
AT1G20620	ath00380
AT1G20620	ath00680
AT1G20620	ath01100
AT1G20620	ath04146
AT1G20630	ath00380
AT1G20630	ath00680
AT1G20630	ath01100
AT1G20630	ath04146
AT1G20920	ath03040
AT1G20950	ath00051
AT1G20960	ath03040
AT1G21190	ath03018
AT1G21190	ath03040
AT1G21400	ath00280
AT1G21400	ath01100
AT1G21550	ath04626
AT1G21650	ath03060
AT1G21690	ath03030
AT1G21690	ath03420
AT1G21690	ath03430
AT1G21710	ath03410
AT1G21720	ath03050
AT1G21980	ath00562
AT1G21980	ath01100
AT1G21980	ath04070
AT1G21980	ath04144
AT1G22020	ath00260
AT1G22020	ath00460
AT1G22020	ath00670
AT1G22020	ath00680
AT1G22020	ath01100
AT1G22400	ath00908
AT1G22410	ath00400
AT1G22410	ath01061
AT1G22410	ath01063
AT1G22410	ath01070
AT1G22410	ath01100
AT1G22430	ath00010
AT1G22430	ath00071
AT1G22430	ath00350
AT1G22430	ath00680
AT1G22430	ath00980
AT1G22430	ath01100
AT1G22440	ath00010
AT1G22440	ath00071
AT1G22440	ath00350
AT1G22440	ath00680
AT1G22440	ath00980
AT1G22440	ath01100
AT1G22450	ath00190
AT1G22450	ath01100
AT1G22770	ath04712
AT1G22780	ath03010
AT1G22940	ath00730
AT1G22940	ath01100
AT1G23190	ath00010
AT1G23190	ath00030
AT1G23190	ath00052
AT1G23190	ath00500
AT1G23190	ath00520
AT1G23190	ath01100
AT1G23290	ath03010
AT1G23310	ath00250
AT1G23310	ath00710
AT1G23310	ath01064
AT1G23310	ath01100
AT1G23360	ath00130
AT1G23360	ath01100
AT1G23410	ath03010
AT1G23730	ath00910
AT1G23800	ath00010
AT1G23800	ath00053
AT1G23800	ath00071
AT1G23800	ath00280
AT1G23800	ath00310
AT1G23800	ath00330
AT1G23800	ath00340
AT1G23800	ath00380
AT1G23800	ath00410
AT1G23800	ath00561
AT1G23800	ath00620
AT1G23800	ath00640
AT1G23800	ath00650
AT1G23800	ath00903
AT1G23800	ath01100
AT1G23820	ath00270
AT1G23820	ath00330
AT1G23820	ath00410
AT1G23820	ath00480
AT1G23820	ath01100
AT1G24100	ath00380
AT1G24100	ath00966
AT1G24110	ath00360
AT1G24110	ath00680
AT1G24110	ath00940
AT1G24110	ath01061
AT1G24110	ath01100
AT1G24180	ath00010
AT1G24180	ath00020
AT1G24180	ath00290
AT1G24180	ath00620
AT1G24180	ath00650
AT1G24180	ath01061
AT1G24180	ath01062
AT1G24180	ath01063
AT1G24180	ath01064
AT1G24180	ath01065
AT1G24180	ath01066
AT1G24180	ath01070
AT1G24180	ath01100
AT1G24280	ath00030
AT1G24280	ath00480
AT1G24280	ath01065
AT1G24280	ath01070
AT1G24280	ath01100
AT1G24320	ath00510
AT1G24320	ath01100
AT1G24360	ath00061
AT1G24360	ath01040
AT1G24360	ath01100
AT1G24490	ath03060
AT1G24620	ath04626
AT1G24706	ath03040
AT1G24735	ath00940
AT1G24735	ath00941
AT1G24735	ath00945
AT1G24735	ath01061
AT1G24735	ath01100
AT1G24807	ath00400
AT1G24807	ath01061
AT1G24807	ath01063
AT1G24807	ath01070
AT1G24807	ath01100
AT1G24909	ath00400
AT1G24909	ath01061
AT1G24909	ath01063
AT1G24909	ath01070
AT1G24909	ath01100
AT1G25220	ath00400
AT1G25220	ath01061
AT1G25220	ath01063
AT1G25220	ath01070
AT1G25220	ath01100
AT1G25350	ath00970
AT1G25350	ath01100
AT1G25410	ath00908
AT1G25410	ath01070
AT1G25410	ath01100
AT1G26560	ath00460
AT1G26560	ath00500
AT1G26560	ath00940
AT1G26570	ath00040
AT1G26570	ath00053
AT1G26570	ath00500
AT1G26570	ath00520
AT1G26570	ath01100
AT1G26670	ath04130
AT1G26830	ath04120
AT1G26880	ath03010
AT1G26910	ath03010
AT1G27400	ath03010
AT1G27450	ath00230
AT1G27450	ath01100
AT1G27680	ath00500
AT1G27680	ath00520
AT1G27680	ath01100
AT1G27840	ath03420
AT1G27840	ath04120
AT1G27980	ath00600
AT1G27980	ath01100
AT1G28060	ath03040
AT1G29060	ath04130
AT1G29150	ath03050
AT1G29260	ath04146
AT1G29310	ath03060
AT1G29410	ath00400
AT1G29410	ath01061
AT1G29410	ath01063
AT1G29410	ath01070
AT1G29410	ath01100
AT1G29630	ath03430
AT1G29870	ath00970
AT1G29880	ath00970
AT1G29900	ath00240
AT1G29900	ath00250
AT1G29900	ath01100
AT1G29920	ath00196
AT1G29920	ath01100
AT1G29930	ath00196
AT1G29930	ath01100
AT1G29940	ath00230
AT1G29940	ath00240
AT1G29940	ath01100
AT1G29940	ath03020
AT1G30000	ath00510
AT1G30000	ath01100
AT1G30100	ath00906
AT1G30100	ath01062
AT1G30100	ath01070
AT1G30100	ath01100
AT1G30120	ath00010
AT1G30120	ath00020
AT1G30120	ath00290
AT1G30120	ath00620
AT1G30120	ath00650
AT1G30120	ath01061
AT1G30120	ath01062
AT1G30120	ath01063
AT1G30120	ath01064
AT1G30120	ath01065
AT1G30120	ath01066
AT1G30120	ath01070
AT1G30120	ath01100
AT1G30350	ath00040
AT1G30380	ath00195
AT1G30380	ath01100
AT1G30480	ath03040
AT1G30510	ath00195
AT1G30510	ath01100
AT1G30530	ath00944
AT1G30530	ath01100
AT1G30620	ath00520
AT1G30620	ath01100
AT1G30820	ath00240
AT1G30820	ath01100
AT1G30870	ath00360
AT1G30870	ath00680
AT1G30870	ath00940
AT1G30870	ath01061
AT1G30870	ath01100
AT1G31070	ath00520
AT1G31070	ath01100
AT1G31180	ath00290
AT1G31180	ath01065
AT1G31180	ath01100
AT1G31220	ath00230
AT1G31220	ath00670
AT1G31220	ath01100
AT1G31230	ath00260
AT1G31230	ath00270
AT1G31230	ath00300
AT1G31230	ath01100
AT1G31330	ath00195
AT1G31330	ath01100
AT1G31860	ath00340
AT1G31860	ath01100
AT1G31910	ath00900
AT1G31910	ath01062
AT1G31910	ath01066
AT1G31910	ath01070
AT1G31910	ath01100
AT1G32060	ath00710
AT1G32060	ath01100
AT1G32200	ath00561
AT1G32200	ath00564
AT1G32200	ath01100
AT1G32210	ath00510
AT1G32210	ath01100
AT1G32250	ath04626
AT1G32270	ath04130
AT1G32380	ath00030
AT1G32380	ath00230
AT1G32380	ath01065
AT1G32380	ath01070
AT1G32380	ath01100
AT1G32440	ath00010
AT1G32440	ath00230
AT1G32440	ath00620
AT1G32440	ath00710
AT1G32440	ath01061
AT1G32440	ath01062
AT1G32440	ath01063
AT1G32440	ath01064
AT1G32440	ath01065
AT1G32440	ath01066
AT1G32440	ath01070
AT1G32440	ath01100
AT1G32480	ath00020
AT1G32480	ath01062
AT1G32480	ath01063
AT1G32480	ath01064
AT1G32480	ath01065
AT1G32480	ath01066
AT1G32480	ath01070
AT1G32480	ath01100
AT1G32490	ath03040
AT1G32550	ath00195
AT1G32640	ath04626
AT1G32710	ath00190
AT1G32710	ath01100
AT1G32750	ath03022
AT1G32780	ath00010
AT1G32780	ath00071
AT1G32780	ath00350
AT1G32780	ath00980
AT1G32780	ath01100
AT1G32990	ath03010
AT1G33120	ath03010
AT1G33140	ath03010
AT1G34130	ath00510
AT1G34130	ath01100
AT1G34430	ath00010
AT1G34430	ath00020
AT1G34430	ath00620
AT1G34430	ath01061
AT1G34430	ath01062
AT1G34430	ath01063
AT1G34430	ath01064
AT1G34430	ath01065
AT1G34430	ath01066
AT1G34430	ath01070
AT1G34430	ath01100
AT1G34510	ath00360
AT1G34510	ath00680
AT1G34510	ath00940
AT1G34510	ath01061
AT1G34510	ath01100
AT1G35670	ath04626
AT1G35680	ath03010
AT1G36160	ath00061
AT1G36160	ath00620
AT1G36160	ath00640
AT1G36160	ath01100
AT1G36240	ath03010
AT1G36280	ath00230
AT1G36280	ath00250
AT1G36280	ath01065
AT1G36280	ath01100
AT1G36340	ath04120
AT1G36370	ath00260
AT1G36370	ath00460
AT1G36370	ath00670
AT1G36370	ath00680
AT1G36370	ath01100
AT1G37130	ath00910
AT1G41880	ath03010
AT1G42970	ath00710
AT1G42970	ath01061
AT1G42970	ath01062
AT1G42970	ath01063
AT1G42970	ath01064
AT1G42970	ath01065
AT1G42970	ath01066
AT1G42970	ath01070
AT1G42970	ath01100
AT1G43670	ath00010
AT1G43670	ath00030
AT1G43670	ath00051
AT1G43670	ath00710
AT1G43670	ath01061
AT1G43670	ath01100
AT1G43710	ath00340
AT1G43710	ath01065
AT1G43710	ath01100
AT1G43800	ath00061
AT1G43800	ath01040
AT1G44180	ath00330
AT1G44180	ath01064
AT1G44180	ath01100
AT1G44318	ath00860
AT1G44318	ath01100
AT1G44575	ath00195
AT1G44575	ath01100
AT1G44820	ath00330
AT1G44820	ath01064
AT1G44820	ath01100
AT1G44900	ath03030
AT1G44910	ath03040
AT1G44970	ath00360
AT1G44970	ath00680
AT1G44970	ath00940
AT1G44970	ath01061
AT1G44970	ath01100
AT1G45000	ath03050
AT1G45050	ath04120
AT1G47250	ath03050
AT1G47830	ath04144
AT1G47840	ath00010
AT1G47840	ath00051
AT1G47840	ath00052
AT1G47840	ath00500
AT1G47840	ath00520
AT1G47840	ath01061
AT1G47840	ath01062
AT1G47840	ath01063
AT1G47840	ath01064
AT1G47840	ath01065
AT1G47840	ath01066
AT1G47840	ath01070
AT1G47840	ath01100
AT1G48030	ath00010
AT1G48030	ath00020
AT1G48030	ath00260
AT1G48030	ath00280
AT1G48030	ath00620
AT1G48030	ath01061
AT1G48030	ath01062
AT1G48030	ath01063
AT1G48030	ath01064
AT1G48030	ath01065
AT1G48030	ath01066
AT1G48030	ath01070
AT1G48030	ath01100
AT1G48050	ath03450
AT1G48140	ath00510
AT1G48140	ath01100
AT1G48160	ath03060
AT1G48350	ath03010
AT1G48470	ath00250
AT1G48470	ath00330
AT1G48470	ath00910
AT1G48470	ath01100
AT1G48520	ath00970
AT1G48520	ath01100
AT1G48790	ath04144
AT1G48850	ath00400
AT1G48850	ath01061
AT1G48850	ath01063
AT1G48850	ath01070
AT1G48850	ath01100
AT1G48860	ath00400
AT1G48860	ath01061
AT1G48860	ath01063
AT1G48860	ath01070
AT1G48860	ath01100
AT1G48900	ath03060
AT1G49140	ath00190
AT1G49140	ath01100
AT1G49250	ath03030
AT1G49250	ath03410
AT1G49250	ath03420
AT1G49250	ath03430
AT1G49340	ath00562
AT1G49340	ath01100
AT1G49340	ath04070
AT1G49400	ath03010
AT1G49430	ath00071
AT1G49430	ath01100
AT1G49430	ath04146
AT1G49530	ath00900
AT1G49530	ath01062
AT1G49530	ath01066
AT1G49530	ath01070
AT1G49530	ath01100
AT1G49570	ath00360
AT1G49570	ath00680
AT1G49570	ath00940
AT1G49570	ath01061
AT1G49570	ath01100
AT1G50090	ath00280
AT1G50090	ath00290
AT1G50090	ath00770
AT1G50090	ath01063
AT1G50090	ath01065
AT1G50090	ath01100
AT1G50110	ath00280
AT1G50110	ath00290
AT1G50110	ath00770
AT1G50110	ath01063
AT1G50110	ath01065
AT1G50110	ath01100
AT1G50200	ath00970
AT1G50430	ath00100
AT1G50430	ath01062
AT1G50430	ath01066
AT1G50430	ath01070
AT1G50430	ath01100
AT1G50490	ath04120
AT1G51260	ath00561
AT1G51260	ath00564
AT1G51260	ath01100
AT1G51510	ath03040
AT1G51650	ath00190
AT1G51650	ath01100
AT1G51660	ath04626
AT1G51680	ath00130
AT1G51680	ath00940
AT1G51680	ath01061
AT1G51680	ath01063
AT1G51680	ath01100
AT1G51720	ath00250
AT1G51720	ath00330
AT1G51720	ath00910
AT1G51720	ath01064
AT1G51720	ath01100
AT1G51740	ath04130
AT1G52230	ath00195
AT1G52230	ath01100
AT1G52300	ath03010
AT1G52340	ath00906
AT1G52340	ath01062
AT1G52340	ath01070
AT1G52340	ath01100
AT1G52500	ath03410
AT1G52600	ath03060
AT1G53000	ath01100
AT1G53030	ath00190
AT1G53030	ath01100
AT1G53240	ath00020
AT1G53240	ath00620
AT1G53240	ath00630
AT1G53240	ath00710
AT1G53240	ath01061
AT1G53240	ath01062
AT1G53240	ath01063
AT1G53240	ath01064
AT1G53240	ath01065
AT1G53240	ath01066
AT1G53240	ath01070
AT1G53240	ath01100
AT1G53310	ath00620
AT1G53310	ath00710
AT1G53310	ath01100
AT1G53500	ath00520
AT1G53750	ath03050
AT1G53780	ath03050
AT1G53830	ath00040
AT1G53830	ath00500
AT1G53830	ath01100
AT1G53850	ath03050
AT1G54100	ath00010
AT1G54100	ath00053
AT1G54100	ath00071
AT1G54100	ath00280
AT1G54100	ath00310
AT1G54100	ath00330
AT1G54100	ath00340
AT1G54100	ath00380
AT1G54100	ath00410
AT1G54100	ath00561
AT1G54100	ath00620
AT1G54100	ath00640
AT1G54100	ath00650
AT1G54100	ath00903
AT1G54100	ath01100
AT1G54140	ath03022
AT1G54210	ath04140
AT1G54220	ath00010
AT1G54220	ath00020
AT1G54220	ath00620
AT1G54220	ath01061
AT1G54220	ath01062
AT1G54220	ath01063
AT1G54220	ath01064
AT1G54220	ath01065
AT1G54220	ath01066
AT1G54220	ath01070
AT1G54220	ath01100
AT1G54250	ath00230
AT1G54250	ath00240
AT1G54250	ath01100
AT1G54250	ath03020
AT1G54340	ath00020
AT1G54340	ath00480
AT1G54340	ath01061
AT1G54340	ath01062
AT1G54340	ath01063
AT1G54340	ath01064
AT1G54340	ath01065
AT1G54340	ath01066
AT1G54340	ath01070
AT1G54340	ath01100
AT1G54340	ath04146
AT1G54360	ath03022
AT1G55020	ath00592
AT1G55020	ath01070
AT1G55020	ath01100
AT1G55090	ath00760
AT1G55090	ath01100
AT1G55150	ath03040
AT1G55180	ath00564
AT1G55180	ath00565
AT1G55180	ath01100
AT1G55180	ath04144
AT1G55300	ath03022
AT1G55510	ath00280
AT1G55510	ath01100
AT1G55520	ath03022
AT1G55570	ath00053
AT1G55570	ath01100
AT1G55670	ath00195
AT1G55670	ath01100
AT1G55750	ath03022
AT1G55750	ath03420
AT1G55880	ath00270
AT1G55880	ath00450
AT1G55880	ath00920
AT1G55880	ath01100
AT1G55920	ath00270
AT1G55920	ath00920
AT1G55920	ath01100
AT1G56045	ath03010
AT1G56190	ath00010
AT1G56190	ath00710
AT1G56190	ath01061
AT1G56190	ath01062
AT1G56190	ath01063
AT1G56190	ath01064
AT1G56190	ath01065
AT1G56190	ath01066
AT1G56190	ath01070
AT1G56190	ath01100
AT1G56410	ath03040
AT1G56410	ath04144
AT1G56450	ath03050
AT1G57860	ath03010
AT1G58180	ath00910
AT1G58290	ath00860
AT1G58290	ath01100
AT1G58380	ath03010
AT1G58440	ath00100
AT1G58440	ath01062
AT1G58440	ath01066
AT1G58440	ath01070
AT1G58440	ath01100
AT1G58684	ath03010
AT1G58983	ath03010
AT1G59359	ath03010
AT1G59580	ath04650
AT1G59760	ath03018
AT1G59900	ath00010
AT1G59900	ath00020
AT1G59900	ath00290
AT1G59900	ath00620
AT1G59900	ath00650
AT1G59900	ath01061
AT1G59900	ath01062
AT1G59900	ath01063
AT1G59900	ath01064
AT1G59900	ath01065
AT1G59900	ath01066
AT1G59900	ath01070
AT1G59900	ath01100
AT1G59950	ath00941
AT1G59960	ath00941
AT1G60080	ath03018
AT1G60170	ath03040
AT1G60200	ath03040
AT1G60490	ath00562
AT1G60490	ath01100
AT1G60490	ath04070
AT1G60490	ath04140
AT1G60550	ath00130
AT1G60550	ath01100
AT1G60600	ath00130
AT1G60600	ath01100
AT1G60810	ath00020
AT1G60810	ath01061
AT1G60810	ath01062
AT1G60810	ath01063
AT1G60810	ath01064
AT1G60810	ath01065
AT1G60810	ath01066
AT1G60810	ath01070
AT1G60810	ath01100
AT1G60860	ath04144
AT1G60890	ath00562
AT1G60890	ath01100
AT1G60890	ath04070
AT1G60890	ath04144
AT1G60900	ath03040
AT1G60950	ath00195
AT1G61280	ath00563
AT1G61280	ath01100
AT1G61290	ath04130
AT1G61520	ath00196
AT1G61580	ath03010
AT1G61700	ath00230
AT1G61700	ath00240
AT1G61700	ath01100
AT1G61700	ath03020
AT1G61720	ath00941
AT1G61720	ath01061
AT1G62380	ath00270
AT1G62380	ath01070
AT1G62430	ath00564
AT1G62430	ath01100
AT1G62430	ath04070
AT1G62640	ath00061
AT1G62640	ath01100
AT1G62660	ath00052
AT1G62660	ath00500
AT1G62660	ath01100
AT1G62800	ath00250
AT1G62800	ath00270
AT1G62800	ath00330
AT1G62800	ath00350
AT1G62800	ath00360
AT1G62800	ath00400
AT1G62800	ath00710
AT1G62800	ath00950
AT1G62800	ath01061
AT1G62800	ath01064
AT1G62800	ath01070
AT1G62800	ath01100
AT1G62820	ath04626
AT1G62940	ath00130
AT1G62940	ath00940
AT1G62940	ath01061
AT1G62940	ath01063
AT1G62940	ath01100
AT1G63000	ath00520
AT1G63000	ath00523
AT1G63160	ath03030
AT1G63160	ath03420
AT1G63160	ath03430
AT1G63180	ath00052
AT1G63180	ath00520
AT1G63180	ath01100
AT1G63290	ath00030
AT1G63290	ath00040
AT1G63290	ath00710
AT1G63290	ath01100
AT1G63380	ath00061
AT1G63380	ath01040
AT1G63380	ath01100
AT1G63460	ath00480
AT1G63460	ath00590
AT1G63660	ath00230
AT1G63660	ath01065
AT1G63660	ath01100
AT1G63800	ath04120
AT1G63970	ath00900
AT1G63970	ath01062
AT1G63970	ath01066
AT1G63970	ath01070
AT1G63970	ath01100
AT1G64060	ath04626
AT1G64190	ath00030
AT1G64190	ath00480
AT1G64190	ath01065
AT1G64190	ath01070
AT1G64190	ath01100
AT1G64200	ath00190
AT1G64200	ath01100
AT1G64230	ath04120
AT1G64400	ath00071
AT1G64400	ath01100
AT1G64400	ath04146
AT1G64440	ath00052
AT1G64440	ath00520
AT1G64440	ath01100
AT1G64480	ath04650
AT1G64520	ath03050
AT1G64660	ath00270
AT1G64660	ath00450
AT1G64710	ath00010
AT1G64710	ath00071
AT1G64710	ath00350
AT1G64710	ath00980
AT1G64710	ath01100
AT1G64750	ath03050
AT1G64750	ath03440
AT1G64970	ath00130
AT1G64970	ath01100
AT1G65040	ath04120
AT1G65060	ath00130
AT1G65060	ath00940
AT1G65060	ath01061
AT1G65060	ath01063
AT1G65060	ath01100
AT1G65070	ath03430
AT1G65290	ath00190
AT1G65290	ath01100
AT1G65590	ath00511
AT1G65590	ath00520
AT1G65590	ath00531
AT1G65590	ath00603
AT1G65590	ath00604
AT1G65590	ath01100
AT1G65660	ath03040
AT1G65700	ath03018
AT1G65700	ath03040
AT1G65820	ath00480
AT1G65820	ath00980
AT1G65930	ath00020
AT1G65930	ath00480
AT1G65930	ath01061
AT1G65930	ath01062
AT1G65930	ath01063
AT1G65930	ath01064
AT1G65930	ath01065
AT1G65930	ath01066
AT1G65930	ath01070
AT1G65930	ath01100
AT1G65930	ath04146
AT1G66400	ath04626
AT1G66410	ath04070
AT1G66410	ath04626
AT1G66430	ath00051
AT1G66430	ath00500
AT1G66430	ath00520
AT1G66430	ath01100
AT1G66520	ath00670
AT1G66520	ath00970
AT1G66530	ath00970
AT1G66580	ath03010
AT1G66750	ath03420
AT1G67070	ath00051
AT1G67070	ath00520
AT1G67070	ath01100
AT1G67090	ath00630
AT1G67090	ath00710
AT1G67090	ath01100
AT1G67110	ath00908
AT1G67110	ath01070
AT1G67110	ath01100
AT1G67250	ath03050
AT1G67320	ath00230
AT1G67320	ath00240
AT1G67320	ath01100
AT1G67320	ath03030
AT1G67430	ath03010
AT1G67500	ath01100
AT1G67550	ath00230
AT1G67550	ath00330
AT1G67560	ath00592
AT1G67560	ath01070
AT1G67560	ath01100
AT1G67630	ath00230
AT1G67630	ath00240
AT1G67630	ath01100
AT1G67630	ath03030
AT1G67650	ath03060
AT1G67680	ath03060
AT1G67740	ath00195
AT1G67740	ath01100
AT1G67990	ath00940
AT1G68000	ath00562
AT1G68000	ath00564
AT1G68000	ath01100
AT1G68000	ath04070
AT1G68050	ath04712
AT1G68460	ath00908
AT1G68460	ath01070
AT1G68460	ath01100
AT1G68750	ath00620
AT1G68750	ath00710
AT1G68750	ath01100
AT1G68850	ath00360
AT1G68850	ath00680
AT1G68850	ath00940
AT1G68850	ath01061
AT1G68850	ath01100
AT1G69370	ath00400
AT1G69370	ath01061
AT1G69370	ath01063
AT1G69370	ath01100
AT1G69620	ath03010
AT1G69740	ath00860
AT1G69740	ath01100
AT1G69770	ath00270
AT1G69770	ath01100
AT1G70310	ath00270
AT1G70310	ath00330
AT1G70310	ath00410
AT1G70310	ath00480
AT1G70310	ath01100
AT1G70320	ath04120
AT1G70410	ath00910
AT1G70580	ath00250
AT1G70580	ath00710
AT1G70580	ath01064
AT1G70580	ath01100
AT1G70600	ath03010
AT1G70730	ath00010
AT1G70730	ath00030
AT1G70730	ath00052
AT1G70730	ath00500
AT1G70730	ath00520
AT1G70730	ath01100
AT1G70980	ath00970
AT1G71010	ath00562
AT1G71010	ath01100
AT1G71010	ath04070
AT1G71010	ath04144
AT1G71100	ath00030
AT1G71100	ath00710
AT1G71100	ath01065
AT1G71100	ath01070
AT1G71100	ath01100
AT1G71695	ath00360
AT1G71695	ath00680
AT1G71695	ath00940
AT1G71695	ath01061
AT1G71695	ath01100
AT1G71720	ath03010
AT1G71750	ath00230
AT1G71750	ath01100
AT1G71920	ath00340
AT1G71920	ath00350
AT1G71920	ath00360
AT1G71920	ath00400
AT1G71920	ath01061
AT1G71920	ath01064
AT1G71920	ath01065
AT1G71920	ath01100
AT1G72520	ath00592
AT1G72520	ath01070
AT1G72520	ath01100
AT1G72550	ath00970
AT1G72810	ath00260
AT1G72810	ath00750
AT1G72810	ath01100
AT1G72880	ath00230
AT1G72880	ath00240
AT1G72880	ath00760
AT1G72880	ath01065
AT1G72880	ath01100
AT1G72990	ath00052
AT1G72990	ath00511
AT1G72990	ath00531
AT1G72990	ath00600
AT1G72990	ath00604
AT1G72990	ath01100
AT1G73030	ath04144
AT1G73050	ath00460
AT1G73050	ath01100
AT1G73250	ath00051
AT1G73250	ath00520
AT1G73250	ath01100
AT1G73630	ath04626
AT1G73690	ath03420
AT1G73740	ath01100
AT1G73960	ath03022
AT1G74000	ath00901
AT1G74000	ath01063
AT1G74000	ath01100
AT1G74010	ath00901
AT1G74010	ath01063
AT1G74010	ath01100
AT1G74020	ath00901
AT1G74020	ath01063
AT1G74020	ath01100
AT1G74030	ath00010
AT1G74030	ath01061
AT1G74030	ath01062
AT1G74030	ath01063
AT1G74030	ath01064
AT1G74030	ath01065
AT1G74030	ath01066
AT1G74030	ath01070
AT1G74030	ath01100
AT1G74030	ath03018
AT1G74040	ath00290
AT1G74040	ath00620
AT1G74040	ath01065
AT1G74040	ath01100
AT1G74050	ath03010
AT1G74060	ath03010
AT1G74090	ath00966
AT1G74100	ath00380
AT1G74100	ath00966
AT1G74210	ath00564
AT1G74260	ath00230
AT1G74260	ath01100
AT1G74270	ath03010
AT1G74340	ath00510
AT1G74340	ath00563
AT1G74340	ath01100
AT1G74470	ath00900
AT1G74470	ath01100
AT1G74540	ath00940
AT1G74540	ath00941
AT1G74540	ath00945
AT1G74540	ath01061
AT1G74540	ath01063
AT1G74540	ath01100
AT1G74550	ath00940
AT1G74550	ath00941
AT1G74550	ath00945
AT1G74550	ath01061
AT1G74550	ath01063
AT1G74550	ath01100
AT1G74710	ath00130
AT1G74710	ath01061
AT1G74710	ath01070
AT1G74710	ath01100
AT1G74740	ath04626
AT1G74920	ath00260
AT1G74960	ath00061
AT1G74960	ath01100
AT1G74970	ath03010
AT1G75020	ath00561
AT1G75020	ath00564
AT1G75020	ath01100
AT1G75090	ath03410
AT1G75230	ath03410
AT1G75280	ath00640
AT1G75330	ath00330
AT1G75330	ath01100
AT1G75440	ath04120
AT1G75450	ath00908
AT1G75510	ath03022
AT1G75630	ath00190
AT1G75630	ath01100
AT1G75660	ath03018
AT1G75950	ath04120
AT1G75990	ath03050
AT1G76030	ath00190
AT1G76030	ath01100
AT1G76090	ath00100
AT1G76090	ath01062
AT1G76100	ath00195
AT1G76300	ath03040
AT1G76400	ath00510
AT1G76400	ath01100
AT1G76490	ath00900
AT1G76490	ath01062
AT1G76490	ath01066
AT1G76490	ath01070
AT1G76490	ath01100
AT1G76550	ath00051
AT1G76630	ath03018
AT1G76640	ath04626
AT1G76650	ath04626
AT1G76680	ath00592
AT1G76680	ath01070
AT1G76680	ath01100
AT1G76690	ath00592
AT1G76690	ath01070
AT1G76690	ath01100
AT1G76730	ath00670
AT1G76730	ath01100
AT1G76860	ath03018
AT1G76860	ath03040
AT1G77000	ath04120
AT1G77120	ath00010
AT1G77120	ath00071
AT1G77120	ath00350
AT1G77120	ath00980
AT1G77120	ath01100
AT1G77180	ath03040
AT1G77300	ath00310
AT1G77330	ath00270
AT1G77330	ath01070
AT1G77440	ath03050
AT1G77470	ath03030
AT1G77470	ath03420
AT1G77470	ath03430
AT1G77490	ath00053
AT1G77490	ath00480
AT1G77590	ath00071
AT1G77590	ath01100
AT1G77590	ath04146
AT1G77740	ath00562
AT1G77740	ath01100
AT1G77740	ath04070
AT1G77740	ath04144
AT1G77750	ath03010
AT1G77760	ath00910
AT1G77940	ath03010
AT1G78390	ath00906
AT1G78390	ath01062
AT1G78390	ath01070
AT1G78390	ath01100
AT1G78440	ath00904
AT1G78510	ath00900
AT1G78570	ath00520
AT1G78580	ath00500
AT1G78630	ath03010
AT1G78650	ath00230
AT1G78650	ath00240
AT1G78650	ath01100
AT1G78650	ath03030
AT1G78650	ath03410
AT1G78650	ath03420
AT1G78650	ath03430
AT1G78650	ath03440
AT1G78670	ath00790
AT1G78680	ath00790
AT1G78690	ath00564
AT1G78720	ath03060
AT1G78770	ath04120
AT1G78800	ath00510
AT1G78800	ath01100
AT1G78900	ath00190
AT1G78900	ath01100
AT1G78960	ath00100
AT1G78960	ath01062
AT1G78960	ath01070
AT1G78960	ath01100
AT1G79010	ath00190
AT1G79010	ath01100
AT1G79040	ath00195
AT1G79040	ath01100
AT1G79090	ath03018
AT1G79210	ath03050
AT1G79440	ath00250
AT1G79440	ath00350
AT1G79440	ath00650
AT1G79440	ath01100
AT1G79460	ath00904
AT1G79460	ath01062
AT1G79460	ath01070
AT1G79460	ath01100
AT1G79470	ath00230
AT1G79470	ath01065
AT1G79470	ath01100
AT1G79530	ath00010
AT1G79530	ath01061
AT1G79530	ath01062
AT1G79530	ath01063
AT1G79530	ath01064
AT1G79530	ath01065
AT1G79530	ath01066
AT1G79530	ath01070
AT1G79530	ath01100
AT1G79550	ath00010
AT1G79550	ath00710
AT1G79550	ath01061
AT1G79550	ath01062
AT1G79550	ath01063
AT1G79550	ath01064
AT1G79550	ath01065
AT1G79550	ath01066
AT1G79550	ath01070
AT1G79550	ath01100
AT1G79590	ath04130
AT1G79650	ath03420
AT1G79750	ath00620
AT1G79750	ath00710
AT1G79750	ath01062
AT1G79750	ath01063
AT1G79750	ath01064
AT1G79750	ath01065
AT1G79750	ath01066
AT1G79750	ath01100
AT1G79810	ath04146
AT1G79850	ath03010
AT1G79940	ath03060
AT1G80050	ath00230
AT1G80050	ath01100
AT1G80070	ath03040
AT1G80230	ath00190
AT1G80230	ath01100
AT1G80340	ath00904
AT1G80420	ath03410
AT1G80460	ath00561
AT1G80460	ath01100
AT1G80460	ath04626
AT1G80560	ath00290
AT1G80560	ath01065
AT1G80560	ath01100
AT1G80600	ath00330
AT1G80600	ath01064
AT1G80600	ath01100
AT1G80660	ath00190
AT1G80740	ath00270
AT1G80740	ath01100
AT1G80750	ath03010
AT1G80780	ath03018
AT1G80820	ath00940
AT1G80820	ath01061
AT1G80820	ath01100
AT1G80950	ath00564
AT1G80950	ath00565
AT1G80950	ath01100
AT2G01090	ath00190
AT2G01090	ath01100
AT2G01110	ath03060
AT2G01140	ath00010
AT2G01140	ath00030
AT2G01140	ath00051
AT2G01140	ath00710
AT2G01140	ath01061
AT2G01140	ath01062
AT2G01140	ath01063
AT2G01140	ath01064
AT2G01140	ath01065
AT2G01140	ath01066
AT2G01140	ath01070
AT2G01140	ath01100
AT2G01250	ath03010
AT2G01290	ath00030
AT2G01290	ath00710
AT2G01290	ath01065
AT2G01290	ath01070
AT2G01290	ath01100
AT2G01350	ath00760
AT2G01350	ath01064
AT2G01350	ath01100
AT2G01440	ath03440
AT2G02000	ath00250
AT2G02000	ath00410
AT2G02000	ath00430
AT2G02000	ath00650
AT2G02000	ath01100
AT2G02050	ath00190
AT2G02050	ath01100
AT2G02500	ath00900
AT2G02500	ath01062
AT2G02500	ath01066
AT2G02500	ath01070
AT2G02500	ath01100
AT2G02570	ath03040
AT2G02760	ath04120
AT2G02930	ath00480
AT2G02930	ath00980
AT2G03130	ath03010
AT2G03160	ath04120
AT2G03170	ath04120
AT2G03190	ath04120
AT2G03870	ath03018
AT2G03870	ath03040
AT2G04390	ath03010
AT2G04400	ath00400
AT2G04400	ath01061
AT2G04400	ath01063
AT2G04400	ath01070
AT2G04400	ath01100
AT2G04540	ath00061
AT2G04540	ath01100
AT2G04630	ath00230
AT2G04630	ath00240
AT2G04630	ath01100
AT2G04630	ath03020
AT2G04660	ath04120
AT2G04842	ath00970
AT2G05070	ath00196
AT2G05070	ath01100
AT2G05100	ath00196
AT2G05100	ath01100
AT2G05220	ath03010
AT2G05630	ath04140
AT2G05710	ath00020
AT2G05710	ath00630
AT2G05710	ath01061
AT2G05710	ath01062
AT2G05710	ath01063
AT2G05710	ath01064
AT2G05710	ath01065
AT2G05710	ath01066
AT2G05710	ath01070
AT2G05710	ath01100
AT2G05840	ath03050
AT2G05990	ath00061
AT2G05990	ath01100
AT2G06050	ath00592
AT2G06050	ath01070
AT2G06050	ath01100
AT2G06510	ath03030
AT2G06510	ath03420
AT2G06510	ath03430
AT2G06510	ath03440
AT2G06530	ath04144
AT2G07050	ath00100
AT2G07050	ath01062
AT2G07050	ath01070
AT2G07050	ath01100
AT2G07560	ath00190
AT2G07687	ath00190
AT2G07687	ath01100
AT2G07690	ath03030
AT2G07695	ath00190
AT2G07695	ath01100
AT2G07698	ath00190
AT2G07698	ath01100
AT2G07727	ath00190
AT2G07727	ath01100
AT2G07741	ath00190
AT2G07741	ath01100
AT2G07751	ath00190
AT2G07751	ath01100
AT2G07785	ath00190
AT2G07785	ath01100
AT2G09990	ath03010
AT2G11810	ath00561
AT2G11810	ath01100
AT2G13360	ath00250
AT2G13360	ath00260
AT2G13360	ath01100
AT2G13540	ath03040
AT2G13790	ath04626
AT2G14120	ath04144
AT2G14170	ath00280
AT2G14170	ath00562
AT2G14170	ath00640
AT2G14170	ath01100
AT2G14260	ath00330
AT2G14610	ath04626
AT2G14750	ath00230
AT2G14750	ath00450
AT2G14750	ath00920
AT2G14860	ath04146
AT2G15430	ath00230
AT2G15430	ath00240
AT2G15430	ath01100
AT2G15430	ath03020
AT2G15620	ath00910
AT2G16360	ath03010
AT2G16370	ath00240
AT2G16370	ath00670
AT2G16370	ath00790
AT2G16370	ath01061
AT2G16370	ath01100
AT2G16440	ath03030
AT2G16500	ath00330
AT2G16500	ath01100
AT2G16570	ath00230
AT2G16570	ath00250
AT2G16570	ath01100
AT2G16740	ath04120
AT2G16790	ath00030
AT2G16790	ath01100
AT2G16860	ath03040
AT2G16920	ath04120
AT2G17130	ath00020
AT2G17130	ath01062
AT2G17130	ath01063
AT2G17130	ath01064
AT2G17130	ath01065
AT2G17130	ath01066
AT2G17130	ath01070
AT2G17130	ath01100
AT2G17265	ath00260
AT2G17265	ath01100
AT2G17290	ath04626
AT2G17360	ath03010
AT2G17370	ath00900
AT2G17370	ath01062
AT2G17370	ath01066
AT2G17370	ath01070
AT2G17370	ath01100
AT2G17510	ath03018
AT2G17570	ath00900
AT2G17630	ath00260
AT2G17630	ath00750
AT2G17630	ath01100
AT2G18020	ath03010
AT2G18140	ath00360
AT2G18140	ath00680
AT2G18140	ath00940
AT2G18140	ath01061
AT2G18140	ath01100
AT2G18150	ath00360
AT2G18150	ath00680
AT2G18150	ath00940
AT2G18150	ath01061
AT2G18150	ath01100
AT2G18230	ath00190
AT2G18260	ath04130
AT2G18290	ath04120
AT2G18400	ath03010
AT2G18450	ath00020
AT2G18450	ath00190
AT2G18450	ath01061
AT2G18450	ath01062
AT2G18450	ath01063
AT2G18450	ath01064
AT2G18450	ath01065
AT2G18450	ath01066
AT2G18450	ath01070
AT2G18450	ath01100
AT2G18510	ath03040
AT2G18600	ath04120
AT2G18620	ath00900
AT2G18620	ath01062
AT2G18620	ath01066
AT2G18620	ath01070
AT2G18620	ath01100
AT2G18640	ath00900
AT2G18640	ath01062
AT2G18640	ath01066
AT2G18640	ath01070
AT2G18640	ath01100
AT2G18710	ath03060
AT2G18760	ath03420
AT2G18790	ath04712
AT2G18915	ath04712
AT2G18950	ath00130
AT2G18950	ath01100
AT2G18960	ath00190
AT2G18980	ath00360
AT2G18980	ath00680
AT2G18980	ath00940
AT2G18980	ath01061
AT2G18980	ath01100
AT2G19190	ath04626
AT2G19490	ath03440
AT2G19500	ath00908
AT2G19570	ath00240
AT2G19570	ath01100
AT2G19590	ath00270
AT2G19590	ath01070
AT2G19680	ath00190
AT2G19680	ath01100
AT2G19720	ath03010
AT2G19730	ath03010
AT2G19740	ath03010
AT2G19800	ath00053
AT2G19800	ath00562
AT2G19830	ath04144
AT2G19860	ath00010
AT2G19860	ath00051
AT2G19860	ath00052
AT2G19860	ath00500
AT2G19860	ath00520
AT2G19860	ath01061
AT2G19860	ath01062
AT2G19860	ath01063
AT2G19860	ath01064
AT2G19860	ath01065
AT2G19860	ath01066
AT2G19860	ath01070
AT2G19860	ath01100
AT2G19900	ath00620
AT2G19900	ath00710
AT2G19900	ath01062
AT2G19900	ath01063
AT2G19900	ath01064
AT2G19900	ath01065
AT2G19900	ath01066
AT2G19900	ath01100
AT2G19940	ath00330
AT2G19940	ath01064
AT2G19940	ath01100
AT2G20000	ath04120
AT2G20060	ath03010
AT2G20140	ath03050
AT2G20160	ath04120
AT2G20260	ath00195
AT2G20260	ath01100
AT2G20340	ath00340
AT2G20340	ath00350
AT2G20340	ath00360
AT2G20340	ath00380
AT2G20340	ath00901
AT2G20340	ath00950
AT2G20340	ath01063
AT2G20340	ath01100
AT2G20360	ath00190
AT2G20360	ath01100
AT2G20420	ath00020
AT2G20420	ath00640
AT2G20420	ath01061
AT2G20420	ath01062
AT2G20420	ath01063
AT2G20420	ath01064
AT2G20420	ath01065
AT2G20420	ath01066
AT2G20420	ath01070
AT2G20420	ath01100
AT2G20450	ath03010
AT2G20580	ath03050
AT2G20610	ath00380
AT2G20610	ath00966
AT2G20690	ath00740
AT2G20690	ath01100
AT2G20860	ath00785
AT2G20860	ath01100
AT2G21170	ath00010
AT2G21170	ath00051
AT2G21170	ath00562
AT2G21170	ath00710
AT2G21170	ath01100
AT2G21330	ath00010
AT2G21330	ath00030
AT2G21330	ath00051
[truncated: 4,759 more rows]
