# Supplementary material for: GOAL: A software tool for assessing biological significance of genes groups
Source: BMC Bioinformatics. 2010 May 6;11:229. doi: 10.1186/1471-2105-11-229 (PMC2873542; doi:10.1186/1471-2105-11-229)
Supplement: Additional file 1 — GOAL jar file and GOAL user manual (GOAL-1.0.zip). [file 1471-2105-11-229-S1.ZIP › GOAL-1.0/Deployment/Data/keggFiles/hsa.csv]

ENSG00000156006	hsa00232
ENSG00000156006	hsa00983
ENSG00000156006	hsa01100
ENSG00000196839	hsa00230
ENSG00000196839	hsa01100
ENSG00000196839	hsa05340
ENSG00000170558	hsa04514
ENSG00000170558	hsa05412
ENSG00000117020	hsa04010
ENSG00000117020	hsa04012
ENSG00000117020	hsa04062
ENSG00000117020	hsa04150
ENSG00000117020	hsa04210
ENSG00000117020	hsa04370
ENSG00000117020	hsa04510
ENSG00000117020	hsa04530
ENSG00000117020	hsa04620
ENSG00000117020	hsa04630
ENSG00000117020	hsa04660
ENSG00000117020	hsa04662
ENSG00000117020	hsa04664
ENSG00000117020	hsa04666
ENSG00000117020	hsa04722
ENSG00000117020	hsa04910
ENSG00000117020	hsa04914
ENSG00000117020	hsa04920
ENSG00000117020	hsa05200
ENSG00000117020	hsa05210
ENSG00000117020	hsa05211
ENSG00000117020	hsa05212
ENSG00000117020	hsa05213
ENSG00000117020	hsa05214
ENSG00000117020	hsa05215
ENSG00000117020	hsa05218
ENSG00000117020	hsa05220
ENSG00000117020	hsa05221
ENSG00000117020	hsa05222
ENSG00000117020	hsa05223
ENSG00000101473	hsa04146
ENSG00000113552	hsa00520
ENSG00000113552	hsa01100
ENSG00000062038	hsa04514
ENSG00000136560	hsa04622
100130247	hsa00190
100130247	hsa01100
100130247	hsa04260
100130247	hsa05010
100130247	hsa05012
100130247	hsa05016
100132108	hsa03050
100133737	hsa00190
100133737	hsa01100
100133737	hsa05010
100133737	hsa05012
100133737	hsa05016
ENSG00000168970	hsa00564
ENSG00000168970	hsa00565
ENSG00000168970	hsa00590
ENSG00000168970	hsa00591
ENSG00000168970	hsa00592
ENSG00000168970	hsa01100
ENSG00000168970	hsa04010
ENSG00000168970	hsa04270
ENSG00000168970	hsa04370
ENSG00000168970	hsa04664
ENSG00000168970	hsa04666
ENSG00000168970	hsa04730
ENSG00000168970	hsa04912
ENSG00000170248	hsa04144
ENSG00000111252	hsa04722
ENSG00000179242	hsa04514
ENSG00000159921	hsa00520
ENSG00000159921	hsa01100
ENSG00000165879	hsa04310
ENSG00000142892	hsa00563
ENSG00000142892	hsa01100
ENSG00000179776	hsa04514
ENSG00000179776	hsa04670
ENSG00000129484	hsa03410
ENSG00000041880	hsa03410
ENSG00000129354	hsa04142
ENSG00000126261	hsa04120
ENSG00000142230	hsa04120
ENSG00000116120	hsa00970
ENSG00000114770	hsa02010
ENSG00000115657	hsa02010
ENSG00000087470	hsa04144
ENSG00000087470	hsa04666
ENSG00000069431	hsa02010
ENSG00000025434	hsa03320
ENSG00000138495	hsa00190
ENSG00000138495	hsa01100
ENSG00000086758	hsa04120
ENSG00000102103	hsa03040
ENSG00000111962	hsa00532
ENSG00000162704	hsa04666
ENSG00000162704	hsa04810
ENSG00000162704	hsa05130
ENSG00000214021	hsa04666
ENSG00000214021	hsa04810
ENSG00000214021	hsa05130
ENSG00000111229	hsa04666
ENSG00000111229	hsa04810
ENSG00000111229	hsa05130
ENSG00000130429	hsa04666
ENSG00000130429	hsa04810
ENSG00000130429	hsa05130
ENSG00000163466	hsa04666
ENSG00000163466	hsa04810
ENSG00000163466	hsa05130
ENSG00000113522	hsa03440
ENSG00000113522	hsa03450
ENSG00000172575	hsa04010
ENSG00000172575	hsa04660
ENSG00000100246	hsa05016
ENSG00000129910	hsa04514
ENSG00000105835	hsa00760
ENSG00000138443	hsa04810
ENSG00000136040	hsa04360
ENSG00000008311	hsa00300
ENSG00000008311	hsa00310
ENSG00000008311	hsa01100
ENSG00000139679	hsa04080
ENSG00000111684	hsa00564
ENSG00000158195	hsa04520
ENSG00000158195	hsa04666
ENSG00000158195	hsa04810
ENSG00000140835	hsa00533
ENSG00000140835	hsa01100
ENSG00000123374	hsa04110
ENSG00000123374	hsa04114
ENSG00000123374	hsa04115
ENSG00000123374	hsa04914
ENSG00000123374	hsa05200
ENSG00000123374	hsa05215
ENSG00000123374	hsa05222
ENSG00000073737	hsa00830
ENSG00000073737	hsa01100
ENSG00000183684	hsa03040
ENSG00000135446	hsa04110
ENSG00000135446	hsa04115
ENSG00000135446	hsa04530
ENSG00000135446	hsa04660
ENSG00000135446	hsa05200
ENSG00000135446	hsa05212
ENSG00000135446	hsa05214
ENSG00000135446	hsa05218
ENSG00000135446	hsa05219
ENSG00000135446	hsa05220
ENSG00000135446	hsa05222
ENSG00000135446	hsa05223
ENSG00000181852	hsa04144
ENSG00000214160	hsa00510
ENSG00000214160	hsa01100
ENSG00000131467	hsa03050
ENSG00000131467	hsa04612
ENSG00000137845	hsa05010
ENSG00000137845	hsa05120
ENSG00000164885	hsa04360
ENSG00000164885	hsa05010
ENSG00000135698	hsa03018
ENSG00000172113	hsa00230
ENSG00000172113	hsa00240
ENSG00000172113	hsa01100
ENSG00000064989	hsa04080
ENSG00000064989	hsa04270
ENSG00000132849	hsa04530
ENSG00000105810	hsa04110
ENSG00000105810	hsa04115
ENSG00000105810	hsa05200
ENSG00000105810	hsa05212
ENSG00000105810	hsa05214
ENSG00000105810	hsa05218
ENSG00000105810	hsa05220
ENSG00000105810	hsa05222
ENSG00000105810	hsa05223
ENSG00000137312	hsa04910
ENSG00000115233	hsa03050
ENSG00000134058	hsa03420
ENSG00000134058	hsa04110
ENSG00000135823	hsa04130
ENSG00000167186	hsa00130
ENSG00000167186	hsa01100
ENSG00000068831	hsa04010
ENSG00000068831	hsa04062
ENSG00000157823	hsa04142
ENSG00000197584	hsa04270
ENSG00000168939	hsa04630
ENSG00000164056	hsa04630
ENSG00000136158	hsa04630
ENSG00000115145	hsa04144
ENSG00000115145	hsa04630
ENSG00000125257	hsa02010
ENSG00000124762	hsa04012
ENSG00000124762	hsa04110
ENSG00000124762	hsa04115
ENSG00000124762	hsa05200
ENSG00000124762	hsa05214
ENSG00000124762	hsa05215
ENSG00000124762	hsa05218
ENSG00000124762	hsa05219
ENSG00000124762	hsa05220
ENSG00000143368	hsa03040
ENSG00000131477	hsa04270
ENSG00000132329	hsa04270
ENSG00000122679	hsa04270
ENSG00000111276	hsa04012
ENSG00000111276	hsa04110
ENSG00000111276	hsa05200
ENSG00000111276	hsa05215
ENSG00000111276	hsa05220
ENSG00000111276	hsa05222
ENSG00000103266	hsa04120
ENSG00000118007	hsa04110
ENSG00000130939	hsa04120
ENSG00000129757	hsa04110
ENSG00000105829	hsa04130
ENSG00000119953	hsa03040
ENSG00000116752	hsa03040
ENSG00000147889	hsa04110
ENSG00000147889	hsa04115
ENSG00000147889	hsa05200
ENSG00000147889	hsa05212
ENSG00000147889	hsa05214
ENSG00000147889	hsa05218
ENSG00000147889	hsa05219
ENSG00000147889	hsa05220
ENSG00000147889	hsa05223
ENSG00000099995	hsa03040
ENSG00000115266	hsa04310
ENSG00000115266	hsa04810
ENSG00000115266	hsa05200
ENSG00000115266	hsa05210
ENSG00000115266	hsa05213
ENSG00000115266	hsa05217
ENSG00000130669	hsa04012
ENSG00000130669	hsa04360
ENSG00000130669	hsa04510
ENSG00000130669	hsa04660
ENSG00000130669	hsa04810
ENSG00000130669	hsa05211
ENSG00000160710	hsa04623
ENSG00000147883	hsa04110
ENSG00000147883	hsa04350
ENSG00000147883	hsa05200
ENSG00000147883	hsa05222
ENSG00000123080	hsa04110
ENSG00000110719	hsa00190
ENSG00000110719	hsa01100
ENSG00000110719	hsa04142
ENSG00000110719	hsa05110
ENSG00000110719	hsa05120
ENSG00000171596	hsa04080
ENSG00000183778	hsa00601
ENSG00000183778	hsa00603
ENSG00000183778	hsa01100
ENSG00000050555	hsa04510
ENSG00000050555	hsa04512
ENSG00000050555	hsa05200
ENSG00000050555	hsa05222
ENSG00000129355	hsa04110
ENSG00000117448	hsa00010
ENSG00000117448	hsa00561
ENSG00000117448	hsa01100
ENSG00000179913	hsa00601
ENSG00000179913	hsa01100
ENSG00000174130	hsa04620
ENSG00000072952	hsa04270
ENSG00000114354	hsa05200
ENSG00000114354	hsa05216
ENSG00000006606	hsa04060
ENSG00000006606	hsa04062
ENSG00000064687	hsa02010
ENSG00000154263	hsa02010
ENSG00000154258	hsa02010
ENSG00000141338	hsa02010
ENSG00000116874	hsa00380
ENSG00000116874	hsa00970
10357	hsa03410
ENSG00000129596	hsa00270
ENSG00000129596	hsa00430
ENSG00000129596	hsa01100
ENSG00000006116	hsa04010
ENSG00000006116	hsa04260
ENSG00000006116	hsa05410
ENSG00000006116	hsa05412
ENSG00000006116	hsa05414
ENSG00000166862	hsa04010
ENSG00000166862	hsa04260
ENSG00000166862	hsa05410
ENSG00000166862	hsa05412
ENSG00000166862	hsa05414
ENSG00000075213	hsa04360
ENSG00000123416	hsa04540
ENSG00000123416	hsa05130
ENSG00000213928	hsa04630
ENSG00000162813	hsa00920
ENSG00000198211	hsa04540
ENSG00000198211	hsa05130
ENSG00000104833	hsa04540
ENSG00000104833	hsa05130
ENSG00000188229	hsa04540
ENSG00000188229	hsa05130
ENSG00000118680	hsa04510
ENSG00000118680	hsa04530
ENSG00000118680	hsa04670
ENSG00000118680	hsa04810
ENSG00000106100	hsa04621
ENSG00000106100	hsa05120
ENSG00000164162	hsa04110
ENSG00000164162	hsa04114
ENSG00000164162	hsa04120
ENSG00000164162	hsa04914
ENSG00000101335	hsa04270
ENSG00000101335	hsa04510
ENSG00000101335	hsa04530
ENSG00000101335	hsa04670
ENSG00000101335	hsa04810
ENSG00000163624	hsa00564
ENSG00000163624	hsa01100
ENSG00000163624	hsa04070
ENSG00000133027	hsa00564
ENSG00000133027	hsa01100
ENSG00000131788	hsa04120
ENSG00000131788	hsa04630
ENSG00000131788	hsa05200
ENSG00000131788	hsa05222
ENSG00000064225	hsa00601
ENSG00000064225	hsa01100
ENSG00000079337	hsa04670
ENSG00000079337	hsa04720
ENSG00000103502	hsa00562
ENSG00000103502	hsa00564
ENSG00000103502	hsa01100
ENSG00000103502	hsa04070
ENSG00000120992	hsa00564
ENSG00000216490	hsa04612
ENSG00000197223	hsa03018
ENSG00000167315	hsa00062
ENSG00000167315	hsa00071
ENSG00000167315	hsa00280
ENSG00000167315	hsa01100
ENSG00000084072	hsa03040
ENSG00000134215	hsa04062
ENSG00000134215	hsa04510
ENSG00000134215	hsa04650
ENSG00000134215	hsa04660
ENSG00000134215	hsa04662
ENSG00000134215	hsa04664
ENSG00000134215	hsa04666
ENSG00000134215	hsa04670
ENSG00000134215	hsa04810
ENSG00000130204	hsa05014
ENSG00000100324	hsa04010
ENSG00000100324	hsa04620
ENSG00000100324	hsa04621
ENSG00000198721	hsa00071
ENSG00000198721	hsa04146
ENSG00000175866	hsa04520
ENSG00000175866	hsa04810
ENSG00000116670	hsa04110
ENSG00000116670	hsa04114
ENSG00000116670	hsa04914
ENSG00000171960	hsa03040
ENSG00000134363	hsa04350
ENSG00000167863	hsa00190
ENSG00000167863	hsa01100
ENSG00000167863	hsa05010
ENSG00000167863	hsa05012
ENSG00000167863	hsa05016
ENSG00000170035	hsa04120
ENSG00000100372	hsa04146
ENSG00000198689	hsa04260
ENSG00000107175	hsa04916
ENSG00000107175	hsa04962
ENSG00000107175	hsa05016
ENSG00000107175	hsa05215
ENSG00000100568	hsa04130
1050	hsa05200
1050	hsa05221
ENSG00000143434	hsa04360
ENSG00000167680	hsa04360
ENSG00000135622	hsa04360
ENSG00000187764	hsa04360
ENSG00000185033	hsa04360
ENSG00000075223	hsa04360
ENSG00000085872	hsa03040
ENSG00000197548	hsa04140
ENSG00000104889	hsa03030
ENSG00000175203	hsa04962
ENSG00000175203	hsa05016
ENSG00000130429	hsa04666
ENSG00000130429	hsa04810
ENSG00000130429	hsa05130
ENSG00000204310	hsa00561
ENSG00000204310	hsa00564
ENSG00000204310	hsa01100
ENSG00000169692	hsa00561
ENSG00000169692	hsa00564
ENSG00000169692	hsa01100
ENSG00000090054	hsa00600
ENSG00000090054	hsa01100
ENSG00000170835	hsa00100
ENSG00000170835	hsa00561
ENSG00000170835	hsa01100
ENSG00000156234	hsa04060
ENSG00000156234	hsa04062
ENSG00000164609	hsa03040
ENSG00000119655	hsa04142
ENSG00000095637	hsa03320
ENSG00000095637	hsa04520
ENSG00000095637	hsa04910
ENSG00000130714	hsa00514
ENSG00000184470	hsa00240
ENSG00000136371	hsa00670
ENSG00000136371	hsa01100
ENSG00000174231	hsa03040
ENSG00000160999	hsa04722
ENSG00000160999	hsa04910
ENSG00000128050	hsa00230
ENSG00000128050	hsa01100
ENSG00000070731	hsa00604
ENSG00000124356	hsa04144
ENSG00000132664	hsa00230
ENSG00000132664	hsa00240
ENSG00000132664	hsa01100
ENSG00000132664	hsa03020
ENSG00000132664	hsa04623
ENSG00000113356	hsa00230
ENSG00000113356	hsa00240
ENSG00000113356	hsa01100
ENSG00000113356	hsa03020
ENSG00000113356	hsa04623
ENSG00000186141	hsa00230
ENSG00000186141	hsa00240
ENSG00000186141	hsa01100
ENSG00000186141	hsa03020
ENSG00000186141	hsa04623
ENSG00000101608	hsa04510
ENSG00000101608	hsa04530
ENSG00000101608	hsa04670
ENSG00000101608	hsa04810
ENSG00000162227	hsa03022
ENSG00000167283	hsa00190
ENSG00000167283	hsa01100
ENSG00000143811	hsa04350
ENSG00000110931	hsa04920
ENSG00000106636	hsa04130
ENSG00000163344	hsa00900
ENSG00000163344	hsa01100
ENSG00000163344	hsa04146
ENSG00000198848	hsa00983
ENSG00000172215	hsa04060
ENSG00000172215	hsa04062
ENSG00000150637	hsa04514
ENSG00000145982	hsa00970
ENSG00000104671	hsa04962
ENSG00000120063	hsa04270
ENSG00000120063	hsa04730
ENSG00000120063	hsa04810
ENSG00000102524	hsa04060
ENSG00000102524	hsa04672
ENSG00000170340	hsa00533
ENSG00000170340	hsa00601
ENSG00000170340	hsa01100
ENSG00000069966	hsa04062
ENSG00000147155	hsa00100
ENSG00000147155	hsa01100
ENSG00000090932	hsa04330
ENSG00000113946	hsa04514
ENSG00000113946	hsa04530
ENSG00000113946	hsa04670
ENSG00000147400	hsa03420
ENSG00000172461	hsa00601
ENSG00000172461	hsa00603
ENSG00000172461	hsa01100
ENSG00000164742	hsa00230
ENSG00000164742	hsa04020
ENSG00000164742	hsa04062
ENSG00000164742	hsa04114
ENSG00000164742	hsa04270
ENSG00000164742	hsa04540
ENSG00000164742	hsa04720
ENSG00000164742	hsa04912
ENSG00000164742	hsa04914
ENSG00000164742	hsa04916
ENSG00000164742	hsa05414
ENSG00000168883	hsa03040
ENSG00000077514	hsa00230
ENSG00000077514	hsa00240
ENSG00000077514	hsa01100
ENSG00000077514	hsa03030
ENSG00000077514	hsa03410
ENSG00000077514	hsa03420
ENSG00000077514	hsa03430
ENSG00000077514	hsa03440
ENSG00000134262	hsa04142
ENSG00000185737	hsa04012
ENSG00000172757	hsa04360
ENSG00000172757	hsa04666
ENSG00000172757	hsa04810
ENSG00000213759	hsa00040
ENSG00000213759	hsa00053
ENSG00000213759	hsa00140
ENSG00000213759	hsa00500
ENSG00000213759	hsa00830
ENSG00000213759	hsa00860
ENSG00000213759	hsa00980
ENSG00000213759	hsa00982
ENSG00000213759	hsa00983
ENSG00000213759	hsa01100
ENSG00000102908	hsa04310
ENSG00000102908	hsa04360
ENSG00000102908	hsa04370
ENSG00000102908	hsa04650
ENSG00000102908	hsa04660
ENSG00000102908	hsa04662
ENSG00000165410	hsa04360
ENSG00000165410	hsa04666
ENSG00000165410	hsa04810
ENSG00000066923	hsa04114
ENSG00000101972	hsa04110
10744	hsa04110
10744	hsa04114
ENSG00000169967	hsa04010
ENSG00000169967	hsa04540
ENSG00000169967	hsa04912
ENSG00000009724	hsa04610
ENSG00000109861	hsa04142
ENSG00000168710	hsa00270
ENSG00000168710	hsa00450
ENSG00000168710	hsa01100
ENSG00000188529	hsa03040
ENSG00000171606	hsa04722
ENSG00000061676	hsa04810
ENSG00000145703	hsa04810
ENSG00000168899	hsa04130
ENSG00000065911	hsa00630
ENSG00000065911	hsa00670
ENSG00000065911	hsa01100
ENSG00000167825	hsa04740
ENSG00000078295	hsa00230
ENSG00000078295	hsa04020
ENSG00000078295	hsa04062
ENSG00000078295	hsa04114
ENSG00000078295	hsa04270
ENSG00000078295	hsa04540
ENSG00000078295	hsa04912
ENSG00000078295	hsa04914
ENSG00000078295	hsa04916
ENSG00000078295	hsa05414
ENSG00000001626	hsa02010
ENSG00000001626	hsa05110
ENSG00000173198	hsa04020
ENSG00000173198	hsa04080
ENSG00000173585	hsa04060
ENSG00000173585	hsa04062
ENSG00000173585	hsa04672
ENSG00000135346	hsa04080
ENSG00000135346	hsa04912
ENSG00000135346	hsa05320
ENSG00000132970	hsa04520
ENSG00000132970	hsa04666
ENSG00000166225	hsa04722
ENSG00000162139	hsa00511
ENSG00000162139	hsa00600
ENSG00000144908	hsa00670
ENSG00000160282	hsa00340
ENSG00000160282	hsa00670
ENSG00000160282	hsa01100
ENSG00000106341	hsa04730
ENSG00000112541	hsa00230
ENSG00000213927	hsa04060
ENSG00000213927	hsa04062
ENSG00000213927	hsa04672
ENSG00000173083	hsa00531
ENSG00000173083	hsa01100
ENSG00000036530	hsa00120
ENSG00000126264	hsa04650
ENSG00000151376	hsa00620
ENSG00000151376	hsa01100
ENSG00000109255	hsa04080
ENSG00000056291	hsa04080
ENSG00000123901	hsa04080
ENSG00000109819	hsa04910
ENSG00000109819	hsa04920
ENSG00000109819	hsa05016
ENSG00000172175	hsa04660
ENSG00000172175	hsa04662
ENSG00000138031	hsa00230
ENSG00000138031	hsa04020
ENSG00000138031	hsa04062
ENSG00000138031	hsa04114
ENSG00000138031	hsa04270
ENSG00000138031	hsa04540
ENSG00000138031	hsa04740
ENSG00000138031	hsa04912
ENSG00000138031	hsa04914
ENSG00000138031	hsa04916
ENSG00000138031	hsa04962
ENSG00000138031	hsa05110
ENSG00000138031	hsa05414
ENSG00000157326	hsa00830
ENSG00000157326	hsa01100
ENSG00000157326	hsa04146
ENSG00000198162	hsa00510
ENSG00000198162	hsa01100
ENSG00000141759	hsa03040
ENSG00000165416	hsa04621
ENSG00000049247	hsa04080
ENSG00000130222	hsa04010
ENSG00000130222	hsa04110
ENSG00000130222	hsa04115
ENSG00000135960	hsa04060
ENSG00000090060	hsa03018
ENSG00000113649	hsa03040
ENSG00000204371	hsa00310
ENSG00000006634	hsa04110
ENSG00000017797	hsa05200
ENSG00000017797	hsa05212
ENSG00000180771	hsa03040
ENSG00000110047	hsa04144
ENSG00000173610	hsa00040
ENSG00000173610	hsa00053
ENSG00000173610	hsa00140
ENSG00000173610	hsa00500
ENSG00000173610	hsa00830
ENSG00000173610	hsa00860
ENSG00000173610	hsa00980
ENSG00000173610	hsa00982
ENSG00000173610	hsa00983
ENSG00000173610	hsa01100
ENSG00000105438	hsa05110
ENSG00000183431	hsa03040
ENSG00000070718	hsa04142
ENSG00000106803	hsa03060
ENSG00000106803	hsa05110
ENSG00000168439	hsa05020
ENSG00000119673	hsa01040
ENSG00000134308	hsa04110
ENSG00000134308	hsa04114
ENSG00000134308	hsa04722
ENSG00000134308	hsa05130
ENSG00000127540	hsa00190
ENSG00000127540	hsa01100
ENSG00000127540	hsa04260
ENSG00000127540	hsa05010
ENSG00000127540	hsa05012
ENSG00000127540	hsa05016
ENSG00000087365	hsa03040
ENSG00000135094	hsa00260
ENSG00000135094	hsa00270
ENSG00000135094	hsa01100
ENSG00000083807	hsa00120
ENSG00000083807	hsa01100
ENSG00000083807	hsa03320
ENSG00000167114	hsa03320
ENSG00000140284	hsa03320
ENSG00000140284	hsa04146
ENSG00000162892	hsa04060
ENSG00000162892	hsa04630
ENSG00000136457	hsa04510
ENSG00000136457	hsa04512
ENSG00000136240	hsa05110
ENSG00000100196	hsa05110
ENSG00000124380	hsa03040
ENSG00000121897	hsa00785
ENSG00000121897	hsa01100
ENSG00000204577	hsa04662
ENSG00000070748	hsa00564
ENSG00000168461	hsa04144
ENSG00000129465	hsa04623
ENSG00000068781	hsa03022
ENSG00000068781	hsa03022
ENSG00000102096	hsa05221
ENSG00000174684	hsa00533
ENSG00000174684	hsa00601
ENSG00000174684	hsa01100
ENSG00000112941	hsa03018
ENSG00000123124	hsa04120
ENSG00000123124	hsa04144
ENSG00000198373	hsa04120
ENSG00000175063	hsa04120
ENSG00000091428	hsa04670
ENSG00000161326	hsa04010
ENSG00000198610	hsa00120
ENSG00000198610	hsa00140
ENSG00000198610	hsa00980
ENSG00000198610	hsa01100
ENSG00000173175	hsa00230
ENSG00000173175	hsa04062
ENSG00000173175	hsa04114
ENSG00000173175	hsa04270
ENSG00000173175	hsa04540
ENSG00000173175	hsa04912
ENSG00000173175	hsa04914
ENSG00000173175	hsa04916
ENSG00000173175	hsa05414
ENSG00000110851	hsa04722
ENSG00000149554	hsa04110
ENSG00000149554	hsa04115
ENSG00000106049	hsa00280
ENSG00000106049	hsa01100
ENSG00000148606	hsa00230
ENSG00000148606	hsa00240
ENSG00000148606	hsa01100
ENSG00000148606	hsa03020
ENSG00000148606	hsa04623
ENSG00000100478	hsa04142
ENSG00000164167	hsa03018
ENSG00000164167	hsa03040
ENSG00000165609	hsa00230
ENSG00000133063	hsa00520
ENSG00000118094	hsa00500
ENSG00000104814	hsa04010
ENSG00000106125	hsa00380
ENSG00000068028	hsa05200
ENSG00000068028	hsa05219
ENSG00000068028	hsa05223
ENSG00000110721	hsa00564
ENSG00000110721	hsa01100
ENSG00000197150	hsa02010
ENSG00000156076	hsa04310
ENSG00000174233	hsa00230
ENSG00000174233	hsa04062
ENSG00000174233	hsa04114
ENSG00000174233	hsa04270
ENSG00000174233	hsa04540
ENSG00000174233	hsa04742
ENSG00000174233	hsa04912
ENSG00000174233	hsa04914
ENSG00000174233	hsa04916
ENSG00000174233	hsa04962
ENSG00000174233	hsa05414
ENSG00000100288	hsa00564
ENSG00000100288	hsa01100
ENSG00000183765	hsa04110
ENSG00000183765	hsa04115
ENSG00000111432	hsa04310
ENSG00000111432	hsa04916
ENSG00000111432	hsa05200
ENSG00000111432	hsa05217
ENSG00000090376	hsa04210
ENSG00000090376	hsa04722
ENSG00000143507	hsa04010
ENSG00000136942	hsa03010
ENSG00000139629	hsa00512
ENSG00000139629	hsa01100
ENSG00000136542	hsa00512
ENSG00000136542	hsa01100
ENSG00000025796	hsa03060
ENSG00000136480	hsa01100
ENSG00000169239	hsa00910
ENSG00000171570	hsa05200
ENSG00000171570	hsa05211
ENSG00000129521	hsa05200
ENSG00000129521	hsa05211
ENSG00000141504	hsa00330
ENSG00000141504	hsa01100
ENSG00000177239	hsa00510
ENSG00000177239	hsa01100
ENSG00000101180	hsa04080
ENSG00000187446	hsa04010
ENSG00000187446	hsa04020
ENSG00000187446	hsa04114
ENSG00000187446	hsa04210
ENSG00000187446	hsa04310
ENSG00000187446	hsa04360
ENSG00000187446	hsa04370
ENSG00000187446	hsa04650
ENSG00000187446	hsa04660
ENSG00000187446	hsa04662
ENSG00000187446	hsa04720
ENSG00000187446	hsa05010
ENSG00000187446	hsa05014
ENSG00000101417	hsa04146
ENSG00000159210	hsa04144
ENSG00000152086	hsa04540
ENSG00000152086	hsa05130
ENSG00000099365	hsa04130
ENSG00000213689	hsa04623
ENSG00000168539	hsa04020
ENSG00000168539	hsa04080
ENSG00000168539	hsa04810
ENSG00000161013	hsa00510
ENSG00000161013	hsa01100
ENSG00000027847	hsa00532
ENSG00000027847	hsa00534
ENSG00000027847	hsa01100
ENSG00000181072	hsa04020
ENSG00000181072	hsa04080
ENSG00000181072	hsa04810
ENSG00000121281	hsa00230
ENSG00000121281	hsa04020
ENSG00000121281	hsa04062
ENSG00000121281	hsa04114
ENSG00000121281	hsa04270
ENSG00000121281	hsa04540
ENSG00000121281	hsa04912
ENSG00000121281	hsa04914
ENSG00000121281	hsa04916
ENSG00000121281	hsa05414
113026	hsa00562
113026	hsa01100
113026	hsa04020
113026	hsa04070
ENSG00000133019	hsa04020
ENSG00000133019	hsa04080
ENSG00000133019	hsa04810
ENSG00000136631	hsa04144
ENSG00000011009	hsa00564
ENSG00000116288	hsa05012
ENSG00000124232	hsa04330
ENSG00000169105	hsa00532
ENSG00000180720	hsa04080
ENSG00000180720	hsa04810
ENSG00000071073	hsa00510
ENSG00000071073	hsa01100
ENSG00000198231	hsa03040
ENSG00000184984	hsa04020
ENSG00000184984	hsa04080
ENSG00000184984	hsa04810
ENSG00000097021	hsa01040
ENSG00000180104	hsa04530
ENSG00000170296	hsa04140
ENSG00000063244	hsa03040
ENSG00000120699	hsa03018
ENSG00000074416	hsa00561
ENSG00000074416	hsa01100
ENSG00000034713	hsa04140
ENSG00000142920	hsa00330
ENSG00000142920	hsa01100
ENSG00000075886	hsa04540
ENSG00000075886	hsa05130
ENSG00000155016	hsa00590
ENSG00000155016	hsa01100
ENSG00000091073	hsa04330
ENSG00000175344	hsa04020
ENSG00000155897	hsa00230
ENSG00000155897	hsa04020
ENSG00000155897	hsa04062
ENSG00000155897	hsa04114
ENSG00000155897	hsa04270
ENSG00000155897	hsa04540
ENSG00000155897	hsa04720
ENSG00000155897	hsa04742
ENSG00000155897	hsa04912
ENSG00000155897	hsa04914
ENSG00000155897	hsa04916
ENSG00000155897	hsa05414
ENSG00000071462	hsa00340
ENSG00000071462	hsa00350
ENSG00000071462	hsa00450
ENSG00000178473	hsa04080
ENSG00000162711	hsa04621
ENSG00000150455	hsa04620
ENSG00000213341	hsa04010
ENSG00000213341	hsa04062
ENSG00000213341	hsa04210
ENSG00000213341	hsa04620
ENSG00000213341	hsa04621
ENSG00000213341	hsa04622
ENSG00000213341	hsa04623
ENSG00000213341	hsa04660
ENSG00000213341	hsa04662
ENSG00000213341	hsa04920
ENSG00000213341	hsa05120
ENSG00000213341	hsa05200
ENSG00000213341	hsa05212
ENSG00000213341	hsa05215
ENSG00000213341	hsa05220
ENSG00000213341	hsa05221
ENSG00000213341	hsa05222
ENSG00000144278	hsa00512
ENSG00000144278	hsa01100
ENSG00000162104	hsa00230
ENSG00000162104	hsa04020
ENSG00000162104	hsa04062
ENSG00000162104	hsa04114
ENSG00000162104	hsa04270
ENSG00000162104	hsa04540
ENSG00000162104	hsa04912
ENSG00000162104	hsa04914
ENSG00000162104	hsa04916
ENSG00000162104	hsa04962
ENSG00000162104	hsa05110
ENSG00000162104	hsa05414
ENSG00000166165	hsa00330
ENSG00000166165	hsa01100
ENSG00000101844	hsa04140
ENSG00000114737	hsa04630
ENSG00000159958	hsa04060
ENSG00000159958	hsa04672
ENSG00000159958	hsa05340
ENSG00000189013	hsa04612
ENSG00000189013	hsa04650
ENSG00000171777	hsa04010
ENSG00000104879	hsa00330
ENSG00000104879	hsa01100
ENSG00000237289	hsa00330
ENSG00000237289	hsa01100
ENSG00000141433	hsa04080
ENSG00000131730	hsa00330
ENSG00000131730	hsa01100
ENSG00000049167	hsa03420
ENSG00000049167	hsa04120
ENSG00000166743	hsa00650
ENSG00000166743	hsa01100
ENSG00000173207	hsa05200
ENSG00000173207	hsa05222
ENSG00000164485	hsa04060
ENSG00000164485	hsa04630
ENSG00000198785	hsa04080
ENSG00000116032	hsa04080
ENSG00000110243	hsa03320
ENSG00000143740	hsa04130
ENSG00000131584	hsa04144
ENSG00000047365	hsa04144
ENSG00000186635	hsa04144
ENSG00000135439	hsa04144
ENSG00000157985	hsa04144
ENSG00000078549	hsa04080
ENSG00000198574	hsa04650
ENSG00000117155	hsa04520
ENSG00000131386	hsa00512
ENSG00000131386	hsa01100
ENSG00000161203	hsa04144
ENSG00000161203	hsa05016
ENSG00000106367	hsa04142
ENSG00000042753	hsa04144
ENSG00000042753	hsa05016
ENSG00000177879	hsa04142
ENSG00000016490	hsa04740
ENSG00000160087	hsa04120
ENSG00000160087	hsa05012
ENSG00000223496	hsa03018
ENSG00000179988	hsa00970
ENSG00000155629	hsa04662
ENSG00000065621	hsa00480
ENSG00000065621	hsa00980
ENSG00000065621	hsa00982
ENSG00000176787	hsa04740
ENSG00000205495	hsa04740
ENSG00000176798	hsa04740
ENSG00000176895	hsa04740
ENSG00000176922	hsa04740
ENSG00000176925	hsa04740
ENSG00000176937	hsa04740
ENSG00000185926	hsa04740
ENSG00000172208	hsa04740
ENSG00000175619	hsa04740
ENSG00000197790	hsa04740
ENSG00000181963	hsa04740
ENSG00000166340	hsa04142
ENSG00000183303	hsa04740
ENSG00000182334	hsa04740
ENSG00000188603	hsa04142
ENSG00000102805	hsa04142
120364	hsa03040
ENSG00000172154	hsa04740
ENSG00000178358	hsa04740
ENSG00000166368	hsa04740
ENSG00000175485	hsa04740
ENSG00000183389	hsa04740
ENSG00000180934	hsa04740
ENSG00000188906	hsa05012
ENSG00000122705	hsa04142
ENSG00000122705	hsa04144
ENSG00000122705	hsa05016
ENSG00000175398	hsa04740
1212	hsa04142
1212	hsa04144
1212	hsa05016
ENSG00000172640	hsa04740
ENSG00000139287	hsa00380
ENSG00000139287	hsa01100
ENSG00000141367	hsa04142
ENSG00000141367	hsa04144
ENSG00000141367	hsa05016
ENSG00000179919	hsa04740
ENSG00000092009	hsa04614
ENSG00000197837	hsa05322
121906	hsa03050
ENSG00000180138	hsa04310
ENSG00000180138	hsa04340
ENSG00000133105	hsa04080
ENSG00000140057	hsa00230
ENSG00000140057	hsa01100
ENSG00000185100	hsa00230
ENSG00000185100	hsa00250
ENSG00000185100	hsa01100
ENSG00000222028	hsa03050
ENSG00000169484	hsa04740
ENSG00000176246	hsa04740
ENSG00000176219	hsa04740
ENSG00000180008	hsa04630
ENSG00000180008	hsa04910
ENSG00000180008	hsa04930
ENSG00000177465	hsa01040
ENSG00000163823	hsa04060
ENSG00000163823	hsa04062
ENSG00000168350	hsa00600
ENSG00000168350	hsa01100
ENSG00000183625	hsa04060
ENSG00000183625	hsa04062
ENSG00000103707	hsa00670
ENSG00000103707	hsa00970
ENSG00000185418	hsa00970
ENSG00000183813	hsa04060
ENSG00000183813	hsa04062
ENSG00000160791	hsa04060
ENSG00000160791	hsa04062
ENSG00000160791	hsa04144
ENSG00000112486	hsa04060
ENSG00000112486	hsa04062
ENSG00000126353	hsa04060
ENSG00000126353	hsa04062
ENSG00000179934	hsa04060
ENSG00000179934	hsa04062
ENSG00000188089	hsa00564
ENSG00000188089	hsa00565
ENSG00000188089	hsa00590
ENSG00000188089	hsa00591
ENSG00000188089	hsa00592
ENSG00000188089	hsa01100
ENSG00000188089	hsa04010
ENSG00000188089	hsa04270
ENSG00000188089	hsa04370
ENSG00000188089	hsa04664
ENSG00000188089	hsa04666
ENSG00000188089	hsa04730
ENSG00000188089	hsa04912
ENSG00000183747	hsa00650
ENSG00000183747	hsa01100
ENSG00000187758	hsa00010
ENSG00000187758	hsa00071
ENSG00000187758	hsa00350
ENSG00000187758	hsa00830
ENSG00000187758	hsa00980
ENSG00000187758	hsa00982
ENSG00000187758	hsa01100
ENSG00000213903	hsa04080
ENSG00000023839	hsa02010
ENSG00000103356	hsa00860
ENSG00000103356	hsa00970
ENSG00000103356	hsa01100
ENSG00000153951	hsa04740
ENSG00000171302	hsa00230
ENSG00000171302	hsa00240
ENSG00000167741	hsa00430
ENSG00000167741	hsa00450
ENSG00000167741	hsa00460
ENSG00000167741	hsa00480
ENSG00000167741	hsa00590
ENSG00000167741	hsa01100
ENSG00000196616	hsa00010
ENSG00000196616	hsa00071
ENSG00000196616	hsa00350
ENSG00000196616	hsa00830
ENSG00000196616	hsa00980
ENSG00000196616	hsa00982
ENSG00000196616	hsa01100
ENSG00000183077	hsa00380
ENSG00000183077	hsa00630
ENSG00000183077	hsa01100
ENSG00000070729	hsa04740
ENSG00000174667	hsa04740
ENSG00000161807	hsa04740
ENSG00000170929	hsa04740
ENSG00000160471	hsa00190
ENSG00000160471	hsa01100
ENSG00000160471	hsa04260
ENSG00000160471	hsa05010
ENSG00000160471	hsa05012
ENSG00000160471	hsa05016
ENSG00000167769	hsa00600
ENSG00000167769	hsa01100
126	hsa00010
126	hsa00071
126	hsa00350
126	hsa00830
126	hsa00980
126	hsa00982
126	hsa01100
ENSG00000144191	hsa04740
ENSG00000169169	hsa00071
ENSG00000169169	hsa03320
ENSG00000169169	hsa04920
ENSG00000132259	hsa04740
ENSG00000174886	hsa00190
ENSG00000174886	hsa01100
ENSG00000094661	hsa04740
ENSG00000176231	hsa04740
ENSG00000176022	hsa00532
ENSG00000176022	hsa00534
ENSG00000176022	hsa01100
ENSG00000118432	hsa04080
ENSG00000188822	hsa04080
ENSG00000203811	hsa05322
ENSG00000198099	hsa00010
ENSG00000198099	hsa00071
ENSG00000198099	hsa00350
ENSG00000198099	hsa00830
ENSG00000198099	hsa00980
ENSG00000198099	hsa00982
ENSG00000198099	hsa01100
ENSG00000186660	hsa04060
ENSG00000186660	hsa04630
ENSG00000162727	hsa04740
ENSG00000228198	hsa04740
ENSG00000177201	hsa04740
ENSG00000177174	hsa04740
ENSG00000183310	hsa04740
ENSG00000184022	hsa04740
ENSG00000196944	hsa04740
ENSG00000183130	hsa04740
ENSG00000122756	hsa04060
ENSG00000122756	hsa04630
ENSG00000151418	hsa00190
ENSG00000151418	hsa01100
ENSG00000151418	hsa05110
ENSG00000151418	hsa05120
ENSG00000018236	hsa04514
ENSG00000184155	hsa04740
ENSG00000177535	hsa04740
ENSG00000108821	hsa04510
ENSG00000108821	hsa04512
ENSG00000164692	hsa04510
ENSG00000164692	hsa04512
ENSG00000197894	hsa00010
ENSG00000197894	hsa00071
ENSG00000197894	hsa00350
ENSG00000197894	hsa00680
ENSG00000197894	hsa00830
ENSG00000197894	hsa00980
ENSG00000197894	hsa00982
ENSG00000197894	hsa01100
ENSG00000139219	hsa04510
ENSG00000139219	hsa04512
ENSG00000168542	hsa04510
ENSG00000168542	hsa04512
ENSG00000187498	hsa04510
ENSG00000187498	hsa04512
ENSG00000187498	hsa05200
ENSG00000187498	hsa05222
ENSG00000183856	hsa04810
ENSG00000196890	hsa05322
ENSG00000186306	hsa04740
ENSG00000186400	hsa04740
ENSG00000198967	hsa04740
ENSG00000180433	hsa04740
ENSG00000197403	hsa04740
ENSG00000134871	hsa04510
ENSG00000134871	hsa04512
ENSG00000134871	hsa05200
ENSG00000134871	hsa05222
ENSG00000081052	hsa04510
ENSG00000081052	hsa04512
ENSG00000081052	hsa05200
ENSG00000081052	hsa05222
ENSG00000197565	hsa04510
ENSG00000197565	hsa04512
ENSG00000197565	hsa05200
ENSG00000197565	hsa05222
ENSG00000101421	hsa04144
ENSG00000101464	hsa00563
ENSG00000101464	hsa01100
ENSG00000130635	hsa04510
ENSG00000130635	hsa04512
ENSG00000204262	hsa04510
ENSG00000204262	hsa04512
ENSG00000142156	hsa04510
ENSG00000142156	hsa04512
ENSG00000142173	hsa04510
ENSG00000142173	hsa04512
ENSG00000163359	hsa04510
ENSG00000163359	hsa04512
ENSG00000134326	hsa00240
ENSG00000134326	hsa01100
ENSG00000143797	hsa00561
ENSG00000143797	hsa00564
ENSG00000143797	hsa01100
ENSG00000204099	hsa00511
ENSG00000204099	hsa00600
ENSG00000172955	hsa00010
ENSG00000172955	hsa00071
ENSG00000172955	hsa00350
ENSG00000172955	hsa00830
ENSG00000172955	hsa00980
ENSG00000172955	hsa00982
ENSG00000172955	hsa01100
ENSG00000153086	hsa00380
ENSG00000153086	hsa01100
ENSG00000221834	hsa04740
ENSG00000060718	hsa04510
ENSG00000060718	hsa04512
ENSG00000204248	hsa04510
ENSG00000204248	hsa04512
ENSG00000152056	hsa04142
ENSG00000163082	hsa00600
ENSG00000123612	hsa04010
ENSG00000123612	hsa04060
ENSG00000123612	hsa04144
ENSG00000123612	hsa04350
ENSG00000123612	hsa04520
ENSG00000123612	hsa05200
ENSG00000123612	hsa05210
ENSG00000123612	hsa05212
ENSG00000123612	hsa05220
ENSG00000143891	hsa00010
ENSG00000196344	hsa00010
ENSG00000196344	hsa00071
ENSG00000196344	hsa00350
ENSG00000196344	hsa00830
ENSG00000196344	hsa00980
ENSG00000196344	hsa00982
ENSG00000196344	hsa01100
ENSG00000105664	hsa04350
ENSG00000105664	hsa04510
ENSG00000105664	hsa04512
ENSG00000093010	hsa00140
ENSG00000093010	hsa00350
ENSG00000093010	hsa01100
ENSG00000122218	hsa04080
ENSG00000159650	hsa00340
ENSG00000159650	hsa01100
ENSG00000206384	hsa04510
ENSG00000206384	hsa04512
ENSG00000114124	hsa04062
ENSG00000114124	hsa04144
ENSG00000206562	hsa00340
ENSG00000206562	hsa00350
ENSG00000206562	hsa00450
ENSG00000156110	hsa00230
ENSG00000156110	hsa01100
ENSG00000168237	hsa00260
ENSG00000168237	hsa00561
ENSG00000168237	hsa00630
ENSG00000168237	hsa01100
ENSG00000175279	hsa04080
ENSG00000107968	hsa04010
ENSG00000107968	hsa04620
ENSG00000107968	hsa04660
ENSG00000131143	hsa00190
ENSG00000131143	hsa01100
ENSG00000131143	hsa04260
ENSG00000131143	hsa05010
ENSG00000131143	hsa05012
ENSG00000131143	hsa05016
ENSG00000163281	hsa00520
ENSG00000163281	hsa01100
ENSG00000135940	hsa00190
ENSG00000135940	hsa01100
ENSG00000135940	hsa04260
ENSG00000135940	hsa05010
ENSG00000135940	hsa05012
ENSG00000135940	hsa05016
ENSG00000157426	hsa00300
ENSG00000157426	hsa00310
ENSG00000157426	hsa01100
ENSG00000148926	hsa04270
ENSG00000164303	hsa00565
ENSG00000111775	hsa00190
ENSG00000111775	hsa01100
ENSG00000111775	hsa04260
ENSG00000111775	hsa05010
ENSG00000111775	hsa05012
ENSG00000111775	hsa05016
ENSG00000156885	hsa00190
ENSG00000156885	hsa01100
ENSG00000156885	hsa04260
ENSG00000156885	hsa05010
ENSG00000156885	hsa05012
ENSG00000156885	hsa05016
ENSG00000163485	hsa04080
ENSG00000126267	hsa00190
ENSG00000126267	hsa01100
ENSG00000126267	hsa04260
ENSG00000126267	hsa05010
ENSG00000126267	hsa05012
ENSG00000126267	hsa05016
ENSG00000174339	hsa04740
ENSG00000215218	hsa04120
ENSG00000164237	hsa01100
ENSG00000164919	hsa00190
ENSG00000164919	hsa01100
ENSG00000164919	hsa04260
ENSG00000164919	hsa05010
ENSG00000164919	hsa05012
ENSG00000164919	hsa05016
ENSG00000172497	hsa00620
ENSG00000161281	hsa00190
ENSG00000161281	hsa04260
ENSG00000161281	hsa05010
ENSG00000161281	hsa05012
ENSG00000161281	hsa05016
ENSG00000112695	hsa00190
ENSG00000112695	hsa04260
ENSG00000112695	hsa05010
ENSG00000112695	hsa05012
ENSG00000112695	hsa05016
ENSG00000237110	hsa04080
ENSG00000146399	hsa04080
ENSG00000131174	hsa00190
ENSG00000131174	hsa01100
ENSG00000131174	hsa04260
ENSG00000131174	hsa05010
ENSG00000131174	hsa05012
ENSG00000131174	hsa05016
ENSG00000128271	hsa04020
ENSG00000128271	hsa04080
ENSG00000128271	hsa04270
ENSG00000127184	hsa00190
ENSG00000127184	hsa01100
ENSG00000127184	hsa04260
ENSG00000127184	hsa05010
ENSG00000127184	hsa05012
ENSG00000127184	hsa05016
ENSG00000176340	hsa00190
ENSG00000176340	hsa01100
ENSG00000176340	hsa04260
ENSG00000176340	hsa05010
ENSG00000176340	hsa05012
ENSG00000176340	hsa05016
ENSG00000112309	hsa00532
ENSG00000112309	hsa00534
ENSG00000112309	hsa01100
ENSG00000006695	hsa00190
ENSG00000006695	hsa00860
ENSG00000006695	hsa01100
ENSG00000164520	hsa04650
ENSG00000166260	hsa00190
ENSG00000166260	hsa01100
ENSG00000014919	hsa00190
ENSG00000014919	hsa00860
ENSG00000014919	hsa01100
ENSG00000047457	hsa00860
ENSG00000163751	hsa04614
ENSG00000179468	hsa04740
ENSG00000221938	hsa04740
ENSG00000221813	hsa04740
ENSG00000221910	hsa04740
ENSG00000170425	hsa04020
ENSG00000170425	hsa04080
ENSG00000170425	hsa04270
ENSG00000080618	hsa04610
ENSG00000109472	hsa04940
ENSG00000189143	hsa04514
ENSG00000189143	hsa04530
ENSG00000189143	hsa04670
ENSG00000165215	hsa04514
ENSG00000165215	hsa04530
ENSG00000165215	hsa04670
ENSG00000181885	hsa04514
ENSG00000181885	hsa04530
ENSG00000181885	hsa04670
137075	hsa04514
137075	hsa04530
137075	hsa04670
ENSG00000080819	hsa00860
ENSG00000080819	hsa01100
ENSG00000021826	hsa00250
ENSG00000021826	hsa00330
ENSG00000021826	hsa00910
ENSG00000021826	hsa01100
ENSG00000110090	hsa00071
ENSG00000110090	hsa03320
ENSG00000110090	hsa04920
ENSG00000155975	hsa04144
ENSG00000205560	hsa00071
ENSG00000205560	hsa03320
ENSG00000205560	hsa04920
ENSG00000157184	hsa00071
ENSG00000157184	hsa03320
ENSG00000203710	hsa04610
ENSG00000203710	hsa04640
ENSG00000158669	hsa00561
ENSG00000158669	hsa00564
ENSG00000158669	hsa01100
ENSG00000156687	hsa04360
ENSG00000117322	hsa04610
ENSG00000117322	hsa04640
ENSG00000117322	hsa04662
ENSG00000165102	hsa00531
ENSG00000165102	hsa01100
ENSG00000165102	hsa04142
ENSG00000095321	hsa04146
138474	hsa03022
ENSG00000118260	hsa04612
ENSG00000118260	hsa04916
ENSG00000118260	hsa04962
ENSG00000118260	hsa05016
ENSG00000118260	hsa05215
ENSG00000115966	hsa04010
ENSG00000005339	hsa04110
ENSG00000005339	hsa04310
ENSG00000005339	hsa04330
ENSG00000005339	hsa04350
ENSG00000005339	hsa04520
ENSG00000005339	hsa04630
ENSG00000005339	hsa04720
ENSG00000005339	hsa04916
ENSG00000005339	hsa05016
ENSG00000005339	hsa05200
ENSG00000005339	hsa05211
ENSG00000005339	hsa05215
ENSG00000204245	hsa04740
ENSG00000186943	hsa04740
ENSG00000204246	hsa04740
ENSG00000148136	hsa04740
ENSG00000186881	hsa04740
ENSG00000171496	hsa04740
ENSG00000171501	hsa04740
ENSG00000171505	hsa04740
ENSG00000147571	hsa04080
ENSG00000147571	hsa04730
ENSG00000120088	hsa04080
ENSG00000120088	hsa04730
ENSG00000106113	hsa04080
ENSG00000094841	hsa00240
ENSG00000094841	hsa01100
ENSG00000167193	hsa04010
ENSG00000167193	hsa04012
ENSG00000167193	hsa04062
ENSG00000167193	hsa04510
ENSG00000167193	hsa04666
ENSG00000167193	hsa04722
ENSG00000167193	hsa04810
ENSG00000167193	hsa04910
ENSG00000167193	hsa05200
ENSG00000167193	hsa05211
ENSG00000167193	hsa05220
ENSG00000099942	hsa04010
ENSG00000099942	hsa04012
ENSG00000099942	hsa04062
ENSG00000099942	hsa04510
ENSG00000099942	hsa04666
ENSG00000099942	hsa04722
ENSG00000099942	hsa04810
ENSG00000099942	hsa04910
ENSG00000099942	hsa05200
ENSG00000099942	hsa05211
ENSG00000099942	hsa05220
ENSG00000121933	hsa04080
ENSG00000196465	hsa04270
ENSG00000008405	hsa04710
ENSG00000121083	hsa04962
ENSG00000184182	hsa04120
ENSG00000121671	hsa04710
ENSG00000165496	hsa03010
ENSG00000170191	hsa00520
ENSG00000170191	hsa01100
ENSG00000143799	hsa03410
ENSG00000102699	hsa03410
ENSG00000062485	hsa00020
ENSG00000062485	hsa00630
ENSG00000062485	hsa01100
ENSG00000151532	hsa04130
ENSG00000112062	hsa04010
ENSG00000112062	hsa04370
ENSG00000112062	hsa04620
ENSG00000112062	hsa04621
ENSG00000112062	hsa04622
ENSG00000112062	hsa04660
ENSG00000112062	hsa04664
ENSG00000112062	hsa04670
ENSG00000112062	hsa04722
ENSG00000112062	hsa04912
ENSG00000112062	hsa04914
ENSG00000112062	hsa05014
ENSG00000112062	hsa05120
ENSG00000154611	hsa03050
ENSG00000221996	hsa04740
ENSG00000184371	hsa04060
ENSG00000184371	hsa04640
ENSG00000226288	hsa04740
ENSG00000180785	hsa04740
ENSG00000182578	hsa04060
ENSG00000182578	hsa04144
ENSG00000182578	hsa04640
ENSG00000182578	hsa05200
ENSG00000149212	hsa04115
ENSG00000134627	hsa04320
ENSG00000164400	hsa04060
ENSG00000164400	hsa04630
ENSG00000164400	hsa04640
ENSG00000164400	hsa04650
ENSG00000164400	hsa04660
ENSG00000164400	hsa04664
ENSG00000198223	hsa04060
ENSG00000198223	hsa04630
ENSG00000198223	hsa04640
ENSG00000198223	hsa05200
ENSG00000100368	hsa04060
ENSG00000100368	hsa04210
ENSG00000100368	hsa04630
ENSG00000108342	hsa04060
ENSG00000108342	hsa04630
ENSG00000108342	hsa04640
ENSG00000119535	hsa04060
ENSG00000119535	hsa04630
ENSG00000119535	hsa04640
ENSG00000119535	hsa05200
ENSG00000166363	hsa04740
ENSG00000170803	hsa04740
ENSG00000139174	hsa04310
ENSG00000139344	hsa00340
ENSG00000139344	hsa01100
ENSG00000136488	hsa04060
ENSG00000136488	hsa04080
ENSG00000136488	hsa04630
ENSG00000175548	hsa00510
ENSG00000175548	hsa01100
ENSG00000103653	hsa04062
ENSG00000103653	hsa04722
ENSG00000103653	hsa04810
ENSG00000103653	hsa05120
ENSG00000139675	hsa03040
ENSG00000113712	hsa04310
ENSG00000113712	hsa04340
ENSG00000139988	hsa00830
ENSG00000139988	hsa01100
ENSG00000141551	hsa04340
ENSG00000141551	hsa04540
ENSG00000141551	hsa04710
ENSG00000213923	hsa04310
ENSG00000213923	hsa04340
ENSG00000213923	hsa04710
ENSG00000133275	hsa04340
ENSG00000151292	hsa04340
ENSG00000101266	hsa04310
ENSG00000101266	hsa04520
ENSG00000101266	hsa04530
ENSG00000070770	hsa04310
ENSG00000070770	hsa04520
ENSG00000070770	hsa04530
ENSG00000169752	hsa04012
ENSG00000171873	hsa04020
ENSG00000171873	hsa04080
ENSG00000171873	hsa04270
ENSG00000204435	hsa04310
ENSG00000204435	hsa04520
ENSG00000204435	hsa04530
ENSG00000038427	hsa04514
ENSG00000167889	hsa00510
ENSG00000167889	hsa01100
ENSG00000183914	hsa05016
ENSG00000154920	hsa03440
ENSG00000170214	hsa04020
ENSG00000170214	hsa04080
ENSG00000170214	hsa04270
ENSG00000120907	hsa04020
ENSG00000120907	hsa04080
ENSG00000120907	hsa04270
ENSG00000127666	hsa04620
ENSG00000143578	hsa04916
ENSG00000143578	hsa04962
ENSG00000143578	hsa05016
ENSG00000143578	hsa05215
ENSG00000177414	hsa04120
ENSG00000159692	hsa04310
ENSG00000159692	hsa04330
ENSG00000159692	hsa05200
ENSG00000159692	hsa05220
ENSG00000175029	hsa04310
ENSG00000175029	hsa04330
ENSG00000175029	hsa05200
ENSG00000175029	hsa05220
ENSG00000150281	hsa04060
ENSG00000150281	hsa04630
ENSG00000116761	hsa00260
ENSG00000116761	hsa00270
ENSG00000116761	hsa00450
ENSG00000116761	hsa00910
ENSG00000116761	hsa01100
ENSG00000162594	hsa04060
ENSG00000162594	hsa04630
ENSG00000163599	hsa04514
ENSG00000163599	hsa04660
ENSG00000163599	hsa05320
ENSG00000164007	hsa04514
ENSG00000164007	hsa04530
ENSG00000164007	hsa04670
ENSG00000044115	hsa04520
ENSG00000044115	hsa04530
ENSG00000044115	hsa04670
ENSG00000044115	hsa05200
ENSG00000044115	hsa05213
ENSG00000044115	hsa05412
ENSG00000066032	hsa04520
ENSG00000066032	hsa04530
ENSG00000066032	hsa04670
ENSG00000066032	hsa05200
ENSG00000066032	hsa05213
ENSG00000066032	hsa05412
ENSG00000040531	hsa04142
ENSG00000168036	hsa04310
ENSG00000168036	hsa04510
ENSG00000168036	hsa04520
ENSG00000168036	hsa04530
ENSG00000168036	hsa04670
ENSG00000168036	hsa04916
ENSG00000168036	hsa05130
ENSG00000168036	hsa05200
ENSG00000168036	hsa05210
ENSG00000168036	hsa05213
ENSG00000168036	hsa05215
ENSG00000168036	hsa05216
ENSG00000168036	hsa05217
ENSG00000168036	hsa05412
ENSG00000129673	hsa00380
ENSG00000129673	hsa01100
ENSG00000150594	hsa04080
ENSG00000198561	hsa04520
ENSG00000198561	hsa04670
ENSG00000183067	hsa04530
ENSG00000183067	hsa05120
ENSG00000171793	hsa00240
ENSG00000171793	hsa01100
ENSG00000178586	hsa04740
ENSG00000186281	hsa00561
ENSG00000186281	hsa00564
ENSG00000186281	hsa01100
ENSG00000164733	hsa04142
ENSG00000164733	hsa04612
ENSG00000117984	hsa04142
ENSG00000222040	hsa04080
ENSG00000196188	hsa04142
ENSG00000100448	hsa04080
ENSG00000100448	hsa04142
ENSG00000100448	hsa04614
ENSG00000100448	hsa05322
ENSG00000103811	hsa04142
ENSG00000143387	hsa04142
ENSG00000143387	hsa04620
ENSG00000135047	hsa04142
ENSG00000135047	hsa04612
ENSG00000143869	hsa04060
ENSG00000143869	hsa04350
ENSG00000136943	hsa04142
ENSG00000007001	hsa00240
ENSG00000007001	hsa00983
ENSG00000007001	hsa01100
ENSG00000163840	hsa04330
ENSG00000129810	hsa04114
ENSG00000151792	hsa04142
ENSG00000160799	hsa03040
ENSG00000184160	hsa04080
ENSG00000163131	hsa04142
ENSG00000163131	hsa04612
ENSG00000172543	hsa04142
ENSG00000101160	hsa04142
ENSG00000168329	hsa04060
ENSG00000168329	hsa04062
ENSG00000154639	hsa05416
ENSG00000043591	hsa04020
ENSG00000043591	hsa04080
ENSG00000043591	hsa04144
ENSG00000043591	hsa04540
ENSG00000043591	hsa05414
ENSG00000051523	hsa04670
ENSG00000146007	hsa03040
ENSG00000165168	hsa04670
ENSG00000179091	hsa00190
ENSG00000179091	hsa01100
ENSG00000179091	hsa04260
ENSG00000179091	hsa05010
ENSG00000179091	hsa05012
ENSG00000179091	hsa05016
ENSG00000169252	hsa04020
ENSG00000169252	hsa04080
ENSG00000169252	hsa04144
ENSG00000083799	hsa04622
ENSG00000155918	hsa04650
ENSG00000172197	hsa00561
ENSG00000172197	hsa00564
ENSG00000172197	hsa01100
ENSG00000140465	hsa00140
ENSG00000140465	hsa00380
ENSG00000140465	hsa00830
ENSG00000140465	hsa00980
ENSG00000140505	hsa00232
ENSG00000140505	hsa00380
ENSG00000140505	hsa00591
ENSG00000140505	hsa00830
ENSG00000140505	hsa00980
ENSG00000140505	hsa00982
ENSG00000140505	hsa01100
ENSG00000138061	hsa00140
ENSG00000138061	hsa00380
ENSG00000138061	hsa00980
ENSG00000179869	hsa02010
ENSG00000198077	hsa00232
ENSG00000198077	hsa00830
ENSG00000198077	hsa00982
ENSG00000198077	hsa00983
ENSG00000198077	hsa01100
ENSG00000166025	hsa04530
ENSG00000198077	hsa00232
ENSG00000198077	hsa00830
ENSG00000198077	hsa00982
ENSG00000198077	hsa00983
ENSG00000198077	hsa01100
ENSG00000188778	hsa04020
ENSG00000188778	hsa04080
ENSG00000188778	hsa04144
ENSG00000171130	hsa00190
ENSG00000171130	hsa01100
ENSG00000171130	hsa05110
ENSG00000171130	hsa05120
ENSG00000160870	hsa00140
ENSG00000160870	hsa00591
ENSG00000160870	hsa00830
ENSG00000160870	hsa00980
ENSG00000160870	hsa00982
ENSG00000160870	hsa00983
ENSG00000160870	hsa01100
ENSG00000197838	hsa00232
ENSG00000197838	hsa00830
ENSG00000197838	hsa00982
ENSG00000197838	hsa00983
ENSG00000197838	hsa01100
ENSG00000176428	hsa04144
ENSG00000197408	hsa00590
ENSG00000197408	hsa00830
ENSG00000197408	hsa00980
ENSG00000197408	hsa00982
ENSG00000197408	hsa01100
ENSG00000165841	hsa00590
ENSG00000165841	hsa00591
ENSG00000165841	hsa00830
ENSG00000165841	hsa00980
ENSG00000165841	hsa00982
ENSG00000165841	hsa01100
ENSG00000138115	hsa00590
ENSG00000138115	hsa00591
ENSG00000138115	hsa00830
ENSG00000138115	hsa00980
ENSG00000138115	hsa00982
ENSG00000138115	hsa01100
ENSG00000138109	hsa00590
ENSG00000138109	hsa00591
ENSG00000138109	hsa00830
ENSG00000138109	hsa00980
ENSG00000138109	hsa00982
ENSG00000138109	hsa01100
ENSG00000173020	hsa04062
ENSG00000173020	hsa04144
ENSG00000108242	hsa00590
ENSG00000108242	hsa00591
ENSG00000108242	hsa00830
ENSG00000108242	hsa00980
ENSG00000108242	hsa00982
ENSG00000108242	hsa01100
ENSG00000100197	hsa00982
ENSG00000100077	hsa04062
ENSG00000100077	hsa04144
ENSG00000100077	hsa04740
ENSG00000130649	hsa00590
ENSG00000130649	hsa00591
ENSG00000130649	hsa00980
ENSG00000130649	hsa00982
ENSG00000130649	hsa01100
ENSG00000197446	hsa00980
ENSG00000134716	hsa00590
ENSG00000134716	hsa00591
ENSG00000134716	hsa01100
ENSG00000121039	hsa00830
ENSG00000121039	hsa01100
ENSG00000160868	hsa00140
ENSG00000160868	hsa00591
ENSG00000160868	hsa00830
ENSG00000160868	hsa00980
ENSG00000160868	hsa00982
ENSG00000160868	hsa00983
ENSG00000160868	hsa01100
ENSG00000106258	hsa00140
ENSG00000106258	hsa00591
ENSG00000106258	hsa00830
ENSG00000106258	hsa00980
ENSG00000106258	hsa00982
ENSG00000106258	hsa00983
ENSG00000106258	hsa01100
ENSG00000187048	hsa00071
ENSG00000187048	hsa00590
ENSG00000187048	hsa00830
ENSG00000187048	hsa01100
ENSG00000187048	hsa03320
ENSG00000187048	hsa04270
ENSG00000100354	hsa00230
ENSG00000100354	hsa00250
ENSG00000100354	hsa01100
ENSG00000167910	hsa00120
ENSG00000167910	hsa00140
ENSG00000167910	hsa01100
ENSG00000167910	hsa03320
ENSG00000165202	hsa04740
ENSG00000180432	hsa00120
ENSG00000180432	hsa01100
ENSG00000180432	hsa03320
ENSG00000140459	hsa00140
ENSG00000140459	hsa01100
ENSG00000160882	hsa00140
ENSG00000160882	hsa01100
ENSG00000179142	hsa00140
ENSG00000179142	hsa01100
ENSG00000148795	hsa00140
ENSG00000148795	hsa01100
ENSG00000137869	hsa00140
ENSG00000137869	hsa01100
158835	hsa00561
158835	hsa00830
158835	hsa01100
ENSG00000231852	hsa00140
ENSG00000231852	hsa01100
ENSG00000123569	hsa05322
ENSG00000035687	hsa00230
ENSG00000035687	hsa00250
ENSG00000035687	hsa01100
ENSG00000095596	hsa00830
ENSG00000135929	hsa00120
ENSG00000135929	hsa01100
ENSG00000135929	hsa03320
ENSG00000111012	hsa00100
ENSG00000111012	hsa01100
ENSG00000001630	hsa00100
ENSG00000001630	hsa01100
ENSG00000090861	hsa00970
ENSG00000196961	hsa04144
ENSG00000196961	hsa05016
ENSG00000153071	hsa04144
ENSG00000166800	hsa00010
ENSG00000166800	hsa00270
ENSG00000166800	hsa00620
ENSG00000166800	hsa00640
ENSG00000166800	hsa01100
ENSG00000129562	hsa00510
ENSG00000129562	hsa01100
ENSG00000196352	hsa04610
ENSG00000196352	hsa04640
ENSG00000196352	hsa05416
ENSG00000173402	hsa04512
ENSG00000173402	hsa05410
ENSG00000173402	hsa05412
ENSG00000173402	hsa05414
ENSG00000173402	hsa05416
ENSG00000065357	hsa00561
ENSG00000065357	hsa00564
ENSG00000065357	hsa01100
ENSG00000065357	hsa04070
ENSG00000136267	hsa00561
ENSG00000136267	hsa00564
ENSG00000136267	hsa01100
ENSG00000136267	hsa04070
ENSG00000058866	hsa00561
ENSG00000058866	hsa00564
ENSG00000058866	hsa01100
ENSG00000058866	hsa04070
ENSG00000102780	hsa00561
ENSG00000102780	hsa00564
ENSG00000102780	hsa01100
ENSG00000102780	hsa04070
ENSG00000145214	hsa00561
ENSG00000145214	hsa00564
ENSG00000145214	hsa01100
ENSG00000145214	hsa04070
ENSG00000183020	hsa04144
ENSG00000183020	hsa05016
ENSG00000110887	hsa00260
ENSG00000110887	hsa00330
ENSG00000110887	hsa00472
ENSG00000110887	hsa01100
ENSG00000110887	hsa04146
ENSG00000196730	hsa05200
ENSG00000196730	hsa05219
ENSG00000167657	hsa05200
ENSG00000167657	hsa05219
ENSG00000115866	hsa00970
ENSG00000204209	hsa04010
ENSG00000204209	hsa05014
ENSG00000166068	hsa04630
ENSG00000100280	hsa04142
ENSG00000123454	hsa00350
ENSG00000123454	hsa01100
ENSG00000155368	hsa03320
ENSG00000161653	hsa00330
ENSG00000161653	hsa01100
ENSG00000173868	hsa00564
ENSG00000137992	hsa00280
ENSG00000137992	hsa01100
ENSG00000188000	hsa04740
ENSG00000006125	hsa04144
ENSG00000006125	hsa05016
ENSG00000187323	hsa04360
ENSG00000187323	hsa05200
ENSG00000187323	hsa05210
ENSG00000167969	hsa00071
ENSG00000156136	hsa00230
ENSG00000156136	hsa00240
ENSG00000011465	hsa04350
ENSG00000129187	hsa00240
ENSG00000129187	hsa01100
ENSG00000159640	hsa04614
ENSG00000159640	hsa05410
ENSG00000169885	hsa04020
ENSG00000169885	hsa04070
ENSG00000169885	hsa04114
ENSG00000169885	hsa04270
ENSG00000169885	hsa04720
ENSG00000169885	hsa04722
ENSG00000169885	hsa04740
ENSG00000169885	hsa04910
ENSG00000169885	hsa04912
ENSG00000169885	hsa04916
ENSG00000169885	hsa05010
ENSG00000169885	hsa05214
ENSG00000185436	hsa04060
ENSG00000185436	hsa04630
ENSG00000080166	hsa00350
ENSG00000080166	hsa01100
ENSG00000080166	hsa04916
ENSG00000204843	hsa04962
ENSG00000204843	hsa05016
ENSG00000166747	hsa04142
ENSG00000167986	hsa03420
ENSG00000167986	hsa04120
ENSG00000134574	hsa03420
ENSG00000134574	hsa04115
ENSG00000134574	hsa04120
ENSG00000132437	hsa00340
ENSG00000132437	hsa00350
ENSG00000132437	hsa00360
ENSG00000132437	hsa00380
ENSG00000132437	hsa01100
ENSG00000187134	hsa00140
ENSG00000187134	hsa00980
ENSG00000151632	hsa00140
ENSG00000151632	hsa00980
ENSG00000116717	hsa04010
ENSG00000116717	hsa04110
ENSG00000116717	hsa04115
ENSG00000175197	hsa04010
ENSG00000117242	hsa00510
ENSG00000117242	hsa01100
ENSG00000215301	hsa04622
ENSG00000108654	hsa03040
ENSG00000110367	hsa03018
ENSG00000175697	hsa04080
ENSG00000067596	hsa03040
ENSG00000180767	hsa00532
ENSG00000180767	hsa00920
ENSG00000163637	hsa04310
ENSG00000109606	hsa03040
ENSG00000164023	hsa00600
ENSG00000164023	hsa01100
ENSG00000172795	hsa03018
ENSG00000175084	hsa05410
ENSG00000175084	hsa05412
ENSG00000175084	hsa05414
ENSG00000197766	hsa04610
ENSG00000160049	hsa04210
ENSG00000169598	hsa04210
ENSG00000106648	hsa00512
ENSG00000106648	hsa01100
ENSG00000180535	hsa04950
169355	hsa00380
169355	hsa01100
ENSG00000170516	hsa00190
ENSG00000170516	hsa01100
ENSG00000170516	hsa04260
ENSG00000170516	hsa05010
ENSG00000170516	hsa05012
ENSG00000170516	hsa05016
ENSG00000171611	hsa04330
ENSG00000100413	hsa00230
ENSG00000100413	hsa00240
ENSG00000100413	hsa01100
ENSG00000100413	hsa03020
ENSG00000100413	hsa04623
ENSG00000114956	hsa00230
ENSG00000114956	hsa01100
ENSG00000172893	hsa00100
ENSG00000172893	hsa01100
ENSG00000116133	hsa00100
ENSG00000116133	hsa01100
ENSG00000228716	hsa00670
ENSG00000228716	hsa00790
ENSG00000228716	hsa01100
ENSG00000102967	hsa00240
ENSG00000102967	hsa01100
ENSG00000100243	hsa00520
ENSG00000131504	hsa04510
ENSG00000131504	hsa04810
ENSG00000147202	hsa04810
ENSG00000150768	hsa00010
ENSG00000150768	hsa00020
ENSG00000150768	hsa00620
ENSG00000150768	hsa01100
ENSG00000091140	hsa00010
ENSG00000091140	hsa00020
[truncated: 12,064 more rows]
