# Supplementary material for: GOAL: A software tool for assessing biological significance of genes groups
Source: BMC Bioinformatics. 2010 May 6;11:229. doi: 10.1186/1471-2105-11-229 (PMC2873542; doi:10.1186/1471-2105-11-229)
Supplement: Additional file 1 — GOAL jar file and GOAL user manual (GOAL-1.0.zip). [file 1471-2105-11-229-S1.ZIP › GOAL-1.0/Deployment/Data/keggFiles/mmu.csv]

ENSMUSG00000037295	mmu04144
100038833	mmu03410
100038859	mmu04740
100038860	mmu04740
100038875	mmu03010
ENSMUSG00000035692	mmu04622
ENSMUSG00000078739	mmu04060
ENSMUSG00000078739	mmu04062
100038973	mmu03050
ENSMUSG00000078193	mmu03010
100039024	mmu04144
100039024	mmu04666
100039026	mmu04310
100039026	mmu04520
100039026	mmu04530
ENSMUSG00000078736	mmu04060
ENSMUSG00000078736	mmu04062
100039108	mmu00190
100039108	mmu01100
100039108	mmu05010
100039108	mmu05012
100039108	mmu05016
100039110	mmu03010
ENSMUSG00000073869	mmu04060
ENSMUSG00000073869	mmu04062
ENSMUSG00000071813	mmu00010
ENSMUSG00000071813	mmu01100
ENSMUSG00000071813	mmu05010
100039229	mmu00010
100039229	mmu01100
100039229	mmu05010
ENSMUSG00000070408	mmu00010
ENSMUSG00000070408	mmu01100
ENSMUSG00000070408	mmu05010
100039277	mmu05322
ENSMUSG00000068706	mmu00190
ENSMUSG00000068706	mmu01100
ENSMUSG00000068706	mmu05010
ENSMUSG00000068706	mmu05012
ENSMUSG00000068706	mmu05016
100039316	mmu03010
100039319	mmu05322
ENSMUSG00000078714	mmu03010
ENSMUSG00000066443	mmu03010
ENSMUSG00000040323	mmu04330
ENSMUSG00000040323	mmu05010
ENSMUSG00000045122	mmu00190
ENSMUSG00000045122	mmu01100
ENSMUSG00000045122	mmu04142
ENSMUSG00000079427	mmu00670
ENSMUSG00000079427	mmu01100
ENSMUSG00000070490	mmu00010
ENSMUSG00000070490	mmu01100
ENSMUSG00000070490	mmu05010
ENSMUSG00000074516	mmu03010
100039786	mmu04110
100039786	mmu04114
100039786	mmu04722
ENSMUSG00000076463	mmu04020
ENSMUSG00000076463	mmu04514
ENSMUSG00000076463	mmu04612
ENSMUSG00000076463	mmu04660
ENSMUSG00000076463	mmu04672
ENSMUSG00000076463	mmu04940
ENSMUSG00000076463	mmu05310
ENSMUSG00000076463	mmu05320
ENSMUSG00000076463	mmu05322
ENSMUSG00000076463	mmu05330
ENSMUSG00000076463	mmu05332
ENSMUSG00000076463	mmu05416
ENSMUSG00000078573	mmu00010
ENSMUSG00000078573	mmu01100
ENSMUSG00000078573	mmu05010
100039851	mmu03410
ENSMUSG00000073877	mmu04060
ENSMUSG00000073877	mmu04062
ENSMUSG00000073877	mmu04672
100039875	mmu00010
100039875	mmu01100
100039875	mmu05010
ENSMUSG00000066362	mmu03010
100039978	mmu03018
100039978	mmu03040
100040029	mmu03040
ENSMUSG00000078162	mmu00010
ENSMUSG00000078162	mmu01100
ENSMUSG00000078162	mmu05010
ENSMUSG00000078300	mmu00010
ENSMUSG00000078300	mmu01100
ENSMUSG00000078300	mmu05010
100040219	mmu03018
100040219	mmu03040
100040287	mmu00190
100040287	mmu01100
100040287	mmu04260
100040287	mmu05010
100040287	mmu05012
100040287	mmu05016
ENSMUSG00000070446	mmu03010
100040331	mmu03010
100040390	mmu04120
100040390	mmu05012
100040480	mmu00010
100040480	mmu01100
100040480	mmu05010
100040592	mmu00072
100040592	mmu00280
100040592	mmu00650
100040592	mmu00900
100040592	mmu01100
ENSMUSG00000070025	mmu00010
ENSMUSG00000070025	mmu01100
ENSMUSG00000070025	mmu05010
100040778	mmu00190
100040778	mmu01100
100040778	mmu04260
100040778	mmu05010
100040778	mmu05012
100040778	mmu05016
ENSMUSG00000063929	mmu00071
ENSMUSG00000063929	mmu00590
ENSMUSG00000063929	mmu00830
ENSMUSG00000063929	mmu01100
ENSMUSG00000063929	mmu03320
ENSMUSG00000063929	mmu04270
ENSMUSG00000079596	mmu00010
ENSMUSG00000079596	mmu01100
ENSMUSG00000079596	mmu05010
ENSMUSG00000064208	mmu04120
ENSMUSG00000064208	mmu05012
100041121	mmu03060
100041140	mmu03410
ENSMUSG00000078636	mmu00010
ENSMUSG00000078636	mmu01100
ENSMUSG00000078636	mmu05010
ENSMUSG00000069306	mmu05322
100041236	mmu00010
100041236	mmu01100
100041236	mmu05010
100041245	mmu00010
100041245	mmu01100
100041245	mmu05010
100041273	mmu00190
100041273	mmu01100
100041273	mmu05010
100041273	mmu05012
100041273	mmu05016
100041307	mmu03410
ENSMUSG00000078967	mmu00010
ENSMUSG00000078967	mmu01100
ENSMUSG00000078967	mmu05010
100041342	mmu00010
100041342	mmu01100
100041342	mmu05010
100041399	mmu00010
100041399	mmu01100
100041399	mmu05010
ENSMUSG00000064317	mmu03018
ENSMUSG00000064317	mmu03040
ENSMUSG00000071731	mmu03060
ENSMUSG00000070443	mmu00010
ENSMUSG00000070443	mmu01100
ENSMUSG00000070443	mmu05010
100041756	mmu05322
100041785	mmu00190
100041785	mmu01100
100041785	mmu04260
100041785	mmu05010
100041785	mmu05012
100041785	mmu05016
100041831	mmu00010
100041831	mmu01100
100041831	mmu05010
100041835	mmu00190
100041835	mmu01100
100041835	mmu05010
100041835	mmu05012
100041835	mmu05016
100041926	mmu00190
100041926	mmu01100
100041926	mmu04260
100041926	mmu05010
100041926	mmu05012
100041926	mmu05016
100042025	mmu00010
100042025	mmu01100
100042025	mmu05010
100042067	mmu03010
ENSMUSG00000060275	mmu04012
ENSMUSG00000058567	mmu03018
ENSMUSG00000058567	mmu03040
100042305	mmu04330
100042305	mmu05010
100042311	mmu04062
100042348	mmu00190
100042348	mmu01100
100042349	mmu00010
100042349	mmu01100
100042349	mmu05010
100042355	mmu04120
100042355	mmu05012
ENSMUSG00000076765	mmu04020
ENSMUSG00000076765	mmu04514
ENSMUSG00000076765	mmu04612
ENSMUSG00000076765	mmu04660
ENSMUSG00000076765	mmu04672
ENSMUSG00000076765	mmu04940
ENSMUSG00000076765	mmu05310
ENSMUSG00000076765	mmu05320
ENSMUSG00000076765	mmu05322
ENSMUSG00000076765	mmu05330
ENSMUSG00000076765	mmu05332
ENSMUSG00000076765	mmu05416
ENSMUSG00000076767	mmu04020
ENSMUSG00000076767	mmu04514
ENSMUSG00000076767	mmu04612
ENSMUSG00000076767	mmu04660
ENSMUSG00000076767	mmu04672
ENSMUSG00000076767	mmu04940
ENSMUSG00000076767	mmu05310
ENSMUSG00000076767	mmu05320
ENSMUSG00000076767	mmu05322
ENSMUSG00000076767	mmu05330
ENSMUSG00000076767	mmu05332
ENSMUSG00000076767	mmu05416
100042421	mmu05322
ENSMUSG00000079360	mmu00010
ENSMUSG00000079360	mmu01100
ENSMUSG00000079360	mmu05010
ENSMUSG00000076782	mmu04020
ENSMUSG00000076782	mmu04514
ENSMUSG00000076782	mmu04612
ENSMUSG00000076782	mmu04660
ENSMUSG00000076782	mmu04672
ENSMUSG00000076782	mmu04940
ENSMUSG00000076782	mmu05310
ENSMUSG00000076782	mmu05320
ENSMUSG00000076782	mmu05322
ENSMUSG00000076782	mmu05330
ENSMUSG00000076782	mmu05332
ENSMUSG00000076782	mmu05416
100042503	mmu00190
100042503	mmu01100
100042503	mmu05010
100042503	mmu05012
100042503	mmu05016
100042515	mmu03410
ENSMUSG00000066757	mmu03060
100042670	mmu03010
100042740	mmu03010
ENSMUSG00000078965	mmu00010
ENSMUSG00000078965	mmu01100
ENSMUSG00000078965	mmu05010
100042832	mmu03010
ENSMUSG00000069034	mmu05322
100042918	mmu00190
100042918	mmu01100
100042918	mmu04260
100042918	mmu05010
100042918	mmu05012
100042918	mmu05016
ENSMUSG00000078345	mmu05322
ENSMUSG00000078344	mmu05322
ENSMUSG00000078343	mmu05322
ENSMUSG00000078342	mmu05322
ENSMUSG00000078340	mmu05322
ENSMUSG00000078339	mmu05322
ENSMUSG00000078338	mmu05322
ENSMUSG00000078337	mmu05322
100042986	mmu03010
100043027	mmu03060
ENSMUSG00000078109	mmu03060
100043094	mmu00010
100043094	mmu01100
100043094	mmu05010
100043141	mmu03010
ENSMUSG00000076789	mmu04020
ENSMUSG00000076789	mmu04514
ENSMUSG00000076789	mmu04612
ENSMUSG00000076789	mmu04660
ENSMUSG00000076789	mmu04672
ENSMUSG00000076789	mmu04940
ENSMUSG00000076789	mmu05310
ENSMUSG00000076789	mmu05320
ENSMUSG00000076789	mmu05322
ENSMUSG00000076789	mmu05330
ENSMUSG00000076789	mmu05332
ENSMUSG00000076789	mmu05416
ENSMUSG00000076804	mmu04020
ENSMUSG00000076804	mmu04514
ENSMUSG00000076804	mmu04612
ENSMUSG00000076804	mmu04660
ENSMUSG00000076804	mmu04672
ENSMUSG00000076804	mmu04940
ENSMUSG00000076804	mmu05310
ENSMUSG00000076804	mmu05320
ENSMUSG00000076804	mmu05322
ENSMUSG00000076804	mmu05330
ENSMUSG00000076804	mmu05332
ENSMUSG00000076804	mmu05416
ENSMUSG00000062813	mmu04115
ENSMUSG00000062813	mmu04210
ENSMUSG00000062813	mmu05010
ENSMUSG00000062813	mmu05012
ENSMUSG00000062813	mmu05014
ENSMUSG00000062813	mmu05016
ENSMUSG00000062813	mmu05200
ENSMUSG00000062813	mmu05210
ENSMUSG00000062813	mmu05222
ENSMUSG00000062813	mmu05416
ENSMUSG00000060096	mmu00270
ENSMUSG00000060096	mmu00330
ENSMUSG00000060096	mmu01100
100043318	mmu04062
100043346	mmu03010
100043349	mmu00010
100043349	mmu01100
100043349	mmu05010
100043472	mmu00190
100043472	mmu01100
100043472	mmu05010
100043472	mmu05012
100043472	mmu05016
ENSMUSG00000078098	mmu04062
100043525	mmu03018
100043525	mmu03040
ENSMUSG00000074267	mmu00500
ENSMUSG00000074267	mmu01100
100043714	mmu00230
100043714	mmu00240
100043714	mmu01100
100043714	mmu03020
100043714	mmu05016
ENSMUSG00000078592	mmu00010
ENSMUSG00000078592	mmu01100
ENSMUSG00000078592	mmu05010
ENSMUSG00000075515	mmu03010
ENSMUSG00000063556	mmu03010
ENSMUSG00000050621	mmu03010
100043839	mmu00010
100043839	mmu01100
100043839	mmu05010
100044068	mmu04623
100044089	mmu04120
100044089	mmu04630
100044089	mmu05200
100044089	mmu05222
100044152	mmu03410
100044161	mmu04360
100044162	mmu04360
100044170	mmu03450
100044205	mmu04210
100044205	mmu05010
100044205	mmu05014
100044205	mmu05020
100044207	mmu04621
100044207	mmu04623
100044207	mmu05014
100044208	mmu04080
100044212	mmu00230
100044212	mmu04270
100044212	mmu04540
100044212	mmu04730
100044217	mmu04140
100044218	mmu00071
100044218	mmu00590
100044218	mmu00830
100044218	mmu01100
100044218	mmu03320
100044218	mmu04270
100044223	mmu00010
100044223	mmu01100
100044223	mmu03018
100044229	mmu04144
100044229	mmu05016
100044230	mmu00140
100044333	mmu04120
100044383	mmu00230
100044383	mmu00240
100044383	mmu03018
100044385	mmu04114
100044385	mmu04310
100044385	mmu04350
100044385	mmu04530
100044385	mmu04730
100044431	mmu04080
100044431	mmu04720
100044431	mmu04730
100044431	mmu05014
100044454	mmu00010
100044454	mmu01100
100044454	mmu05010
100044468	mmu04010
100044468	mmu04310
100044468	mmu04520
100044475	mmu04012
100044475	mmu04660
100044492	mmu00190
100044492	mmu01100
100044492	mmu05010
100044492	mmu05012
100044492	mmu05016
100044525	mmu05322
100044600	mmu00190
100044600	mmu01100
100044600	mmu05010
100044600	mmu05012
100044600	mmu05016
100044607	mmu03018
100044607	mmu03040
100044624	mmu04010
100044628	mmu00010
100044628	mmu01100
100044628	mmu05010
100044675	mmu04010
100044675	mmu04060
100044675	mmu04510
100044675	mmu04540
100044675	mmu04810
100044675	mmu05200
100044675	mmu05214
100044675	mmu05215
100044675	mmu05218
100044702	mmu04060
100044702	mmu04062
100044706	mmu00190
100044706	mmu01100
100044706	mmu05010
100044706	mmu05012
100044706	mmu05016
100044724	mmu00010
100044724	mmu01100
100044724	mmu05010
100044729	mmu03018
100044729	mmu03040
100044772	mmu00010
100044772	mmu01100
100044772	mmu05010
100044783	mmu00900
100044783	mmu01100
100044793	mmu04060
100044793	mmu04630
100044793	mmu04640
100044854	mmu04144
100044873	mmu04020
100044873	mmu04080
100044874	mmu04144
100044874	mmu04514
100044874	mmu04612
100044874	mmu04650
100044874	mmu04940
100044874	mmu05320
100044874	mmu05330
100044874	mmu05332
100044874	mmu05416
100044878	mmu00785
100044878	mmu01100
100044912	mmu04110
100044912	mmu04114
100044912	mmu04722
100044954	mmu03018
100044954	mmu03040
100044976	mmu04144
100044981	mmu00010
100044981	mmu01100
100044981	mmu05010
100045000	mmu04060
100045000	mmu04062
100045000	mmu04620
100045000	mmu04622
100045000	mmu04623
100045018	mmu04020
100045018	mmu04080
100045018	mmu04540
100045018	mmu04720
100045018	mmu04730
100045060	mmu04062
100045060	mmu04520
100045060	mmu04666
100045060	mmu04810
100045109	mmu00190
100045109	mmu01100
100045109	mmu04260
100045109	mmu05010
100045109	mmu05012
100045109	mmu05016
100045120	mmu00010
100045120	mmu01100
100045120	mmu05010
100045121	mmu04060
100045141	mmu00010
100045141	mmu01100
100045141	mmu05010
100045158	mmu00604
100045158	mmu01100
100045251	mmu04020
100045251	mmu05012
100045251	mmu05016
100045296	mmu04062
100045296	mmu04630
100045296	mmu04920
100045296	mmu05200
100045296	mmu05212
100045296	mmu05221
100045304	mmu05014
100045332	mmu03010
100045356	mmu04020
100045356	mmu04080
100045356	mmu04720
100045356	mmu05010
100045356	mmu05014
100045356	mmu05322
100045359	mmu04144
100045359	mmu04666
100045360	mmu04310
100045360	mmu04330
100045360	mmu05200
100045360	mmu05220
100045423	mmu05322
100045433	mmu03060
100045442	mmu04110
100045490	mmu05322
100045507	mmu04062
100045507	mmu04144
100045519	mmu05322
100045522	mmu04120
100045522	mmu04144
100045522	mmu04350
100045547	mmu04012
100045547	mmu04020
100045547	mmu04114
100045547	mmu04310
100045547	mmu04720
100045547	mmu04722
100045547	mmu04740
100045547	mmu04912
100045547	mmu04916
100045547	mmu05214
100045602	mmu00190
100045602	mmu01100
100045602	mmu04260
100045602	mmu05010
100045602	mmu05012
100045602	mmu05016
100045632	mmu00010
100045632	mmu01100
100045632	mmu05010
100045714	mmu03410
100045767	mmu04080
100045825	mmu05322
100045837	mmu04115
100045837	mmu04210
100045837	mmu05010
100045837	mmu05012
100045837	mmu05014
100045837	mmu05016
100045837	mmu05200
100045837	mmu05210
100045837	mmu05222
100045837	mmu05416
100045848	mmu03040
100045876	mmu03410
100045890	mmu04120
100045890	mmu05012
100045908	mmu00010
100045908	mmu01100
100045908	mmu05010
100045924	mmu04110
100045924	mmu04114
100045924	mmu04914
100045925	mmu04115
100045925	mmu04210
100045925	mmu05010
100045925	mmu05012
100045925	mmu05014
100045925	mmu05016
100045925	mmu05200
100045925	mmu05210
100045925	mmu05222
100045925	mmu05416
100046038	mmu00600
100046038	mmu01100
100046039	mmu04110
100046039	mmu04330
100046039	mmu05016
100046039	mmu05200
100046039	mmu05220
100046041	mmu03010
100046051	mmu00982
100046052	mmu04510
100046052	mmu04512
100046067	mmu00010
100046067	mmu01100
100046067	mmu05010
100046078	mmu03060
100046079	mmu00190
100046079	mmu01100
100046079	mmu04260
100046079	mmu05010
100046079	mmu05012
100046079	mmu05016
100046119	mmu04120
100046138	mmu00072
100046138	mmu00280
100046138	mmu00650
100046162	mmu04142
100046199	mmu00190
100046199	mmu01100
100046199	mmu05010
100046199	mmu05012
100046199	mmu05016
100046213	mmu05322
100046224	mmu00010
100046224	mmu01100
100046224	mmu05010
100046229	mmu03060
100046259	mmu04010
100046259	mmu04260
100046259	mmu05410
100046259	mmu05412
100046259	mmu05414
100046339	mmu05322
100046343	mmu03018
100046393	mmu04114
100046393	mmu04310
100046394	mmu04120
100046394	mmu05012
100046417	mmu03420
100046417	mmu04110
100046417	mmu04114
100046417	mmu04120
100046417	mmu04310
100046417	mmu04350
100046417	mmu05200
100046417	mmu05211
100046585	mmu03018
100046585	mmu03040
100046586	mmu04310
100046643	mmu04630
100046670	mmu03018
100046670	mmu03040
100046698	mmu03040
100046704	mmu04010
100046704	mmu04012
100046704	mmu04062
100046704	mmu04360
100046704	mmu04370
100046704	mmu04530
100046704	mmu04540
100046704	mmu04650
100046704	mmu04660
100046704	mmu04662
100046704	mmu04664
100046704	mmu04720
100046704	mmu04722
100046704	mmu04730
100046704	mmu04810
100046704	mmu04910
100046704	mmu04912
100046704	mmu04916
100046704	mmu05200
100046704	mmu05211
100046704	mmu05213
100046704	mmu05214
100046704	mmu05215
100046704	mmu05216
100046704	mmu05218
100046704	mmu05219
100046704	mmu05220
100046704	mmu05221
100046704	mmu05223
100046705	mmu04330
100046705	mmu05010
100046730	mmu04510
100046730	mmu04512
100046730	mmu04514
100046730	mmu04810
100046730	mmu05410
100046730	mmu05412
100046730	mmu05414
100046746	mmu04144
100046757	mmu00190
100046757	mmu01100
100046757	mmu04142
100046796	mmu00230
100046796	mmu00240
100046796	mmu01100
100046796	mmu03020
100046796	mmu05016
100046802	mmu04060
100046802	mmu04350
100046806	mmu00010
100046806	mmu01100
100046806	mmu05010
100046823	mmu03030
100046823	mmu03410
100046823	mmu03420
100046823	mmu03430
100046823	mmu04110
100046847	mmu03410
100046862	mmu04060
100046862	mmu04062
100046871	mmu00563
100046871	mmu01100
100046898	mmu04120
100046900	mmu00190
100046900	mmu01100
100046900	mmu04260
100046900	mmu05010
100046900	mmu05012
100046900	mmu05016
100046931	mmu00562
100046931	mmu01100
100046931	mmu04070
100046931	mmu04144
100046931	mmu04666
100046931	mmu04810
100046932	mmu03022
100046932	mmu05016
100046995	mmu00230
100046995	mmu00670
100046995	mmu01100
100047015	mmu00230
100047015	mmu04270
100047015	mmu04540
100047015	mmu04730
100047065	mmu00190
100047065	mmu01100
100047065	mmu04260
100047065	mmu05010
100047065	mmu05012
100047065	mmu05016
100047086	mmu04621
100047113	mmu04144
100047129	mmu00010
100047129	mmu01100
100047129	mmu05010
100047167	mmu00532
100047167	mmu01100
100047184	mmu03050
100047194	mmu05416
100047214	mmu05012
100047232	mmu00010
100047232	mmu01100
100047232	mmu05010
100047236	mmu04110
100047236	mmu04114
100047236	mmu04722
100047238	mmu00534
100047238	mmu01100
100047260	mmu00534
100047287	mmu03060
100047324	mmu04115
100047342	mmu04120
100047342	mmu05012
100047352	mmu00010
100047352	mmu01100
100047352	mmu05010
100047372	mmu03010
100047385	mmu00230
100047385	mmu04062
100047385	mmu04114
100047385	mmu04270
100047385	mmu04540
100047385	mmu04912
100047385	mmu04914
100047385	mmu04916
100047385	mmu05414
100047393	mmu05010
100047427	mmu04080
100047429	mmu00190
100047429	mmu01100
100047429	mmu05010
100047429	mmu05012
100047429	mmu05016
100047443	mmu04080
100047480	mmu04144
100047516	mmu04340
100047564	mmu04110
100047564	mmu04350
100047564	mmu05200
100047564	mmu05222
100047603	mmu04660
100047666	mmu04010
100047666	mmu04012
100047666	mmu04062
100047666	mmu04150
100047666	mmu04210
100047666	mmu04370
100047666	mmu04510
100047666	mmu04530
100047666	mmu04620
100047666	mmu04630
100047666	mmu04660
100047666	mmu04662
100047666	mmu04664
100047666	mmu04666
100047666	mmu04722
100047666	mmu04910
100047666	mmu04914
100047666	mmu04920
100047666	mmu05200
100047666	mmu05210
100047666	mmu05211
100047666	mmu05212
100047666	mmu05213
100047666	mmu05214
100047666	mmu05215
100047666	mmu05218
100047666	mmu05220
100047666	mmu05221
100047666	mmu05222
100047666	mmu05223
100047702	mmu04142
100047704	mmu04060
100047704	mmu04062
100047727	mmu00010
100047727	mmu01100
100047727	mmu05010
100047762	mmu00250
100047762	mmu00270
100047762	mmu00330
100047762	mmu00350
100047762	mmu00360
100047762	mmu00400
100047762	mmu01100
100047803	mmu04020
100047803	mmu04080
100047806	mmu03040
100047863	mmu04722
100047927	mmu04310
100047927	mmu05200
100047927	mmu05210
100047927	mmu05213
100047927	mmu05217
100047997	mmu04010
100048076	mmu04110
100048076	mmu04310
100048076	mmu04350
100048076	mmu04520
100048076	mmu05200
100048076	mmu05210
100048076	mmu05212
100048076	mmu05220
100048105	mmu03320
100048117	mmu00010
100048117	mmu01100
100048117	mmu05010
100048123	mmu04010
100048123	mmu04012
100048123	mmu04062
100048123	mmu04150
100048123	mmu04210
100048123	mmu04370
100048123	mmu04510
100048123	mmu04530
100048123	mmu04620
100048123	mmu04630
100048123	mmu04660
100048123	mmu04662
100048123	mmu04664
100048123	mmu04666
100048123	mmu04722
100048123	mmu04910
100048123	mmu04914
100048123	mmu04920
100048123	mmu05200
100048123	mmu05210
100048123	mmu05211
100048123	mmu05212
100048123	mmu05213
100048123	mmu05214
100048123	mmu05215
100048123	mmu05218
100048123	mmu05220
100048123	mmu05221
100048123	mmu05222
100048123	mmu05223
100048253	mmu00010
100048253	mmu01100
100048253	mmu05010
100048291	mmu00010
100048291	mmu01100
100048291	mmu05010
100048301	mmu00230
100048301	mmu00240
100048301	mmu01100
100048301	mmu03020
100048301	mmu05016
100048327	mmu04330
100048327	mmu05010
100048334	mmu04710
100048343	mmu03410
100048381	mmu04120
100048397	mmu04010
100048397	mmu04062
100048397	mmu04510
100048397	mmu04670
100048397	mmu04720
100048397	mmu04722
100048397	mmu05211
100048426	mmu00190
100048426	mmu01100
100048426	mmu04260
100048426	mmu05010
100048426	mmu05012
100048426	mmu05016
100048437	mmu04110
100048437	mmu04330
100048437	mmu05016
100048437	mmu05200
100048437	mmu05220
100048438	mmu00010
100048438	mmu01100
100048438	mmu05010
100048480	mmu00190
100048480	mmu01100
100048480	mmu04260
100048480	mmu05010
100048480	mmu05012
100048480	mmu05016
100048508	mmu03010
100048520	mmu04010
100048522	mmu04360
100048522	mmu04666
100048522	mmu04810
100048546	mmu03018
100048546	mmu03040
100048559	mmu03040
100048566	mmu03060
100048613	mmu00190
100048613	mmu01100
100048613	mmu04260
100048613	mmu05010
100048613	mmu05012
100048613	mmu05016
100048622	mmu04010
100048622	mmu04020
100048622	mmu04114
100048622	mmu04210
100048622	mmu04310
100048622	mmu04360
100048622	mmu04370
100048622	mmu04650
100048622	mmu04660
100048622	mmu04662
100048622	mmu04720
100048622	mmu05010
100048622	mmu05014
100048669	mmu03010
100048676	mmu00280
100048676	mmu01100
100048680	mmu00230
100048680	mmu00240
100048680	mmu01100
100048680	mmu03020
100048680	mmu05016
100048681	mmu04010
100048681	mmu04810
100048681	mmu05200
100048681	mmu05218
100048741	mmu03018
100048841	mmu04514
100048841	mmu04660
100048841	mmu04672
100048841	mmu05340
100048845	mmu04514
100048845	mmu04660
100048845	mmu04672
100048845	mmu04940
100048845	mmu05320
100048845	mmu05322
100048845	mmu05330
100048845	mmu05332
100048845	mmu05416
100048871	mmu04080
100048871	mmu04614
100048875	mmu04060
100048875	mmu04062
100048887	mmu00270
100048887	mmu01100
ENSMUSG00000066097	mmu00590
ENSMUSG00000066097	mmu00591
ENSMUSG00000066097	mmu01100
100101806	mmu03060
ENSMUSG00000037366	mmu00565
ENSMUSG00000037366	mmu01100
ENSMUSG00000028980	mmu00030
ENSMUSG00000028980	mmu01100
ENSMUSG00000028879	mmu04130
ENSMUSG00000029446	mmu00260
ENSMUSG00000029446	mmu01100
ENSMUSG00000042010	mmu00061
ENSMUSG00000042010	mmu00620
ENSMUSG00000042010	mmu00640
ENSMUSG00000042010	mmu01100
ENSMUSG00000042010	mmu04910
ENSMUSG00000042010	mmu04920
ENSMUSG00000029260	mmu00040
ENSMUSG00000029260	mmu00053
ENSMUSG00000029260	mmu00140
ENSMUSG00000029260	mmu00500
ENSMUSG00000029260	mmu00830
ENSMUSG00000029260	mmu00860
ENSMUSG00000029260	mmu00980
ENSMUSG00000029260	mmu00982
ENSMUSG00000029260	mmu00983
ENSMUSG00000029260	mmu01100
ENSMUSG00000039000	mmu04120
100910	mmu00532
100910	mmu01100
ENSMUSG00000029817	mmu03040
ENSMUSG00000033940	mmu04810
ENSMUSG00000042289	mmu00120
ENSMUSG00000042289	mmu01100
ENSMUSG00000037239	mmu04630
ENSMUSG00000033732	mmu03040
ENSMUSG00000036879	mmu04020
ENSMUSG00000036879	mmu04910
ENSMUSG00000038697	mmu03022
ENSMUSG00000031545	mmu00561
ENSMUSG00000031545	mmu00564
ENSMUSG00000031545	mmu01100
ENSMUSG00000035202	mmu00290
ENSMUSG00000035202	mmu00970
ENSMUSG00000035769	mmu00040
ENSMUSG00000035769	mmu01100
ENSMUSG00000032059	mmu00510
ENSMUSG00000032059	mmu01100
ENSMUSG00000032577	mmu04010
ENSMUSG00000032577	mmu04370
ENSMUSG00000035914	mmu04514
ENSMUSG00000033427	mmu00240
ENSMUSG00000033427	mmu00410
ENSMUSG00000033427	mmu00770
ENSMUSG00000033427	mmu00983
ENSMUSG00000033427	mmu01100
ENSMUSG00000003345	mmu04340
ENSMUSG00000036620	mmu00510
ENSMUSG00000036620	mmu01100
ENSMUSG00000040850	mmu03050
ENSMUSG00000020271	mmu04114
ENSMUSG00000020271	mmu04120
ENSMUSG00000020271	mmu04310
ENSMUSG00000020271	mmu04340
ENSMUSG00000018659	mmu00750
ENSMUSG00000018659	mmu01100
ENSMUSG00000018733	mmu04146
ENSMUSG00000050567	mmu04330
ENSMUSG00000032615	mmu00230
ENSMUSG00000032615	mmu00240
ENSMUSG00000032615	mmu00760
ENSMUSG00000032615	mmu01100
ENSMUSG00000030062	mmu00510
ENSMUSG00000030062	mmu01100
ENSMUSG00000040265	mmu04144
ENSMUSG00000040265	mmu04666
ENSMUSG00000030546	mmu03320
ENSMUSG00000041798	mmu00010
ENSMUSG00000041798	mmu00052
ENSMUSG00000041798	mmu00500
ENSMUSG00000041798	mmu00520
ENSMUSG00000041798	mmu01100
ENSMUSG00000041798	mmu04910
ENSMUSG00000041798	mmu04930
ENSMUSG00000041798	mmu04950
104015	mmu00562
104015	mmu01100
104015	mmu04070
ENSMUSG00000026170	mmu00120
ENSMUSG00000026170	mmu01100
ENSMUSG00000026170	mmu03320
ENSMUSG00000039115	mmu04510
ENSMUSG00000039115	mmu04512
ENSMUSG00000039115	mmu04514
ENSMUSG00000039115	mmu04810
ENSMUSG00000039115	mmu05410
ENSMUSG00000039115	mmu05412
ENSMUSG00000039115	mmu05414
ENSMUSG00000022220	mmu00230
ENSMUSG00000022220	mmu04020
ENSMUSG00000022220	mmu04062
ENSMUSG00000022220	mmu04114
ENSMUSG00000022220	mmu04270
ENSMUSG00000022220	mmu04540
ENSMUSG00000022220	mmu04742
ENSMUSG00000022220	mmu04912
ENSMUSG00000022220	mmu04914
ENSMUSG00000022220	mmu04916
ENSMUSG00000022220	mmu05414
ENSMUSG00000020654	mmu00230
ENSMUSG00000020654	mmu04020
ENSMUSG00000020654	mmu04062
ENSMUSG00000020654	mmu04114
ENSMUSG00000020654	mmu04270
ENSMUSG00000020654	mmu04540
ENSMUSG00000020654	mmu04740
ENSMUSG00000020654	mmu04912
ENSMUSG00000020654	mmu04914
ENSMUSG00000020654	mmu04916
ENSMUSG00000020654	mmu04962
ENSMUSG00000020654	mmu05414
ENSMUSG00000020917	mmu00020
ENSMUSG00000020917	mmu01100
ENSMUSG00000056973	mmu00983
ENSMUSG00000024827	mmu00260
ENSMUSG00000024827	mmu01100
ENSMUSG00000024143	mmu04910
ENSMUSG00000025162	mmu04340
ENSMUSG00000025162	mmu04540
ENSMUSG00000025162	mmu04710
ENSMUSG00000014859	mmu04110
ENSMUSG00000014859	mmu04350
ENSMUSG00000040479	mmu00561
ENSMUSG00000040479	mmu00564
ENSMUSG00000040479	mmu01100
ENSMUSG00000040479	mmu04070
ENSMUSG00000035528	mmu04080
ENSMUSG00000018848	mmu00970
ENSMUSG00000020362	mmu03018
ENSMUSG00000021238	mmu00280
ENSMUSG00000021238	mmu00562
ENSMUSG00000021238	mmu00640
ENSMUSG00000021238	mmu01100
ENSMUSG00000020629	mmu00270
ENSMUSG00000020629	mmu01100
ENSMUSG00000042523	mmu05016
ENSMUSG00000037851	mmu00290
ENSMUSG00000037851	mmu00970
ENSMUSG00000044231	mmu04120
ENSMUSG00000021214	mmu00140
ENSMUSG00000002326	mmu00230
ENSMUSG00000045691	mmu00730
ENSMUSG00000045691	mmu01100
105787	mmu04140
105787	mmu04150
105787	mmu04910
105787	mmu04920
105787	mmu05410
ENSMUSG00000022488	mmu04810
ENSMUSG00000058290	mmu04110
ENSMUSG00000058290	mmu04114
ENSMUSG00000033128	mmu04142
ENSMUSG00000036158	mmu04310
ENSMUSG00000022184	mmu04120
ENSMUSG00000022881	mmu03030
ENSMUSG00000022881	mmu03420
ENSMUSG00000022881	mmu03430
ENSMUSG00000031708	mmu01040
106557	mmu00010
106557	mmu00270
106557	mmu00620
106557	mmu00640
106557	mmu01100
ENSMUSG00000028636	mmu00770
ENSMUSG00000028636	mmu01100
ENSMUSG00000056515	mmu04144
ENSMUSG00000019487	mmu04910
ENSMUSG00000073424	mmu00590
ENSMUSG00000073424	mmu01100
ENSMUSG00000047123	mmu04620
ENSMUSG00000024451	mmu04144
ENSMUSG00000024556	mmu00620
ENSMUSG00000024493	mmu00290
ENSMUSG00000024493	mmu00970
ENSMUSG00000054827	mmu00590
ENSMUSG00000054827	mmu00591
ENSMUSG00000054827	mmu00830
ENSMUSG00000054827	mmu00980
ENSMUSG00000054827	mmu00982
ENSMUSG00000054827	mmu01100
ENSMUSG00000028811	mmu00970
ENSMUSG00000024640	mmu00260
ENSMUSG00000024640	mmu00750
ENSMUSG00000024640	mmu01100
ENSMUSG00000048832	mmu04144
ENSMUSG00000025876	mmu04360
ENSMUSG00000020099	mmu04360
ENSMUSG00000020532	mmu00061
ENSMUSG00000020532	mmu00620
ENSMUSG00000020532	mmu00640
ENSMUSG00000020532	mmu01100
ENSMUSG00000020532	mmu04910
ENSMUSG00000023979	mmu04740
ENSMUSG00000026615	mmu00860
ENSMUSG00000026615	mmu00970
ENSMUSG00000026615	mmu01100
ENSMUSG00000050199	mmu04080
ENSMUSG00000041058	mmu04120
ENSMUSG00000041058	mmu04144
ENSMUSG00000029780	mmu00230
ENSMUSG00000029780	mmu00240
ENSMUSG00000029780	mmu00760
ENSMUSG00000029780	mmu01100
ENSMUSG00000022836	mmu04020
ENSMUSG00000022836	mmu04270
ENSMUSG00000022836	mmu04510
ENSMUSG00000022836	mmu04810
ENSMUSG00000038058	mmu04621
ENSMUSG00000038861	mmu00562
ENSMUSG00000038861	mmu01100
ENSMUSG00000038861	mmu04070
ENSMUSG00000026670	mmu00520
ENSMUSG00000026670	mmu01100
ENSMUSG00000040824	mmu03040
ENSMUSG00000068856	mmu03040
ENSMUSG00000039844	mmu04510
ENSMUSG00000039844	mmu04722
ENSMUSG00000039844	mmu04910
ENSMUSG00000039844	mmu05211
ENSMUSG00000030088	mmu00670
ENSMUSG00000000673	mmu00380
ENSMUSG00000000673	mmu01100
ENSMUSG00000057406	mmu00310
ENSMUSG00000034730	mmu04115
107869	mmu00260
107869	mmu00270
107869	mmu00450
107869	mmu00910
107869	mmu01100
ENSMUSG00000066442	mmu00670
ENSMUSG00000066442	mmu01100
ENSMUSG00000036155	mmu00510
ENSMUSG00000036155	mmu01100
ENSMUSG00000002109	mmu03420
ENSMUSG00000002109	mmu04115
ENSMUSG00000002109	mmu04120
ENSMUSG00000006398	mmu04110
ENSMUSG00000006398	mmu04114
ENSMUSG00000006398	mmu04120
ENSMUSG00000001998	mmu04142
ENSMUSG00000031367	mmu04142
ENSMUSG00000029538	mmu03040
ENSMUSG00000004988	mmu04960
ENSMUSG00000025403	mmu00260
ENSMUSG00000025403	mmu00460
ENSMUSG00000025403	mmu00670
ENSMUSG00000025403	mmu00680
ENSMUSG00000025403	mmu01100
ENSMUSG00000053819	mmu04012
ENSMUSG00000053819	mmu04020
ENSMUSG00000053819	mmu04114
ENSMUSG00000053819	mmu04310
ENSMUSG00000053819	mmu04720
ENSMUSG00000053819	mmu04722
ENSMUSG00000053819	mmu04740
ENSMUSG00000053819	mmu04912
ENSMUSG00000053819	mmu04916
ENSMUSG00000053819	mmu05214
ENSMUSG00000023192	mmu04080
ENSMUSG00000003974	mmu04080
ENSMUSG00000049583	mmu04020
ENSMUSG00000049583	mmu04080
ENSMUSG00000049583	mmu04540
ENSMUSG00000049583	mmu04720
ENSMUSG00000049583	mmu04730
ENSMUSG00000049583	mmu05016
108072	mmu04080
ENSMUSG00000056755	mmu04080
ENSMUSG00000040356	mmu03018
ENSMUSG00000030162	mmu03320
ENSMUSG00000028518	mmu04140
ENSMUSG00000028518	mmu04150
ENSMUSG00000028518	mmu04910
ENSMUSG00000028518	mmu04920
ENSMUSG00000028518	mmu05410
ENSMUSG00000018547	mmu00562
ENSMUSG00000018547	mmu01100
ENSMUSG00000018547	mmu04070
ENSMUSG00000018547	mmu04144
ENSMUSG00000018547	mmu04666
ENSMUSG00000018547	mmu04810
ENSMUSG00000038205	mmu04910
ENSMUSG00000038205	mmu04920
ENSMUSG00000038205	mmu05410
ENSMUSG00000028944	mmu04910
ENSMUSG00000028944	mmu04920
ENSMUSG00000028944	mmu05410
ENSMUSG00000025372	mmu04520
ENSMUSG00000025372	mmu04810
ENSMUSG00000022686	mmu00601
ENSMUSG00000022686	mmu01100
ENSMUSG00000061613	mmu03040
ENSMUSG00000078941	mmu03022
ENSMUSG00000026192	mmu00230
ENSMUSG00000026192	mmu00670
ENSMUSG00000026192	mmu01100
ENSMUSG00000031977	mmu00512
ENSMUSG00000031977	mmu01100
ENSMUSG00000031608	mmu00512
ENSMUSG00000031608	mmu01100
ENSMUSG00000040254	mmu04360
ENSMUSG00000021048	mmu00630
ENSMUSG00000021048	mmu00670
ENSMUSG00000021048	mmu01100
ENSMUSG00000042032	mmu00270
ENSMUSG00000042032	mmu00450
ENSMUSG00000042032	mmu01100
ENSMUSG00000033793	mmu00190
ENSMUSG00000033793	mmu01100
ENSMUSG00000033793	mmu04142
ENSMUSG00000031700	mmu00250
ENSMUSG00000031700	mmu01100
108723	mmu04660
108723	mmu04662
ENSMUSG00000021130	mmu00512
ENSMUSG00000021130	mmu01100
ENSMUSG00000047379	mmu00533
ENSMUSG00000047379	mmu00601
ENSMUSG00000047379	mmu01100
ENSMUSG00000060477	mmu04210
ENSMUSG00000060477	mmu04722
ENSMUSG00000006005	mmu05200
ENSMUSG00000006005	mmu05216
ENSMUSG00000034259	mmu03018
ENSMUSG00000026662	mmu00450
ENSMUSG00000026662	mmu01100
ENSMUSG00000028292	mmu00970
ENSMUSG00000032307	mmu04120
ENSMUSG00000030621	mmu00620
ENSMUSG00000030621	mmu01100
ENSMUSG00000079040	mmu05412
ENSMUSG00000029761	mmu04270
ENSMUSG00000029819	mmu04080
ENSMUSG00000029819	mmu04920
ENSMUSG00000023262	mmu00330
ENSMUSG00000023262	mmu01100
ENSMUSG00000027889	mmu00230
ENSMUSG00000027889	mmu01100
ENSMUSG00000036091	mmu00531
ENSMUSG00000036091	mmu01100
ENSMUSG00000018909	mmu04010
ENSMUSG00000018909	mmu04062
ENSMUSG00000018909	mmu04144
ENSMUSG00000042284	mmu04510
ENSMUSG00000042284	mmu04512
ENSMUSG00000042284	mmu04640
ENSMUSG00000042284	mmu04810
ENSMUSG00000042284	mmu05410
ENSMUSG00000042284	mmu05412
ENSMUSG00000042284	mmu05414
ENSMUSG00000015143	mmu04510
ENSMUSG00000015143	mmu04520
ENSMUSG00000015143	mmu04530
ENSMUSG00000015143	mmu04670
ENSMUSG00000015143	mmu04810
ENSMUSG00000015143	mmu05322
ENSMUSG00000015143	mmu05412
ENSMUSG00000040147	mmu00260
ENSMUSG00000040147	mmu00330
ENSMUSG00000040147	mmu00340
ENSMUSG00000040147	mmu00350
ENSMUSG00000040147	mmu00360
ENSMUSG00000040147	mmu00380
ENSMUSG00000040147	mmu00982
ENSMUSG00000040147	mmu01100
ENSMUSG00000018042	mmu00520
ENSMUSG00000001999	mmu00860
ENSMUSG00000056131	mmu00520
ENSMUSG00000024026	mmu00620
ENSMUSG00000031645	mmu04610
109828	mmu04610
109828	mmu05020
109828	mmu05322
ENSMUSG00000022947	mmu00590
ENSMUSG00000022947	mmu01100
ENSMUSG00000002413	mmu04010
ENSMUSG00000002413	mmu04012
ENSMUSG00000002413	mmu04062
ENSMUSG00000002413	mmu04150
ENSMUSG00000002413	mmu04270
ENSMUSG00000002413	mmu04510
ENSMUSG00000002413	mmu04650
ENSMUSG00000002413	mmu04720
ENSMUSG00000002413	mmu04722
ENSMUSG00000002413	mmu04730
ENSMUSG00000002413	mmu04810
ENSMUSG00000002413	mmu04910
ENSMUSG00000002413	mmu04914
ENSMUSG00000002413	mmu05200
ENSMUSG00000002413	mmu05210
ENSMUSG00000002413	mmu05211
ENSMUSG00000002413	mmu05212
ENSMUSG00000002413	mmu05213
ENSMUSG00000002413	mmu05214
ENSMUSG00000002413	mmu05215
ENSMUSG00000002413	mmu05216
ENSMUSG00000002413	mmu05218
ENSMUSG00000002413	mmu05219
ENSMUSG00000002413	mmu05220
ENSMUSG00000002413	mmu05221
ENSMUSG00000002413	mmu05223
ENSMUSG00000025533	mmu00250
ENSMUSG00000025533	mmu00330
ENSMUSG00000025533	mmu01100
ENSMUSG00000068798	mmu04010
ENSMUSG00000068798	mmu04062
ENSMUSG00000068798	mmu04510
ENSMUSG00000068798	mmu04670
ENSMUSG00000068798	mmu04720
ENSMUSG00000068798	mmu04722
ENSMUSG00000068798	mmu05211
ENSMUSG00000025534	mmu00040
ENSMUSG00000025534	mmu00500
ENSMUSG00000025534	mmu00531
ENSMUSG00000025534	mmu00860
ENSMUSG00000025534	mmu00983
ENSMUSG00000025534	mmu01100
ENSMUSG00000025534	mmu04142
ENSMUSG00000027203	mmu00240
ENSMUSG00000027203	mmu01100
ENSMUSG00000033059	mmu00500
ENSMUSG00000033059	mmu04910
110084	mmu05016
ENSMUSG00000031295	mmu04020
ENSMUSG00000031295	mmu04910
ENSMUSG00000021069	mmu00500
ENSMUSG00000021069	mmu04910
ENSMUSG00000075604	mmu00140
ENSMUSG00000075604	mmu01100
ENSMUSG00000032306	mmu00051
ENSMUSG00000032306	mmu00520
ENSMUSG00000032306	mmu01100
ENSMUSG00000033831	mmu04610
ENSMUSG00000013787	mmu00310
ENSMUSG00000000441	mmu04010
ENSMUSG00000000441	mmu04012
ENSMUSG00000000441	mmu04062
ENSMUSG00000000441	mmu04270
ENSMUSG00000000441	mmu04370
ENSMUSG00000000441	mmu04510
ENSMUSG00000000441	mmu04540
ENSMUSG00000000441	mmu04650
ENSMUSG00000000441	mmu04660
ENSMUSG00000000441	mmu04662
ENSMUSG00000000441	mmu04664
ENSMUSG00000000441	mmu04666
ENSMUSG00000000441	mmu04720
ENSMUSG00000000441	mmu04722
ENSMUSG00000000441	mmu04730
ENSMUSG00000000441	mmu04810
ENSMUSG00000000441	mmu04910
ENSMUSG00000000441	mmu04912
ENSMUSG00000000441	mmu04914
ENSMUSG00000000441	mmu04916
ENSMUSG00000000441	mmu05200
ENSMUSG00000000441	mmu05210
ENSMUSG00000000441	mmu05211
ENSMUSG00000000441	mmu05212
ENSMUSG00000000441	mmu05213
ENSMUSG00000000441	mmu05214
ENSMUSG00000000441	mmu05215
ENSMUSG00000000441	mmu05218
ENSMUSG00000000441	mmu05219
ENSMUSG00000000441	mmu05220
ENSMUSG00000000441	mmu05221
ENSMUSG00000000441	mmu05223
ENSMUSG00000028164	mmu00511
ENSMUSG00000028164	mmu04142
ENSMUSG00000002797	mmu00480
ENSMUSG00000059743	mmu00900
ENSMUSG00000059743	mmu01100
ENSMUSG00000022861	mmu00561
ENSMUSG00000022861	mmu00564
ENSMUSG00000022861	mmu01100
ENSMUSG00000022861	mmu04070
ENSMUSG00000028961	mmu00030
ENSMUSG00000028961	mmu00480
ENSMUSG00000028961	mmu01100
ENSMUSG00000009681	mmu05200
ENSMUSG00000009681	mmu05220
ENSMUSG00000038257	mmu04080
ENSMUSG00000036751	mmu00190
ENSMUSG00000036751	mmu01100
ENSMUSG00000036751	mmu04260
ENSMUSG00000036751	mmu05010
ENSMUSG00000036751	mmu05012
ENSMUSG00000036751	mmu05016
ENSMUSG00000028950	mmu04742
ENSMUSG00000047193	mmu04962
ENSMUSG00000024858	mmu04062
ENSMUSG00000024858	mmu04144
ENSMUSG00000029656	mmu04610
ENSMUSG00000029656	mmu05020
ENSMUSG00000029656	mmu05322
ENSMUSG00000031842	mmu00230
ENSMUSG00000015806	mmu00790
ENSMUSG00000015806	mmu01100
ENSMUSG00000021120	mmu00563
ENSMUSG00000021120	mmu01100
ENSMUSG00000032047	mmu00071
ENSMUSG00000032047	mmu00072
ENSMUSG00000032047	mmu00280
ENSMUSG00000032047	mmu00310
ENSMUSG00000032047	mmu00380
ENSMUSG00000032047	mmu00620
ENSMUSG00000032047	mmu00640
ENSMUSG00000032047	mmu00650
ENSMUSG00000032047	mmu00900
ENSMUSG00000032047	mmu01100
ENSMUSG00000023832	mmu00071
ENSMUSG00000023832	mmu00072
ENSMUSG00000023832	mmu00280
ENSMUSG00000023832	mmu00310
ENSMUSG00000023832	mmu00380
ENSMUSG00000023832	mmu00620
ENSMUSG00000023832	mmu00640
ENSMUSG00000023832	mmu00650
ENSMUSG00000023832	mmu00900
ENSMUSG00000023832	mmu01100
110511	mmu04740
ENSMUSG00000004815	mmu00561
ENSMUSG00000004815	mmu00564
ENSMUSG00000004815	mmu01100
ENSMUSG00000004815	mmu04070
ENSMUSG00000023047	mmu04060
ENSMUSG00000023047	mmu04350
ENSMUSG00000073409	mmu04144
ENSMUSG00000073409	mmu04514
ENSMUSG00000073409	mmu04612
ENSMUSG00000073409	mmu04650
ENSMUSG00000073409	mmu04940
ENSMUSG00000073409	mmu05320
ENSMUSG00000073409	mmu05330
ENSMUSG00000073409	mmu05332
ENSMUSG00000073409	mmu05416
ENSMUSG00000032017	mmu04080
ENSMUSG00000025742	mmu00030
ENSMUSG00000025742	mmu00230
ENSMUSG00000025742	mmu01100
ENSMUSG00000031309	mmu04010
ENSMUSG00000031309	mmu04114
ENSMUSG00000031309	mmu04150
ENSMUSG00000031309	mmu04720
ENSMUSG00000031309	mmu04722
ENSMUSG00000031309	mmu04914
ENSMUSG00000053644	mmu00010
ENSMUSG00000053644	mmu00053
ENSMUSG00000053644	mmu00071
ENSMUSG00000053644	mmu00280
ENSMUSG00000053644	mmu00310
ENSMUSG00000053644	mmu00330
ENSMUSG00000053644	mmu00340
ENSMUSG00000053644	mmu00380
ENSMUSG00000053644	mmu00410
ENSMUSG00000053644	mmu00561
ENSMUSG00000053644	mmu00620
ENSMUSG00000053644	mmu00640
ENSMUSG00000053644	mmu00650
ENSMUSG00000053644	mmu00903
ENSMUSG00000053644	mmu01100
ENSMUSG00000058124	mmu04144
ENSMUSG00000058124	mmu04514
ENSMUSG00000058124	mmu04612
ENSMUSG00000058124	mmu04650
ENSMUSG00000058124	mmu04940
ENSMUSG00000058124	mmu05320
ENSMUSG00000058124	mmu05330
ENSMUSG00000058124	mmu05332
ENSMUSG00000058124	mmu05416
ENSMUSG00000031618	mmu04960
ENSMUSG00000018379	mmu03040
ENSMUSG00000041650	mmu00280
ENSMUSG00000041650	mmu00640
ENSMUSG00000041650	mmu01100
ENSMUSG00000024992	mmu00230
ENSMUSG00000036330	mmu05012
ENSMUSG00000055078	mmu04080
ENSMUSG00000030376	mmu04020
ENSMUSG00000079055	mmu04020
ENSMUSG00000058793	mmu00564
ENSMUSG00000058793	mmu01100
ENSMUSG00000058793	mmu04070
ENSMUSG00000006269	mmu00190
ENSMUSG00000006269	mmu01100
ENSMUSG00000040820	mmu00780
ENSMUSG00000040820	mmu01100
ENSMUSG00000008682	mmu03010
ENSMUSG00000039224	mmu04622
ENSMUSG00000034875	mmu04146
ENSMUSG00000022241	mmu00970
ENSMUSG00000056379	mmu04080
ENSMUSG00000026189	mmu01040
ENSMUSG00000026189	mmu04146
111507	mmu04020
111507	mmu04640
111507	mmu04650
111507	mmu04662
111507	mmu04664
111507	mmu04666
111507	mmu04672
111507	mmu05310
111507	mmu05320
111507	mmu05322
111507	mmu05330
111507	mmu05340
111507	mmu05414
111507	mmu05416
ENSMUSG00000058709	mmu05200
ENSMUSG00000058709	mmu05211
ENSMUSG00000035105	mmu05200
ENSMUSG00000035105	mmu05211
ENSMUSG00000030194	mmu04742
ENSMUSG00000020804	mmu00380
ENSMUSG00000020804	mmu01100
ENSMUSG00000015243	mmu02010
ENSMUSG00000028125	mmu02010
ENSMUSG00000026944	mmu02010
ENSMUSG00000026944	mmu04142
11306	mmu02010
ENSMUSG00000024030	mmu02010
ENSMUSG00000026842	mmu04012
ENSMUSG00000026842	mmu04110
ENSMUSG00000026842	mmu04360
ENSMUSG00000026842	mmu04722
ENSMUSG00000026842	mmu05200
ENSMUSG00000026842	mmu05220
ENSMUSG00000026842	mmu05416
ENSMUSG00000026596	mmu04012
ENSMUSG00000026596	mmu05416
ENSMUSG00000026003	mmu00071
ENSMUSG00000026003	mmu01100
ENSMUSG00000026003	mmu03320
ENSMUSG00000062908	mmu00071
ENSMUSG00000062908	mmu00280
ENSMUSG00000062908	mmu00410
ENSMUSG00000062908	mmu00640
ENSMUSG00000062908	mmu01100
ENSMUSG00000062908	mmu03320
ENSMUSG00000018574	mmu00071
ENSMUSG00000018574	mmu01100
ENSMUSG00000036138	mmu00071
ENSMUSG00000036138	mmu00280
ENSMUSG00000036138	mmu01040
ENSMUSG00000036138	mmu01100
ENSMUSG00000036138	mmu03320
ENSMUSG00000036138	mmu04146
ENSMUSG00000029545	mmu00071
ENSMUSG00000029545	mmu00280
ENSMUSG00000029545	mmu00650
ENSMUSG00000029545	mmu01100
ENSMUSG00000022257	mmu04142
ENSMUSG00000038148	mmu04514
ENSMUSG00000038148	mmu04530
ENSMUSG00000038148	mmu04670
ENSMUSG00000033379	mmu00190
ENSMUSG00000033379	mmu01100
ENSMUSG00000033379	mmu04142
ENSMUSG00000027822	mmu00604
ENSMUSG00000027822	mmu01100
ENSMUSG00000020704	mmu04742
ENSMUSG00000020681	mmu04614
ENSMUSG00000020681	mmu05410
ENSMUSG00000035773	mmu04080
ENSMUSG00000023328	mmu00564
ENSMUSG00000040998	mmu04512
ENSMUSG00000028405	mmu00020
ENSMUSG00000028405	mmu00630
ENSMUSG00000028405	mmu01100
ENSMUSG00000022477	mmu00020
ENSMUSG00000022477	mmu00630
ENSMUSG00000022477	mmu01100
ENSMUSG00000020777	mmu00071
ENSMUSG00000020777	mmu00592
ENSMUSG00000020777	mmu01040
ENSMUSG00000020777	mmu01100
ENSMUSG00000020777	mmu03320
ENSMUSG00000020777	mmu04146
ENSMUSG00000044573	mmu00740
ENSMUSG00000044573	mmu04520
ENSMUSG00000002103	mmu00740
ENSMUSG00000002103	mmu04142
ENSMUSG00000001348	mmu00740
ENSMUSG00000001348	mmu04142
ENSMUSG00000030525	mmu04020
ENSMUSG00000022878	mmu03320
ENSMUSG00000022878	mmu04920
ENSMUSG00000022878	mmu04930
ENSMUSG00000029580	mmu04510
ENSMUSG00000029580	mmu04520
ENSMUSG00000029580	mmu04530
ENSMUSG00000029580	mmu04670
ENSMUSG00000029580	mmu04810
ENSMUSG00000029580	mmu05410
ENSMUSG00000029580	mmu05412
ENSMUSG00000029580	mmu05414
ENSMUSG00000029580	mmu05416
ENSMUSG00000068614	mmu04260
ENSMUSG00000068614	mmu05410
ENSMUSG00000068614	mmu05414
ENSMUSG00000073702	mmu03010
ENSMUSG00000062825	mmu04510
ENSMUSG00000062825	mmu04520
ENSMUSG00000062825	mmu04530
ENSMUSG00000062825	mmu04670
ENSMUSG00000062825	mmu04810
ENSMUSG00000062825	mmu05410
ENSMUSG00000062825	mmu05412
ENSMUSG00000062825	mmu05414
ENSMUSG00000062825	mmu05416
ENSMUSG00000024525	mmu00562
ENSMUSG00000024525	mmu01100
ENSMUSG00000024525	mmu04070
11468	mmu04270
ENSMUSG00000032413	mmu04010
ENSMUSG00000007646	mmu03440
ENSMUSG00000027351	mmu04630
ENSMUSG00000045671	mmu04630
ENSMUSG00000052374	mmu04510
ENSMUSG00000052374	mmu04520
ENSMUSG00000052374	mmu04530
ENSMUSG00000052374	mmu04670
ENSMUSG00000052374	mmu04810
ENSMUSG00000052374	mmu05322
ENSMUSG00000052374	mmu05412
ENSMUSG00000006457	mmu04510
ENSMUSG00000006457	mmu04520
ENSMUSG00000006457	mmu04530
ENSMUSG00000006457	mmu04670
ENSMUSG00000006457	mmu04810
ENSMUSG00000006457	mmu05322
ENSMUSG00000006457	mmu05412
ENSMUSG00000035783	mmu04270
ENSMUSG00000026836	mmu04060
ENSMUSG00000026836	mmu04350
ENSMUSG00000000532	mmu04010
ENSMUSG00000000532	mmu04060
ENSMUSG00000000532	mmu04144
ENSMUSG00000000532	mmu04350
ENSMUSG00000000532	mmu04520
ENSMUSG00000000532	mmu05200
ENSMUSG00000000532	mmu05210
ENSMUSG00000000532	mmu05212
ENSMUSG00000000532	mmu05220
ENSMUSG00000052155	mmu04060
ENSMUSG00000052155	mmu04350
ENSMUSG00000061393	mmu04060
ENSMUSG00000061393	mmu04350
ENSMUSG00000000530	mmu04060
ENSMUSG00000000530	mmu04350
ENSMUSG00000020774	mmu00250
ENSMUSG00000020774	mmu00340
ENSMUSG00000017697	mmu00230
ENSMUSG00000017697	mmu01100
ENSMUSG00000017697	mmu05340
ENSMUSG00000054693	mmu05010
ENSMUSG00000030230	mmu00562
ENSMUSG00000030230	mmu01100
ENSMUSG00000030230	mmu04020
ENSMUSG00000030230	mmu04070
ENSMUSG00000030230	mmu04114
ENSMUSG00000052593	mmu04330
ENSMUSG00000052593	mmu05010
ENSMUSG00000022994	mmu00230
ENSMUSG00000022994	mmu04062
ENSMUSG00000022994	mmu04114
ENSMUSG00000022994	mmu04270
ENSMUSG00000022994	mmu04540
ENSMUSG00000022994	mmu04742
ENSMUSG00000022994	mmu04912
ENSMUSG00000022994	mmu04914
ENSMUSG00000022994	mmu04916
ENSMUSG00000022994	mmu04962
ENSMUSG00000022994	mmu05414
ENSMUSG00000031659	mmu00230
ENSMUSG00000031659	mmu04020
ENSMUSG00000031659	mmu04062
ENSMUSG00000031659	mmu04114
ENSMUSG00000031659	mmu04270
ENSMUSG00000031659	mmu04540
ENSMUSG00000031659	mmu04912
ENSMUSG00000031659	mmu04914
ENSMUSG00000031659	mmu04916
ENSMUSG00000031659	mmu05414
ENSMUSG00000022376	mmu00230
ENSMUSG00000022376	mmu04020
ENSMUSG00000022376	mmu04062
ENSMUSG00000022376	mmu04114
ENSMUSG00000022376	mmu04270
ENSMUSG00000022376	mmu04540
ENSMUSG00000022376	mmu04720
ENSMUSG00000022376	mmu04742
ENSMUSG00000022376	mmu04912
ENSMUSG00000022376	mmu04914
ENSMUSG00000022376	mmu04916
ENSMUSG00000022376	mmu05414
ENSMUSG00000005580	mmu00230
ENSMUSG00000005580	mmu04020
ENSMUSG00000005580	mmu04062
ENSMUSG00000005580	mmu04114
ENSMUSG00000005580	mmu04270
ENSMUSG00000005580	mmu04540
ENSMUSG00000005580	mmu04912
ENSMUSG00000005580	mmu04914
ENSMUSG00000005580	mmu04916
ENSMUSG00000005580	mmu04962
ENSMUSG00000005580	mmu05414
ENSMUSG00000024256	mmu04080
ENSMUSG00000029778	mmu04080
ENSMUSG00000074207	mmu00010
ENSMUSG00000074207	mmu00071
ENSMUSG00000074207	mmu00350
ENSMUSG00000074207	mmu00830
ENSMUSG00000074207	mmu00980
ENSMUSG00000074207	mmu00982
ENSMUSG00000074207	mmu01100
ENSMUSG00000055301	mmu00010
ENSMUSG00000055301	mmu00071
ENSMUSG00000055301	mmu00350
ENSMUSG00000055301	mmu00830
ENSMUSG00000055301	mmu00980
ENSMUSG00000055301	mmu00982
ENSMUSG00000055301	mmu01100
ENSMUSG00000028138	mmu00010
ENSMUSG00000028138	mmu00071
ENSMUSG00000028138	mmu00350
ENSMUSG00000028138	mmu00680
ENSMUSG00000028138	mmu00830
ENSMUSG00000028138	mmu00980
ENSMUSG00000028138	mmu00982
ENSMUSG00000028138	mmu01100
ENSMUSG00000039197	mmu00230
ENSMUSG00000039197	mmu01100
ENSMUSG00000030790	mmu04270
ENSMUSG00000061780	mmu04610
ENSMUSG00000042429	mmu04080
ENSMUSG00000020178	mmu04020
ENSMUSG00000020178	mmu04080
ENSMUSG00000020178	mmu04270
ENSMUSG00000018500	mmu04020
ENSMUSG00000018500	mmu04080
ENSMUSG00000018500	mmu04270
ENSMUSG00000074344	mmu04080
ENSMUSG00000026496	mmu03410
ENSMUSG00000036023	mmu03410
ENSMUSG00000050541	mmu04020
ENSMUSG00000050541	mmu04080
ENSMUSG00000050541	mmu04270
ENSMUSG00000045875	mmu04020
ENSMUSG00000045875	mmu04080
ENSMUSG00000045875	mmu04270
ENSMUSG00000027335	mmu04020
ENSMUSG00000027335	mmu04080
ENSMUSG00000027335	mmu04270
ENSMUSG00000033717	mmu04080
ENSMUSG00000058620	mmu04080
ENSMUSG00000045318	mmu04080
ENSMUSG00000035283	mmu04020
ENSMUSG00000035283	mmu04080
ENSMUSG00000035283	mmu04144
ENSMUSG00000035283	mmu04540
ENSMUSG00000035283	mmu05414
ENSMUSG00000045730	mmu04020
ENSMUSG00000045730	mmu04080
ENSMUSG00000045730	mmu04144
ENSMUSG00000031489	mmu04020
ENSMUSG00000031489	mmu04080
ENSMUSG00000031489	mmu04144
ENSMUSG00000022407	mmu00230
ENSMUSG00000022407	mmu00250
ENSMUSG00000022407	mmu01100
ENSMUSG00000011148	mmu00230
ENSMUSG00000011148	mmu00250
ENSMUSG00000011148	mmu01100
ENSMUSG00000015961	mmu00230
ENSMUSG00000015961	mmu00250
ENSMUSG00000015961	mmu01100
ENSMUSG00000031521	mmu00511
ENSMUSG00000031521	mmu04142
ENSMUSG00000041936	mmu04512
ENSMUSG00000005705	mmu04080
ENSMUSG00000005705	mmu04920
ENSMUSG00000031266	mmu00052
ENSMUSG00000031266	mmu00561
ENSMUSG00000031266	mmu00600
ENSMUSG00000031266	mmu00603
ENSMUSG00000031266	mmu04142
ENSMUSG00000031980	mmu04270
ENSMUSG00000031980	mmu04614
ENSMUSG00000031980	mmu05410
ENSMUSG00000049115	mmu04020
ENSMUSG00000049115	mmu04080
ENSMUSG00000049115	mmu04270
ENSMUSG00000049115	mmu04614
ENSMUSG00000054988	mmu04020
ENSMUSG00000054988	mmu04080
ENSMUSG00000054988	mmu04270
ENSMUSG00000054988	mmu04614
ENSMUSG00000068122	mmu04080
ENSMUSG00000068122	mmu04614
ENSMUSG00000026272	mmu00250
ENSMUSG00000026272	mmu00260
ENSMUSG00000026272	mmu01100
ENSMUSG00000026272	mmu04146
ENSMUSG00000040627	mmu04672
ENSMUSG00000040627	mmu05340
ENSMUSG00000000731	mmu04120
ENSMUSG00000000731	mmu05340
ENSMUSG00000026817	mmu00230
ENSMUSG00000026817	mmu01100
ENSMUSG00000028792	mmu00230
ENSMUSG00000028792	mmu01100
ENSMUSG00000028527	mmu00230
ENSMUSG00000028527	mmu01100
ENSMUSG00000028766	mmu00790
ENSMUSG00000028766	mmu01100
ENSMUSG00000036500	mmu00790
ENSMUSG00000036500	mmu01100
ENSMUSG00000026246	mmu00790
ENSMUSG00000026246	mmu01100
ENSMUSG00000001729	mmu04010
ENSMUSG00000001729	mmu04012
ENSMUSG00000001729	mmu04062
ENSMUSG00000001729	mmu04150
ENSMUSG00000001729	mmu04210
ENSMUSG00000001729	mmu04370
ENSMUSG00000001729	mmu04510
ENSMUSG00000001729	mmu04530
ENSMUSG00000001729	mmu04620
ENSMUSG00000001729	mmu04630
ENSMUSG00000001729	mmu04660
ENSMUSG00000001729	mmu04662
ENSMUSG00000001729	mmu04664
ENSMUSG00000001729	mmu04666
ENSMUSG00000001729	mmu04722
ENSMUSG00000001729	mmu04910
ENSMUSG00000001729	mmu04914
ENSMUSG00000001729	mmu04920
ENSMUSG00000001729	mmu05200
ENSMUSG00000001729	mmu05210
ENSMUSG00000001729	mmu05211
ENSMUSG00000001729	mmu05212
ENSMUSG00000001729	mmu05213
ENSMUSG00000001729	mmu05214
ENSMUSG00000001729	mmu05215
ENSMUSG00000001729	mmu05218
ENSMUSG00000001729	mmu05220
ENSMUSG00000001729	mmu05221
ENSMUSG00000001729	mmu05222
ENSMUSG00000001729	mmu05223
ENSMUSG00000004056	mmu04010
ENSMUSG00000004056	mmu04012
ENSMUSG00000004056	mmu04062
ENSMUSG00000004056	mmu04150
ENSMUSG00000004056	mmu04210
ENSMUSG00000004056	mmu04370
ENSMUSG00000004056	mmu04510
ENSMUSG00000004056	mmu04530
ENSMUSG00000004056	mmu04620
ENSMUSG00000004056	mmu04630
ENSMUSG00000004056	mmu04660
ENSMUSG00000004056	mmu04662
ENSMUSG00000004056	mmu04664
ENSMUSG00000004056	mmu04666
ENSMUSG00000004056	mmu04722
ENSMUSG00000004056	mmu04910
ENSMUSG00000004056	mmu04914
ENSMUSG00000004056	mmu04920
ENSMUSG00000004056	mmu05200
ENSMUSG00000004056	mmu05210
ENSMUSG00000004056	mmu05211
ENSMUSG00000004056	mmu05212
ENSMUSG00000004056	mmu05213
ENSMUSG00000004056	mmu05214
ENSMUSG00000004056	mmu05215
ENSMUSG00000004056	mmu05218
ENSMUSG00000004056	mmu05220
ENSMUSG00000004056	mmu05221
ENSMUSG00000004056	mmu05222
ENSMUSG00000004056	mmu05223
ENSMUSG00000032786	mmu00260
ENSMUSG00000032786	mmu00860
ENSMUSG00000032786	mmu01100
ENSMUSG00000025270	mmu00260
ENSMUSG00000025270	mmu00860
ENSMUSG00000025270	mmu01100
ENSMUSG00000022636	mmu04514
ENSMUSG00000031378	mmu02010
ENSMUSG00000031378	mmu04146
ENSMUSG00000053279	mmu00830
ENSMUSG00000053279	mmu01100
ENSMUSG00000029455	mmu00010
ENSMUSG00000029455	mmu00053
ENSMUSG00000029455	mmu00071
ENSMUSG00000029455	mmu00280
ENSMUSG00000029455	mmu00310
ENSMUSG00000029455	mmu00330
ENSMUSG00000029455	mmu00340
ENSMUSG00000029455	mmu00380
ENSMUSG00000029455	mmu00410
ENSMUSG00000029455	mmu00561
ENSMUSG00000029455	mmu00620
ENSMUSG00000029455	mmu00640
ENSMUSG00000029455	mmu00650
ENSMUSG00000029455	mmu00903
ENSMUSG00000029455	mmu01100
ENSMUSG00000019102	mmu00010
ENSMUSG00000019102	mmu00340
ENSMUSG00000019102	mmu00350
ENSMUSG00000019102	mmu00360
[truncated: 14,033 more rows]
