# Supplementary material for: GOAL: A software tool for assessing biological significance of genes groups
Source: BMC Bioinformatics. 2010 May 6;11:229. doi: 10.1186/1471-2105-11-229 (PMC2873542; doi:10.1186/1471-2105-11-229)
Supplement: Additional file 1 — GOAL jar file and GOAL user manual (GOAL-1.0.zip). [file 1471-2105-11-229-S1.ZIP › GOAL-1.0/Deployment/Data/keggFiles/rno.csv]

100049583	rno04623
100124593	rno04060
100124593	rno04062
100125370	rno00760
100125370	rno01100
100145871	rno00010
100145871	rno00071
100145871	rno00350
100145871	rno00680
100145871	rno00830
100145871	rno00980
100145871	rno00982
100145871	rno01100
100188935	rno04144
100188935	rno04514
100188935	rno04612
100188935	rno04650
100188935	rno04940
100188935	rno05320
100188935	rno05330
100188935	rno05332
100188935	rno05416
100188937	rno00190
100188937	rno01100
100188937	rno04260
100188937	rno05010
100188937	rno05012
100188937	rno05016
ENSRNOG00000010392	rno04012
ENSRNOG00000021125	rno04146
113901	rno00520
ENSRNOG00000015519	rno00983
ENSRNOG00000015058	rno00230
ENSRNOG00000015058	rno04740
ENSRNOG00000016073	rno04080
113919	rno00480
113919	rno00590
ENSRNOG00000017106	rno04310
ENSRNOG00000017106	rno04340
ENSRNOG00000010935	rno04610
ENSRNOG00000015809	rno01040
ENSRNOG00000015809	rno04146
113959	rno04080
113959	rno04610
ENSRNOG00000010697	rno00062
ENSRNOG00000010697	rno00071
ENSRNOG00000010697	rno00280
ENSRNOG00000010697	rno00310
ENSRNOG00000010697	rno00380
ENSRNOG00000010697	rno00650
ENSRNOG00000010697	rno01100
ENSRNOG00000013962	rno04530
ENSRNOG00000019180	rno00071
ENSRNOG00000019180	rno01100
ENSRNOG00000019180	rno03320
ENSRNOG00000019180	rno04146
ENSRNOG00000019180	rno04920
ENSRNOG00000018740	rno00040
ENSRNOG00000018740	rno00053
ENSRNOG00000018740	rno00140
ENSRNOG00000018740	rno00500
ENSRNOG00000018740	rno00830
ENSRNOG00000018740	rno00860
ENSRNOG00000018740	rno00980
ENSRNOG00000018740	rno00982
ENSRNOG00000018740	rno00983
ENSRNOG00000018740	rno01100
ENSRNOG00000019208	rno04020
ENSRNOG00000019208	rno04080
ENSRNOG00000027171	rno00534
ENSRNOG00000027171	rno01100
ENSRNOG00000020676	rno04270
ENSRNOG00000014718	rno00071
ENSRNOG00000014718	rno01100
ENSRNOG00000014718	rno03320
ENSRNOG00000014718	rno04146
ENSRNOG00000014718	rno04920
ENSRNOG00000000694	rno00260
ENSRNOG00000000694	rno00330
ENSRNOG00000000694	rno00472
ENSRNOG00000000694	rno01100
ENSRNOG00000000694	rno04146
ENSRNOG00000010277	rno00020
ENSRNOG00000010277	rno01100
ENSRNOG00000003244	rno00590
ENSRNOG00000003244	rno01100
ENSRNOG00000020382	rno04020
ENSRNOG00000020382	rno04080
ENSRNOG00000037845	rno04020
ENSRNOG00000037845	rno04080
ENSRNOG00000008305	rno00100
ENSRNOG00000008305	rno01100
ENSRNOG00000021265	rno00564
ENSRNOG00000021265	rno01100
ENSRNOG00000021265	rno04070
ENSRNOG00000005954	rno04060
ENSRNOG00000005954	rno04630
ENSRNOG00000005954	rno04640
ENSRNOG00000012196	rno00600
ENSRNOG00000012196	rno01100
ENSRNOG00000002792	rno04060
ENSRNOG00000002792	rno04062
ENSRNOG00000002792	rno04621
ENSRNOG00000012027	rno00830
ENSRNOG00000012027	rno01100
ENSRNOG00000002511	rno04060
ENSRNOG00000002511	rno04510
ENSRNOG00000011416	rno04060
ENSRNOG00000011416	rno04150
ENSRNOG00000011416	rno04510
ENSRNOG00000011416	rno05200
ENSRNOG00000011416	rno05211
ENSRNOG00000011416	rno05212
ENSRNOG00000011416	rno05219
ENSRNOG00000020481	rno00565
ENSRNOG00000020481	rno01100
ENSRNOG00000001813	rno04144
ENSRNOG00000001813	rno04666
ENSRNOG00000037456	rno04020
ENSRNOG00000037456	rno04080
ENSRNOG00000019570	rno04062
ENSRNOG00000019570	rno04742
114118	rno04062
ENSRNOG00000025040	rno04062
ENSRNOG00000005525	rno04010
ENSRNOG00000005525	rno04062
ENSRNOG00000005525	rno04810
114122	rno04514
ENSRNOG00000006916	rno00260
ENSRNOG00000006916	rno01100
ENSRNOG00000019338	rno04330
ENSRNOG00000001425	rno04722
ENSRNOG00000001425	rno04910
114207	rno04020
114207	rno04730
ENSRNOG00000018044	rno04146
ENSRNOG00000028744	rno04080
ENSRNOG00000037509	rno04110
ENSRNOG00000037509	rno04115
ENSRNOG00000013603	rno04210
114243	rno04670
ENSRNOG00000005947	rno00230
ENSRNOG00000009258	rno04110
ENSRNOG00000009258	rno04115
ENSRNOG00000009258	rno05200
ENSRNOG00000009258	rno05212
ENSRNOG00000009258	rno05214
ENSRNOG00000009258	rno05218
ENSRNOG00000009258	rno05220
ENSRNOG00000009258	rno05222
ENSRNOG00000009258	rno05223
ENSRNOG00000010957	rno04010
ENSRNOG00000010957	rno04012
ENSRNOG00000010957	rno04062
ENSRNOG00000010957	rno04150
ENSRNOG00000010957	rno04270
ENSRNOG00000010957	rno04510
ENSRNOG00000010957	rno04650
ENSRNOG00000010957	rno04720
ENSRNOG00000010957	rno04722
ENSRNOG00000010957	rno04730
ENSRNOG00000010957	rno04810
ENSRNOG00000010957	rno04910
ENSRNOG00000010957	rno04914
ENSRNOG00000010957	rno05200
ENSRNOG00000010957	rno05210
ENSRNOG00000010957	rno05211
ENSRNOG00000010957	rno05212
ENSRNOG00000010957	rno05213
ENSRNOG00000010957	rno05214
ENSRNOG00000010957	rno05215
ENSRNOG00000010957	rno05216
ENSRNOG00000010957	rno05218
ENSRNOG00000010957	rno05219
ENSRNOG00000010957	rno05220
ENSRNOG00000010957	rno05221
ENSRNOG00000010957	rno05223
ENSRNOG00000007843	rno04310
ENSRNOG00000007843	rno04340
ENSRNOG00000007843	rno04916
ENSRNOG00000007843	rno05200
ENSRNOG00000007843	rno05217
ENSRNOG00000019400	rno04512
ENSRNOG00000019400	rno05410
ENSRNOG00000019400	rno05412
ENSRNOG00000019400	rno05414
ENSRNOG00000019400	rno05416
ENSRNOG00000017547	rno04060
ENSRNOG00000017547	rno04062
ENSRNOG00000017547	rno04672
ENSRNOG00000010348	rno04010
ENSRNOG00000010348	rno04020
ENSRNOG00000010348	rno04260
ENSRNOG00000010348	rno04270
ENSRNOG00000010348	rno04912
ENSRNOG00000010348	rno05010
ENSRNOG00000010348	rno05410
ENSRNOG00000010348	rno05412
ENSRNOG00000010348	rno05414
ENSRNOG00000015423	rno04110
ENSRNOG00000015423	rno04914
ENSRNOG00000004437	rno04010
ENSRNOG00000004437	rno04620
ENSRNOG00000004437	rno04664
ENSRNOG00000004437	rno04912
ENSRNOG00000004437	rno05014
ENSRNOG00000017637	rno00010
ENSRNOG00000017637	rno00030
ENSRNOG00000017637	rno00051
ENSRNOG00000017637	rno01100
ENSRNOG00000017637	rno04910
ENSRNOG00000013818	rno04010
ENSRNOG00000018072	rno04080
ENSRNOG00000001518	rno04510
ENSRNOG00000001518	rno04512
ENSRNOG00000001518	rno04514
ENSRNOG00000001518	rno04640
ENSRNOG00000001518	rno04810
ENSRNOG00000001518	rno05200
ENSRNOG00000001518	rno05222
ENSRNOG00000001518	rno05410
ENSRNOG00000001518	rno05412
ENSRNOG00000001518	rno05414
ENSRNOG00000027124	rno03410
ENSRNOG00000001360	rno04114
ENSRNOG00000003947	rno04360
ENSRNOG00000006970	rno04360
ENSRNOG00000001480	rno04062
ENSRNOG00000001480	rno04666
ENSRNOG00000001480	rno04670
ENSRNOG00000004476	rno04310
ENSRNOG00000020513	rno04140
ENSRNOG00000012934	rno04810
114588	rno04514
ENSRNOG00000018854	rno04270
ENSRNOG00000005587	rno00020
ENSRNOG00000005587	rno00640
ENSRNOG00000005587	rno01100
ENSRNOG00000000841	rno03040
ENSRNOG00000005250	rno02010
ENSRNOG00000001596	rno00190
ENSRNOG00000001596	rno01100
ENSRNOG00000001596	rno05010
ENSRNOG00000001596	rno05012
ENSRNOG00000001596	rno05016
ENSRNOG00000014276	rno00562
ENSRNOG00000014276	rno01100
ENSRNOG00000014276	rno04020
ENSRNOG00000014276	rno04070
ENSRNOG00000017354	rno04510
114700	rno00100
114700	rno01100
ENSRNOG00000014365	rno00520
ENSRNOG00000014365	rno01100
ENSRNOG00000016339	rno00230
ENSRNOG00000016339	rno00232
ENSRNOG00000016339	rno01100
ENSRNOG00000028746	rno00480
ENSRNOG00000028746	rno00980
ENSRNOG00000028746	rno00982
ENSRNOG00000007409	rno04310
ENSRNOG00000007409	rno04340
ENSRNOG00000007409	rno04916
ENSRNOG00000007409	rno05200
ENSRNOG00000007409	rno05217
ENSRNOG00000000521	rno04012
ENSRNOG00000000521	rno04110
ENSRNOG00000000521	rno04115
ENSRNOG00000000521	rno05200
ENSRNOG00000000521	rno05214
ENSRNOG00000000521	rno05215
ENSRNOG00000000521	rno05218
ENSRNOG00000000521	rno05219
ENSRNOG00000000521	rno05220
ENSRNOG00000003977	rno04010
ENSRNOG00000014366	rno04012
ENSRNOG00000014366	rno04062
ENSRNOG00000014366	rno04510
ENSRNOG00000014366	rno04650
ENSRNOG00000014366	rno04722
ENSRNOG00000014366	rno04910
ENSRNOG00000014366	rno05214
ENSRNOG00000014366	rno05220
ENSRNOG00000009712	rno00052
ENSRNOG00000009712	rno00520
ENSRNOG00000009712	rno01100
ENSRNOG00000033893	rno04010
ENSRNOG00000033893	rno04020
ENSRNOG00000015030	rno04530
ENSRNOG00000001019	rno00190
ENSRNOG00000001019	rno01100
ENSRNOG00000001019	rno04142
ENSRNOG00000006938	rno04010
ENSRNOG00000042581	rno04330
ENSRNOG00000012074	rno04060
ENSRNOG00000012074	rno04630
ENSRNOG00000012074	rno04650
ENSRNOG00000014385	rno04310
ENSRNOG00000014385	rno04340
ENSRNOG00000014385	rno04916
ENSRNOG00000014385	rno05200
ENSRNOG00000014385	rno05217
ENSRNOG00000001457	rno03030
ENSRNOG00000001457	rno03420
ENSRNOG00000001457	rno03430
ENSRNOG00000029165	rno04130
ENSRNOG00000019695	rno04060
ENSRNOG00000023176	rno04722
ENSRNOG00000004414	rno04514
ENSRNOG00000004414	rno04530
ENSRNOG00000004414	rno04670
ENSRNOG00000010587	rno03040
ENSRNOG00000003743	rno00970
ENSRNOG00000009594	rno04520
116498	rno04080
116499	rno04010
116499	rno04810
116499	rno05200
116499	rno05218
ENSRNOG00000001867	rno04130
ENSRNOG00000002997	rno04960
ENSRNOG00000010053	rno04080
ENSRNOG00000024722	rno04514
116546	rno05200
116546	rno05212
ENSRNOG00000005276	rno04310
ENSRNOG00000005276	rno04520
ENSRNOG00000005276	rno04530
ENSRNOG00000019223	rno00190
ENSRNOG00000019223	rno01100
ENSRNOG00000019223	rno05010
ENSRNOG00000019223	rno05012
ENSRNOG00000019223	rno05016
ENSRNOG00000001517	rno04660
ENSRNOG00000001517	rno04664
ENSRNOG00000001517	rno04722
ENSRNOG00000007763	rno00310
ENSRNOG00000007652	rno04060
ENSRNOG00000007652	rno04630
ENSRNOG00000007652	rno04664
ENSRNOG00000007652	rno05310
ENSRNOG00000020155	rno04010
ENSRNOG00000020155	rno04012
ENSRNOG00000020155	rno04310
ENSRNOG00000020155	rno04510
ENSRNOG00000020155	rno04620
ENSRNOG00000020155	rno04621
ENSRNOG00000020155	rno04622
ENSRNOG00000020155	rno04664
ENSRNOG00000020155	rno04722
ENSRNOG00000020155	rno04910
ENSRNOG00000020155	rno04912
ENSRNOG00000020155	rno04914
ENSRNOG00000020155	rno04920
ENSRNOG00000020155	rno04930
ENSRNOG00000020155	rno05200
ENSRNOG00000020155	rno05210
ENSRNOG00000020155	rno05212
ENSRNOG00000019086	rno00230
116558	rno04060
116558	rno04630
116558	rno05310
ENSRNOG00000017506	rno04142
ENSRNOG00000017506	rno04144
ENSRNOG00000017506	rno05016
ENSRNOG00000017348	rno04060
ENSRNOG00000017348	rno04630
ENSRNOG00000017348	rno04660
ENSRNOG00000017348	rno04672
ENSRNOG00000017348	rno04940
ENSRNOG00000017348	rno05320
ENSRNOG00000017348	rno05330
ENSRNOG00000017348	rno05332
ENSRNOG00000001709	rno04144
ENSRNOG00000001709	rno05016
ENSRNOG00000015991	rno00230
ENSRNOG00000015991	rno04270
116568	rno00430
116568	rno00450
116568	rno00460
116568	rno00480
116568	rno00590
116568	rno01100
ENSRNOG00000003681	rno00052
ENSRNOG00000002640	rno04115
ENSRNOG00000001849	rno04010
ENSRNOG00000001849	rno04012
ENSRNOG00000001849	rno04062
ENSRNOG00000001849	rno04114
ENSRNOG00000001849	rno04150
ENSRNOG00000001849	rno04270
ENSRNOG00000001849	rno04320
ENSRNOG00000001849	rno04350
ENSRNOG00000001849	rno04360
ENSRNOG00000001849	rno04370
ENSRNOG00000001849	rno04510
ENSRNOG00000001849	rno04520
ENSRNOG00000001849	rno04540
ENSRNOG00000001849	rno04620
ENSRNOG00000001849	rno04621
ENSRNOG00000001849	rno04650
ENSRNOG00000001849	rno04660
ENSRNOG00000001849	rno04662
ENSRNOG00000001849	rno04664
ENSRNOG00000001849	rno04666
ENSRNOG00000001849	rno04720
ENSRNOG00000001849	rno04722
ENSRNOG00000001849	rno04730
ENSRNOG00000001849	rno04810
ENSRNOG00000001849	rno04910
ENSRNOG00000001849	rno04912
ENSRNOG00000001849	rno04914
ENSRNOG00000001849	rno04916
ENSRNOG00000001849	rno04930
ENSRNOG00000001849	rno04960
ENSRNOG00000001849	rno05010
ENSRNOG00000001849	rno05020
ENSRNOG00000001849	rno05200
ENSRNOG00000001849	rno05210
ENSRNOG00000001849	rno05211
ENSRNOG00000001849	rno05212
ENSRNOG00000001849	rno05213
ENSRNOG00000001849	rno05214
ENSRNOG00000001849	rno05215
ENSRNOG00000001849	rno05216
ENSRNOG00000001849	rno05218
ENSRNOG00000001849	rno05219
ENSRNOG00000001849	rno05220
ENSRNOG00000001849	rno05221
ENSRNOG00000001849	rno05223
ENSRNOG00000003138	rno04650
ENSRNOG00000003138	rno04666
ENSRNOG00000003138	rno05322
116593	rno00240
116593	rno00410
116593	rno00770
116593	rno00983
116593	rno01100
ENSRNOG00000021103	rno04514
ENSRNOG00000016378	rno04010
ENSRNOG00000016378	rno04620
ENSRNOG00000016378	rno04660
ENSRNOG00000011778	rno00860
ENSRNOG00000018378	rno04010
ENSRNOG00000018378	rno04260
ENSRNOG00000018378	rno05410
ENSRNOG00000018378	rno05412
ENSRNOG00000018378	rno05414
116601	rno04020
116601	rno05010
ENSRNOG00000026805	rno04060
ENSRNOG00000026805	rno04630
ENSRNOG00000026805	rno04640
ENSRNOG00000026805	rno04650
ENSRNOG00000026805	rno04660
ENSRNOG00000026805	rno04664
ENSRNOG00000014055	rno00232
ENSRNOG00000014055	rno00983
ENSRNOG00000014055	rno01100
ENSRNOG00000014055	rno00232
ENSRNOG00000014055	rno00983
ENSRNOG00000014055	rno01100
ENSRNOG00000012582	rno04012
ENSRNOG00000012582	rno04150
ENSRNOG00000012582	rno04910
ENSRNOG00000012582	rno05221
ENSRNOG00000011406	rno04060
ENSRNOG00000011406	rno04062
ENSRNOG00000011406	rno04623
116640	rno04510
116640	rno04512
ENSRNOG00000032576	rno04514
ENSRNOG00000032776	rno03060
ENSRNOG00000010760	rno04110
ENSRNOG00000010760	rno04350
ENSRNOG00000030510	rno04530
ENSRNOG00000007921	rno03040
ENSRNOG00000009781	rno04962
ENSRNOG00000019587	rno04940
ENSRNOG00000023896	rno04010
ENSRNOG00000007392	rno00190
ENSRNOG00000007392	rno01100
ENSRNOG00000013177	rno04010
ENSRNOG00000013177	rno04120
ENSRNOG00000013177	rno04622
ENSRNOG00000013177	rno04722
ENSRNOG00000013177	rno04912
ENSRNOG00000019689	rno04510
ENSRNOG00000019689	rno04512
ENSRNOG00000019689	rno04610
ENSRNOG00000004925	rno04270
ENSRNOG00000004925	rno04510
ENSRNOG00000004925	rno04720
ENSRNOG00000004925	rno04810
ENSRNOG00000021685	rno05010
ENSRNOG00000011927	rno04512
ENSRNOG00000011927	rno04514
ENSRNOG00000016042	rno00830
ENSRNOG00000016042	rno01100
ENSRNOG00000018003	rno04080
ENSRNOG00000029993	rno00380
ENSRNOG00000029993	rno01100
ENSRNOG00000034177	rno04360
ENSRNOG00000011781	rno00480
ENSRNOG00000014915	rno00480
ENSRNOG00000014294	rno04520
ENSRNOG00000014294	rno04630
ENSRNOG00000014294	rno04650
ENSRNOG00000014294	rno04660
ENSRNOG00000014294	rno04662
ENSRNOG00000030515	rno04514
116696	rno00604
ENSRNOG00000018382	rno00562
ENSRNOG00000018382	rno01100
ENSRNOG00000018382	rno04070
ENSRNOG00000009269	rno04080
ENSRNOG00000009269	rno04912
ENSRNOG00000009269	rno05320
116717	rno04910
ENSRNOG00000009718	rno04146
ENSRNOG00000000658	rno00061
ENSRNOG00000000658	rno00620
ENSRNOG00000000658	rno00640
ENSRNOG00000000658	rno01100
ENSRNOG00000000658	rno04910
ENSRNOG00000000658	rno04920
ENSRNOG00000034228	rno00562
ENSRNOG00000034228	rno01100
ENSRNOG00000034228	rno04070
ENSRNOG00000029178	rno02010
116723	rno00562
116723	rno04070
116723	rno04810
ENSRNOG00000016724	rno04530
ENSRNOG00000009038	rno04120
ENSRNOG00000029912	rno04512
ENSRNOG00000029912	rno04640
ENSRNOG00000029912	rno05012
ENSRNOG00000001907	rno00601
ENSRNOG00000001907	rno01100
116743	rno04144
ENSRNOG00000013656	rno04080
ENSRNOG00000013656	rno04540
ENSRNOG00000020129	rno04514
ENSRNOG00000019439	rno00230
ENSRNOG00000019439	rno00240
ENSRNOG00000019439	rno01100
ENSRNOG00000019439	rno03020
ENSRNOG00000019439	rno05016
ENSRNOG00000014378	rno04010
ENSRNOG00000014378	rno04060
ENSRNOG00000014378	rno04640
ENSRNOG00000006736	rno04060
ENSRNOG00000006736	rno04062
ENSRNOG00000006774	rno04060
ENSRNOG00000006774	rno04062
ENSRNOG00000006774	rno04144
ENSRNOG00000002680	rno04510
ENSRNOG00000002680	rno04512
ENSRNOG00000002680	rno05020
ENSRNOG00000002680	rno05200
ENSRNOG00000002680	rno05222
ENSRNOG00000007231	rno00531
ENSRNOG00000007231	rno01100
ENSRNOG00000011561	rno04614
ENSRNOG00000025936	rno03010
ENSRNOG00000013183	rno04150
ENSRNOG00000013183	rno04910
ENSRNOG00000018320	rno03010
ENSRNOG00000006532	rno05322
ENSRNOG00000006816	rno04120
ENSRNOG00000018808	rno04080
ENSRNOG00000028822	rno04722
117095	rno04710
ENSRNOG00000015430	rno04514
ENSRNOG00000011335	rno04080
117098	rno00010
117098	rno00020
117098	rno00290
117098	rno00620
117098	rno00650
117098	rno01100
ENSRNOG00000001736	rno00072
ENSRNOG00000001736	rno00650
ENSRNOG00000001736	rno01100
ENSRNOG00000011158	rno04530
ENSRNOG00000002225	rno04142
ENSRNOG00000007142	rno00532
ENSRNOG00000007142	rno00534
ENSRNOG00000007142	rno01100
ENSRNOG00000019096	rno00140
ENSRNOG00000019096	rno01100
ENSRNOG00000018106	rno00511
ENSRNOG00000018106	rno00600
ENSRNOG00000026745	rno00071
ENSRNOG00000026745	rno01100
ENSRNOG00000026745	rno03320
ENSRNOG00000026745	rno04146
ENSRNOG00000026745	rno04920
117249	rno05016
ENSRNOG00000017194	rno04146
117256	rno04530
ENSRNOG00000004438	rno04514
ENSRNOG00000001783	rno03040
ENSRNOG00000018994	rno03050
ENSRNOG00000003951	rno03050
ENSRNOG00000019270	rno04080
ENSRNOG00000016655	rno04146
ENSRNOG00000013194	rno04010
ENSRNOG00000013194	rno04114
ENSRNOG00000013194	rno04150
ENSRNOG00000013194	rno04720
ENSRNOG00000013194	rno04722
ENSRNOG00000013194	rno04914
117273	rno04062
117273	rno04270
117273	rno04310
117273	rno04350
117273	rno04360
117273	rno04510
117273	rno04520
117273	rno04530
117273	rno04660
117273	rno04670
117273	rno04722
117273	rno04810
117273	rno05200
117273	rno05210
ENSRNOG00000001750	rno04350
ENSRNOG00000018911	rno00051
ENSRNOG00000015753	rno04144
ENSRNOG00000004903	rno00100
ENSRNOG00000004903	rno01100
ENSRNOG00000012473	rno04210
ENSRNOG00000033790	rno03040
ENSRNOG00000011282	rno04114
ENSRNOG00000011282	rno04310
ENSRNOG00000011282	rno04350
ENSRNOG00000011282	rno04530
ENSRNOG00000011282	rno04730
ENSRNOG00000019113	rno03040
ENSRNOG00000018289	rno05012
ENSRNOG00000013736	rno04610
ENSRNOG00000013736	rno05020
ENSRNOG00000013736	rno05322
ENSRNOG00000009559	rno04060
117517	rno04610
117517	rno05020
117517	rno05322
ENSRNOG00000016278	rno04060
ENSRNOG00000016278	rno04062
ENSRNOG00000020878	rno04120
ENSRNOG00000012031	rno00604
ENSRNOG00000001489	rno03022
ENSRNOG00000001489	rno05016
ENSRNOG00000017250	rno00230
ENSRNOG00000016308	rno04060
ENSRNOG00000016308	rno04630
ENSRNOG00000004049	rno04520
ENSRNOG00000004049	rno04810
ENSRNOG00000002128	rno00230
ENSRNOG00000002128	rno00250
ENSRNOG00000002128	rno01100
ENSRNOG00000018458	rno04650
ENSRNOG00000002524	rno05012
ENSRNOG00000016535	rno04060
ENSRNOG00000016535	rno04062
ENSRNOG00000006221	rno04120
ENSRNOG00000017982	rno00561
ENSRNOG00000017982	rno01100
ENSRNOG00000011160	rno04512
ENSRNOG00000017441	rno04260
ENSRNOG00000017441	rno05200
ENSRNOG00000017441	rno05216
ENSRNOG00000017441	rno05410
ENSRNOG00000017441	rno05414
ENSRNOG00000008235	rno04020
ENSRNOG00000008235	rno04270
ENSRNOG00000008235	rno04510
ENSRNOG00000008235	rno04810
ENSRNOG00000021182	rno04512
ENSRNOG00000011891	rno00190
ENSRNOG00000011891	rno01100
ENSRNOG00000008555	rno03010
ENSRNOG00000027503	rno03010
ENSRNOG00000016580	rno03010
124440	rno03010
ENSRNOG00000006479	rno04510
ENSRNOG00000006479	rno04512
ENSRNOG00000006479	rno05200
ENSRNOG00000006479	rno05222
ENSRNOG00000001492	rno04020
ENSRNOG00000029871	rno04020
ENSRNOG00000001762	rno00564
ENSRNOG00000001762	rno01100
ENSRNOG00000018522	rno00062
ENSRNOG00000018522	rno00071
ENSRNOG00000018522	rno00280
ENSRNOG00000018522	rno00310
ENSRNOG00000018522	rno00380
ENSRNOG00000018522	rno00410
ENSRNOG00000018522	rno00640
ENSRNOG00000018522	rno00650
ENSRNOG00000018522	rno00903
ENSRNOG00000018522	rno01100
ENSRNOG00000008181	rno04110
ENSRNOG00000008181	rno04115
140584	rno04310
140584	rno04340
140584	rno04916
140584	rno05200
140584	rno05217
ENSRNOG00000014395	rno04340
ENSRNOG00000014395	rno05200
ENSRNOG00000014395	rno05217
ENSRNOG00000025120	rno04340
ENSRNOG00000025120	rno05200
ENSRNOG00000025120	rno05217
140590	rno04060
140590	rno04350
ENSRNOG00000030318	rno04080
ENSRNOG00000005138	rno00562
ENSRNOG00000005138	rno04070
ENSRNOG00000005138	rno04810
ENSRNOG00000000064	rno00190
ENSRNOG00000000064	rno01100
ENSRNOG00000000949	rno04060
ENSRNOG00000000949	rno04640
ENSRNOG00000000949	rno05200
ENSRNOG00000000949	rno05221
ENSRNOG00000018436	rno03320
ENSRNOG00000017418	rno03010
ENSRNOG00000019578	rno03010
ENSRNOG00000013874	rno03010
ENSRNOG00000002116	rno03010
ENSRNOG00000018650	rno04142
ENSRNOG00000002948	rno02010
ENSRNOG00000018697	rno02010
ENSRNOG00000009988	rno04144
ENSRNOG00000009988	rno05016
ENSRNOG00000018725	rno04020
ENSRNOG00000018725	rno04910
ENSRNOG00000002360	rno04080
ENSRNOG00000002336	rno04080
ENSRNOG00000016361	rno00562
ENSRNOG00000016361	rno01100
ENSRNOG00000016361	rno04020
ENSRNOG00000016361	rno04070
ENSRNOG00000033835	rno04144
ENSRNOG00000033835	rno04666
ENSRNOG00000012362	rno04010
ENSRNOG00000012362	rno04260
ENSRNOG00000012362	rno05410
ENSRNOG00000012362	rno05412
ENSRNOG00000012362	rno05414
ENSRNOG00000003262	rno04010
ENSRNOG00000003262	rno04260
ENSRNOG00000003262	rno05410
ENSRNOG00000003262	rno05412
ENSRNOG00000003262	rno05414
140726	rno04010
140726	rno04260
140726	rno05410
140726	rno05412
140726	rno05414
ENSRNOG00000014326	rno04010
ENSRNOG00000014326	rno04260
ENSRNOG00000014326	rno05410
ENSRNOG00000014326	rno05412
ENSRNOG00000014326	rno05414
ENSRNOG00000014416	rno04010
ENSRNOG00000014416	rno04260
ENSRNOG00000014416	rno05410
ENSRNOG00000014416	rno05412
ENSRNOG00000014416	rno05414
ENSRNOG00000014348	rno04010
ENSRNOG00000014348	rno04260
ENSRNOG00000014348	rno05410
ENSRNOG00000014348	rno05412
ENSRNOG00000014348	rno05414
ENSRNOG00000008921	rno04962
ENSRNOG00000022943	rno00561
ENSRNOG00000022943	rno00564
ENSRNOG00000022943	rno01100
ENSRNOG00000022943	rno04070
140868	rno03320
ENSRNOG00000008017	rno04360
ENSRNOG00000008017	rno05010
ENSRNOG00000032297	rno00100
ENSRNOG00000032297	rno01100
ENSRNOG00000008375	rno03320
ENSRNOG00000003954	rno04060
ENSRNOG00000003954	rno04144
ENSRNOG00000003954	rno04630
ENSRNOG00000003954	rno05340
ENSRNOG00000000477	rno04010
ENSRNOG00000000477	rno05014
ENSRNOG00000024457	rno00230
ENSRNOG00000013436	rno00230
ENSRNOG00000020753	rno04130
ENSRNOG00000015143	rno04115
ENSRNOG00000015143	rno04120
ENSRNOG00000015143	rno04310
ENSRNOG00000000577	rno04150
ENSRNOG00000002101	rno00230
ENSRNOG00000002101	rno01100
ENSRNOG00000018740	rno00040
ENSRNOG00000018740	rno00053
ENSRNOG00000018740	rno00140
ENSRNOG00000018740	rno00500
ENSRNOG00000018740	rno00830
ENSRNOG00000018740	rno00860
ENSRNOG00000018740	rno00980
ENSRNOG00000018740	rno00982
ENSRNOG00000018740	rno00983
ENSRNOG00000018740	rno01100
ENSRNOG00000016750	rno00830
ENSRNOG00000030715	rno04610
ENSRNOG00000003254	rno04060
ENSRNOG00000003254	rno04630
155192	rno02010
155268	rno04514
155268	rno04530
155268	rno04670
ENSRNOG00000005620	rno04650
ENSRNOG00000005620	rno04660
ENSRNOG00000005620	rno04664
ENSRNOG00000033434	rno04210
ENSRNOG00000033434	rno05010
ENSRNOG00000033434	rno05014
ENSRNOG00000033434	rno05020
ENSRNOG00000018441	rno00430
ENSRNOG00000018441	rno00450
ENSRNOG00000018441	rno00460
ENSRNOG00000018441	rno00480
ENSRNOG00000018441	rno00590
ENSRNOG00000018441	rno01100
ENSRNOG00000016575	rno04060
ENSRNOG00000016575	rno04920
ENSRNOG00000016575	rno05014
ENSRNOG00000013331	rno00020
ENSRNOG00000013331	rno00190
ENSRNOG00000013331	rno01100
ENSRNOG00000013331	rno05010
ENSRNOG00000013331	rno05012
ENSRNOG00000013331	rno05016
ENSRNOG00000010121	rno04310
ENSRNOG00000010121	rno04520
ENSRNOG00000010121	rno04916
ENSRNOG00000010121	rno05200
ENSRNOG00000010121	rno05210
ENSRNOG00000010121	rno05213
ENSRNOG00000010121	rno05215
ENSRNOG00000010121	rno05216
ENSRNOG00000010121	rno05217
ENSRNOG00000010121	rno05221
ENSRNOG00000010121	rno05412
ENSRNOG00000020502	rno03010
ENSRNOG00000013766	rno00062
ENSRNOG00000013766	rno00071
ENSRNOG00000013766	rno00280
ENSRNOG00000013766	rno01100
ENSRNOG00000002488	rno00512
ENSRNOG00000002488	rno01100
ENSRNOG00000016346	rno04062
ENSRNOG00000016346	rno04270
ENSRNOG00000016346	rno04530
ENSRNOG00000016346	rno04664
ENSRNOG00000016346	rno04666
ENSRNOG00000016346	rno04722
ENSRNOG00000016346	rno04912
ENSRNOG00000016346	rno04930
ENSRNOG00000009597	rno00071
ENSRNOG00000009597	rno00590
ENSRNOG00000009597	rno00830
ENSRNOG00000009597	rno01100
ENSRNOG00000009597	rno03320
ENSRNOG00000009597	rno04270
ENSRNOG00000006645	rno04020
ENSRNOG00000006645	rno05010
ENSRNOG00000015081	rno00620
ENSRNOG00000008960	rno04010
ENSRNOG00000008960	rno04810
ENSRNOG00000008960	rno05200
ENSRNOG00000008960	rno05218
ENSRNOG00000020990	rno04010
ENSRNOG00000020990	rno04810
ENSRNOG00000020990	rno05200
ENSRNOG00000020990	rno05218
ENSRNOG00000020899	rno04010
ENSRNOG00000020899	rno04810
ENSRNOG00000020899	rno05200
ENSRNOG00000020899	rno05218
ENSRNOG00000019855	rno04010
ENSRNOG00000019855	rno04810
ENSRNOG00000019855	rno05200
ENSRNOG00000019855	rno05218
ENSRNOG00000023520	rno00020
ENSRNOG00000023520	rno00630
ENSRNOG00000023520	rno01100
ENSRNOG00000015187	rno04146
ENSRNOG00000001931	rno04010
ENSRNOG00000001931	rno04810
ENSRNOG00000001931	rno05200
ENSRNOG00000001931	rno05218
ENSRNOG00000014882	rno04010
ENSRNOG00000014882	rno04810
ENSRNOG00000014882	rno05200
ENSRNOG00000014882	rno05218
ENSRNOG00000020888	rno04010
ENSRNOG00000020888	rno04810
ENSRNOG00000020888	rno05200
ENSRNOG00000020888	rno05218
ENSRNOG00000019589	rno04742
ENSRNOG00000006773	rno00830
ENSRNOG00000006773	rno01100
ENSRNOG00000006542	rno00190
ENSRNOG00000006542	rno01100
ENSRNOG00000006542	rno04142
ENSRNOG00000033744	rno04010
170670	rno00062
170670	rno00071
170670	rno00280
170670	rno00310
170670	rno00380
170670	rno00410
170670	rno00640
170670	rno00650
170670	rno00903
170670	rno01040
170670	rno01100
ENSRNOG00000019836	rno04010
ENSRNOG00000019836	rno04810
ENSRNOG00000019836	rno05200
ENSRNOG00000019836	rno05218
ENSRNOG00000016887	rno04080
ENSRNOG00000012562	rno04080
ENSRNOG00000018606	rno04740
ENSRNOG00000004470	rno04060
ENSRNOG00000004470	rno04630
ENSRNOG00000004962	rno04722
170824	rno04115
ENSRNOG00000017887	rno03410
ENSRNOG00000034022	rno03022
ENSRNOG00000010176	rno04010
ENSRNOG00000010176	rno04012
ENSRNOG00000010176	rno04062
ENSRNOG00000010176	rno04114
ENSRNOG00000010176	rno04270
ENSRNOG00000010176	rno04320
ENSRNOG00000010176	rno04370
ENSRNOG00000010176	rno04510
ENSRNOG00000010176	rno04540
ENSRNOG00000010176	rno04620
ENSRNOG00000010176	rno04650
ENSRNOG00000010176	rno04660
ENSRNOG00000010176	rno04662
ENSRNOG00000010176	rno04664
ENSRNOG00000010176	rno04666
ENSRNOG00000010176	rno04720
ENSRNOG00000010176	rno04722
ENSRNOG00000010176	rno04730
ENSRNOG00000010176	rno04810
ENSRNOG00000010176	rno04910
ENSRNOG00000010176	rno04912
ENSRNOG00000010176	rno04914
ENSRNOG00000010176	rno04916
ENSRNOG00000010176	rno05020
ENSRNOG00000010176	rno05200
ENSRNOG00000010176	rno05210
ENSRNOG00000010176	rno05211
ENSRNOG00000010176	rno05212
ENSRNOG00000010176	rno05213
ENSRNOG00000010176	rno05214
ENSRNOG00000010176	rno05215
ENSRNOG00000010176	rno05216
ENSRNOG00000010176	rno05218
ENSRNOG00000010176	rno05219
ENSRNOG00000010176	rno05220
ENSRNOG00000010176	rno05221
ENSRNOG00000010176	rno05223
ENSRNOG00000020655	rno04080
ENSRNOG00000010626	rno00600
ENSRNOG00000010626	rno01100
ENSRNOG00000010626	rno04020
ENSRNOG00000010626	rno04370
ENSRNOG00000010626	rno04666
ENSRNOG00000000729	rno00310
170901	rno04360
ENSRNOG00000001250	rno04330
170911	rno00562
170911	rno04012
170911	rno04062
170911	rno04070
170911	rno04150
170911	rno04210
170911	rno04370
170911	rno04510
170911	rno04620
170911	rno04630
170911	rno04650
170911	rno04660
170911	rno04662
170911	rno04664
170911	rno04666
170911	rno04670
170911	rno04722
170911	rno04810
170911	rno04910
170911	rno04914
170911	rno04930
170911	rno04960
170911	rno05200
170911	rno05210
170911	rno05211
170911	rno05212
170911	rno05213
170911	rno05214
170911	rno05215
170911	rno05218
170911	rno05220
170911	rno05221
170911	rno05222
170911	rno05223
ENSRNOG00000008012	rno02010
ENSRNOG00000000190	rno04110
ENSRNOG00000000190	rno04310
ENSRNOG00000000190	rno04330
ENSRNOG00000000190	rno04350
ENSRNOG00000000190	rno04520
ENSRNOG00000000190	rno04630
ENSRNOG00000000190	rno04720
ENSRNOG00000000190	rno04916
ENSRNOG00000000190	rno05016
ENSRNOG00000000190	rno05200
ENSRNOG00000000190	rno05211
ENSRNOG00000000190	rno05215
ENSRNOG00000007478	rno04710
ENSRNOG00000017731	rno00561
ENSRNOG00000017731	rno00564
ENSRNOG00000017731	rno01100
ENSRNOG00000007172	rno04010
ENSRNOG00000011877	rno04510
ENSRNOG00000011877	rno04512
ENSRNOG00000011877	rno04640
ENSRNOG00000011877	rno04810
ENSRNOG00000011877	rno05200
ENSRNOG00000011877	rno05222
ENSRNOG00000011877	rno05410
ENSRNOG00000011877	rno05412
ENSRNOG00000011877	rno05414
ENSRNOG00000018993	rno03320
ENSRNOG00000018993	rno04510
ENSRNOG00000018993	rno05213
170924	rno02010
ENSRNOG00000015042	rno04020
ENSRNOG00000015042	rno04080
ENSRNOG00000013229	rno01100
ENSRNOG00000017742	rno03040
ENSRNOG00000019745	rno04510
ENSRNOG00000019745	rno04520
ENSRNOG00000019745	rno04530
ENSRNOG00000019745	rno04670
ENSRNOG00000019745	rno04810
ENSRNOG00000019745	rno05322
ENSRNOG00000019745	rno05412
ENSRNOG00000020685	rno00190
ENSRNOG00000017386	rno04060
ENSRNOG00000017386	rno04630
ENSRNOG00000017386	rno04640
ENSRNOG00000007332	rno04080
ENSRNOG00000014044	rno00770
ENSRNOG00000014044	rno01100
ENSRNOG00000010315	rno04060
ENSRNOG00000010315	rno04062
ENSRNOG00000011917	rno04662
ENSRNOG00000018509	rno04060
ENSRNOG00000018509	rno04062
ENSRNOG00000032973	rno04630
ENSRNOG00000001005	rno04640
ENSRNOG00000000471	rno00604
ENSRNOG00000000471	rno01100
ENSRNOG00000000187	rno04060
ENSRNOG00000000187	rno04210
ENSRNOG00000000187	rno04630
ENSRNOG00000015320	rno00190
ENSRNOG00000015320	rno01100
ENSRNOG00000015320	rno05010
ENSRNOG00000015320	rno05012
ENSRNOG00000015320	rno05016
ENSRNOG00000019361	rno00562
ENSRNOG00000019361	rno01100
ENSRNOG00000019361	rno04070
ENSRNOG00000006314	rno04623
ENSRNOG00000016999	rno04080
ENSRNOG00000020737	rno04110
ENSRNOG00000020737	rno04914
ENSRNOG00000021248	rno04010
ENSRNOG00000021248	rno04110
ENSRNOG00000021248	rno04914
ENSRNOG00000013082	rno04614
ENSRNOG00000013872	rno04080
ENSRNOG00000014061	rno04010
ENSRNOG00000014443	rno00230
ENSRNOG00000036571	rno00983
ENSRNOG00000011461	rno04142
ENSRNOG00000001982	rno04012
ENSRNOG00000001982	rno04120
ENSRNOG00000001982	rno04144
ENSRNOG00000001982	rno04630
ENSRNOG00000001982	rno04660
ENSRNOG00000001982	rno04910
ENSRNOG00000001982	rno05200
ENSRNOG00000001982	rno05220
ENSRNOG00000009783	rno04012
ENSRNOG00000009783	rno04020
ENSRNOG00000009783	rno04114
ENSRNOG00000009783	rno04310
ENSRNOG00000009783	rno04720
ENSRNOG00000009783	rno04722
ENSRNOG00000009783	rno04740
ENSRNOG00000009783	rno04912
ENSRNOG00000009783	rno04916
ENSRNOG00000009783	rno05214
ENSRNOG00000001770	rno00071
ENSRNOG00000001770	rno00280
ENSRNOG00000001770	rno00310
ENSRNOG00000001770	rno00380
ENSRNOG00000001770	rno00410
ENSRNOG00000001770	rno00640
ENSRNOG00000001770	rno00650
ENSRNOG00000001770	rno00903
ENSRNOG00000001770	rno01100
ENSRNOG00000001770	rno03320
ENSRNOG00000001770	rno04146
ENSRNOG00000018510	rno03420
ENSRNOG00000018510	rno04110
ENSRNOG00000002453	rno03022
ENSRNOG00000010800	rno00062
ENSRNOG00000010800	rno00071
ENSRNOG00000010800	rno00280
ENSRNOG00000010800	rno01100
ENSRNOG00000032959	rno00010
ENSRNOG00000032959	rno00071
ENSRNOG00000032959	rno00350
ENSRNOG00000032959	rno00830
ENSRNOG00000032959	rno00980
ENSRNOG00000032959	rno00982
ENSRNOG00000032959	rno01100
ENSRNOG00000007030	rno04360
ENSRNOG00000020206	rno04142
ENSRNOG00000003812	rno04514
ENSRNOG00000019216	rno04060
ENSRNOG00000019216	rno04630
ENSRNOG00000007270	rno04060
ENSRNOG00000007270	rno04630
ENSRNOG00000021177	rno00190
ENSRNOG00000021177	rno01100
ENSRNOG00000021177	rno04260
ENSRNOG00000021177	rno05010
ENSRNOG00000021177	rno05012
ENSRNOG00000021177	rno05016
ENSRNOG00000007048	rno04010
ENSRNOG00000007048	rno04062
ENSRNOG00000007048	rno04510
ENSRNOG00000007048	rno04670
ENSRNOG00000007048	rno04720
ENSRNOG00000007048	rno04722
ENSRNOG00000007048	rno05211
ENSRNOG00000026914	rno05016
ENSRNOG00000007743	rno00480
ENSRNOG00000007743	rno00980
ENSRNOG00000007743	rno00982
ENSRNOG00000013520	rno00270
ENSRNOG00000013520	rno00450
ENSRNOG00000013520	rno01100
ENSRNOG00000001379	rno00140
ENSRNOG00000001379	rno00591
ENSRNOG00000001379	rno00830
ENSRNOG00000001379	rno00980
ENSRNOG00000001379	rno00982
ENSRNOG00000001379	rno00983
ENSRNOG00000001379	rno01100
ENSRNOG00000006961	rno03040
ENSRNOG00000006961	rno05322
ENSRNOG00000018488	rno04060
ENSRNOG00000018488	rno04514
ENSRNOG00000018488	rno04620
ENSRNOG00000018488	rno04672
ENSRNOG00000018488	rno05310
ENSRNOG00000018488	rno05320
ENSRNOG00000018488	rno05322
ENSRNOG00000018488	rno05330
ENSRNOG00000018488	rno05340
ENSRNOG00000018488	rno05416
ENSRNOG00000002964	rno04060
ENSRNOG00000002964	rno04062
ENSRNOG00000002840	rno00190
ENSRNOG00000002840	rno01100
ENSRNOG00000002840	rno05010
ENSRNOG00000002840	rno05012
ENSRNOG00000002840	rno05016
ENSRNOG00000016000	rno00190
ENSRNOG00000016000	rno01100
ENSRNOG00000016000	rno05010
ENSRNOG00000016000	rno05012
ENSRNOG00000016000	rno05016
ENSRNOG00000009745	rno04010
ENSRNOG00000009745	rno04020
ENSRNOG00000009745	rno04114
ENSRNOG00000009745	rno04210
ENSRNOG00000009745	rno04310
ENSRNOG00000009745	rno04360
ENSRNOG00000009745	rno04370
ENSRNOG00000009745	rno04650
ENSRNOG00000009745	rno04660
ENSRNOG00000009745	rno04662
ENSRNOG00000009745	rno04720
ENSRNOG00000009745	rno05010
ENSRNOG00000009745	rno05014
ENSRNOG00000019435	rno04144
ENSRNOG00000003884	rno00380
ENSRNOG00000003884	rno01100
ENSRNOG00000006331	rno01040
ENSRNOG00000010468	rno01040
ENSRNOG00000002094	rno04140
ENSRNOG00000019657	rno04810
ENSRNOG00000000609	rno00562
ENSRNOG00000014089	rno04010
ENSRNOG00000014089	rno04540
ENSRNOG00000014089	rno04912
ENSRNOG00000015390	rno04142
171499	rno04060
171499	rno04630
ENSRNOG00000017531	rno00140
ENSRNOG00000021924	rno00590
ENSRNOG00000021924	rno00591
ENSRNOG00000021924	rno00830
ENSRNOG00000021924	rno00980
ENSRNOG00000021924	rno00982
ENSRNOG00000021924	rno01100
171521	rno00590
171521	rno00591
171521	rno00830
171521	rno00980
171521	rno00982
171521	rno01100
ENSRNOG00000032261	rno00982
ENSRNOG00000032868	rno04650
ENSRNOG00000032868	rno04940
ENSRNOG00000032868	rno05320
ENSRNOG00000032868	rno05330
ENSRNOG00000032868	rno05332
ENSRNOG00000018396	rno03040
ENSRNOG00000012227	rno04144
ENSRNOG00000002898	rno00230
ENSRNOG00000002898	rno00240
ENSRNOG00000002898	rno01100
171570	rno00240
171570	rno00983
171570	rno01100
ENSRNOG00000026490	rno04144
ENSRNOG00000026490	rno04666
ENSRNOG00000023830	rno04142
ENSRNOG00000007906	rno04110
ENSRNOG00000033693	rno04621
ENSRNOG00000001174	rno00230
ENSRNOG00000002693	rno00230
ENSRNOG00000002693	rno00240
ENSRNOG00000002693	rno01100
ENSRNOG00000021808	rno01040
ENSRNOG00000001448	rno05016
ENSRNOG00000000185	rno00270
ENSRNOG00000000185	rno01100
ENSRNOG00000006403	rno04514
ENSRNOG00000006403	rno04520
ENSRNOG00000007584	rno04144
ENSRNOG00000004534	rno04114
ENSRNOG00000004534	rno04914
ENSRNOG00000014025	rno04010
ENSRNOG00000014025	rno04510
ENSRNOG00000001991	rno00190
ENSRNOG00000001991	rno01100
ENSRNOG00000001991	rno05010
ENSRNOG00000001991	rno05012
ENSRNOG00000001991	rno05016
ENSRNOG00000013004	rno00120
ENSRNOG00000013004	rno00140
ENSRNOG00000013004	rno01100
ENSRNOG00000024170	rno03040
ENSRNOG00000007744	rno04144
ENSRNOG00000042271	rno05012
ENSRNOG00000024144	rno00562
ENSRNOG00000024144	rno00564
ENSRNOG00000024144	rno01100
ENSRNOG00000024144	rno04070
ENSRNOG00000011971	rno04610
ENSRNOG00000011971	rno05322
ENSRNOG00000003070	rno00563
ENSRNOG00000003070	rno01100
ENSRNOG00000031612	rno00250
ENSRNOG00000031612	rno00330
ENSRNOG00000031612	rno00471
ENSRNOG00000031612	rno00910
ENSRNOG00000031612	rno01100
ENSRNOG00000008116	rno00561
ENSRNOG00000008116	rno00564
ENSRNOG00000008116	rno00565
ENSRNOG00000008116	rno00600
ENSRNOG00000008116	rno01100
ENSRNOG00000008116	rno04666
ENSRNOG00000010134	rno01040
ENSRNOG00000009090	rno00510
ENSRNOG00000009090	rno01100
ENSRNOG00000021164	rno05020
ENSRNOG00000011474	rno04910
ENSRNOG00000002667	rno04510
ENSRNOG00000002667	rno04512
ENSRNOG00000002667	rno05200
ENSRNOG00000002667	rno05222
ENSRNOG00000008972	rno04080
ENSRNOG00000017701	rno04916
ENSRNOG00000028896	rno04610
ENSRNOG00000030287	rno00071
ENSRNOG00000030287	rno00280
ENSRNOG00000030287	rno01040
ENSRNOG00000030287	rno01100
ENSRNOG00000030287	rno03320
ENSRNOG00000030287	rno04146
ENSRNOG00000009845	rno00071
ENSRNOG00000009845	rno00280
ENSRNOG00000009845	rno00410
ENSRNOG00000009845	rno00640
ENSRNOG00000009845	rno01100
ENSRNOG00000009845	rno03320
ENSRNOG00000016924	rno00020
ENSRNOG00000016924	rno01100
24161	rno00740
24161	rno04520
ENSRNOG00000013594	rno00740
ENSRNOG00000013594	rno04142
ENSRNOG00000010265	rno00230
ENSRNOG00000010265	rno01100
ENSRNOG00000010265	rno05340
24166	rno04080
ENSRNOG00000012098	rno04080
ENSRNOG00000012464	rno00010
ENSRNOG00000012464	rno00071
ENSRNOG00000012464	rno00350
ENSRNOG00000012464	rno00830
ENSRNOG00000012464	rno00980
ENSRNOG00000012464	rno00982
ENSRNOG00000012464	rno01100
24173	rno04020
24173	rno04080
24173	rno04270
ENSRNOG00000013887	rno04080
ENSRNOG00000009299	rno04080
ENSRNOG00000019217	rno04020
ENSRNOG00000019217	rno04080
ENSRNOG00000019217	rno04144
ENSRNOG00000018445	rno04270
ENSRNOG00000018445	rno04614
ENSRNOG00000018445	rno05410
ENSRNOG00000018346	rno04020
ENSRNOG00000018346	rno04080
ENSRNOG00000018346	rno04270
ENSRNOG00000018346	rno04614
24182	rno04080
24182	rno04614
24183	rno00230
24183	rno01100
ENSRNOG00000000122	rno00230
ENSRNOG00000000122	rno01100
ENSRNOG00000028629	rno04010
ENSRNOG00000028629	rno04012
ENSRNOG00000028629	rno04062
ENSRNOG00000028629	rno04150
ENSRNOG00000028629	rno04210
ENSRNOG00000028629	rno04370
ENSRNOG00000028629	rno04510
ENSRNOG00000028629	rno04530
ENSRNOG00000028629	rno04620
ENSRNOG00000028629	rno04630
ENSRNOG00000028629	rno04660
ENSRNOG00000028629	rno04662
ENSRNOG00000028629	rno04664
ENSRNOG00000028629	rno04666
ENSRNOG00000028629	rno04722
ENSRNOG00000028629	rno04910
ENSRNOG00000028629	rno04914
ENSRNOG00000028629	rno04920
ENSRNOG00000028629	rno05200
ENSRNOG00000028629	rno05210
ENSRNOG00000028629	rno05211
ENSRNOG00000028629	rno05212
ENSRNOG00000028629	rno05213
ENSRNOG00000028629	rno05214
ENSRNOG00000028629	rno05215
ENSRNOG00000028629	rno05218
ENSRNOG00000028629	rno05220
ENSRNOG00000028629	rno05221
ENSRNOG00000028629	rno05222
ENSRNOG00000028629	rno05223
ENSRNOG00000017619	rno00830
ENSRNOG00000017619	rno01100
ENSRNOG00000023647	rno00010
ENSRNOG00000023647	rno00030
ENSRNOG00000023647	rno00051
ENSRNOG00000023647	rno01100
ENSRNOG00000006807	rno00010
ENSRNOG00000006807	rno00030
ENSRNOG00000006807	rno00051
ENSRNOG00000006807	rno01100
ENSRNOG00000011452	rno00010
ENSRNOG00000011452	rno00030
ENSRNOG00000011452	rno00051
ENSRNOG00000011452	rno01100
ENSRNOG00000009513	rno00040
ENSRNOG00000009513	rno00051
ENSRNOG00000009513	rno00052
ENSRNOG00000009513	rno00561
ENSRNOG00000009513	rno00620
ENSRNOG00000009513	rno01100
ENSRNOG00000030020	rno00790
ENSRNOG00000030020	rno01100
ENSRNOG00000016168	rno00500
ENSRNOG00000016168	rno01100
ENSRNOG00000020423	rno04310
ENSRNOG00000020423	rno04810
ENSRNOG00000020423	rno05200
ENSRNOG00000020423	rno05210
ENSRNOG00000020423	rno05213
ENSRNOG00000020423	rno05217
24207	rno03320
ENSRNOG00000005639	rno04114
ENSRNOG00000005639	rno05200
ENSRNOG00000005639	rno05215
24211	rno04260
24211	rno04960
ENSRNOG00000007290	rno04260
ENSRNOG00000007290	rno04960
ENSRNOG00000020263	rno04260
ENSRNOG00000020263	rno04960
24214	rno04260
24214	rno04960
ENSRNOG00000030269	rno04020
ENSRNOG00000020985	rno00190
ENSRNOG00000018543	rno00190
ENSRNOG00000021229	rno04080
ENSRNOG00000021229	rno04270
ENSRNOG00000021229	rno04962
ENSRNOG00000017123	rno04612
ENSRNOG00000002791	rno04210
ENSRNOG00000002791	rno04510
ENSRNOG00000002791	rno04722
ENSRNOG00000002791	rno05014
ENSRNOG00000002791	rno05200
ENSRNOG00000002791	rno05210
ENSRNOG00000002791	rno05215
ENSRNOG00000002791	rno05222
24225	rno04010
24225	rno04722
24225	rno05016
ENSRNOG00000010549	rno04080
ENSRNOG00000000419	rno04610
ENSRNOG00000000419	rno05322
24232	rno04610
24232	rno05322
ENSRNOG00000030729	rno04610
ENSRNOG00000030729	rno05322
ENSRNOG00000004062	rno04610
ENSRNOG00000004125	rno04610
ENSRNOG00000024115	rno04610
ENSRNOG00000024115	rno05020
ENSRNOG00000024115	rno05322
ENSRNOG00000007090	rno04010
ENSRNOG00000007090	rno04020
ENSRNOG00000007090	rno04260
ENSRNOG00000007090	rno04270
ENSRNOG00000007090	rno04720
ENSRNOG00000007090	rno04912
ENSRNOG00000007090	rno04930
ENSRNOG00000007090	rno05010
ENSRNOG00000007090	rno05410
ENSRNOG00000007090	rno05412
ENSRNOG00000007090	rno05414
ENSRNOG00000026474	rno00240
ENSRNOG00000026474	rno00250
ENSRNOG00000026474	rno01100
ENSRNOG00000004060	rno04020
ENSRNOG00000004060	rno04070
ENSRNOG00000004060	rno04114
ENSRNOG00000004060	rno04270
ENSRNOG00000004060	rno04720
ENSRNOG00000004060	rno04722
ENSRNOG00000004060	rno04740
ENSRNOG00000004060	rno04910
ENSRNOG00000004060	rno04912
ENSRNOG00000004060	rno04916
ENSRNOG00000004060	rno05010
ENSRNOG00000004060	rno05214
ENSRNOG00000016770	rno04020
ENSRNOG00000016770	rno04070
ENSRNOG00000016770	rno04114
ENSRNOG00000016770	rno04270
ENSRNOG00000016770	rno04720
ENSRNOG00000016770	rno04722
ENSRNOG00000016770	rno04740
ENSRNOG00000016770	rno04910
ENSRNOG00000016770	rno04912
ENSRNOG00000016770	rno04916
ENSRNOG00000016770	rno05010
ENSRNOG00000016770	rno05214
ENSRNOG00000004005	rno04012
ENSRNOG00000004005	rno04020
ENSRNOG00000004005	rno04114
ENSRNOG00000004005	rno04310
ENSRNOG00000004005	rno04720
ENSRNOG00000004005	rno04722
ENSRNOG00000004005	rno04740
ENSRNOG00000004005	rno04912
ENSRNOG00000004005	rno04916
ENSRNOG00000004005	rno05214
24246	rno04012
24246	rno04020
24246	rno04114
24246	rno04310
24246	rno04720
24246	rno04722
24246	rno04740
24246	rno04912
24246	rno04916
24246	rno05214
ENSRNOG00000008364	rno00380
ENSRNOG00000008364	rno00680
ENSRNOG00000008364	rno01100
ENSRNOG00000008364	rno04146
ENSRNOG00000008364	rno05014
ENSRNOG00000029528	rno00260
ENSRNOG00000029528	rno00270
ENSRNOG00000029528	rno00450
ENSRNOG00000029528	rno01100
ENSRNOG00000010918	rno05200
ENSRNOG00000010918	rno05221
ENSRNOG00000010406	rno00100
ENSRNOG00000010406	rno00561
ENSRNOG00000010406	rno01100
ENSRNOG00000008284	rno02010
ENSRNOG00000014639	rno04020
ENSRNOG00000014639	rno04080
ENSRNOG00000014639	rno04810
ENSRNOG00000010872	rno00330
ENSRNOG00000010872	rno01100
ENSRNOG00000016837	rno00330
ENSRNOG00000016837	rno01100
ENSRNOG00000001889	rno00140
ENSRNOG00000001889	rno00350
ENSRNOG00000001889	rno01100
ENSRNOG00000011913	rno00860
ENSRNOG00000030111	rno00140
ENSRNOG00000030111	rno01100
ENSRNOG00000019500	rno00140
ENSRNOG00000019500	rno00380
ENSRNOG00000019500	rno00830
ENSRNOG00000019500	rno00980
24297	rno00232
24297	rno00380
24297	rno00591
24297	rno00830
24297	rno00980
24297	rno00982
24297	rno01100
ENSRNOG00000000428	rno00140
ENSRNOG00000000428	rno01100
ENSRNOG00000028900	rno00232
ENSRNOG00000028900	rno00830
ENSRNOG00000028900	rno00982
ENSRNOG00000028900	rno00983
ENSRNOG00000028900	rno01100
24300	rno00590
24300	rno00830
24300	rno00980
24300	rno00982
24300	rno01100
ENSRNOG00000029179	rno00982
24306	rno00071
24306	rno00590
24306	rno00830
24306	rno01100
24306	rno03320
24306	rno04270
ENSRNOG00000007467	rno04614
ENSRNOG00000007467	rno05410
ENSRNOG00000004327	rno00340
ENSRNOG00000004327	rno00350
ENSRNOG00000004327	rno00360
ENSRNOG00000004327	rno00380
ENSRNOG00000004327	rno01100
ENSRNOG00000013521	rno00670
ENSRNOG00000013521	rno00790
ENSRNOG00000013521	rno01100
ENSRNOG00000023688	rno04020
ENSRNOG00000023688	rno04080
ENSRNOG00000023688	rno04540
ENSRNOG00000008428	rno04080
ENSRNOG00000008428	rno04540
ENSRNOG00000014361	rno04080
ENSRNOG00000014361	rno04270
ENSRNOG00000014361	rno04916
ENSRNOG00000014361	rno05410
ENSRNOG00000009390	rno04080
ENSRNOG00000009390	rno04270
ENSRNOG00000009390	rno05410
ENSRNOG00000012721	rno04020
ENSRNOG00000012721	rno04080
ENSRNOG00000012721	rno04270
ENSRNOG00000004332	rno04010
ENSRNOG00000004332	rno04012
ENSRNOG00000004332	rno04020
ENSRNOG00000004332	rno04060
ENSRNOG00000004332	rno04144
ENSRNOG00000004332	rno04320
ENSRNOG00000004332	rno04510
ENSRNOG00000004332	rno04520
ENSRNOG00000004332	rno04540
ENSRNOG00000004332	rno04810
ENSRNOG00000004332	rno04912
ENSRNOG00000004332	rno05200
ENSRNOG00000004332	rno05212
ENSRNOG00000004332	rno05213
ENSRNOG00000004332	rno05214
ENSRNOG00000004332	rno05215
ENSRNOG00000004332	rno05218
ENSRNOG00000004332	rno05219
ENSRNOG00000004332	rno05223
ENSRNOG00000019422	rno05020
ENSRNOG00000017895	rno00010
ENSRNOG00000017895	rno01100
ENSRNOG00000017895	rno03018
ENSRNOG00000013141	rno00010
ENSRNOG00000013141	rno01100
ENSRNOG00000013141	rno03018
ENSRNOG00000001412	rno04060
ENSRNOG00000001412	rno04630
ENSRNOG00000001412	rno04640
ENSRNOG00000012619	rno04060
ENSRNOG00000012619	rno04630
ENSRNOG00000012619	rno04640
ENSRNOG00000006450	rno04012
ENSRNOG00000006450	rno04020
ENSRNOG00000006450	rno04510
ENSRNOG00000006450	rno04520
ENSRNOG00000006450	rno05200
ENSRNOG00000006450	rno05212
ENSRNOG00000006450	rno05213
ENSRNOG00000006450	rno05215
ENSRNOG00000006450	rno05219
ENSRNOG00000006450	rno05223
ENSRNOG00000007865	rno04360
ENSRNOG00000008941	rno04320
ENSRNOG00000008941	rno05211
ENSRNOG00000006675	rno03320
24362	rno00010
24362	rno00030
24362	rno00051
24362	rno01100
24362	rno04910
ENSRNOG00000007092	rno04610
ENSRNOG00000025074	rno04610
ENSRNOG00000003653	rno00020
ENSRNOG00000003653	rno01100
ENSRNOG00000003653	rno05200
ENSRNOG00000003653	rno05211
ENSRNOG00000011631	rno04350
ENSRNOG00000009325	rno00511
ENSRNOG00000009325	rno04142
ENSRNOG00000037254	rno00030
ENSRNOG00000037254	rno00480
ENSRNOG00000037254	rno01100
ENSRNOG00000000007	rno00250
ENSRNOG00000000007	rno00410
ENSRNOG00000000007	rno00430
ENSRNOG00000000007	rno00650
ENSRNOG00000000007	rno01100
ENSRNOG00000000007	rno04940
ENSRNOG00000018200	rno00250
ENSRNOG00000018200	rno00410
ENSRNOG00000018200	rno00430
ENSRNOG00000018200	rno00650
ENSRNOG00000018200	rno01100
ENSRNOG00000018200	rno04940
24382	rno00052
24382	rno00500
24382	rno01100
ENSRNOG00000018630	rno00010
ENSRNOG00000018630	rno01100
ENSRNOG00000018630	rno05010
ENSRNOG00000014447	rno00010
ENSRNOG00000014447	rno00052
ENSRNOG00000014447	rno00500
ENSRNOG00000014447	rno00520
ENSRNOG00000014447	rno01100
ENSRNOG00000014447	rno04910
ENSRNOG00000014447	rno04930
ENSRNOG00000014447	rno04950
ENSRNOG00000007966	rno00052
ENSRNOG00000007966	rno00510
ENSRNOG00000007966	rno00533
ENSRNOG00000007966	rno00601
ENSRNOG00000007966	rno01100
ENSRNOG00000011207	rno04060
ENSRNOG00000011207	rno04080
ENSRNOG00000011207	rno04630
ENSRNOG00000000805	rno04540
ENSRNOG00000000805	rno05412
ENSRNOG00000003313	rno04080
ENSRNOG00000013595	rno00250
ENSRNOG00000013595	rno00330
ENSRNOG00000013595	rno00471
ENSRNOG00000013595	rno00910
ENSRNOG00000013595	rno01100
ENSRNOG00000010222	rno00250
ENSRNOG00000010222	rno00330
ENSRNOG00000010222	rno00471
ENSRNOG00000010222	rno00910
ENSRNOG00000010222	rno01100
ENSRNOG00000016638	rno04062
ENSRNOG00000016638	rno04742
ENSRNOG00000016356	rno00250
ENSRNOG00000016356	rno00270
ENSRNOG00000016356	rno00330
ENSRNOG00000016356	rno00350
ENSRNOG00000016356	rno00360
ENSRNOG00000016356	rno00400
ENSRNOG00000016356	rno01100
24404	rno00480
24404	rno00590
24404	rno05014
24404	rno05016
ENSRNOG00000030910	rno04080
ENSRNOG00000020310	rno04080
ENSRNOG00000011726	rno04020
ENSRNOG00000011726	rno04080
ENSRNOG00000011726	rno04720
ENSRNOG00000011726	rno05010
ENSRNOG00000011726	rno05014
ENSRNOG00000011726	rno05016
ENSRNOG00000033942	rno04020
ENSRNOG00000033942	rno04080
ENSRNOG00000033942	rno04720
ENSRNOG00000033942	rno05010
ENSRNOG00000033942	rno05014
ENSRNOG00000033942	rno05322
ENSRNOG00000008766	rno04080
ENSRNOG00000008766	rno04720
ENSRNOG00000008766	rno05010
ENSRNOG00000008766	rno05014
ENSRNOG00000008766	rno05016
ENSRNOG00000008766	rno05322
ENSRNOG00000003280	rno04020
ENSRNOG00000003280	rno04080
ENSRNOG00000003280	rno04720
ENSRNOG00000003280	rno05010
ENSRNOG00000003280	rno05014
ENSRNOG00000021063	rno04020
ENSRNOG00000021063	rno04080
ENSRNOG00000021063	rno04720
ENSRNOG00000021063	rno05010
ENSRNOG00000021063	rno05014
ENSRNOG00000014096	rno04080
ENSRNOG00000014290	rno04020
ENSRNOG00000014290	rno04080
ENSRNOG00000014290	rno04540
ENSRNOG00000014290	rno04720
ENSRNOG00000014290	rno04730
ENSRNOG00000013171	rno04080
24416	rno04080
ENSRNOG00000000487	rno04080
ENSRNOG00000000487	rno04742
ENSRNOG00000016429	rno04020
ENSRNOG00000016429	rno04080
ENSRNOG00000016429	rno04540
ENSRNOG00000016429	rno04720
ENSRNOG00000016429	rno04730
ENSRNOG00000016429	rno05016
ENSRNOG00000000233	rno04080
ENSRNOG00000013484	rno00480
ENSRNOG00000013484	rno00980
ENSRNOG00000013484	rno00982
ENSRNOG00000000201	rno00480
ENSRNOG00000000201	rno00980
ENSRNOG00000000201	rno00982
ENSRNOG00000029726	rno00480
ENSRNOG00000029726	rno00980
ENSRNOG00000029726	rno00982
ENSRNOG00000019094	rno00480
ENSRNOG00000019094	rno00980
ENSRNOG00000019094	rno00982
ENSRNOG00000018237	rno00480
ENSRNOG00000018237	rno00980
ENSRNOG00000018237	rno00982
ENSRNOG00000018237	rno05215
ENSRNOG00000000913	rno00040
ENSRNOG00000000913	rno00500
ENSRNOG00000000913	rno00531
ENSRNOG00000000913	rno00860
ENSRNOG00000000913	rno00983
ENSRNOG00000000913	rno01100
ENSRNOG00000000913	rno04142
ENSRNOG00000014743	rno00620
ENSRNOG00000010262	rno00340
ENSRNOG00000010262	rno01100
ENSRNOG00000007027	rno04060
ENSRNOG00000007027	rno04510
ENSRNOG00000007027	rno05200
ENSRNOG00000007027	rno05211
ENSRNOG00000007027	rno05218
ENSRNOG00000007420	rno04020
ENSRNOG00000007420	rno04080
ENSRNOG00000019120	rno00072
ENSRNOG00000019120	rno00280
ENSRNOG00000019120	rno00650
ENSRNOG00000019120	rno00900
ENSRNOG00000019120	rno01100
ENSRNOG00000019120	rno03320
ENSRNOG00000014117	rno00860
ENSRNOG00000031367	rno00230
ENSRNOG00000031367	rno00983
ENSRNOG00000031367	rno01100
24468	rno03040
24468	rno04010
24468	rno04144
24468	rno04612
ENSRNOG00000019417	rno00140
ENSRNOG00000019417	rno01100
ENSRNOG00000023546	rno04010
ENSRNOG00000023546	rno04370
24472	rno03040
24472	rno04010
24472	rno04144
24472	rno04612
24472	rno05020
ENSRNOG00000010254	rno04080
ENSRNOG00000012417	rno04950
ENSRNOG00000002158	rno04510
ENSRNOG00000002158	rno04512
ENSRNOG00000015020	rno00020
ENSRNOG00000015020	rno00480
ENSRNOG00000015020	rno01100
ENSRNOG00000015020	rno04146
ENSRNOG00000006268	rno04060
ENSRNOG00000006268	rno04620
ENSRNOG00000006268	rno04622
ENSRNOG00000006268	rno04623
ENSRNOG00000006268	rno04630
ENSRNOG00000006268	rno04650
ENSRNOG00000004517	rno04114
ENSRNOG00000004517	rno04115
ENSRNOG00000004517	rno04150
ENSRNOG00000004517	rno04510
ENSRNOG00000004517	rno04730
ENSRNOG00000004517	rno04914
ENSRNOG00000004517	rno04960
ENSRNOG00000004517	rno05200
ENSRNOG00000004517	rno05214
ENSRNOG00000004517	rno05215
ENSRNOG00000004517	rno05218
ENSRNOG00000004517	rno05410
ENSRNOG00000004517	rno05414
ENSRNOG00000008645	rno04115
ENSRNOG00000004575	rno04010
ENSRNOG00000004575	rno04060
ENSRNOG00000004575	rno04210
ENSRNOG00000004575	rno04640
ENSRNOG00000004575	rno04940
ENSRNOG00000004575	rno05020
ENSRNOG00000004575	rno05332
ENSRNOG00000004649	rno04010
ENSRNOG00000004649	rno04060
ENSRNOG00000004649	rno04210
ENSRNOG00000004649	rno04620
ENSRNOG00000004649	rno04621
ENSRNOG00000004649	rno04623
ENSRNOG00000004649	rno04640
ENSRNOG00000004649	rno04940
ENSRNOG00000004649	rno05010
ENSRNOG00000004649	rno05020
ENSRNOG00000004649	rno05332
ENSRNOG00000026786	rno04060
ENSRNOG00000026786	rno04210
ENSRNOG00000026786	rno04630
ENSRNOG00000026786	rno04640
ENSRNOG00000026786	rno04664
ENSRNOG00000026786	rno05310
ENSRNOG00000008111	rno04060
ENSRNOG00000008111	rno04630
ENSRNOG00000008111	rno04640
ENSRNOG00000008111	rno04660
ENSRNOG00000008111	rno04664
ENSRNOG00000008111	rno04672
ENSRNOG00000008111	rno05310
ENSRNOG00000008111	rno05320
ENSRNOG00000008111	rno05330
ENSRNOG00000010278	rno04060
ENSRNOG00000010278	rno04620
ENSRNOG00000010278	rno04621
ENSRNOG00000010278	rno04623
ENSRNOG00000010278	rno04630
ENSRNOG00000010278	rno04640
ENSRNOG00000010278	rno04672
ENSRNOG00000010278	rno05020
ENSRNOG00000010278	rno05200
ENSRNOG00000010278	rno05332
ENSRNOG00000010278	rno05410
ENSRNOG00000020811	rno04060
ENSRNOG00000020811	rno04630
ENSRNOG00000020811	rno04640
ENSRNOG00000020630	rno04060
ENSRNOG00000020630	rno04630
ENSRNOG00000020630	rno04640
ENSRNOG00000012052	rno04114
ENSRNOG00000012052	rno04140
ENSRNOG00000012052	rno04150
ENSRNOG00000012052	rno04810
ENSRNOG00000012052	rno04910
ENSRNOG00000012052	rno04914
ENSRNOG00000012052	rno04930
ENSRNOG00000012052	rno04940
ENSRNOG00000012052	rno04950
ENSRNOG00000012052	rno04960
ENSRNOG00000012052	rno05215
ENSRNOG00000020405	rno04114
ENSRNOG00000020405	rno04140
ENSRNOG00000020405	rno04150
ENSRNOG00000020405	rno04810
ENSRNOG00000020405	rno04910
ENSRNOG00000020405	rno04914
ENSRNOG00000020405	rno04930
ENSRNOG00000020405	rno04940
ENSRNOG00000020405	rno04950
ENSRNOG00000020405	rno04960
ENSRNOG00000020405	rno05215
ENSRNOG00000010966	rno04360
ENSRNOG00000010966	rno04510
ENSRNOG00000010966	rno04512
ENSRNOG00000010966	rno04514
ENSRNOG00000010966	rno04670
ENSRNOG00000010966	rno04810
ENSRNOG00000010966	rno05200
ENSRNOG00000010966	rno05222
ENSRNOG00000010966	rno05410
ENSRNOG00000010966	rno05412
ENSRNOG00000010966	rno05414
ENSRNOG00000009421	rno00280
ENSRNOG00000009421	rno01100
ENSRNOG00000015547	rno04062
ENSRNOG00000015547	rno04630
ENSRNOG00000015547	rno04920
ENSRNOG00000026293	rno04010
ENSRNOG00000026293	rno04012
ENSRNOG00000026293	rno04310
ENSRNOG00000026293	rno04510
ENSRNOG00000026293	rno04620
ENSRNOG00000026293	rno04660
ENSRNOG00000026293	rno04662
ENSRNOG00000026293	rno04722
ENSRNOG00000026293	rno04912
ENSRNOG00000026293	rno05200
ENSRNOG00000026293	rno05210
ENSRNOG00000026293	rno05211
24518	rno04010
24521	rno04960
ENSRNOG00000009338	rno04010
ENSRNOG00000009338	rno04012
ENSRNOG00000009338	rno04062
ENSRNOG00000009338	rno04320
ENSRNOG00000009338	rno04360
ENSRNOG00000009338	rno04370
ENSRNOG00000009338	rno04530
ENSRNOG00000009338	rno04540
ENSRNOG00000009338	rno04650
ENSRNOG00000009338	rno04660
ENSRNOG00000009338	rno04662
ENSRNOG00000009338	rno04664
ENSRNOG00000009338	rno04720
ENSRNOG00000009338	rno04722
ENSRNOG00000009338	rno04730
ENSRNOG00000009338	rno04810
ENSRNOG00000009338	rno04910
ENSRNOG00000009338	rno04912
ENSRNOG00000009338	rno04914
ENSRNOG00000009338	rno04916
ENSRNOG00000009338	rno04960
ENSRNOG00000009338	rno05200
ENSRNOG00000009338	rno05210
ENSRNOG00000009338	rno05211
ENSRNOG00000009338	rno05212
ENSRNOG00000009338	rno05213
ENSRNOG00000009338	rno05214
[truncated: 13,290 more rows]
