# Supplementary material for: GOAL: A software tool for assessing biological significance of genes groups
Source: BMC Bioinformatics. 2010 May 6;11:229. doi: 10.1186/1471-2105-11-229 (PMC2873542; doi:10.1186/1471-2105-11-229)
Supplement: Additional file 1 — GOAL jar file and GOAL user manual (GOAL-1.0.zip). [file 1471-2105-11-229-S1.ZIP › GOAL-1.0/Deployment/Data/keggFiles/sce.csv]

Q0045	sce00190
Q0045	sce01100
Q0065	sce00190
Q0065	sce01100
Q0070	sce00190
Q0070	sce01100
Q0080	sce00190
Q0080	sce01100
Q0085	sce00190
Q0085	sce01100
Q0105	sce00190
Q0105	sce01100
Q0110	sce00190
Q0110	sce01100
Q0115	sce00190
Q0115	sce01100
Q0120	sce00190
Q0120	sce01100
Q0130	sce00190
Q0130	sce01100
Q0250	sce00190
Q0250	sce01100
Q0275	sce00190
Q0275	sce01100
YAL005C	sce03040
YAL005C	sce04144
YAL012W	sce00260
YAL012W	sce00270
YAL012W	sce00450
YAL012W	sce00910
YAL012W	sce01100
YAL014C	sce04130
YAL015C	sce03410
YAL016W	sce04111
YAL016W	sce04113
YAL021C	sce03018
YAL023C	sce00514
YAL024C	sce04111
YAL030W	sce04130
YAL032C	sce03040
YAL038W	sce00010
YAL038W	sce00230
YAL038W	sce00620
YAL038W	sce01100
YAL039C	sce00860
YAL040C	sce04111
YAL040C	sce04113
YAL041W	sce04011
YAL054C	sce00010
YAL054C	sce00620
YAL054C	sce00640
YAL054C	sce01100
YAL062W	sce00250
YAL062W	sce00330
YAL062W	sce00910
YAL062W	sce01100
YAR007C	sce03030
YAR007C	sce03420
YAR007C	sce03430
YAR007C	sce03440
YAR015W	sce00230
YAR015W	sce01100
YAR019C	sce04111
YAR019C	sce04113
YAR035W	sce04146
YAR071W	sce00740
YBL011W	sce00561
YBL011W	sce00564
YBL011W	sce01100
YBL013W	sce00670
YBL013W	sce00970
YBL015W	sce00620
YBL016W	sce04011
YBL016W	sce04111
YBL019W	sce03410
YBL020W	sce00510
YBL023C	sce03030
YBL023C	sce04111
YBL023C	sce04113
YBL026W	sce03018
YBL026W	sce03040
YBL027W	sce03010
YBL033C	sce00740
YBL033C	sce01100
YBL035C	sce00230
YBL035C	sce00240
YBL035C	sce01100
YBL035C	sce03030
YBL037W	sce04144
YBL039C	sce00240
YBL039C	sce01100
YBL041W	sce03050
YBL045C	sce00190
YBL045C	sce01100
YBL068W	sce00030
YBL068W	sce00230
YBL068W	sce01100
YBL072C	sce03010
YBL075C	sce03040
YBL075C	sce04144
YBL076C	sce00290
YBL076C	sce00970
YBL078C	sce04140
YBL080C	sce00970
YBL080C	sce01100
YBL082C	sce00510
YBL082C	sce01100
YBL084C	sce04111
YBL084C	sce04113
YBL084C	sce04120
YBL087C	sce03010
YBL092W	sce03010
YBL097W	sce04111
YBL098W	sce00380
YBL098W	sce01100
YBL099W	sce00190
YBL099W	sce01100
YBL105C	sce04011
YBL105C	sce04070
YBR001C	sce00500
YBR002C	sce00900
YBR003W	sce00900
YBR004C	sce00563
YBR004C	sce01100
YBR006W	sce00250
YBR006W	sce00350
YBR006W	sce00650
YBR006W	sce01100
YBR011C	sce00190
YBR015C	sce00513
YBR015C	sce01100
YBR018C	sce00052
YBR018C	sce00520
YBR018C	sce01100
YBR019C	sce00010
YBR019C	sce00052
YBR019C	sce00520
YBR019C	sce01100
YBR020W	sce00052
YBR020W	sce00520
YBR020W	sce01100
YBR023C	sce00520
YBR026C	sce00062
YBR026C	sce01100
YBR029C	sce00564
YBR029C	sce01100
YBR029C	sce04070
YBR031W	sce03010
YBR035C	sce00750
YBR035C	sce01100
YBR038W	sce00520
YBR039W	sce00190
YBR039W	sce01100
YBR045C	sce04113
YBR048W	sce03010
YBR055C	sce03040
YBR060C	sce04111
YBR060C	sce04113
YBR065C	sce03040
YBR070C	sce00510
YBR070C	sce01100
YBR073W	sce03440
YBR082C	sce04120
YBR083W	sce04011
YBR084C-A	sce03010
YBR084W	sce00630
YBR084W	sce00670
YBR084W	sce01100
YBR087W	sce03030
YBR087W	sce03420
YBR087W	sce03430
YBR088C	sce03030
YBR088C	sce03410
YBR088C	sce03420
YBR088C	sce03430
YBR092C	sce00740
YBR093C	sce00740
YBR093C	sce04111
YBR097W	sce04140
YBR109C	sce04070
YBR110W	sce00510
YBR110W	sce01100
YBR111C	sce00230
YBR112C	sce04111
YBR115C	sce00300
YBR115C	sce00310
YBR115C	sce01100
YBR117C	sce00030
YBR117C	sce01100
YBR121C	sce00970
YBR126C	sce00500
YBR127C	sce00190
YBR127C	sce01100
YBR128C	sce04140
YBR133C	sce04111
YBR135W	sce04111
YBR136W	sce04111
YBR136W	sce04113
YBR145W	sce00010
YBR145W	sce00071
YBR145W	sce00350
YBR145W	sce00980
YBR145W	sce01100
YBR153W	sce00740
YBR153W	sce01100
YBR154C	sce00230
YBR154C	sce00240
YBR154C	sce01100
YBR154C	sce03020
YBR159W	sce01040
YBR160W	sce04111
YBR160W	sce04113
YBR166C	sce00400
YBR166C	sce01100
YBR173C	sce03050
YBR176W	sce00770
YBR176W	sce01100
YBR181C	sce03010
YBR183W	sce00600
YBR189W	sce03010
YBR191W	sce03010
YBR196C	sce00010
YBR196C	sce00030
YBR196C	sce00500
YBR196C	sce00520
YBR196C	sce01100
YBR198C	sce03022
YBR200W	sce04011
YBR202W	sce03030
YBR202W	sce04111
YBR202W	sce04113
YBR205W	sce00514
YBR208C	sce00330
YBR208C	sce01100
YBR213W	sce00860
YBR213W	sce01100
YBR217W	sce04140
YBR218C	sce00020
YBR218C	sce00620
YBR218C	sce01100
YBR221C	sce00010
YBR221C	sce00020
YBR221C	sce00290
YBR221C	sce00620
YBR221C	sce00650
YBR221C	sce01100
YBR229C	sce00510
YBR229C	sce01100
YBR237W	sce03040
YBR243C	sce00510
YBR243C	sce01100
YBR244W	sce00480
YBR244W	sce00590
YBR248C	sce00340
YBR248C	sce01100
YBR249C	sce00400
YBR249C	sce01100
YBR251W	sce03010
YBR252W	sce00240
YBR252W	sce01100
YBR256C	sce00740
YBR256C	sce01100
YBR263W	sce00260
YBR263W	sce00460
YBR263W	sce00670
YBR263W	sce00680
YBR263W	sce01100
YBR265W	sce00600
YBR265W	sce01100
YBR274W	sce04111
YBR274W	sce04113
YBR278W	sce00230
YBR278W	sce00240
YBR278W	sce01100
YBR278W	sce03030
YBR278W	sce03410
YBR278W	sce03420
YBR283C	sce03060
YBR299W	sce00052
YBR299W	sce00500
YBR299W	sce01100
YCL004W	sce00564
YCL004W	sce01100
YCL008C	sce04144
YCL009C	sce00290
YCL009C	sce00650
YCL009C	sce00770
YCL009C	sce01100
YCL017C	sce00730
YCL018W	sce00290
YCL018W	sce01100
YCL027W	sce04011
YCL030C	sce00340
YCL030C	sce01100
YCL040W	sce00010
YCL040W	sce00051
YCL040W	sce00052
YCL040W	sce00500
YCL040W	sce00520
YCL040W	sce01100
YCL050C	sce00230
YCL050C	sce00920
YCL050C	sce01100
YCL052C	sce00563
YCL052C	sce01100
YCL054W	sce00340
YCL054W	sce00350
YCL054W	sce00450
YCL061C	sce04111
YCL064C	sce00260
YCL064C	sce00270
YCL064C	sce00290
YCL064C	sce01100
YCL067C	sce04113
YCR005C	sce00020
YCR005C	sce00630
YCR005C	sce01100
YCR012W	sce00010
YCR012W	sce01100
YCR014C	sce03450
YCR024C	sce00970
YCR031C	sce03010
YCR034W	sce01040
YCR035C	sce03018
YCR036W	sce00030
YCR039C	sce04113
YCR042C	sce03022
YCR048W	sce00100
YCR053W	sce00260
YCR053W	sce00750
YCR053W	sce01100
YCR063W	sce03040
YCR073C	sce04011
YCR073W-A	sce00030
YCR073W-A	sce01100
YCR077C	sce03018
YCR084C	sce04111
YCR092C	sce03430
YCR093W	sce03018
YCR096C	sce04113
YCR097W	sce04113
YCR105W	sce00051
YCR105W	sce00650
YCR105W	sce01100
YCR107W	sce00051
YCR107W	sce00650
YCR107W	sce01100
YDL003W	sce04111
YDL004W	sce00190
YDL004W	sce01100
YDL007W	sce03050
YDL008W	sce04111
YDL008W	sce04113
YDL008W	sce04120
YDL015C	sce01040
YDL017W	sce04111
YDL017W	sce04113
YDL021W	sce00010
YDL021W	sce01100
YDL022W	sce00564
YDL024C	sce00740
YDL028C	sce04111
YDL030W	sce03040
YDL035C	sce04113
YDL037C	sce00500
YDL037C	sce01100
YDL045C	sce00740
YDL045C	sce01100
YDL052C	sce00561
YDL052C	sce00564
YDL052C	sce01100
YDL055C	sce00051
YDL055C	sce00520
YDL055C	sce01100
YDL056W	sce04111
YDL059C	sce03440
YDL061C	sce03010
YDL064W	sce04120
YDL065C	sce04146
YDL066W	sce00020
YDL066W	sce00480
YDL066W	sce01100
YDL066W	sce04146
YDL067C	sce00190
YDL067C	sce01100
YDL075W	sce03010
YDL078C	sce00020
YDL078C	sce00620
YDL078C	sce00630
YDL078C	sce01100
YDL080C	sce00010
YDL080C	sce01100
YDL081C	sce03010
YDL082W	sce03010
YDL083C	sce03010
YDL084W	sce03040
YDL085W	sce00190
YDL086W	sce01100
YDL092W	sce03060
YDL093W	sce00514
YDL095W	sce00514
YDL097C	sce03050
YDL098C	sce03040
YDL101C	sce04111
YDL102W	sce00230
YDL102W	sce00240
YDL102W	sce01100
YDL102W	sce03030
YDL102W	sce03410
YDL102W	sce03420
YDL102W	sce03430
YDL102W	sce03440
YDL103C	sce00520
YDL103C	sce01100
YDL106C	sce04111
YDL108W	sce03420
YDL111C	sce03018
YDL127W	sce04111
YDL130W	sce03010
YDL131W	sce00300
YDL131W	sce00620
YDL131W	sce01100
YDL132W	sce04111
YDL132W	sce04120
YDL133C-A	sce03010
YDL134C	sce04111
YDL134C	sce04113
YDL136W	sce03010
YDL138W	sce04113
YDL140C	sce00230
YDL140C	sce00240
YDL140C	sce01100
YDL140C	sce03020
YDL141W	sce00780
YDL141W	sce01100
YDL142C	sce00564
YDL142C	sce01100
YDL147W	sce03050
YDL150W	sce00230
YDL150W	sce00240
YDL150W	sce01100
YDL150W	sce03020
YDL155W	sce04111
YDL155W	sce04113
YDL159W	sce04011
YDL160C	sce03018
YDL164C	sce03030
YDL164C	sce03410
YDL164C	sce03420
YDL164C	sce03430
YDL165W	sce03018
YDL168W	sce00010
YDL168W	sce00071
YDL168W	sce00350
YDL168W	sce00680
YDL168W	sce00980
YDL168W	sce01100
YDL171C	sce00250
YDL171C	sce00910
YDL171C	sce01100
YDL174C	sce00620
YDL175C	sce03018
YDL182W	sce00300
YDL182W	sce00620
YDL182W	sce01100
YDL184C	sce03010
YDL185W	sce00190
YDL185W	sce01100
YDL188C	sce04111
YDL188C	sce04113
YDL190C	sce04120
YDL191W	sce03010
YDL194W	sce04113
YDL205C	sce00860
YDL205C	sce01100
YDL215C	sce00250
YDL215C	sce00330
YDL215C	sce00910
YDL215C	sce01100
YDL226C	sce04144
YDL232W	sce00510
YDL232W	sce01100
YDL235C	sce04011
YDL238C	sce00230
YDL238C	sce01100
YDL243C	sce00051
YDL243C	sce00650
YDL243C	sce01100
YDL245C	sce04113
YDL246C	sce00051
YDL246C	sce01100
YDR001C	sce00500
YDR004W	sce03440
YDR007W	sce00400
YDR007W	sce01100
YDR009W	sce00052
YDR009W	sce00520
YDR009W	sce01100
YDR012W	sce03010
YDR019C	sce00260
YDR019C	sce00670
YDR019C	sce00910
YDR019C	sce01100
YDR023W	sce00970
YDR025W	sce03010
YDR035W	sce00400
YDR035W	sce01100
YDR037W	sce00970
YDR044W	sce00860
YDR044W	sce01100
YDR045C	sce00230
YDR045C	sce00240
YDR045C	sce01100
YDR045C	sce03020
YDR047W	sce00860
YDR050C	sce00010
YDR050C	sce00051
YDR050C	sce00562
YDR050C	sce01100
YDR052C	sce04111
YDR052C	sce04113
YDR054C	sce04120
YDR058C	sce00561
YDR058C	sce01100
YDR059C	sce04120
YDR062W	sce00600
YDR062W	sce01100
YDR064W	sce03010
YDR069C	sce04144
YDR074W	sce00500
YDR076W	sce03440
YDR079C-A	sce03420
YDR086C	sce03060
YDR088C	sce03040
YDR092W	sce04120
YDR097C	sce03430
YDR103W	sce04011
YDR110W	sce04111
YDR111C	sce00250
YDR111C	sce01100
YDR113C	sce04111
YDR113C	sce04113
YDR118W	sce04111
YDR118W	sce04113
YDR118W	sce04120
YDR121W	sce00230
YDR121W	sce00240
YDR121W	sce01100
YDR121W	sce03030
YDR121W	sce03410
YDR121W	sce03420
YDR127W	sce00400
YDR127W	sce01100
YDR142C	sce04146
YDR145W	sce03022
YDR146C	sce04111
YDR147W	sce00564
YDR147W	sce01100
YDR148C	sce00020
YDR148C	sce00310
YDR148C	sce01100
YDR156W	sce00230
YDR156W	sce00240
YDR156W	sce01100
YDR156W	sce03020
YDR158W	sce00260
YDR158W	sce00270
YDR158W	sce00300
YDR158W	sce01100
YDR167W	sce03022
YDR173C	sce00562
YDR177W	sce04120
YDR178W	sce00020
YDR178W	sce00190
YDR178W	sce01100
YDR180W	sce04111
YDR196C	sce00770
YDR196C	sce01100
YDR207C	sce04113
YDR208W	sce00562
YDR208W	sce01100
YDR208W	sce04070
YDR208W	sce04144
YDR217C	sce04111
YDR217C	sce04113
YDR226W	sce00230
YDR226W	sce01100
YDR232W	sce00260
YDR232W	sce00860
YDR232W	sce01100
YDR234W	sce00300
YDR234W	sce01100
YDR236C	sce00740
YDR236C	sce01100
YDR242W	sce00330
YDR242W	sce00360
YDR242W	sce00380
YDR242W	sce00460
YDR243C	sce03040
YDR244W	sce04146
YDR245W	sce00513
YDR245W	sce01100
YDR248C	sce00030
YDR248C	sce01100
YDR256C	sce00380
YDR256C	sce00680
YDR256C	sce01100
YDR256C	sce04146
YDR260C	sce04111
YDR260C	sce04113
YDR260C	sce04120
YDR261C	sce00500
YDR265W	sce04146
YDR268W	sce00380
YDR268W	sce00970
YDR272W	sce00620
YDR280W	sce03018
YDR285W	sce04113
YDR287W	sce00562
YDR287W	sce01100
YDR287W	sce04070
YDR292C	sce03060
YDR294C	sce00600
YDR294C	sce01100
YDR297W	sce00600
YDR297W	sce01100
YDR298C	sce00190
YDR298C	sce01100
YDR300C	sce00330
YDR300C	sce01100
YDR302W	sce00563
YDR302W	sce01100
YDR307W	sce00514
YDR310C	sce04113
YDR311W	sce03022
YDR311W	sce03420
YDR321W	sce00250
YDR321W	sce00460
YDR321W	sce00910
YDR321W	sce01100
YDR325W	sce04111
YDR328C	sce04111
YDR328C	sce04120
YDR329C	sce04146
YDR331W	sce00563
YDR331W	sce01100
YDR341C	sce00970
YDR342C	sce04113
YDR343C	sce04113
YDR345C	sce04113
YDR347W	sce04146
YDR353W	sce00240
YDR354W	sce00400
YDR354W	sce01100
YDR363W-A	sce03050
YDR363W-A	sce03440
YDR364C	sce03040
YDR368W	sce00051
YDR368W	sce00650
YDR368W	sce01100
YDR369C	sce03440
YDR369C	sce03450
YDR377W	sce00190
YDR377W	sce01100
YDR378C	sce03018
YDR378C	sce03040
YDR380W	sce00360
YDR380W	sce01100
YDR381W	sce03040
YDR382W	sce03010
YDR386W	sce03440
YDR390C	sce04120
YDR394W	sce03050
YDR402C	sce00071
YDR402C	sce00380
YDR404C	sce00230
YDR404C	sce00240
YDR404C	sce01100
YDR404C	sce03020
YDR408C	sce00230
YDR408C	sce00670
YDR408C	sce01100
YDR416W	sce03040
YDR418W	sce03010
YDR427W	sce03050
YDR434W	sce00563
YDR434W	sce01100
YDR437W	sce00563
YDR437W	sce01100
YDR439W	sce04113
YDR440W	sce00310
YDR441C	sce00230
YDR441C	sce01100
YDR447C	sce03010
YDR450W	sce03010
YDR451C	sce04111
YDR454C	sce00230
YDR454C	sce01100
YDR457W	sce04120
YDR460W	sce03420
YDR461W	sce04011
YDR465C	sce00340
YDR465C	sce00350
YDR465C	sce00450
YDR468C	sce04130
YDR471W	sce03010
YDR473C	sce03040
YDR477W	sce04113
YDR480W	sce04011
YDR481C	sce00790
YDR481C	sce01100
YDR483W	sce00514
YDR486C	sce04144
YDR487C	sce00740
YDR498C	sce04130
YDR499W	sce04111
YDR500C	sce03010
YDR502C	sce00270
YDR502C	sce00450
YDR502C	sce01100
YDR507C	sce04111
YDR523C	sce04113
YDR529C	sce00190
YDR529C	sce01100
YDR530C	sce00230
YDR531W	sce00770
YDR531W	sce01100
YEL002C	sce00510
YEL002C	sce01100
YEL011W	sce00500
YEL011W	sce01100
YEL012W	sce04120
YEL013W	sce04140
YEL015W	sce03018
YEL021W	sce00240
YEL021W	sce01100
YEL024W	sce00190
YEL024W	sce01100
YEL026W	sce03040
YEL027W	sce00190
YEL027W	sce01100
YEL032W	sce03030
YEL032W	sce04111
YEL032W	sce04113
YEL036C	sce00513
YEL036C	sce01100
YEL037C	sce03420
YEL038W	sce00270
YEL046C	sce00260
YEL046C	sce01100
YEL051W	sce00190
YEL051W	sce01100
YEL054C	sce03010
YEL058W	sce00520
YEL069C	sce04113
YEL070W	sce00051
YER001W	sce00513
YER001W	sce00514
YER001W	sce01100
YER003C	sce00051
YER003C	sce00520
YER003C	sce01100
YER005W	sce00230
YER005W	sce00240
YER012W	sce03050
YER013W	sce03040
YER014W	sce00860
YER014W	sce01100
YER015W	sce00071
YER015W	sce01100
YER015W	sce04146
YER019C-A	sce03060
YER020W	sce04113
YER021W	sce03050
YER023W	sce00330
YER023W	sce01100
YER026C	sce00260
YER026C	sce00564
YER026C	sce01100
YER029C	sce03040
YER043C	sce00270
YER043C	sce00450
YER043C	sce01100
YER052C	sce00260
YER052C	sce00270
YER052C	sce00300
YER052C	sce01100
YER055C	sce00340
YER055C	sce01100
YER056C-A	sce03010
YER061C	sce00061
YER061C	sce01100
YER062C	sce00561
YER062C	sce01100
YER065C	sce00630
YER065C	sce01100
YER068W	sce03018
YER069W	sce00330
YER069W	sce01100
YER070W	sce00230
YER070W	sce00240
YER070W	sce00480
YER070W	sce01100
YER073W	sce00010
YER073W	sce00071
YER073W	sce00280
YER073W	sce00310
YER073W	sce00330
YER073W	sce00340
YER073W	sce00380
YER073W	sce00410
YER073W	sce00561
YER073W	sce00620
YER073W	sce00640
YER073W	sce00650
YER073W	sce00903
YER073W	sce01100
YER074W	sce03010
YER078C	sce00310
YER078C	sce00780
YER078C	sce01100
YER081W	sce00260
YER081W	sce01100
YER086W	sce00260
YER086W	sce00290
YER086W	sce01100
YER087C-B	sce03060
YER087W	sce00970
YER090W	sce00400
YER090W	sce01100
YER091C	sce00270
YER091C	sce01100
YER094C	sce03050
YER095W	sce03440
YER099C	sce00030
YER099C	sce00230
YER099C	sce01100
YER100W	sce04120
YER102W	sce03010
YER103W	sce03040
YER103W	sce04144
YER106W	sce04113
YER111C	sce04011
YER111C	sce04111
YER111C	sce04113
YER112W	sce03018
YER112W	sce03040
YER117W	sce03010
YER118C	sce04011
YER122C	sce04144
YER125W	sce04120
YER125W	sce04144
YER131W	sce03010
YER133W	sce04113
YER141W	sce00190
YER141W	sce00860
YER141W	sce01100
YER142C	sce03410
YER144C	sce04144
YER146W	sce03018
YER146W	sce03040
YER147C	sce04111
YER148W	sce03022
YER154W	sce03060
YER162C	sce03420
YER170W	sce00230
YER170W	sce01100
YER171W	sce03420
YER172C	sce03040
YER173W	sce04111
YER173W	sce04113
YER178W	sce00010
YER178W	sce00020
YER178W	sce00290
YER178W	sce00620
YER178W	sce00650
YER178W	sce01100
YER179W	sce04113
YER183C	sce00670
YER183C	sce01100
YFL007W	sce03050
YFL008W	sce04111
YFL008W	sce04113
YFL009W	sce04111
YFL009W	sce04120
YFL011W	sce04113
YFL017C	sce00520
YFL017W-A	sce03040
YFL018C	sce00010
YFL018C	sce00020
YFL018C	sce00260
YFL018C	sce00280
YFL018C	sce00620
YFL018C	sce01100
YFL022C	sce00970
YFL025C	sce00563
YFL025C	sce01100
YFL026W	sce04011
YFL028C	sce03018
YFL029C	sce04111
YFL033C	sce04113
YFL034C-A	sce03010
YFL044C	sce00903
YFL044C	sce01040
YFL045C	sce00051
YFL045C	sce00520
YFL045C	sce01100
YFL053W	sce00561
YFL053W	sce01100
YFL056C	sce00051
YFL056C	sce00650
YFL056C	sce01100
YFL060C	sce00750
YFR004W	sce03050
YFR005C	sce03040
YFR015C	sce00500
YFR019W	sce00562
YFR019W	sce04070
YFR025C	sce00340
YFR025C	sce01100
YFR028C	sce04111
YFR028C	sce04113
YFR030W	sce00920
YFR030W	sce01100
YFR031C	sce04111
YFR031C-A	sce03010
YFR032C-A	sce03010
YFR033C	sce00190
YFR033C	sce01100
YFR034C	sce04111
YFR036W	sce04111
YFR036W	sce04113
YFR036W	sce04120
YFR047C	sce00760
YFR047C	sce01100
YFR050C	sce03050
YFR052W	sce03050
YFR053C	sce00010
YFR053C	sce00051
YFR053C	sce00052
YFR053C	sce00500
YFR053C	sce00520
YFR053C	sce01100
YFR055W	sce00270
YFR055W	sce00450
YFR055W	sce00910
YFR055W	sce00920
YFR055W	sce01100
YGL001C	sce00100
YGL001C	sce01100
YGL003C	sce04111
YGL003C	sce04120
YGL008C	sce00190
YGL009C	sce00290
YGL011C	sce03050
YGL012W	sce00100
YGL012W	sce01100
YGL022W	sce00510
YGL022W	sce01100
YGL026C	sce00260
YGL026C	sce00400
YGL026C	sce01100
YGL027C	sce00510
YGL027C	sce01100
YGL030W	sce03010
YGL031C	sce03010
YGL037C	sce00760
YGL037C	sce01100
YGL038C	sce00513
YGL038C	sce01100
YGL040C	sce00860
YGL040C	sce01100
YGL047W	sce00510
YGL047W	sce01100
YGL048C	sce03050
YGL055W	sce01040
YGL058W	sce04120
YGL062W	sce00020
YGL062W	sce00620
YGL062W	sce01100
YGL063W	sce00240
YGL065C	sce00510
YGL065C	sce01100
YGL070C	sce00230
YGL070C	sce00240
YGL070C	sce01100
YGL070C	sce03020
YGL076C	sce03010
YGL086W	sce04111
YGL086W	sce04113
YGL089C	sce04011
YGL090W	sce03450
YGL098W	sce04130
YGL103W	sce03010
YGL112C	sce03022
YGL116W	sce04111
YGL116W	sce04113
YGL116W	sce04120
YGL120C	sce03040
YGL123W	sce03010
YGL125W	sce00670
YGL125W	sce00680
YGL125W	sce01100
YGL135W	sce03010
YGL141W	sce04120
YGL142C	sce00563
YGL142C	sce01100
YGL147C	sce03010
YGL148W	sce00400
YGL148W	sce01100
YGL153W	sce04146
YGL154C	sce00300
YGL154C	sce00310
YGL154C	sce01100
YGL156W	sce00511
YGL163C	sce03440
YGL173C	sce03018
YGL180W	sce04140
YGL184C	sce00270
YGL184C	sce00450
YGL184C	sce00910
YGL184C	sce00920
YGL184C	sce01100
YGL187C	sce00190
YGL187C	sce01100
YGL189C	sce03010
YGL190C	sce04111
YGL191W	sce00190
YGL191W	sce01100
YGL201C	sce03030
YGL201C	sce04111
YGL201C	sce04113
YGL202W	sce00270
YGL202W	sce00300
YGL202W	sce00350
YGL202W	sce00360
YGL202W	sce00400
YGL202W	sce01100
YGL205W	sce00071
YGL205W	sce00592
YGL205W	sce01040
YGL205W	sce01100
YGL205W	sce04146
YGL206C	sce04144
YGL212W	sce04130
YGL213C	sce03018
YGL226C-A	sce00510
YGL226C-A	sce01100
YGL234W	sce00230
YGL234W	sce01100
YGL240W	sce04111
YGL240W	sce04113
YGL240W	sce04120
YGL245W	sce00860
YGL245W	sce00970
YGL245W	sce01100
YGL248W	sce00230
YGL253W	sce00010
YGL253W	sce00051
YGL253W	sce00052
YGL253W	sce00500
YGL253W	sce00520
YGL253W	sce01100
YGL256W	sce00010
YGL256W	sce00071
YGL256W	sce00350
YGL256W	sce00980
YGL256W	sce01100
YGL257C	sce00514
YGR003W	sce04120
YGR005C	sce03022
YGR006W	sce03040
YGR007W	sce00564
YGR007W	sce01100
YGR009C	sce04130
YGR010W	sce00760
YGR010W	sce01100
YGR012W	sce00270
YGR012W	sce00450
YGR012W	sce00920
YGR012W	sce01100
YGR019W	sce00250
YGR019W	sce00280
YGR019W	sce00410
YGR019W	sce00640
YGR019W	sce00650
YGR019W	sce01100
YGR020C	sce00190
YGR020C	sce01100
YGR027C	sce03010
YGR032W	sce00500
YGR032W	sce04011
YGR034W	sce03010
YGR036C	sce00510
YGR040W	sce04011
YGR043C	sce00030
YGR043C	sce01100
YGR044C	sce04113
YGR059W	sce04113
YGR060W	sce00100
YGR060W	sce01100
YGR061C	sce00230
YGR061C	sce01100
YGR074W	sce03040
YGR075C	sce03040
YGR085C	sce03010
YGR087C	sce00010
YGR087C	sce01100
YGR088W	sce00380
YGR088W	sce00680
YGR088W	sce01100
YGR088W	sce04011
YGR088W	sce04146
YGR091W	sce03040
YGR092W	sce04111
YGR094W	sce00290
YGR094W	sce00970
YGR095C	sce03018
YGR098C	sce04111
YGR098C	sce04113
YGR108W	sce04111
YGR108W	sce04113
YGR109C	sce04111
YGR109C	sce04113
YGR110W	sce00564
YGR113W	sce04111
YGR118W	sce03010
YGR124W	sce00250
YGR124W	sce00910
YGR124W	sce01100
YGR135W	sce03050
YGR148C	sce03010
YGR155W	sce00260
YGR155W	sce00270
YGR155W	sce00450
YGR155W	sce01100
YGR157W	sce00564
YGR157W	sce01100
YGR158C	sce03018
YGR170W	sce00564
YGR170W	sce01100
YGR171C	sce00450
YGR171C	sce00970
YGR175C	sce00100
YGR175C	sce01100
YGR180C	sce00230
YGR180C	sce00240
YGR180C	sce01100
YGR183C	sce00190
YGR183C	sce01100
YGR185C	sce00970
YGR186W	sce03022
YGR188C	sce04111
YGR188C	sce04113
YGR192C	sce00010
YGR192C	sce01100
YGR194C	sce00040
YGR194C	sce01100
YGR195W	sce03018
YGR199W	sce00514
YGR202C	sce00564
YGR202C	sce01100
YGR204W	sce00630
YGR204W	sce00670
YGR204W	sce01100
YGR208W	sce00260
YGR208W	sce01100
YGR214W	sce03010
YGR216C	sce00563
YGR216C	sce01100
YGR225W	sce04113
YGR227W	sce00510
YGR227W	sce01100
YGR233C	sce04111
YGR240C	sce00010
YGR240C	sce00030
YGR240C	sce00051
YGR240C	sce00052
YGR240C	sce01100
YGR244C	sce00020
YGR244C	sce00640
YGR244C	sce01100
YGR248W	sce00030
YGR248W	sce01100
YGR253C	sce03050
YGR254W	sce00010
YGR254W	sce01100
YGR254W	sce03018
YGR255C	sce00130
YGR255C	sce01100
YGR256W	sce00030
YGR256W	sce00480
YGR256W	sce01100
YGR258C	sce03420
YGR264C	sce00450
YGR264C	sce00970
YGR267C	sce00790
YGR267C	sce01100
YGR274C	sce03022
YGR282C	sce00500
YGR286C	sce00780
YGR286C	sce01100
YGR287C	sce00052
YGR287C	sce00500
YGR287C	sce01100
YGR292W	sce00052
YGR292W	sce00500
YGR292W	sce01100
YHL001W	sce03010
YHL002W	sce04144
YHL003C	sce00600
YHL003C	sce01100
YHL004W	sce03010
YHL007C	sce04011
YHL011C	sce00030
YHL011C	sce00230
YHL011C	sce01100
YHL012W	sce00040
YHL012W	sce00052
YHL012W	sce00500
YHL012W	sce00520
YHL012W	sce01100
YHL015W	sce03010
YHL022C	sce04113
YHL031C	sce04130
YHL032C	sce00561
YHL032C	sce01100
YHL033C	sce03010
YHR001W-A	sce00190
YHR001W-A	sce01100
YHR005C	sce04011
YHR007C	sce00100
YHR007C	sce01100
YHR008C	sce04146
YHR010W	sce03010
YHR011W	sce00970
YHR018C	sce00250
YHR018C	sce00330
YHR018C	sce01100
YHR019C	sce00970
YHR020W	sce00970
YHR021C	sce03010
YHR025W	sce00260
YHR025W	sce01100
YHR026W	sce00190
YHR026W	sce01100
YHR027C	sce03050
YHR030C	sce04011
YHR037W	sce00250
YHR037W	sce00330
YHR037W	sce01100
YHR039C-A	sce00190
YHR039C-A	sce01100
YHR046C	sce00562
YHR046C	sce01100
YHR046C	sce04070
YHR051W	sce00190
YHR051W	sce01100
YHR063C	sce00770
YHR063C	sce01100
YHR069C	sce03018
YHR072W	sce00100
YHR072W	sce01100
YHR074W	sce00760
YHR074W	sce01100
YHR081W	sce03018
YHR084W	sce04011
YHR091C	sce00970
YHR092C	sce04113
YHR094C	sce04113
YHR096C	sce04113
YHR104W	sce00040
YHR104W	sce00051
YHR104W	sce00052
YHR104W	sce00561
YHR104W	sce00620
YHR104W	sce00650
YHR104W	sce01100
YHR106W	sce00240
YHR118C	sce04111
YHR118C	sce04113
YHR119W	sce00310
YHR123W	sce00564
YHR123W	sce00565
YHR123W	sce01100
YHR124W	sce04113
YHR128W	sce00240
YHR128W	sce01100
YHR137W	sce00270
YHR137W	sce00350
YHR137W	sce00360
YHR137W	sce00400
YHR137W	sce01100
YHR141C	sce03010
YHR143W-A	sce00230
YHR143W-A	sce00240
YHR143W-A	sce01100
YHR143W-A	sce03020
YHR144C	sce00240
YHR144C	sce01100
YHR152W	sce04111
YHR152W	sce04113
YHR163W	sce00030
YHR163W	sce01100
YHR164C	sce03030
YHR165C	sce03040
YHR166C	sce04111
YHR166C	sce04113
YHR166C	sce04120
YHR171W	sce04140
YHR174W	sce00010
YHR174W	sce01100
YHR174W	sce03018
YHR183W	sce00030
YHR183W	sce00480
YHR183W	sce01100
YHR184W	sce04113
YHR188C	sce00563
YHR188C	sce01100
YHR190W	sce00100
YHR190W	sce01100
YHR200W	sce03050
YHR201C	sce00230
YHR203C	sce03010
YHR208W	sce00280
YHR208W	sce00290
YHR208W	sce00770
YHR208W	sce01100
YHR215W	sce00740
YHR216W	sce00230
YHR216W	sce01100
YIL004C	sce04130
YIL009W	sce00071
YIL009W	sce01100
YIL009W	sce04146
YIL014W	sce00514
YIL018W	sce03010
YIL020C	sce00340
YIL020C	sce01100
YIL021W	sce00230
YIL021W	sce00240
YIL021W	sce01100
YIL021W	sce03020
YIL026C	sce04111
YIL026C	sce04113
YIL038C	sce03018
YIL043C	sce00520
YIL044C	sce04144
YIL046W	sce04111
YIL046W	sce04120
YIL052C	sce03010
YIL053W	sce00561
YIL053W	sce01100
YIL066C	sce00230
YIL066C	sce00240
YIL066C	sce00480
YIL066C	sce01100
YIL069C	sce03010
YIL072W	sce04113
YIL074C	sce00260
YIL074C	sce01100
YIL075C	sce03050
YIL078W	sce00970
YIL079C	sce03018
YIL094C	sce00300
YIL094C	sce01100
YIL099W	sce00500
YIL099W	sce01100
YIL106W	sce04111
YIL107C	sce00051
YIL111W	sce00190
YIL111W	sce01100
YIL116W	sce00340
YIL116W	sce00350
YIL116W	sce00360
YIL116W	sce00400
YIL116W	sce01100
YIL124W	sce00564
YIL124W	sce00565
YIL124W	sce01100
YIL125W	sce00020
YIL125W	sce00310
YIL125W	sce00380
YIL125W	sce01100
YIL133C	sce03010
YIL139C	sce01100
YIL143C	sce03420
YIL145C	sce00410
YIL145C	sce00770
YIL145C	sce01100
YIL147C	sce04011
YIL148W	sce03010
YIL155C	sce00564
YIL160C	sce00071
YIL160C	sce00280
YIL160C	sce00592
YIL160C	sce01100
YIL162W	sce00052
YIL162W	sce00500
YIL162W	sce01100
YIL172C	sce00052
YIL172C	sce00500
YIL172C	sce01100
YIR008C	sce00230
YIR008C	sce00240
YIR008C	sce01100
YIR008C	sce03030
YIR019C	sce00500
YIR019C	sce01100
YIR022W	sce03060
YIR025W	sce04113
YIR027C	sce00230
YIR027C	sce01100
YIR029W	sce00230
YIR029W	sce01100
YIR031C	sce00620
YIR031C	sce00630
YIR031C	sce01100
YIR032C	sce00230
YIR032C	sce01100
YIR034C	sce00300
YIR034C	sce00310
YIR034C	sce01100
YIR037W	sce00480
YIR037W	sce00590
YJL001W	sce03050
YJL002C	sce00510
YJL002C	sce01100
YJL005W	sce00230
YJL005W	sce04113
YJL013C	sce04111
YJL026W	sce00230
YJL026W	sce00240
YJL026W	sce00480
YJL026W	sce01100
YJL030W	sce04111
YJL030W	sce04113
YJL034W	sce03060
YJL045W	sce00020
YJL045W	sce00190
YJL045W	sce01100
YJL046W	sce00785
YJL046W	sce01100
YJL050W	sce03018
YJL052W	sce00010
YJL052W	sce01100
YJL060W	sce00300
YJL068C	sce00680
YJL074C	sce04111
YJL074C	sce04113
YJL076W	sce04111
YJL088W	sce00330
YJL088W	sce01100
YJL091C	sce00563
YJL091C	sce01100
YJL092W	sce03420
YJL092W	sce03430
YJL095W	sce04011
YJL097W	sce01040
YJL101C	sce00480
YJL101C	sce01100
YJL106W	sce04113
YJL121C	sce00030
YJL121C	sce00040
YJL121C	sce01100
YJL124C	sce03018
YJL128C	sce04011
YJL130C	sce00240
YJL130C	sce00250
YJL130C	sce01100
YJL134W	sce00600
YJL136C	sce03010
YJL140W	sce00230
YJL140W	sce00240
YJL140W	sce01100
YJL140W	sce03020
YJL148W	sce00230
YJL148W	sce00240
YJL148W	sce01100
YJL148W	sce03020
YJL153C	sce00562
YJL153C	sce01100
YJL155C	sce00051
YJL157C	sce04011
YJL157C	sce04111
YJL164C	sce04113
YJL166W	sce00190
YJL166W	sce01100
YJL167W	sce00900
YJL167W	sce01100
YJL168C	sce00310
YJL177W	sce03010
YJL183W	sce00513
YJL183W	sce01100
YJL186W	sce00513
YJL186W	sce01100
YJL187C	sce04111
YJL187C	sce04113
YJL189W	sce03010
YJL190C	sce03010
YJL191W	sce03010
YJL194W	sce04111
YJL194W	sce04113
YJL196C	sce01040
YJL200C	sce00020
YJL200C	sce00630
YJL200C	sce01100
YJL210W	sce04146
YJL214W	sce04113
YJL216C	sce00052
YJL216C	sce00500
YJL216C	sce01100
YJL218W	sce00350
YJL218W	sce00360
YJL218W	sce00903
YJL219W	sce04113
YJL221C	sce00052
YJL221C	sce00500
YJL221C	sce01100
YJR006W	sce00230
YJR006W	sce00240
YJR006W	sce01100
YJR006W	sce03030
YJR006W	sce03410
YJR006W	sce03420
YJR006W	sce03430
YJR006W	sce03440
YJR009C	sce00010
YJR009C	sce01100
YJR010C-A	sce00310
YJR010C-A	sce00780
YJR010C-A	sce01100
YJR010W	sce00230
YJR010W	sce00450
YJR010W	sce00920
YJR010W	sce01100
YJR013W	sce00563
YJR013W	sce01100
YJR016C	sce00290
YJR016C	sce00770
YJR016C	sce01100
YJR019C	sce01040
YJR022W	sce03018
YJR022W	sce03040
YJR024C	sce00270
YJR024C	sce01100
YJR025C	sce00380
YJR025C	sce01100
YJR035W	sce03420
YJR043C	sce00230
YJR043C	sce00240
YJR043C	sce01100
YJR043C	sce03030
YJR043C	sce03410
YJR043C	sce03420
YJR043C	sce03430
YJR043C	sce03440
YJR045C	sce03018
YJR046W	sce04111
YJR046W	sce04113
YJR050W	sce03040
YJR053W	sce04111
YJR057W	sce00240
YJR057W	sce01100
YJR058C	sce04144
YJR063W	sce00230
YJR063W	sce00240
YJR063W	sce01100
YJR063W	sce03020
YJR068W	sce03030
YJR068W	sce03420
YJR068W	sce03430
YJR075W	sce00513
YJR075W	sce01100
YJR078W	sce00380
YJR078W	sce01100
YJR086W	sce04011
YJR090C	sce04111
YJR090C	sce04120
YJR094C	sce04113
YJR094W-A	sce03010
YJR101W	sce04146
YJR102C	sce04144
YJR103W	sce00240
YJR103W	sce01100
YJR104C	sce04146
YJR105W	sce00230
YJR105W	sce01100
YJR109C	sce00240
YJR109C	sce00250
YJR109C	sce01100
YJR113C	sce03010
YJR121W	sce00190
YJR121W	sce01100
YJR123W	sce03010
YJR130C	sce00270
YJR130C	sce00450
YJR130C	sce00920
YJR130C	sce01100
YJR131W	sce00510
YJR131W	sce00513
YJR131W	sce01100
YJR139C	sce00260
YJR139C	sce00270
YJR139C	sce00300
YJR139C	sce01100
YJR143C	sce00514
YJR145C	sce03010
YJR148W	sce00280
YJR148W	sce00290
YJR148W	sce00770
YJR148W	sce01100
YJR153W	sce00040
YJR153W	sce00500
YJR153W	sce01100
YJR155W	sce00051
YJR155W	sce00650
YJR155W	sce01100
YJR158W	sce04113
YJR159W	sce00051
YJR159W	sce01100
YKL001C	sce00230
YKL001C	sce00450
YKL001C	sce00920
YKL002W	sce04144
YKL006C-A	sce04130
YKL006W	sce03010
YKL008C	sce00600
YKL008C	sce01100
YKL010C	sce04120
YKL012W	sce03040
YKL016C	sce00190
YKL016C	sce01100
YKL022C	sce04111
YKL022C	sce04113
YKL022C	sce04120
YKL024C	sce00240
YKL024C	sce01100
YKL026C	sce00480
YKL026C	sce00590
YKL028W	sce03022
YKL029C	sce00620
YKL035W	sce00040
YKL035W	sce00052
YKL035W	sce00500
YKL035W	sce00520
YKL035W	sce01100
YKL041W	sce04144
YKL045W	sce00230
YKL045W	sce00240
YKL045W	sce01100
YKL045W	sce03030
YKL058W	sce03022
YKL060C	sce00010
YKL060C	sce00030
YKL060C	sce00051
YKL060C	sce01100
YKL062W	sce04011
YKL062W	sce04113
YKL067W	sce00230
YKL067W	sce00240
YKL067W	sce01100
YKL080W	sce00190
YKL080W	sce01100
YKL085W	sce00020
YKL085W	sce00620
YKL085W	sce00630
YKL085W	sce01100
YKL087C	sce00860
YKL101W	sce04111
YKL104C	sce00250
YKL104C	sce00520
YKL104C	sce01100
YKL106W	sce00250
YKL106W	sce00270
YKL106W	sce00330
YKL106W	sce00350
YKL106W	sce00360
YKL106W	sce00400
YKL106W	sce01100
YKL113C	sce03030
YKL113C	sce03410
YKL113C	sce03450
YKL114C	sce03410
YKL127W	sce00010
YKL127W	sce00030
YKL127W	sce00052
YKL127W	sce00500
YKL127W	sce00520
YKL127W	sce01100
YKL132C	sce00790
YKL132C	sce01100
YKL141W	sce00020
YKL141W	sce00190
YKL141W	sce01100
YKL144C	sce00230
YKL144C	sce00240
YKL144C	sce01100
YKL144C	sce03020
YKL145W	sce03050
YKL148C	sce00020
YKL148C	sce00190
YKL148C	sce01100
YKL150W	sce00520
YKL152C	sce00010
YKL152C	sce01100
YKL154W	sce03060
YKL156W	sce03010
YKL165C	sce00563
YKL165C	sce01100
YKL166C	sce04113
YKL173W	sce03040
YKL178C	sce04011
YKL180W	sce03010
YKL181W	sce00030
YKL181W	sce00230
YKL181W	sce01100
YKL182W	sce00061
YKL182W	sce01100
YKL184W	sce00330
YKL184W	sce00480
YKL184W	sce01100
YKL192C	sce00190
YKL192C	sce01100
YKL194C	sce00970
YKL196C	sce04130
YKL197C	sce04146
YKL203C	sce04113
YKL210W	sce04120
YKL211C	sce00400
YKL216W	sce00240
YKL216W	sce01100
YKR002W	sce03018
YKR009C	sce00051
YKR009C	sce00650
YKR009C	sce00903
YKR009C	sce01100
YKR031C	sce00564
YKR031C	sce00565
YKR031C	sce01100
YKR031C	sce04144
YKR035W-A	sce04144
YKR053C	sce00600
YKR057W	sce03010
YKR062W	sce03022
YKR067W	sce00561
YKR067W	sce00564
YKR067W	sce01100
YKR069W	sce00860
YKR069W	sce01100
YKR080W	sce00670
YKR080W	sce01100
YKR086W	sce03040
YKR094C	sce03010
YKR095W	sce04011
YKR097W	sce00010
YKR097W	sce00020
YKR097W	sce00620
YKR097W	sce01100
YLL001W	sce04144
YLL004W	sce04111
YLL004W	sce04113
YLL009C	sce00190
YLL009C	sce01100
YLL018C	sce00970
YLL024C	sce03040
YLL024C	sce04144
YLL031C	sce00563
YLL031C	sce01100
YLL036C	sce03040
YLL036C	sce04120
YLL041C	sce00020
YLL041C	sce00190
YLL041C	sce01100
YLL042C	sce04140
YLL045C	sce03010
YLR005W	sce03022
YLR005W	sce03420
YLR006C	sce04011
YLR009W	sce03010
YLR017W	sce00270
YLR017W	sce01100
YLR025W	sce04144
YLR026C	sce04130
YLR027C	sce00250
YLR027C	sce00270
YLR027C	sce00330
YLR027C	sce00350
YLR027C	sce00360
YLR027C	sce00400
YLR027C	sce01100
YLR028C	sce00230
YLR028C	sce00670
YLR028C	sce01100
YLR029C	sce03010
YLR038C	sce00190
YLR038C	sce01100
YLR044C	sce00010
YLR044C	sce01100
YLR048W	sce03010
YLR056W	sce00100
YLR056W	sce01100
YLR058C	sce00260
YLR058C	sce00460
YLR058C	sce00670
YLR058C	sce00680
YLR058C	sce01100
YLR060W	sce00970
YLR061W	sce03010
YLR066W	sce03060
YLR070C	sce00040
YLR070C	sce01100
YLR075W	sce03010
YLR078C	sce04130
YLR079W	sce04111
YLR079W	sce04113
YLR081W	sce04113
YLR086W	sce04111
YLR088W	sce00563
YLR088W	sce01100
YLR089C	sce00250
YLR089C	sce01100
YLR100W	sce00100
YLR100W	sce01100
YLR102C	sce04111
YLR102C	sce04113
YLR102C	sce04120
YLR103C	sce04111
YLR103C	sce04113
YLR113W	sce04011
YLR117C	sce03040
YLR127C	sce04111
YLR127C	sce04113
YLR127C	sce04120
YLR133W	sce00564
YLR133W	sce01100
YLR134W	sce00380
YLR134W	sce01100
YLR142W	sce00330
YLR142W	sce01100
YLR146C	sce00270
YLR146C	sce00330
YLR146C	sce00410
YLR146C	sce00480
YLR146C	sce01100
YLR147C	sce03040
YLR153C	sce00010
YLR153C	sce00620
YLR153C	sce00640
YLR153C	sce01100
YLR155C	sce00250
YLR155C	sce00460
YLR155C	sce00910
YLR155C	sce01100
YLR157C	sce00250
YLR157C	sce00460
YLR157C	sce00910
YLR157C	sce01100
YLR158C	sce00250
YLR158C	sce00460
YLR158C	sce00910
YLR158C	sce01100
YLR160C	sce00250
YLR160C	sce00460
YLR160C	sce00910
YLR160C	sce01100
YLR164W	sce00020
YLR164W	sce00190
YLR164W	sce01100
YLR167W	sce03010
YLR174W	sce00020
YLR174W	sce00480
YLR174W	sce01100
YLR174W	sce04146
YLR176C	sce04111
YLR180W	sce00270
YLR180W	sce00450
YLR180W	sce01100
YLR181C	sce04144
YLR182W	sce04011
YLR182W	sce04111
YLR182W	sce04113
YLR185W	sce03010
YLR187W	sce03018
YLR191W	sce04146
YLR209C	sce00230
YLR209C	sce00240
YLR209C	sce00760
YLR209C	sce01100
YLR210W	sce04111
YLR210W	sce04113
YLR229C	sce04011
YLR229C	sce04144
YLR231C	sce00380
YLR231C	sce01100
YLR234W	sce03440
YLR239C	sce00785
YLR239C	sce01100
YLR240W	sce00562
YLR240W	sce01100
YLR240W	sce04070
YLR240W	sce04140
YLR245C	sce00240
YLR245C	sce01100
YLR251W	sce04146
YLR258W	sce00500
YLR259C	sce03018
YLR260W	sce00600
YLR260W	sce01100
YLR263W	sce04113
YLR264W	sce03010
YLR265C	sce03450
YLR268W	sce04130
YLR270W	sce03018
YLR272C	sce04111
YLR274W	sce03030
YLR274W	sce04111
YLR274W	sce04113
YLR275W	sce03040
YLR286C	sce00520
YLR287C-A	sce03010
YLR288C	sce04111
YLR288C	sce04113
YLR295C	sce00190
YLR295C	sce01100
YLR299W	sce00430
YLR299W	sce00450
YLR299W	sce00460
YLR299W	sce00480
YLR299W	sce00590
YLR299W	sce01100
YLR300W	sce00500
YLR303W	sce00270
YLR303W	sce00450
YLR303W	sce00920
YLR303W	sce01100
YLR304C	sce00020
YLR304C	sce00630
YLR304C	sce01100
YLR305C	sce00562
YLR305C	sce01100
YLR305C	sce04070
YLR306W	sce04120
YLR307W	sce00520
YLR308W	sce00520
YLR325C	sce03010
YLR328W	sce00760
YLR328W	sce01100
YLR332W	sce04011
YLR333C	sce03010
YLR340W	sce03010
YLR342W	sce00500
YLR342W	sce04011
YLR344W	sce03010
YLR354C	sce00030
YLR354C	sce01100
YLR355C	sce00290
YLR355C	sce00770
YLR355C	sce01100
YLR359W	sce00230
YLR359W	sce00250
YLR359W	sce01100
YLR362W	sce04011
YLR367W	sce03010
YLR372W	sce01040
YLR377C	sce00010
YLR377C	sce00030
YLR377C	sce00051
YLR377C	sce01100
YLR378C	sce03060
YLR382C	sce00290
YLR382C	sce00970
YLR388W	sce03010
YLR395C	sce00190
YLR395C	sce01100
YLR398C	sce03018
YLR406C	sce03010
YLR417W	sce04144
YLR420W	sce00240
YLR420W	sce01100
YLR421C	sce03050
YLR423C	sce04140
YLR432W	sce00230
YLR432W	sce01100
YLR438C-A	sce03018
YLR438C-A	sce03040
YLR438W	sce00330
YLR438W	sce01100
YLR441C	sce03010
YLR447C	sce00190
YLR447C	sce01100
YLR448W	sce03010
YLR450W	sce00900
YLR450W	sce01100
YLR459W	sce00563
YLR459W	sce01100
YML004C	sce00620
YML004C	sce04011
YML008C	sce00100
YML008C	sce01100
[truncated: 844 more rows]
