# Supplementary material for: GOAL: A software tool for assessing biological significance of genes groups
Source: BMC Bioinformatics. 2010 May 6;11:229. doi: 10.1186/1471-2105-11-229 (PMC2873542; doi:10.1186/1471-2105-11-229)
Supplement: Additional file 1 — GOAL jar file and GOAL user manual (GOAL-1.0.zip). [file 1471-2105-11-229-S1.ZIP › GOAL-1.0/Deployment/Data/tfgeneFiles/TF-Gene-Arabidopsis-thaliana-compiled-from-literature.txt]

UID	LEC1	LEC2	FUS3	ABI3	ABI5	WRI1	SERK	PKL	MYB30
at1g01010	0	0	0	0	0	0	0	0	0
at1g01020	0	0	0	0	0	0	0	0	0
at1g01030	0	0	0	0	0	0	0	0	0
at1g01040	0	0	0	0	0	0	0	0	0
at1g01050	0	0	0	0	0	0	0	0	0
at1g01060	0	0	0	0	0	0	0	0	0
at1g01070	0	0	0	0	0	0	0	0	0
at1g01080	0	0	0	0	0	0	0	0	0
at1g01090	0	0	0	0	0	0	0	0	0
at1g01100	0	0	0	0	0	0	0	0	0
at1g01110	0	0	0	0	0	0	0	0	0
at1g01120	0	0	0	0	0	0	0	0	0
at1g01130	0	0	0	0	0	0	0	0	0
at1g01140	0	0	0	0	0	0	0	0	0
at1g01150	0	0	0	0	0	0	0	0	0
at1g01160	0	0	0	0	0	0	0	0	0
at1g01170	0	0	0	0	0	0	0	0	0
at1g01180	0	0	0	0	0	0	0	0	0
at1g01190	0	0	0	0	0	0	0	0	0
at1g01200	0	0	0	0	0	0	0	0	0
at1g01210	0	0	0	0	0	0	0	0	0
at1g01220	0	0	0	0	0	0	0	0	0
at1g01225	0	0	0	0	0	0	0	0	0
at1g01230	0	0	0	0	0	0	0	0	0
at1g01240	0	0	0	0	0	0	0	0	0
at1g01250	0	0	0	0	0	0	0	0	0
at1g01260	0	0	0	0	0	0	0	0	0
at1g01280	0	0	0	0	0	0	0	0	0
at1g01290	0	0	0	0	0	0	0	0	0
at1g01300	0	0	0	0	0	0	0	0	0
at1g01310	0	0	0	0	0	0	0	0	0
at1g01320	0	0	0	0	0	0	0	0	0
at1g01340	0	0	0	0	0	0	0	0	0
at1g01350	0	0	0	0	0	0	0	0	0
at1g01360	0	0	0	0	0	0	0	0	0
at1g01370	0	0	0	0	0	0	0	0	0
at1g01380	0	1	0	0	0	0	0	0	0
at1g01390	0	1	0	0	0	0	0	0	0
at1g01400	0	0	0	0	0	0	0	0	0
at1g01410	0	0	0	0	0	0	0	0	0
at1g01420	0	0	0	0	0	0	0	0	0
at1g01430	0	0	0	0	0	0	0	0	0
at1g01440	0	0	0	0	0	0	0	0	0
at1g01450	0	0	0	0	0	0	0	0	0
at1g01460	0	0	0	0	0	0	0	0	0
at1g01470	0	0	0	0	0	0	0	0	0
at1g01480	0	0	0	0	0	0	0	0	0
at1g01490	0	0	0	0	0	0	0	0	0
at1g01500	0	0	0	0	0	0	0	0	0
at1g01510	0	0	0	0	0	0	0	0	0
at1g01520	0	0	0	0	0	0	0	0	0
at1g01530	0	0	0	0	0	0	0	0	0
at1g01540	0	0	0	0	0	0	0	0	0
at1g01550	0	0	0	0	0	0	0	0	0
at1g01560	0	0	0	0	0	0	0	0	0
at1g01570	0	0	0	0	0	0	0	0	0
at1g01580	0	0	0	0	0	0	0	0	0
at1g01590	0	0	0	0	0	0	0	0	0
at1g01600	0	0	0	0	0	0	0	0	0
at1g01610	0	0	0	0	0	0	0	0	0
at1g01620	0	0	0	0	0	0	0	0	0
at1g01630	0	0	0	0	0	0	0	0	0
at1g01640	0	0	0	0	0	0	0	0	0
at1g01650	0	0	0	0	0	0	0	0	0
at1g01660	0	0	0	0	0	0	0	0	0
at1g01670	0	0	0	0	0	0	0	0	0
at1g01680	0	0	0	0	0	0	0	0	0
at1g01690	0	0	0	0	0	0	0	0	0
at1g01700	0	0	0	0	0	0	0	0	0
at1g01710	0	0	0	0	0	0	0	0	0
at1g01720	0	1	0	0	0	0	0	0	0
at1g01725	0	0	0	0	0	0	0	0	0
at1g01730	0	0	0	0	0	0	0	0	0
at1g01740	0	0	0	0	0	0	0	0	0
at1g01750	0	0	0	0	0	0	0	0	0
at1g01760	0	0	0	0	0	0	0	0	0
at1g01770	0	0	0	0	0	0	0	0	0
at1g01780	0	0	0	0	0	0	0	0	0
at1g01790	0	0	0	0	0	0	0	0	0
at1g01800	0	0	0	0	0	0	0	0	0
at1g01810	0	0	0	0	0	0	0	0	0
at1g01820	0	0	0	0	0	0	0	0	0
at1g01830	0	0	0	0	0	0	0	0	0
at1g01840	0	0	0	0	0	0	0	0	0
at1g01860	0	0	0	0	0	0	0	0	0
at1g01880	0	0	0	0	0	0	0	0	0
at1g01900	0	0	0	0	0	0	0	0	0
at1g01910	0	0	0	0	0	0	0	0	0
at1g01920	0	0	0	0	0	0	0	0	0
at1g01930	0	0	0	0	0	0	0	0	0
at1g01940	0	0	0	0	0	0	0	0	0
at1g01950	0	0	0	0	0	0	0	0	0
at1g01960	0	0	0	0	0	0	0	0	0
at1g01970	0	0	0	0	0	0	0	0	0
at1g01980	0	0	0	0	0	0	0	0	0
at1g01990	0	0	0	0	0	0	0	0	0
at1g02000	0	0	0	0	0	0	0	0	0
at1g02010	0	0	0	0	0	0	0	0	0
at1g02020	0	0	0	0	0	0	0	0	0
at1g02030	0	0	0	0	0	0	0	0	0
at1g02040	0	0	0	0	0	0	0	0	0
at1g02050	0	0	0	0	0	0	0	0	0
at1g02060	0	0	0	0	0	0	0	0	0
at1g02065	0	0	0	0	0	0	0	0	0
at1g02070	0	0	0	0	0	0	0	0	0
at1g02080	0	0	0	0	0	0	0	0	0
at1g02090	0	0	0	0	0	0	0	0	0
at1g02100	0	0	0	0	0	0	0	0	0
at1g02110	0	0	0	0	0	0	0	0	0
at1g02120	0	0	0	0	0	0	0	0	0
at1g02130	0	0	0	0	0	0	0	0	0
at1g02140	0	0	0	0	0	0	0	0	0
at1g02150	0	0	0	0	0	0	0	0	0
at1g02160	0	0	0	0	0	0	0	0	0
at1g02170	0	0	0	0	0	0	0	0	0
at1g02180	0	0	0	0	0	0	0	0	0
at1g02190	0	0	0	0	0	0	0	0	0
at1g02205	0	0	0	0	0	0	0	0	0
at1g02210	0	0	0	0	0	0	0	0	0
at1g02220	0	0	0	0	0	0	0	0	0
at1g02230	0	0	0	0	0	0	0	0	0
at1g02250	0	0	0	0	0	0	0	0	0
at1g02260	0	0	0	0	0	0	0	0	0
at1g02270	0	0	0	0	0	0	0	0	0
at1g02280	0	0	0	0	0	0	0	0	0
at1g02290	0	0	0	0	0	0	0	0	0
at1g02300	0	0	0	0	0	0	0	0	0
at1g02305	0	0	0	0	0	0	0	0	0
at1g02310	0	0	0	0	0	0	0	0	0
at1g02320	0	0	0	0	0	0	0	0	0
at1g02330	1	0	0	0	0	0	0	0	0
at1g02335	0	0	0	0	0	0	0	0	0
at1g02340	0	0	0	0	0	0	0	0	0
at1g02350	0	0	0	0	0	0	0	0	0
at1g02360	0	0	0	0	0	0	0	0	0
at1g02370	0	0	0	0	0	0	0	0	0
at1g02380	0	0	0	0	0	0	0	0	0
at1g02390	0	1	0	0	0	0	0	0	0
at1g02400	0	0	0	0	0	0	0	0	0
at1g02405	0	0	0	0	0	0	0	0	0
at1g02410	0	0	0	0	0	0	0	0	0
at1g02420	0	0	0	0	0	0	0	0	0
at1g02430	0	0	0	0	0	0	0	0	0
at1g02440	0	0	0	0	0	0	0	0	0
at1g02450	0	0	0	0	0	0	0	0	0
at1g02460	0	1	0	0	0	0	0	0	0
at1g02470	0	0	0	0	0	0	0	0	0
at1g02475	0	0	0	0	0	0	0	0	0
at1g02490	0	0	0	0	0	0	0	0	0
at1g02500	0	0	0	0	0	0	0	0	0
at1g02510	0	0	0	0	0	0	0	0	0
at1g02520	0	0	0	0	0	0	0	0	0
at1g02530	0	0	0	0	0	0	0	0	0
at1g02540	0	0	0	0	0	0	0	0	0
at1g02550	0	0	0	0	0	0	0	0	0
at1g02560	0	0	0	0	0	0	0	0	0
at1g02570	0	0	0	0	0	0	0	0	0
at1g02580	0	0	0	0	0	0	0	0	0
at1g02590	0	0	0	0	0	0	0	0	0
at1g02610	0	0	0	0	0	0	0	0	0
at1g02620	0	0	0	0	0	0	0	0	0
at1g02630	0	0	0	0	0	0	0	0	0
at1g02640	0	0	0	0	0	0	0	0	0
at1g02650	0	0	0	0	0	0	0	0	0
at1g02660	0	0	0	0	0	0	0	0	0
at1g02670	0	0	0	0	0	0	0	0	0
at1g02680	0	0	0	0	0	0	0	0	0
at1g02690	0	0	0	0	0	0	0	0	0
at1g02700	0	0	0	0	0	0	0	0	0
at1g02710	0	0	0	0	0	0	0	0	0
at1g02720	0	0	0	0	0	0	0	0	0
at1g02730	0	0	0	0	0	0	0	0	0
at1g02740	0	0	0	0	0	0	0	0	0
at1g02750	0	0	0	0	0	0	0	0	0
at1g02770	0	0	0	0	0	0	0	0	0
at1g02780	0	0	0	0	0	0	0	0	0
at1g02790	0	0	0	0	0	0	0	0	0
at1g02800	0	0	0	0	0	0	0	0	0
at1g02810	0	0	0	0	0	0	0	0	0
at1g02813	0	0	0	0	0	0	0	0	0
at1g02816	0	0	0	0	0	0	0	0	0
at1g02820	0	0	0	0	0	0	0	0	0
at1g02830	0	0	0	0	0	0	0	0	0
at1g02840	0	0	0	0	0	0	0	0	0
at1g02850	0	0	0	0	0	0	0	0	0
at1g02860	0	0	0	0	0	0	0	0	0
at1g02870	0	0	0	0	0	0	0	0	0
at1g02880	0	0	0	0	0	0	0	0	0
at1g02890	0	0	0	0	0	0	0	0	0
at1g02900	0	0	0	0	0	0	0	0	0
at1g02910	0	0	0	0	0	0	0	0	0
at1g02920	0	0	0	0	0	0	0	0	0
at1g02930	0	0	0	0	0	0	0	0	0
at1g02940	0	0	0	0	0	0	0	0	0
at1g02950	0	0	0	0	0	0	0	0	0
at1g02960	0	0	0	0	0	0	0	0	0
at1g02965	0	0	0	0	0	0	0	0	0
at1g02970	0	0	0	0	0	0	0	0	0
at1g02980	0	0	0	0	0	0	0	0	0
at1g02990	0	0	0	0	0	0	0	0	0
at1g03000	0	0	0	0	0	0	0	0	0
at1g03010	0	0	0	0	0	0	0	0	0
at1g03020	0	0	0	0	0	0	0	0	0
at1g03030	0	0	0	0	0	0	0	0	0
at1g03040	0	0	0	0	0	0	0	0	0
at1g03050	0	0	0	0	0	0	0	0	0
at1g03055	0	0	0	0	0	0	0	0	0
at1g03060	0	0	0	0	0	0	0	0	0
at1g03070	0	0	0	0	0	0	0	0	0
at1g03080	0	0	0	0	0	0	0	0	0
at1g03090	1	0	0	0	0	0	0	0	0
at1g03100	0	0	0	0	0	0	0	0	0
at1g03103	0	0	0	0	0	0	0	0	0
at1g03106	0	0	0	0	0	0	0	0	0
at1g03110	0	0	0	0	0	0	0	0	0
at1g03120	0	0	0	0	0	0	0	0	0
at1g03130	0	0	0	0	0	0	0	0	0
at1g03140	0	0	0	0	0	0	0	0	0
at1g03150	0	0	0	0	0	0	0	0	0
at1g03160	0	0	0	0	0	0	0	0	0
at1g03170	0	0	0	0	0	0	0	0	0
at1g03180	0	1	0	0	0	0	0	0	0
at1g03190	0	0	0	0	0	0	0	0	0
at1g03200	0	0	0	0	0	0	0	0	0
at1g03210	0	0	0	0	0	0	0	0	0
at1g03220	0	0	0	0	0	0	0	0	0
at1g03230	0	0	0	0	0	0	0	0	0
at1g03240	0	0	0	0	0	0	0	0	0
at1g03250	0	0	0	0	0	0	0	0	0
at1g03260	0	0	0	0	0	0	0	0	0
at1g03270	1	1	0	0	0	0	0	0	0
at1g03280	0	0	0	0	0	0	0	0	0
at1g03290	0	0	0	0	0	0	0	0	0
at1g03300	0	0	0	0	0	0	0	0	0
at1g03310	0	0	0	0	0	0	0	0	0
at1g03320	0	0	0	0	0	0	0	0	0
at1g03330	0	0	0	0	0	0	0	0	0
at1g03340	0	0	0	0	0	0	0	0	0
at1g03350	0	0	0	0	0	0	0	0	0
at1g03360	0	0	0	0	0	0	0	0	0
at1g03370	0	0	0	0	0	0	0	0	0
at1g03380	0	0	0	0	0	0	0	0	0
at1g03390	0	0	0	0	0	0	0	0	0
at1g03400	0	0	0	0	0	0	0	0	0
at1g03410	0	0	0	0	0	0	0	0	0
at1g03420	0	1	0	0	0	0	0	0	0
at1g03430	0	0	0	0	0	0	0	0	0
at1g03440	0	0	0	0	0	0	0	0	0
at1g03445	0	0	0	0	0	0	0	0	0
at1g03457	0	0	0	0	0	0	0	0	0
at1g03470	0	0	0	0	0	0	0	0	0
at1g03475	0	0	0	0	0	0	0	0	0
at1g03490	0	0	0	0	0	0	0	0	0
at1g03495	0	0	0	0	0	0	0	0	0
at1g03510	0	0	0	0	0	0	0	0	0
at1g03520	0	0	0	0	0	0	0	0	0
at1g03530	0	0	0	0	0	0	0	0	0
at1g03540	0	0	0	0	0	0	0	0	0
at1g03550	0	0	0	0	0	0	0	0	0
at1g03560	0	1	0	0	0	0	0	0	0
at1g03580	0	0	0	0	0	0	0	0	0
at1g03590	0	0	0	0	0	0	0	0	0
at1g03600	0	0	0	0	0	0	0	0	0
at1g03610	0	0	0	0	0	0	0	0	0
at1g03620	0	0	0	0	0	0	0	0	0
at1g03630	0	0	0	0	0	0	0	0	0
at1g03650	0	0	0	0	0	0	0	0	0
at1g03660	0	0	0	0	0	0	0	0	0
at1g03670	0	0	0	0	0	0	0	0	0
at1g03680	0	0	0	0	0	0	0	0	0
at1g03687	0	0	0	0	0	0	0	0	0
at1g03700	0	1	0	0	0	0	0	0	0
at1g03710	0	0	0	0	0	0	0	0	0
at1g03720	0	0	0	0	0	0	0	0	0
at1g03730	0	0	0	0	0	0	0	0	0
at1g03740	0	0	0	0	0	0	0	0	0
at1g03750	0	0	0	0	0	0	0	0	0
at1g03760	0	0	0	0	0	0	0	0	0
at1g03770	0	0	0	0	0	0	0	0	0
at1g03780	0	0	0	0	0	0	0	0	0
at1g03790	0	0	0	0	0	0	0	0	0
at1g03800	0	0	0	0	0	0	0	0	0
at1g03810	0	0	0	0	0	0	0	0	0
at1g03820	0	0	0	0	0	0	0	0	0
at1g03830	0	0	0	0	0	0	0	0	0
at1g03840	0	0	0	0	0	0	0	0	0
at1g03850	0	0	0	0	0	0	0	0	0
at1g03860	0	0	0	0	0	0	0	0	0
at1g03870	0	0	0	0	0	0	0	0	0
at1g03880	1	0	0	0	0	0	0	0	0
at1g03890	1	0	0	0	0	0	0	0	0
at1g03900	0	0	0	0	0	0	0	0	0
at1g03905	0	0	0	0	0	0	0	0	0
at1g03910	0	0	0	0	0	0	0	0	0
at1g03920	0	0	0	0	0	0	0	0	0
at1g03930	0	0	0	0	0	0	0	0	0
at1g03940	0	0	0	0	0	0	0	0	0
at1g03950	0	0	0	0	0	0	0	0	0
at1g03960	0	0	0	0	0	0	0	0	0
at1g03970	0	0	0	0	0	0	0	0	0
at1g03980	0	0	0	0	0	0	0	0	0
at1g03982	0	0	0	0	0	0	0	0	0
at1g03990	0	0	0	0	0	0	0	0	0
at1g04000	0	0	0	0	0	0	0	0	0
at1g04010	0	0	0	0	0	0	0	0	0
at1g04020	0	0	0	0	0	0	0	0	0
at1g04030	0	0	0	0	0	0	0	0	0
at1g04040	0	0	0	0	0	0	0	0	0
at1g04050	0	1	0	0	0	0	0	0	0
at1g04070	0	0	0	0	0	0	0	0	0
at1g04080	0	0	0	0	0	0	0	0	0
at1g04090	0	0	0	0	0	0	0	0	0
at1g04100	0	0	0	0	0	0	0	0	0
at1g04110	0	0	0	0	0	0	0	0	0
at1g04120	1	0	0	0	0	0	0	0	0
at1g04130	0	0	0	0	0	0	0	0	0
at1g04140	0	0	0	0	0	0	0	0	0
at1g04150	0	0	0	0	0	0	0	0	0
at1g04160	0	0	0	0	0	0	0	0	0
at1g04170	0	0	0	0	0	0	0	0	0
at1g04180	0	0	0	0	0	0	0	0	0
at1g04190	0	0	0	0	0	0	0	0	0
at1g04200	0	0	0	0	0	0	0	0	0
at1g04210	0	0	0	0	0	0	0	0	0
at1g04220	0	0	0	0	0	0	0	0	0
at1g04230	0	0	0	0	0	0	0	0	0
at1g04240	0	0	0	0	0	0	0	0	0
at1g04250	0	0	0	0	0	0	0	0	0
at1g04260	0	0	0	0	0	0	0	0	0
at1g04270	0	0	0	0	0	0	0	0	0
at1g04280	0	0	0	0	0	0	0	0	0
at1g04290	0	0	0	0	0	0	0	0	0
at1g04300	0	0	0	0	0	0	0	0	0
at1g04310	0	1	0	0	0	0	0	0	0
at1g04330	0	0	0	0	0	0	0	0	0
at1g04340	0	0	0	0	0	0	0	0	0
at1g04350	0	0	0	0	0	0	0	0	0
at1g04360	0	0	0	0	0	0	0	0	0
at1g04370	0	0	0	0	0	0	0	0	0
at1g04380	0	0	0	0	0	0	0	0	0
at1g04390	0	0	0	0	0	0	0	0	0
at1g04400	0	0	0	0	0	0	0	0	0
at1g04410	0	0	0	0	0	0	0	0	0
at1g04420	0	0	0	0	0	0	0	0	0
at1g04430	0	0	0	0	0	0	0	0	0
at1g04440	0	0	0	0	0	0	0	0	0
at1g04445	0	0	0	0	0	0	0	0	0
at1g04450	0	0	0	0	0	0	0	0	0
at1g04470	0	0	0	0	0	0	0	0	0
at1g04480	0	0	0	0	0	0	0	0	0
at1g04490	0	0	0	0	0	0	0	0	0
at1g04500	0	0	0	0	0	0	0	0	0
at1g04510	0	0	0	0	0	0	0	0	0
at1g04520	0	0	0	0	0	0	0	0	0
at1g04530	0	0	0	0	0	0	0	0	0
at1g04540	0	0	0	0	0	0	0	0	0
at1g04550	0	0	0	0	0	0	0	0	0
at1g04560	1	0	0	0	0	0	0	0	0
at1g04570	0	0	0	0	0	0	0	0	0
at1g04580	0	0	0	0	0	0	0	0	0
at1g04590	0	0	0	0	0	0	0	0	0
at1g04600	0	0	0	0	0	0	0	0	0
at1g04610	0	0	0	0	0	0	0	0	0
at1g04620	0	0	0	0	0	0	0	0	0
at1g04625	0	0	0	0	0	0	0	0	0
at1g04630	0	0	0	0	0	0	0	0	0
at1g04635	0	0	0	0	0	0	0	0	0
at1g04640	0	0	0	0	0	0	0	0	0
at1g04645	0	0	0	0	0	0	0	0	0
at1g04650	0	1	0	0	0	0	0	0	0
at1g04660	1	0	0	0	0	0	0	0	0
at1g04670	0	0	0	0	0	0	0	0	0
at1g04680	0	0	0	0	0	0	0	0	0
at1g04690	0	0	0	0	0	0	0	0	0
at1g04700	0	0	0	0	0	0	0	0	0
at1g04710	0	0	0	0	0	0	0	0	0
at1g04730	0	0	0	0	0	0	0	0	0
at1g04750	0	0	0	0	0	0	0	0	0
at1g04760	0	0	0	0	0	0	0	0	0
at1g04770	0	0	0	0	0	0	0	0	0
at1g04780	0	0	0	0	0	0	0	0	0
at1g04790	0	0	0	0	0	0	0	0	0
at1g04800	0	0	0	0	0	0	0	0	0
at1g04810	0	0	0	0	0	0	0	0	0
at1g04820	0	0	0	0	0	0	0	0	0
at1g04830	0	0	0	0	0	0	0	0	0
at1g04840	0	0	0	0	0	0	0	0	0
at1g04850	0	0	0	0	0	0	0	0	0
at1g04860	0	0	0	0	0	0	0	0	0
at1g04870	0	0	0	0	0	0	0	0	0
at1g04880	0	0	0	0	0	0	0	0	0
at1g04890	0	0	0	0	0	0	0	0	0
at1g04900	0	0	0	0	0	0	0	0	0
at1g04910	0	0	0	0	0	0	0	0	0
at1g04920	1	0	0	0	0	0	0	0	0
at1g04930	0	0	0	0	0	0	0	0	0
at1g04940	0	0	0	0	0	0	0	0	0
at1g04950	0	0	0	0	0	0	0	0	0
at1g04960	0	0	0	0	0	0	0	0	0
at1g04970	0	0	0	0	0	0	0	0	0
at1g04980	0	0	0	0	0	0	0	0	0
at1g04985	0	0	0	0	0	0	0	0	0
at1g04990	0	0	0	0	0	0	0	0	0
at1g05000	0	0	0	0	0	0	0	0	0
at1g05010	0	0	0	0	0	0	0	0	0
at1g05020	0	0	0	0	0	0	0	0	0
at1g05030	0	0	0	0	0	0	0	0	0
at1g05040	0	0	0	0	0	0	0	0	0
at1g05055	0	0	0	0	0	0	0	0	0
at1g05060	0	0	0	0	0	0	0	0	0
at1g05065	0	0	0	0	0	0	0	0	0
at1g05070	0	0	0	0	0	0	0	0	0
at1g05080	0	0	0	0	0	0	0	0	0
at1g05085	0	0	0	0	0	0	0	0	0
at1g05090	0	0	0	0	0	0	0	0	0
at1g05100	0	0	0	0	0	0	0	0	0
at1g05120	0	0	0	0	0	0	0	0	0
at1g05135	0	0	0	0	0	0	0	0	0
at1g05140	0	0	0	0	0	0	0	0	0
at1g05150	0	0	0	0	0	0	0	0	0
at1g05160	1	0	0	0	0	0	0	0	0
at1g05170	0	0	0	0	0	0	0	0	0
at1g05180	0	0	0	0	0	0	0	0	0
at1g05190	0	0	0	0	0	0	0	0	0
at1g05200	0	0	0	0	0	0	0	0	0
at1g05205	0	0	0	0	0	0	0	0	0
at1g05210	0	0	0	0	0	0	0	0	0
at1g05220	0	0	0	0	0	0	0	0	0
at1g05230	0	0	0	0	0	0	0	0	0
at1g05240	0	0	0	0	0	0	0	0	0
at1g05260	0	0	0	0	0	0	0	0	0
at1g05270	0	0	0	0	0	0	0	0	0
at1g05280	0	0	0	0	0	0	0	0	0
at1g05290	0	0	0	0	0	0	0	0	0
at1g05300	0	0	0	0	0	0	0	0	0
at1g05310	0	0	0	0	0	0	0	0	0
at1g05320	0	0	0	0	0	0	0	0	0
at1g05330	0	0	0	0	0	0	0	0	0
at1g05340	0	0	0	0	0	0	0	0	0
at1g05350	1	0	0	0	0	0	0	0	0
at1g05360	0	0	0	0	0	0	0	0	0
at1g05370	0	0	0	0	0	0	0	0	0
at1g05380	0	0	0	0	0	0	0	0	0
at1g05385	0	0	0	0	0	0	0	0	0
at1g05400	0	0	0	0	0	0	0	0	0
at1g05410	0	0	0	0	0	0	0	0	0
at1g05420	0	0	0	0	0	0	0	0	0
at1g05430	0	0	0	0	0	0	0	0	0
at1g05440	0	0	0	0	0	0	0	0	0
at1g05450	0	0	0	0	0	0	0	0	0
at1g05460	0	0	0	0	0	0	0	0	0
at1g05470	0	0	0	0	0	0	0	0	0
at1g05480	0	0	0	0	0	0	0	0	0
at1g05490	0	0	0	0	0	0	0	0	0
at1g05500	0	0	0	0	0	0	0	0	0
at1g05510	0	0	0	0	0	0	0	0	0
at1g05520	0	0	0	0	0	0	0	0	0
at1g05530	0	0	0	0	0	0	0	0	0
at1g05540	0	0	0	0	0	0	0	0	0
at1g05550	0	0	0	0	0	0	0	0	0
at1g05560	0	0	0	0	0	0	0	0	0
at1g05570	0	0	0	0	0	0	0	0	0
at1g05575	0	0	0	0	0	0	0	0	0
at1g05577	0	0	0	0	0	0	0	0	0
at1g05580	0	0	0	0	0	0	0	0	0
at1g05590	0	0	0	0	0	0	0	0	0
at1g05600	0	0	0	0	0	0	0	0	0
at1g05610	0	0	0	0	0	0	0	0	0
at1g05615	0	0	0	0	0	0	0	0	0
at1g05620	0	0	0	0	0	0	0	0	0
at1g05630	0	0	0	0	0	0	0	0	0
at1g05640	0	0	0	0	0	0	0	0	0
at1g05650	0	0	0	0	0	0	0	0	0
at1g05660	0	0	0	0	0	0	0	0	0
at1g05670	0	0	0	0	0	0	0	0	0
at1g05680	0	0	0	0	0	0	0	0	0
at1g05690	0	0	0	0	0	0	0	0	0
at1g05700	0	0	0	0	0	0	0	0	0
at1g05710	0	0	0	0	0	0	0	0	0
at1g05720	0	0	0	0	0	0	0	0	0
at1g05730	0	0	0	0	0	0	0	0	0
at1g05740	0	0	0	0	0	0	0	0	0
at1g05750	0	0	0	0	0	0	0	0	0
at1g05760	0	0	0	0	0	0	0	0	0
at1g05770	0	0	0	0	0	0	0	0	0
at1g05780	0	0	0	0	0	0	0	0	0
at1g05785	0	0	0	0	0	0	0	0	0
at1g05790	0	0	0	0	0	0	0	0	0
at1g05800	0	0	0	0	0	0	0	0	0
at1g05805	0	0	0	0	0	0	0	0	0
at1g05810	0	0	0	0	0	0	0	0	0
at1g05820	0	0	0	0	0	0	0	0	0
at1g05830	0	0	0	0	0	0	0	0	0
at1g05840	0	0	0	0	0	0	0	0	0
at1g05850	0	0	0	0	0	0	0	0	0
at1g05860	0	0	0	0	0	0	0	0	0
at1g05870	0	0	0	0	0	0	0	0	0
at1g05880	0	0	0	0	0	0	0	0	0
at1g05890	0	0	0	0	0	0	0	0	0
at1g05894	0	0	0	0	0	0	0	0	0
at1g05900	0	0	0	0	0	0	0	0	0
at1g05910	0	1	0	0	0	0	0	0	0
at1g05920	0	0	0	0	0	0	0	0	0
at1g05930	0	0	0	0	0	0	0	0	0
at1g05940	0	0	0	0	0	0	0	0	0
at1g05950	0	0	0	0	0	0	0	0	0
at1g05960	0	0	0	0	0	0	0	0	0
at1g05970	0	0	0	0	0	0	0	0	0
at1g05990	0	0	0	0	0	0	0	0	0
at1g06000	0	0	0	0	0	0	0	0	0
at1g06010	0	0	0	0	0	0	0	0	0
at1g06020	0	0	0	0	0	0	0	0	0
at1g06030	0	0	0	0	0	0	0	0	0
at1g06040	0	0	0	0	0	0	0	0	0
at1g06050	0	0	0	0	0	0	0	0	0
at1g06060	0	0	0	0	0	0	0	0	0
at1g06070	0	0	0	0	0	0	0	0	0
at1g06080	0	0	0	0	0	0	0	0	0
at1g06090	0	0	0	0	0	0	0	0	0
at1g06100	0	0	0	0	0	0	0	0	0
at1g06110	0	0	0	0	0	0	0	0	0
at1g06120	0	0	0	0	0	0	0	0	0
at1g06130	0	0	0	0	0	0	0	0	0
at1g06135	0	0	0	0	0	0	0	0	0
at1g06140	0	0	0	0	0	0	0	0	0
at1g06145	0	0	0	0	0	0	0	0	0
at1g06150	0	0	0	0	0	0	0	0	0
at1g06160	0	0	0	0	0	0	0	0	0
at1g06170	0	0	0	0	0	0	0	0	0
at1g06180	0	0	0	0	0	0	0	0	0
at1g06190	0	0	0	0	0	0	0	0	0
at1g06200	0	0	0	0	0	0	0	0	0
at1g06210	0	0	0	0	0	0	0	0	0
at1g06220	0	0	0	0	0	0	0	0	0
at1g06225	0	0	0	0	0	0	0	0	0
at1g06230	0	0	0	0	0	0	0	0	0
at1g06240	0	0	0	0	0	0	0	0	0
at1g06250	0	0	0	0	0	0	0	0	0
at1g06260	0	0	0	0	0	0	0	0	0
at1g06270	0	0	0	0	0	0	0	0	0
at1g06280	0	0	0	0	0	0	0	0	0
at1g06290	0	0	0	0	0	0	0	0	0
at1g06310	0	0	0	0	0	0	0	0	0
at1g06320	0	0	0	0	0	0	0	0	0
at1g06330	0	0	0	0	0	0	0	0	0
at1g06340	0	0	0	0	0	0	0	0	0
at1g06350	0	0	0	0	0	0	0	0	0
at1g06360	0	0	0	0	0	0	0	0	0
at1g06370	0	0	0	0	0	0	0	0	0
at1g06380	0	0	0	0	0	0	0	0	0
at1g06390	0	0	0	0	0	0	0	0	0
at1g06400	0	0	0	0	0	0	0	0	0
at1g06410	0	0	0	0	0	0	0	0	0
at1g06420	0	0	0	0	0	0	0	0	0
at1g06430	0	0	0	0	0	0	0	0	0
at1g06440	0	0	0	0	0	0	0	0	0
at1g06450	0	0	0	0	0	0	0	0	0
at1g06460	0	0	0	0	0	0	0	0	0
at1g06470	0	0	0	0	0	0	0	0	0
at1g06475	0	0	0	0	0	0	0	0	0
at1g06490	0	0	0	0	0	0	0	0	0
at1g06500	0	0	0	0	0	0	0	0	0
at1g06510	0	0	0	0	0	0	0	0	0
at1g06520	0	1	0	0	0	0	0	0	0
at1g06530	0	0	0	0	0	0	0	0	0
at1g06540	0	0	0	0	0	0	0	0	0
at1g06550	0	0	0	0	0	0	0	0	0
at1g06560	0	0	0	0	0	0	0	0	0
at1g06570	0	0	0	0	0	0	0	0	0
at1g06580	0	0	0	0	0	0	0	0	0
at1g06590	0	0	0	0	0	0	0	0	0
at1g06620	0	0	0	0	0	0	0	0	0
at1g06630	0	0	0	0	0	0	0	0	0
at1g06640	0	0	0	0	0	0	0	0	0
at1g06645	0	0	0	0	0	0	0	0	0
at1g06650	0	0	0	0	0	0	0	0	0
at1g06660	0	0	0	0	0	0	0	0	0
at1g06670	0	0	0	0	0	0	0	0	0
at1g06680	0	0	0	0	0	0	0	0	0
at1g06690	0	0	0	0	0	0	0	0	0
at1g06700	1	0	0	0	0	0	0	0	0
at1g06710	0	0	0	0	0	0	0	0	0
at1g06720	0	0	0	0	0	0	0	0	0
at1g06730	0	0	0	0	0	0	0	0	0
at1g06740	0	0	0	0	0	0	0	0	0
at1g06750	0	0	0	0	0	0	0	0	0
at1g06760	0	0	0	0	0	0	0	0	0
at1g06770	0	0	0	0	0	0	0	0	0
at1g06780	0	0	0	0	0	0	0	0	0
at1g06790	0	0	0	0	0	0	0	0	0
at1g06800	0	0	0	0	0	0	0	0	0
at1g06810	0	0	0	0	0	0	0	0	0
at1g06820	0	0	0	0	0	0	0	0	0
at1g06830	0	0	0	0	0	0	0	0	0
at1g06840	0	0	0	0	0	0	0	0	0
at1g06850	0	0	0	0	0	0	0	0	0
at1g06870	0	0	0	0	0	0	0	0	0
at1g06890	0	0	0	0	0	0	0	0	0
at1g06900	0	0	0	0	0	0	0	0	0
at1g06910	0	0	0	0	0	0	0	0	0
at1g06920	0	0	0	0	0	0	0	0	0
at1g06923	0	0	0	0	0	0	0	0	0
at1g06925	0	0	0	0	0	0	0	0	0
at1g06930	0	0	0	0	0	0	0	0	0
at1g06950	0	0	0	0	0	0	0	0	0
at1g06960	0	0	0	0	0	0	0	0	0
at1g06970	0	0	0	0	0	0	0	0	0
at1g06980	0	0	0	0	0	0	0	0	0
at1g06990	0	0	0	0	0	0	0	0	0
at1g07000	0	1	0	0	0	0	0	0	0
at1g07010	0	0	0	0	0	0	0	0	0
at1g07020	0	0	0	0	0	0	0	0	0
at1g07025	0	0	0	0	0	0	0	0	0
at1g07030	0	0	0	0	0	0	0	0	0
at1g07040	1	0	0	0	0	0	0	0	0
at1g07050	0	0	0	0	0	0	0	0	0
at1g07060	0	0	0	0	0	0	0	0	0
at1g07070	0	0	0	0	0	0	0	0	0
at1g07080	0	0	0	0	0	0	0	0	0
at1g07090	0	0	0	0	0	0	0	0	0
at1g07110	0	0	0	0	0	0	0	0	0
at1g07120	0	0	0	0	0	0	0	0	0
at1g07130	0	0	0	0	0	0	0	0	0
at1g07135	0	0	0	0	0	0	0	0	0
at1g07140	0	0	0	0	0	0	0	0	0
at1g07150	0	0	0	0	0	0	0	0	0
at1g07160	0	0	0	0	0	0	0	0	0
at1g07170	0	0	0	0	0	0	0	0	0
at1g07180	0	0	0	0	0	0	0	0	0
at1g07190	0	0	0	0	0	0	0	0	0
at1g07200	0	0	0	0	0	0	0	0	0
at1g07210	0	0	0	0	0	0	0	0	0
at1g07220	0	0	0	0	0	0	0	0	0
at1g07230	0	0	0	0	0	0	0	0	0
at1g07240	0	0	0	0	0	0	0	0	0
at1g07250	0	0	0	0	0	0	0	0	0
at1g07260	0	1	0	0	0	0	0	0	0
at1g07270	0	0	0	0	0	0	0	0	0
at1g07280	0	0	0	0	0	0	0	0	0
at1g07290	0	0	0	0	0	0	0	0	0
at1g07300	0	0	0	0	0	0	0	0	0
at1g07310	0	0	0	0	0	0	0	0	0
at1g07320	0	0	0	0	0	0	0	0	0
at1g07330	0	0	0	0	0	0	0	0	0
at1g07340	0	0	0	0	0	0	0	0	0
at1g07350	0	0	0	0	0	0	0	0	0
at1g07360	0	0	0	0	0	0	0	0	0
at1g07370	0	0	0	0	0	0	0	0	0
at1g07380	0	0	0	0	0	0	0	0	0
at1g07390	0	0	0	0	0	0	0	0	0
at1g07400	0	0	0	0	0	0	0	0	0
at1g07410	0	0	0	0	0	0	0	0	0
at1g07420	0	0	0	0	0	0	0	0	0
at1g07430	0	1	0	0	0	0	0	0	0
at1g07440	0	0	0	0	0	0	0	0	0
at1g07450	0	0	0	0	0	0	0	0	0
at1g07460	0	0	0	0	0	0	0	0	0
at1g07470	0	0	0	0	0	0	0	0	0
at1g07473	0	0	0	0	0	0	0	0	0
at1g07476	0	0	0	0	0	0	0	0	0
at1g07480	0	0	0	0	0	0	0	0	0
at1g07490	0	0	0	0	0	0	0	0	0
at1g07500	0	0	0	0	0	0	0	0	0
at1g07510	0	0	0	0	0	0	0	0	0
at1g07520	0	0	0	0	0	0	0	0	0
at1g07530	0	0	0	0	0	0	0	0	0
at1g07540	0	0	0	0	0	0	0	0	0
at1g07550	0	0	0	0	0	0	0	0	0
at1g07560	0	0	0	0	0	0	0	0	0
at1g07570	0	0	0	0	0	0	0	0	0
at1g07590	0	0	0	0	0	0	0	0	0
at1g07600	0	0	0	0	0	0	0	0	0
at1g07610	0	0	0	0	0	0	0	0	0
at1g07620	0	0	0	0	0	0	0	0	0
at1g07630	0	0	0	0	0	0	0	0	0
at1g07640	0	0	0	0	0	0	0	0	0
at1g07645	0	0	0	0	0	0	0	0	0
at1g07650	0	0	0	0	0	0	0	0	0
at1g07660	0	0	0	0	0	0	0	0	0
at1g07670	0	0	0	0	0	0	0	0	0
at1g07680	0	0	0	0	0	0	0	0	0
at1g07690	0	0	0	0	0	0	0	0	0
at1g07700	0	0	0	0	0	0	0	0	0
at1g07705	0	0	0	0	0	0	0	0	0
at1g07710	0	0	0	0	0	0	0	0	0
at1g07720	0	0	0	0	0	0	0	0	1
at1g07725	0	0	0	0	0	0	0	0	0
at1g07730	0	0	0	0	0	0	0	0	0
at1g07740	0	0	0	0	0	0	0	0	0
at1g07745	0	0	0	0	0	0	0	0	0
at1g07750	0	0	0	0	0	0	0	0	0
at1g07770	0	0	0	0	0	0	0	0	0
at1g07780	0	0	0	0	0	0	0	0	0
at1g07790	0	0	0	0	0	0	0	0	0
at1g07795	0	0	0	0	0	0	0	0	0
at1g07800	0	0	0	0	0	0	0	0	0
at1g07810	0	0	0	0	0	0	0	0	0
at1g07820	0	0	0	0	0	0	0	0	0
at1g07830	0	0	0	0	0	0	0	0	0
at1g07840	0	0	0	0	0	0	0	0	0
at1g07850	0	0	0	0	0	0	0	0	0
at1g07860	0	0	0	0	0	0	0	0	0
at1g07870	0	0	0	0	0	0	0	0	0
at1g07880	0	0	0	0	0	0	0	0	0
at1g07890	0	0	0	0	0	0	0	0	0
at1g07900	0	0	0	0	0	0	0	0	0
at1g07910	0	0	0	0	0	0	0	0	0
at1g07920	0	0	0	0	0	0	0	0	0
at1g07930	0	0	0	0	0	0	0	0	0
at1g07940	0	0	0	0	0	1	0	0	0
at1g07950	0	0	0	0	0	0	0	0	0
at1g07960	0	0	0	0	0	0	0	0	0
at1g07970	0	0	0	0	0	0	0	0	0
at1g07980	0	0	0	0	0	0	0	0	0
at1g07985	0	0	0	0	0	0	0	0	0
at1g07990	0	0	0	0	0	0	0	0	0
at1g08000	0	0	0	0	0	0	0	0	0
at1g08010	0	0	0	0	0	0	0	0	0
at1g08020	0	0	0	0	0	0	0	0	0
at1g08030	0	1	0	0	0	0	0	0	0
at1g08035	0	0	0	0	0	0	0	0	0
at1g08040	0	0	0	0	0	0	0	0	0
at1g08050	0	0	0	0	0	0	0	0	0
at1g08060	0	0	0	0	0	0	0	0	0
at1g08065	0	0	0	0	0	0	0	0	0
at1g08070	0	0	0	0	0	0	0	0	0
at1g08080	0	0	0	0	0	0	0	0	0
at1g08090	0	0	0	0	0	0	0	0	0
at1g08100	0	0	0	0	0	0	0	0	0
at1g08105	0	0	0	0	0	0	0	0	0
at1g08110	0	0	0	0	0	0	0	0	0
at1g08120	0	0	0	0	0	0	0	0	0
at1g08125	0	0	0	0	0	0	0	0	0
at1g08130	0	0	0	0	0	0	0	0	0
at1g08135	0	0	0	0	0	0	0	0	0
at1g08140	0	0	0	0	0	0	0	0	0
at1g08150	0	0	0	0	0	0	0	0	0
at1g08160	0	0	0	0	0	0	0	0	0
at1g08170	0	0	0	0	0	0	0	0	0
at1g08180	0	0	0	0	0	0	0	0	0
at1g08190	0	0	0	0	0	0	0	0	0
at1g08200	0	0	0	0	0	0	0	0	0
at1g08210	0	0	0	0	0	0	0	0	0
at1g08220	0	0	0	0	0	0	0	0	0
at1g08230	0	0	0	0	0	0	0	0	0
at1g08233	0	0	0	0	0	0	0	0	0
at1g08250	0	0	0	0	0	0	0	0	0
at1g08260	0	0	0	0	0	0	0	0	0
at1g08270	0	0	0	0	0	0	0	0	0
at1g08280	0	0	0	0	0	0	0	0	0
at1g08290	0	0	0	0	0	0	0	0	0
at1g08300	0	0	0	0	0	0	0	0	0
at1g08310	0	0	0	0	0	0	0	0	0
at1g08315	0	0	0	0	0	0	0	0	0
at1g08320	0	0	0	0	0	0	0	0	0
at1g08340	0	0	0	0	0	0	0	0	0
at1g08350	0	0	0	0	0	0	0	0	0
at1g08360	0	0	0	0	0	0	0	0	0
at1g08370	0	0	0	0	0	0	0	0	0
at1g08380	0	0	0	0	0	0	0	0	0
at1g08390	0	0	0	0	0	0	0	0	0
at1g08400	0	0	0	0	0	0	0	0	0
at1g08410	0	1	0	0	0	0	0	0	0
at1g08420	0	0	0	0	0	0	0	0	0
at1g08430	0	0	0	0	0	0	0	0	0
at1g08440	0	0	0	0	0	0	0	0	0
at1g08450	0	0	0	0	0	0	0	0	0
at1g08460	0	0	0	0	0	0	0	0	0
at1g08465	0	0	0	0	0	0	0	0	0
at1g08470	0	0	0	0	0	0	0	0	0
at1g08480	0	0	0	0	0	0	0	0	0
at1g08490	0	0	0	0	0	0	0	0	0
at1g08500	0	0	0	0	0	0	0	0	0
at1g08510	0	0	0	0	0	0	0	0	0
at1g08520	0	0	0	0	0	0	0	0	0
at1g08530	0	0	0	0	0	0	0	0	0
at1g08540	0	0	0	0	0	0	0	0	0
at1g08550	0	0	0	0	0	0	0	0	0
at1g08560	0	0	0	0	0	0	0	0	0
at1g08570	0	0	0	0	0	0	0	0	0
at1g08580	0	0	0	0	0	0	0	0	0
at1g08590	0	0	0	0	0	0	0	0	0
at1g08600	0	0	0	0	0	0	0	0	0
at1g08610	0	0	0	0	0	0	0	0	0
at1g08620	1	0	0	0	0	0	0	0	0
at1g08630	0	0	0	0	0	0	0	0	0
at1g08640	0	0	0	0	0	0	0	0	0
at1g08650	0	0	0	0	0	0	0	0	0
at1g08660	1	0	0	0	0	0	0	0	0
at1g08670	0	0	0	0	0	0	0	0	0
at1g08680	0	0	0	0	0	0	0	0	0
at1g08695	0	0	0	0	0	0	0	0	0
at1g08700	0	0	0	0	0	0	0	0	0
at1g08710	0	0	0	0	0	0	0	0	0
at1g08720	0	0	0	0	0	0	0	0	0
at1g08730	0	1	0	0	0	0	0	0	0
at1g08735	0	0	0	0	0	0	0	0	0
at1g08740	0	0	0	0	0	0	0	0	0
at1g08750	0	0	0	0	0	0	0	0	0
at1g08760	0	0	0	0	0	0	0	0	0
at1g08770	0	0	0	0	0	0	0	0	0
at1g08780	0	0	0	0	0	0	0	0	0
at1g08790	0	0	0	0	0	0	0	0	0
at1g08800	0	0	0	0	0	0	0	0	0
at1g08810	0	0	0	0	0	0	0	0	0
at1g08820	0	0	0	0	0	0	0	0	0
at1g08830	0	0	0	0	0	0	0	0	0
at1g08840	0	0	0	0	0	0	0	0	0
at1g08845	0	0	0	0	0	0	0	0	0
at1g08860	0	0	0	0	0	0	0	0	0
at1g08880	0	0	0	0	0	0	0	0	0
at1g08890	0	0	0	0	0	0	0	0	0
at1g08900	0	0	0	0	0	0	0	0	0
at1g08910	0	0	0	0	0	0	0	0	0
at1g08920	0	0	0	0	0	0	0	0	0
at1g08930	0	0	0	0	0	0	0	0	0
at1g08940	0	0	0	0	0	0	0	0	0
at1g08960	0	0	0	0	0	0	0	0	0
at1g08970	0	0	0	0	0	0	0	0	0
at1g08980	0	0	0	0	0	0	0	0	0
at1g08985	0	0	0	0	0	0	0	0	0
at1g08990	0	0	0	0	0	0	0	0	0
at1g09000	0	0	0	0	0	0	0	0	0
at1g09010	0	0	0	0	0	0	0	0	0
at1g09020	0	0	0	0	0	0	0	0	0
at1g09030	0	0	0	0	0	0	0	0	0
at1g09040	0	0	0	0	0	0	0	0	0
at1g09050	0	0	0	0	0	0	0	0	0
at1g09060	0	0	0	0	0	0	0	0	0
at1g09070	0	0	0	0	0	0	0	0	0
at1g09080	0	0	0	0	0	0	0	0	0
at1g09090	0	0	0	0	0	0	0	0	0
at1g09100	1	0	0	0	0	0	0	0	0
at1g09130	0	0	0	0	0	0	0	0	0
at1g09140	0	0	0	0	0	0	0	0	0
at1g09150	0	0	0	0	0	0	0	0	0
at1g09155	0	0	0	0	0	0	0	0	0
at1g09157	0	0	0	0	0	0	0	0	0
at1g09160	0	0	0	0	0	0	0	0	0
at1g09170	0	0	0	0	0	0	0	0	0
at1g09180	0	0	0	0	0	0	0	0	0
at1g09190	0	0	0	0	0	0	0	0	0
at1g09200	0	0	0	0	0	0	0	0	0
at1g09210	0	0	0	0	0	0	0	0	0
at1g09220	0	0	0	0	0	0	0	0	0
at1g09230	0	0	0	0	0	0	0	0	0
at1g09240	0	0	0	0	0	0	0	0	0
at1g09245	0	0	0	0	0	0	0	0	0
at1g09250	0	0	0	0	0	0	0	0	0
at1g09260	0	0	0	0	0	0	0	0	0
at1g09270	0	0	0	0	0	0	0	0	0
at1g09280	0	0	0	0	0	0	0	0	0
at1g09290	0	0	0	0	0	0	0	0	0
at1g09300	0	0	0	0	0	0	0	0	0
at1g09310	0	0	0	0	0	0	0	0	0
at1g09320	0	0	0	0	0	0	0	0	0
at1g09330	0	0	0	0	0	0	0	0	0
at1g09340	0	0	0	0	0	0	0	0	0
at1g09350	0	0	0	0	0	0	0	0	0
at1g09360	0	0	0	0	0	0	0	0	0
at1g09370	0	0	0	0	0	0	0	0	0
at1g09380	0	0	0	0	0	0	0	0	0
at1g09390	0	0	0	0	0	0	0	0	0
at1g09400	0	0	0	0	0	0	0	0	0
at1g09410	0	0	0	0	0	0	0	0	0
at1g09415	0	0	0	0	0	0	0	0	0
at1g09420	1	0	0	0	0	0	0	0	0
at1g09430	1	0	0	0	0	0	0	0	0
at1g09440	0	0	0	0	0	0	0	0	0
at1g09450	0	1	0	0	0	0	0	0	0
at1g09460	0	0	0	0	0	0	0	0	0
at1g09470	0	0	0	0	0	0	0	0	0
at1g09480	0	0	0	0	0	0	0	0	0
at1g09483	0	0	0	0	0	0	0	0	0
at1g09486	0	0	0	0	0	0	0	0	0
at1g09490	0	0	0	0	0	0	0	0	0
at1g09500	0	0	0	0	0	0	0	0	0
at1g09510	1	0	0	0	0	0	0	0	0
at1g09520	0	0	0	0	0	0	0	0	0
at1g09530	0	0	0	0	0	0	0	0	0
at1g09540	0	0	0	0	0	0	0	0	0
at1g09550	0	0	0	0	0	0	0	0	0
at1g09560	0	0	0	0	0	0	0	0	0
at1g09570	0	0	0	0	0	0	0	0	0
at1g09575	0	0	0	0	0	0	0	0	0
at1g09580	0	0	0	0	0	0	0	0	0
at1g09590	0	0	0	0	0	0	0	0	0
at1g09600	0	0	0	0	0	0	0	0	0
at1g09610	0	0	0	0	0	0	0	0	0
at1g09620	0	0	0	0	0	0	0	0	0
at1g09630	0	0	0	0	0	0	0	0	0
at1g09640	0	0	0	0	0	0	0	0	0
at1g09645	0	0	0	0	0	0	0	0	0
at1g09650	0	0	0	0	0	0	0	0	0
at1g09660	0	0	0	0	0	0	0	0	0
at1g09665	0	0	0	0	0	0	0	0	0
at1g09680	0	0	0	0	0	0	0	0	0
at1g09690	0	0	0	0	0	0	0	0	0
at1g09700	0	0	0	0	0	0	0	0	0
at1g09710	0	0	0	0	0	0	0	0	0
at1g09720	0	0	0	0	0	0	0	0	0
at1g09730	0	0	0	0	0	0	0	0	0
at1g09740	0	0	0	0	0	0	0	0	0
at1g09750	0	0	0	0	0	0	0	0	0
at1g09760	0	0	0	0	0	0	0	0	0
at1g09770	1	0	0	0	0	0	0	0	0
at1g09780	0	0	0	0	0	0	0	0	0
at1g09790	0	0	0	0	0	0	0	0	0
at1g09795	0	0	0	0	0	0	0	0	0
at1g09800	0	0	0	0	0	0	0	0	0
at1g09810	0	0	0	0	0	0	0	0	0
at1g09812	0	0	0	0	0	0	0	0	0
at1g09815	0	0	0	0	0	0	0	0	0
at1g09820	0	0	0	0	0	0	0	0	0
at1g09830	0	0	0	0	0	0	0	0	0
at1g09840	0	0	0	0	0	0	0	0	0
at1g09850	0	0	0	0	0	0	0	0	0
at1g09860	0	0	0	0	0	0	0	0	0
at1g09870	0	0	0	0	0	0	0	0	0
at1g09880	0	0	0	0	0	0	0	0	0
at1g09890	0	0	0	0	0	0	0	0	0
at1g09900	0	0	0	0	0	0	0	0	0
at1g09910	0	0	0	0	0	0	0	0	0
at1g09920	0	0	0	0	0	0	0	0	0
at1g09930	0	0	0	0	0	0	0	0	0
at1g09932	0	0	0	0	0	0	0	0	0
at1g09935	0	0	0	0	0	0	0	0	0
at1g09940	0	0	0	0	0	0	0	0	0
at1g09950	0	1	0	0	0	0	0	0	0
at1g09960	0	0	0	0	0	0	0	0	0
at1g09970	0	0	0	0	0	0	0	0	0
at1g09980	0	0	0	0	0	0	0	0	0
at1g09995	0	0	0	0	0	0	0	0	0
at1g10000	0	0	0	0	0	0	0	0	0
at1g10010	0	0	0	0	0	0	0	0	0
at1g10020	0	0	0	0	0	0	0	0	0
at1g10030	0	0	0	0	0	0	0	0	0
at1g10040	0	0	0	0	0	0	0	0	0
at1g10050	0	0	0	0	0	0	0	0	0
at1g10060	0	0	0	0	0	0	0	0	0
at1g10070	0	0	0	0	0	0	0	0	0
at1g10090	0	0	0	0	0	0	0	0	0
at1g10095	0	0	0	0	0	0	0	0	0
at1g10100	0	0	0	0	0	0	0	0	0
at1g10110	0	0	0	0	0	0	0	0	0
at1g10120	0	0	0	0	0	0	0	0	0
at1g10130	0	0	0	0	0	0	0	0	0
at1g10140	0	0	0	0	0	0	0	0	0
at1g10150	0	0	0	0	0	0	0	0	0
at1g10155	0	0	0	0	0	0	0	0	0
at1g10160	0	0	0	0	0	0	0	0	0
at1g10170	0	0	0	0	0	0	0	0	0
at1g10180	0	0	0	0	0	0	0	0	0
at1g10190	0	0	0	0	0	0	0	0	0
at1g10200	0	0	0	0	0	0	0	0	0
at1g10210	0	0	0	0	0	0	0	0	0
at1g10220	0	0	0	0	0	0	0	0	0
at1g10230	0	0	0	0	0	0	0	0	0
at1g10240	0	0	0	0	0	0	0	0	0
at1g10250	0	0	0	0	0	0	0	0	0
at1g10260	0	0	0	0	0	0	0	0	0
at1g10270	0	0	0	0	0	0	0	0	0
at1g10280	0	0	0	0	0	0	0	0	0
at1g10290	0	0	0	0	0	0	0	0	0
at1g10300	0	0	0	0	0	0	0	0	0
at1g10310	0	0	0	0	0	0	0	0	0
at1g10320	0	0	0	0	0	0	0	0	0
at1g10330	0	0	0	0	0	0	0	0	0
at1g10340	0	0	0	0	0	0	0	0	0
at1g10350	0	0	0	0	0	0	0	0	0
at1g10360	0	0	0	0	0	0	0	0	0
at1g10370	0	0	0	0	0	0	0	0	0
at1g10380	0	0	0	0	0	0	0	0	0
at1g10385	0	0	0	0	0	0	0	0	0
at1g10390	0	0	0	0	0	0	0	0	0
at1g10400	0	0	0	0	0	0	0	0	0
at1g10410	1	0	0	0	0	0	0	0	0
at1g10417	0	0	0	0	0	0	0	0	0
at1g10420	0	0	0	0	0	0	0	0	0
at1g10430	0	0	0	0	0	0	0	0	0
at1g10450	0	0	0	0	0	0	0	0	0
at1g10455	0	0	0	0	0	0	0	0	0
at1g10460	0	0	0	0	0	0	0	0	0
at1g10470	0	0	0	0	0	0	0	0	0
at1g10480	0	0	0	0	0	0	0	0	0
at1g10490	0	0	0	0	0	0	0	0	0
at1g10500	0	0	0	0	0	0	0	0	0
at1g10510	0	0	0	0	0	0	0	0	0
at1g10520	0	0	0	0	0	0	0	0	0
at1g10522	0	0	0	0	0	0	0	0	0
at1g10530	0	0	0	0	0	0	0	0	0
at1g10540	0	0	0	0	0	0	0	0	0
at1g10550	0	0	0	0	0	0	0	0	0
at1g10560	0	0	0	0	0	0	0	0	0
at1g10570	0	0	0	0	0	0	0	0	0
at1g10580	0	0	0	0	0	0	0	0	0
at1g10585	0	0	0	0	0	0	0	0	0
at1g10590	0	0	0	0	0	0	0	0	0
at1g10600	0	0	0	0	0	0	0	0	0
at1g10610	0	0	0	0	0	0	0	0	0
at1g10620	0	0	0	0	0	0	0	0	0
at1g10630	0	0	0	0	0	0	0	0	0
at1g10640	0	0	0	0	0	0	0	0	0
at1g10650	0	0	0	0	0	0	0	0	0
at1g10660	0	0	0	0	0	0	0	0	0
at1g10670	0	0	0	0	0	0	0	0	0
at1g10680	0	0	0	0	0	0	0	0	0
at1g10690	0	0	0	0	0	0	0	0	0
at1g10700	0	0	0	0	0	0	0	0	0
at1g10710	0	0	0	0	0	0	0	0	0
at1g10720	0	0	0	0	0	0	0	0	0
at1g10730	0	1	0	0	0	0	0	0	0
at1g10740	0	0	0	0	0	0	0	0	0
at1g10750	0	0	0	0	0	0	0	0	0
at1g10760	0	0	0	0	0	0	0	0	0
at1g10770	0	0	0	0	0	0	0	0	0
at1g10780	0	0	0	0	0	0	0	0	0
at1g10790	0	0	0	0	0	0	0	0	0
at1g10800	0	0	0	0	0	0	0	0	0
at1g10810	0	0	0	0	0	0	0	0	0
at1g10820	0	0	0	0	0	0	0	0	0
at1g10830	0	0	0	0	0	0	0	0	0
at1g10840	0	0	0	0	0	0	0	0	0
at1g10850	0	0	0	0	0	0	0	0	0
at1g10870	0	1	0	0	0	0	0	0	0
at1g10880	0	0	0	0	0	0	0	0	0
at1g10890	0	0	0	0	0	0	0	0	0
at1g10900	0	0	0	0	0	0	0	0	0
at1g10910	0	0	0	0	0	0	0	0	0
at1g10920	0	1	0	0	0	0	0	0	0
at1g10930	0	0	0	0	0	0	0	0	0
at1g10940	0	0	0	0	0	0	0	0	0
at1g10950	0	0	0	0	0	0	0	0	0
at1g10960	0	0	0	0	0	0	0	0	0
at1g10970	0	0	0	0	0	0	0	0	0
at1g10980	0	0	0	0	0	0	0	0	0
at1g10990	0	0	0	0	0	0	0	0	0
at1g11000	0	0	0	0	0	0	0	0	0
at1g11020	0	0	0	0	0	0	0	0	0
at1g11040	0	0	0	0	0	0	0	0	0
at1g11050	0	0	0	0	0	0	0	0	0
at1g11055	0	0	0	0	0	0	0	0	0
at1g11060	0	0	0	0	0	0	0	0	0
at1g11070	0	0	0	0	0	0	0	0	0
at1g11080	0	0	0	0	0	0	0	0	0
at1g11090	0	1	0	0	0	0	0	0	0
at1g11100	0	0	0	0	0	0	0	0	0
at1g11110	0	0	0	0	0	0	0	0	0
at1g11120	0	0	0	0	0	0	0	0	0
at1g11130	0	0	0	0	0	0	0	0	0
at1g11145	0	0	0	0	0	0	0	0	0
at1g11150	0	0	0	0	0	0	0	0	0
at1g11160	0	0	0	0	0	0	0	0	0
at1g11170	0	0	0	0	0	0	0	0	0
at1g11180	0	0	0	0	0	0	0	0	0
at1g11190	0	0	0	0	0	0	0	0	0
at1g11200	0	0	0	0	0	0	0	0	0
at1g11210	0	0	0	0	0	0	0	0	0
at1g11220	0	0	0	0	0	0	0	0	0
at1g11230	0	0	0	0	0	0	0	0	0
at1g11240	0	0	0	0	0	0	0	0	0
at1g11250	0	0	0	0	0	0	0	0	0
at1g11260	0	0	0	0	0	0	0	0	0
at1g11265	0	0	0	0	0	0	0	0	0
at1g11270	0	0	0	0	0	0	0	0	0
at1g11280	0	0	0	0	0	0	0	0	0
at1g11290	0	0	0	0	0	0	0	0	0
at1g11300	0	0	0	0	0	0	0	0	0
at1g11310	0	0	0	0	0	0	0	0	0
at1g11320	0	0	0	0	0	0	0	0	0
at1g11330	0	0	0	0	0	0	0	0	0
at1g11340	0	0	0	0	0	0	0	0	0
at1g11350	0	0	0	0	0	0	0	0	0
at1g11360	0	0	0	0	0	0	0	0	0
at1g11370	0	0	0	0	0	0	0	0	0
at1g11380	0	0	0	0	0	0	0	0	0
at1g11390	0	0	0	0	0	0	0	0	0
at1g11400	0	0	0	0	0	0	0	0	0
at1g11410	0	0	0	0	0	0	0	0	0
at1g11420	0	1	0	0	0	0	0	0	0
at1g11430	0	0	0	0	0	0	0	0	0
at1g11440	0	0	0	0	0	0	0	0	0
at1g11450	0	0	0	0	0	0	0	0	0
at1g11460	0	0	0	0	0	0	0	0	0
at1g11470	0	0	0	0	0	0	0	0	0
at1g11475	0	0	0	0	0	0	0	0	0
at1g11480	0	0	0	0	0	0	0	0	0
at1g11490	0	0	0	0	0	0	0	0	0
at1g11500	0	0	0	0	0	0	0	0	0
at1g11510	0	0	0	0	0	0	0	0	0
at1g11520	0	0	0	0	0	0	0	0	0
at1g11530	0	0	0	0	0	0	0	0	0
at1g11540	0	0	0	0	0	0	0	0	0
at1g11545	0	0	0	0	0	0	0	0	0
at1g11560	0	0	0	0	0	0	0	0	0
at1g11570	0	0	0	0	0	0	0	0	0
at1g11580	0	0	0	0	0	0	0	0	0
at1g11590	0	0	0	0	0	0	0	0	0
at1g11595	0	0	0	0	0	0	0	0	0
at1g11600	0	0	0	0	0	0	0	0	0
at1g11610	0	0	0	0	0	0	0	0	0
at1g11620	0	0	0	0	0	0	0	0	0
at1g11630	0	0	0	0	0	0	0	0	0
at1g11650	0	0	0	0	0	0	0	0	0
at1g11655	0	0	0	0	0	0	0	0	0
at1g11660	0	0	0	0	0	0	0	0	0
at1g11670	0	0	0	0	0	0	0	0	0
at1g11680	0	0	0	0	0	0	0	0	0
at1g11690	0	0	0	0	0	0	0	0	0
at1g11700	0	0	0	0	0	0	0	0	0
at1g11710	0	0	0	0	0	0	0	0	0
at1g11720	0	0	0	0	0	0	0	0	0
at1g11730	0	1	0	0	0	0	0	0	0
at1g11740	0	0	0	0	0	0	0	0	0
at1g11750	0	0	0	0	0	0	0	0	0
at1g11760	0	0	0	0	0	0	0	0	0
at1g11765	0	0	0	0	0	0	0	0	0
at1g11770	0	0	0	0	0	0	0	0	0
at1g11780	0	0	0	0	0	0	0	0	0
at1g11790	0	0	0	0	0	0	0	0	0
at1g11800	0	0	0	0	0	0	0	0	0
at1g11803	0	0	0	0	0	0	0	0	0
at1g11806	0	0	0	0	0	0	0	0	0
at1g11810	0	0	0	0	0	0	0	0	0
at1g11820	0	0	0	0	0	0	0	0	0
at1g11840	1	0	0	0	0	0	0	0	0
at1g11850	0	1	0	0	0	0	0	0	0
at1g11860	0	0	0	0	0	0	0	0	0
at1g11870	0	0	0	0	0	0	0	0	0
at1g11880	0	0	0	0	0	0	0	0	0
at1g11890	0	0	0	0	0	0	0	0	0
at1g11900	0	0	0	0	0	0	0	0	0
at1g11905	0	0	0	0	0	0	0	0	0
at1g11910	0	0	0	0	0	0	0	0	0
at1g11915	0	0	0	0	0	0	0	0	0
at1g11920	0	0	0	0	0	0	0	0	0
at1g11925	0	0	0	0	0	0	0	0	0
at1g11930	0	0	0	0	0	0	0	0	0
at1g11940	0	0	0	0	0	0	0	0	0
at1g11950	0	0	0	0	0	0	0	0	0
at1g11960	0	0	0	0	0	0	0	0	0
at1g11970	0	0	0	0	0	0	0	0	0
at1g11980	0	0	0	0	0	0	0	0	0
at1g11990	0	0	0	0	0	0	0	0	0
at1g12000	0	0	0	0	0	0	0	0	0
at1g12010	0	0	0	0	0	0	0	0	0
at1g12020	0	0	0	0	0	0	0	0	0
at1g12030	0	0	0	0	0	0	0	0	0
at1g12040	0	0	0	0	0	0	0	0	0
at1g12050	0	0	0	0	0	0	0	0	0
at1g12060	0	0	0	0	0	0	0	0	0
at1g12064	0	0	0	0	0	0	0	0	0
at1g12070	0	0	0	0	0	0	0	0	0
at1g12080	0	0	0	0	0	0	0	0	0
at1g12090	0	0	0	0	0	0	0	0	0
at1g12100	0	1	0	0	0	0	0	0	0
at1g12110	0	0	0	0	0	0	0	0	0
at1g12120	1	0	0	0	0	0	0	0	0
at1g12130	0	0	0	0	0	0	0	0	0
at1g12140	0	0	0	0	0	0	0	0	0
at1g12150	0	0	0	0	0	0	0	0	0
at1g12160	0	0	0	0	0	0	0	0	0
at1g12170	0	0	0	0	0	0	0	0	0
at1g12180	0	0	0	0	0	0	0	0	0
at1g12190	0	0	0	0	0	0	0	0	0
at1g12200	0	0	0	0	0	0	0	0	0
at1g12210	0	0	0	0	0	0	0	0	0
at1g12220	0	1	0	0	0	0	0	0	0
at1g12230	1	0	0	0	0	0	0	0	0
at1g12240	0	0	0	0	0	0	0	0	0
at1g12244	0	0	0	0	0	0	0	0	0
at1g12250	0	0	0	0	0	0	0	0	0
at1g12260	0	0	0	0	0	0	0	0	0
at1g12270	0	0	0	0	0	0	0	0	0
at1g12280	0	0	0	0	0	0	0	0	0
at1g12290	0	0	0	0	0	0	0	0	0
at1g12300	0	0	0	0	0	0	0	0	0
at1g12310	0	0	0	0	0	0	0	0	0
at1g12320	0	0	0	0	0	0	0	0	0
at1g12330	0	0	0	0	0	0	0	0	0
at1g12340	0	0	0	0	0	0	0	0	0
at1g12350	0	0	0	0	0	0	0	0	0
at1g12360	0	0	0	0	0	0	0	0	0
at1g12370	0	0	0	0	0	0	0	0	0
at1g12380	0	0	0	0	0	0	0	0	0
at1g12390	0	0	0	0	0	0	0	0	0
at1g12400	0	0	0	0	0	0	0	0	0
at1g12410	0	0	0	0	0	0	0	0	0
at1g12420	0	0	0	0	0	0	0	0	0
at1g12430	0	0	0	0	0	0	0	0	0
at1g12440	0	0	0	0	0	0	0	0	0
at1g12450	0	0	0	0	0	0	0	0	0
at1g12460	0	0	0	0	0	0	0	0	0
at1g12470	0	0	0	0	0	0	0	0	0
at1g12480	0	0	0	0	0	0	0	0	0
at1g12490	0	0	0	0	0	0	0	0	0
at1g12500	0	0	0	0	0	0	0	0	0
at1g12520	0	0	0	0	0	0	0	0	0
at1g12530	0	0	0	0	0	0	0	0	0
at1g12540	0	0	0	0	0	0	0	0	0
at1g12550	1	0	0	0	0	0	0	0	0
at1g12560	0	1	0	0	0	0	0	0	0
at1g12570	0	0	0	0	0	0	0	0	0
at1g12580	0	0	0	0	0	0	0	0	0
at1g12600	0	0	0	0	0	0	0	0	0
at1g12610	0	0	0	0	0	0	0	0	0
at1g12620	0	0	0	0	0	0	0	0	0
at1g12630	0	0	0	0	0	0	0	0	0
at1g12640	0	0	0	0	0	0	0	0	0
at1g12650	1	0	0	0	0	0	0	0	0
at1g12660	0	0	0	0	0	0	0	0	0
at1g12670	0	0	0	0	0	0	0	0	0
at1g12680	0	0	0	0	0	0	0	0	0
at1g12700	0	0	0	0	0	0	0	0	0
at1g12710	0	0	0	0	0	0	0	0	0
at1g12720	0	0	0	0	0	0	0	0	0
at1g12725	0	0	0	0	0	0	0	0	0
at1g12730	0	0	0	0	0	0	0	0	0
at1g12740	0	0	0	0	0	0	0	0	0
at1g12750	0	0	0	0	0	0	0	0	0
at1g12760	0	0	0	0	0	0	0	0	0
at1g12770	0	0	0	0	0	0	0	0	0
at1g12775	0	0	0	0	0	0	0	0	0
at1g12780	0	0	0	0	0	0	0	0	0
at1g12790	0	0	0	0	0	0	0	0	0
at1g12800	0	0	0	0	0	0	0	0	0
at1g12805	0	0	0	0	0	0	0	0	0
at1g12810	0	0	0	0	0	0	0	0	0
at1g12820	0	0	0	0	0	0	0	0	0
at1g12830	1	0	0	0	0	0	0	0	0
at1g12840	0	0	0	0	0	0	0	0	0
at1g12845	0	0	0	0	0	0	0	0	0
at1g12850	0	0	0	0	0	0	0	0	0
at1g12860	0	0	0	0	0	0	0	0	0
at1g12870	0	0	0	0	0	0	0	0	0
at1g12880	0	0	0	0	0	0	0	0	0
at1g12890	0	0	0	0	0	0	0	0	0
at1g12900	0	0	0	0	0	0	0	0	0
at1g12910	0	0	0	0	0	0	0	0	0
at1g12920	0	0	0	0	0	0	0	0	0
at1g12930	0	0	0	0	0	0	0	0	0
at1g12935	0	0	0	0	0	0	0	0	0
at1g12940	0	0	0	0	0	0	0	0	0
at1g12950	0	0	0	0	0	0	0	0	0
at1g12960	0	0	0	0	0	0	0	0	0
at1g12970	0	0	0	0	0	0	0	0	0
at1g12980	0	0	0	0	0	0	0	0	0
at1g12990	0	0	0	0	0	0	0	0	0
at1g13000	0	0	0	0	0	0	0	0	0
at1g13020	0	0	0	0	0	0	0	0	0
at1g13030	0	0	0	0	0	0	0	0	0
at1g13040	0	0	0	0	0	0	0	0	0
at1g13050	0	0	0	0	0	0	0	0	0
at1g13060	0	0	0	0	0	0	0	0	0
at1g13070	0	0	0	0	0	0	0	0	0
at1g13080	0	0	0	0	0	0	0	0	0
at1g13090	0	0	0	0	0	0	0	0	0
at1g13100	0	0	0	0	0	0	0	0	0
at1g13110	0	0	0	0	0	0	0	0	0
at1g13120	0	0	0	0	0	0	0	0	0
at1g13130	0	0	0	0	0	0	0	0	0
at1g13140	0	0	0	0	0	0	0	0	0
at1g13145	0	0	0	0	0	0	0	0	0
at1g13150	0	0	0	0	0	0	0	0	0
at1g13160	0	0	0	0	0	0	0	0	0
at1g13170	0	0	0	0	0	0	0	0	0
at1g13180	0	0	0	0	0	0	0	0	0
at1g13190	0	0	0	0	0	0	0	0	0
at1g13195	0	0	0	0	0	0	0	0	0
at1g13200	0	0	0	0	0	0	0	0	0
at1g13210	0	0	0	0	0	0	0	0	0
at1g13220	0	0	0	0	0	0	0	0	0
at1g13230	0	0	0	0	0	0	0	0	0
at1g13245	0	0	0	0	0	0	0	0	0
at1g13250	0	0	0	0	0	0	0	0	0
at1g13260	0	0	0	0	0	0	0	0	0
at1g13270	0	0	0	0	0	0	0	0	0
at1g13280	0	0	0	0	0	0	0	0	0
at1g13290	0	0	0	0	0	0	0	0	0
at1g13300	0	0	0	0	0	0	0	0	0
at1g13310	0	0	0	0	0	0	0	0	0
at1g13320	0	0	0	0	0	0	0	0	0
at1g13330	0	0	0	0	0	0	0	0	0
at1g13340	0	0	0	0	0	0	0	0	0
at1g13350	0	0	0	0	0	0	0	0	0
at1g13360	0	0	0	0	0	0	0	0	0
at1g13370	0	0	0	0	0	0	0	0	0
at1g13380	0	0	0	0	0	0	0	0	0
at1g13390	0	0	0	0	0	0	0	0	0
at1g13400	0	0	0	0	0	0	0	0	0
at1g13410	0	0	0	0	0	0	0	0	0
at1g13420	0	0	0	0	0	0	0	0	0
at1g13430	0	0	0	0	0	0	0	0	0
at1g13440	0	0	0	0	0	0	0	0	0
at1g13450	0	0	0	0	0	0	0	0	0
at1g13460	0	0	0	0	0	0	0	0	0
at1g13470	0	0	0	0	0	0	0	0	0
at1g13480	0	0	0	0	0	0	0	0	0
at1g13490	0	0	0	0	0	0	0	0	0
at1g13500	0	0	0	0	0	0	0	0	0
at1g13510	0	0	0	0	0	0	0	0	0
at1g13520	0	0	0	0	0	0	0	0	0
at1g13530	0	0	0	0	0	0	0	0	0
at1g13540	0	0	0	0	0	0	0	0	0
at1g13550	0	0	0	0	0	0	0	0	0
at1g13560	0	0	0	0	0	0	0	0	0
at1g13570	1	0	0	0	0	0	0	0	0
at1g13580	0	0	0	0	0	0	0	0	0
at1g13590	0	0	0	0	0	0	0	0	0
at1g13600	0	0	0	0	0	0	0	0	0
at1g13605	0	0	0	0	0	0	0	0	0
at1g13607	0	0	0	0	0	0	0	0	0
at1g13608	0	0	0	0	0	0	0	0	0
at1g13609	0	0	0	0	0	0	0	0	0
at1g13610	0	0	0	0	0	0	0	0	0
at1g13620	0	0	0	0	0	0	0	0	0
at1g13630	0	0	0	0	0	0	0	0	0
at1g13635	0	0	0	0	0	0	0	0	0
at1g13640	0	0	0	0	0	0	0	0	0
at1g13650	0	1	0	0	0	0	0	0	0
at1g13660	0	0	0	0	0	0	0	0	0
at1g13670	0	0	0	0	0	0	0	0	0
at1g13680	0	0	0	0	0	0	0	0	0
at1g13690	0	0	0	0	0	0	0	0	0
at1g13700	0	0	0	0	0	0	0	0	0
at1g13710	0	0	0	0	0	0	0	0	0
at1g13730	0	0	0	0	0	0	0	0	0
at1g13740	0	0	0	0	0	0	0	0	0
at1g13750	0	0	0	0	0	0	0	0	0
at1g13755	0	0	0	0	0	0	0	0	0
at1g13760	0	0	0	0	0	0	0	0	0
at1g13770	0	0	0	0	0	0	0	0	0
at1g13780	0	0	0	0	0	0	0	0	0
at1g13790	0	0	0	0	0	0	0	0	0
at1g13800	0	0	0	0	0	0	0	0	0
at1g13810	0	0	0	0	0	0	0	0	0
at1g13820	0	0	0	0	0	0	0	0	0
at1g13830	0	0	0	0	0	0	0	0	0
at1g13860	0	0	0	0	0	0	0	0	0
at1g13870	0	0	0	0	0	0	0	0	0
at1g13880	0	0	0	0	0	0	0	0	0
at1g13890	0	0	0	0	0	0	0	0	0
at1g13900	0	0	0	0	0	0	0	0	0
at1g13910	0	0	0	0	0	0	0	0	0
at1g13920	0	0	0	0	0	0	0	0	0
at1g13930	0	0	0	0	0	0	0	0	0
at1g13940	0	0	0	0	0	0	0	0	0
at1g13950	0	0	0	0	0	0	0	0	0
at1g13960	0	0	0	0	0	0	0	0	0
at1g13970	0	0	0	0	0	0	0	0	0
at1g13980	0	0	0	0	0	0	0	0	0
at1g13990	0	0	0	0	0	0	0	0	0
at1g14000	0	0	0	0	0	0	0	0	0
at1g14010	0	0	0	0	0	0	0	0	0
at1g14020	0	0	0	0	0	0	0	0	0
at1g14030	0	0	0	0	0	0	0	0	0
at1g14040	0	1	0	0	0	0	0	0	0
at1g14060	0	0	0	0	0	0	0	0	0
at1g14070	0	0	0	0	0	0	0	0	0
at1g14080	0	0	0	0	0	0	0	0	0
at1g14090	0	0	0	0	0	0	0	0	0
at1g14110	0	0	0	0	0	0	0	0	0
at1g14120	0	0	0	0	0	0	0	0	0
at1g14130	0	0	0	0	0	0	0	0	0
at1g14140	0	0	0	0	0	0	0	0	0
at1g14150	0	0	0	0	0	0	0	0	0
at1g14160	0	0	0	0	0	0	0	0	0
at1g14170	0	0	0	0	0	0	0	0	0
at1g14180	0	0	0	0	0	0	0	0	0
at1g14182	0	0	0	0	0	0	0	0	0
at1g14185	0	0	0	0	0	0	0	0	0
at1g14190	0	0	0	0	0	0	0	0	0
at1g14200	0	0	0	0	0	0	0	0	0
at1g14205	0	0	0	0	0	0	0	0	0
at1g14210	0	0	0	0	0	0	0	0	0
at1g14220	0	0	0	0	0	0	0	0	0
at1g14230	0	0	0	0	0	0	0	0	0
at1g14240	0	1	0	0	0	0	0	0	0
at1g14250	0	0	0	0	0	0	0	0	0
at1g14260	0	0	0	0	0	0	0	0	0
at1g14270	0	0	0	0	0	0	0	0	0
at1g14280	1	0	0	0	0	0	0	0	0
at1g14290	0	0	0	0	0	0	0	0	0
at1g14300	0	0	0	0	0	0	0	0	0
at1g14310	0	0	0	0	0	0	0	0	0
at1g14320	0	0	0	0	0	0	0	0	0
at1g14330	0	0	0	0	0	0	0	0	0
at1g14340	0	0	0	0	0	0	0	0	0
at1g14345	0	0	0	0	0	0	0	0	0
at1g14350	0	0	0	0	0	0	0	0	0
at1g14360	0	0	0	0	0	0	0	0	0
at1g14370	0	0	0	0	0	0	0	0	0
at1g14380	0	0	0	0	0	0	0	0	0
at1g14390	0	0	0	0	0	0	0	0	0
at1g14400	0	0	0	0	0	0	0	0	0
at1g14410	0	0	0	0	0	0	0	0	0
at1g14420	0	0	0	0	0	0	0	0	0
at1g14430	0	0	0	0	0	0	0	0	0
at1g14440	0	0	0	0	0	0	0	0	0
at1g14450	0	0	0	0	0	0	0	0	0
at1g14460	0	0	0	0	0	0	0	0	0
at1g14470	0	0	0	0	0	0	0	0	0
at1g14480	0	0	0	0	0	0	0	0	0
at1g14490	0	0	0	0	0	0	0	0	0
at1g14500	0	0	0	0	0	0	0	0	0
at1g14510	0	0	0	0	0	0	0	0	0
at1g14520	0	1	0	0	0	0	0	0	0
at1g14530	0	0	0	0	0	0	0	0	0
at1g14540	0	1	0	0	0	0	0	0	0
at1g14550	0	0	0	0	0	0	0	0	0
at1g14560	0	0	0	0	0	0	0	0	0
at1g14570	0	0	0	0	0	0	0	0	0
at1g14580	0	0	0	0	0	0	0	0	0
at1g14590	0	0	0	0	0	0	0	0	0
at1g14600	0	0	0	0	0	0	0	0	0
at1g14610	0	0	0	0	0	0	0	0	0
at1g14620	0	0	0	0	0	0	0	0	0
at1g14630	0	0	0	0	0	0	0	0	0
at1g14640	0	0	0	0	0	0	0	0	0
at1g14650	0	0	0	0	0	0	0	0	0
at1g14660	0	0	0	0	0	0	0	0	0
at1g14670	0	0	0	0	0	0	0	0	0
at1g14680	0	0	0	0	0	0	0	0	0
at1g14685	0	0	0	0	0	0	0	0	0
at1g14686	0	0	0	0	0	0	0	0	0
at1g14687	0	0	0	0	0	0	0	0	0
at1g14690	0	1	0	0	0	0	0	0	0
at1g14700	0	0	0	0	0	0	0	0	0
at1g14710	0	0	0	0	0	0	0	0	0
at1g14720	0	0	0	0	0	0	0	0	0
at1g14730	0	0	0	0	0	0	0	0	0
at1g14740	0	0	0	0	0	0	0	0	0
at1g14750	0	0	0	0	0	0	0	0	0
at1g14755	0	0	0	0	0	0	0	0	0
at1g14760	0	0	0	0	0	0	0	0	0
at1g14770	0	0	0	0	0	0	0	0	0
at1g14780	0	0	0	0	0	0	0	0	0
at1g14790	0	0	0	0	0	0	0	0	0
at1g14800	0	0	0	0	0	0	0	0	0
at1g14810	0	0	0	0	0	0	0	0	0
at1g14820	0	0	0	0	0	0	0	0	0
at1g14830	0	0	0	0	0	0	0	0	0
at1g14840	0	0	0	0	0	0	0	0	0
at1g14850	0	0	0	0	0	0	0	0	0
at1g14860	0	0	0	0	0	0	0	0	0
at1g14870	0	0	0	0	0	0	0	0	0
at1g14880	0	0	0	0	0	0	0	0	0
at1g14890	0	0	0	0	0	0	0	0	0
at1g14900	0	0	0	0	0	0	0	0	0
at1g14910	0	0	0	0	0	0	0	0	0
at1g14920	0	0	0	0	0	0	0	0	0
at1g14930	0	0	0	0	0	0	0	0	0
at1g14940	0	0	0	0	0	0	0	0	0
at1g14950	0	0	0	0	0	0	0	0	0
at1g14960	0	0	0	0	0	0	0	0	0
at1g14970	0	0	0	0	0	0	0	0	0
at1g14980	0	0	0	0	0	0	0	0	0
at1g14990	0	0	0	0	0	0	0	0	0
at1g15000	0	0	0	0	0	0	0	0	0
at1g15010	0	0	0	0	0	0	0	0	0
at1g15020	0	0	0	0	0	0	0	0	0
at1g15030	0	0	0	0	0	0	0	0	0
at1g15040	0	0	0	0	0	0	0	0	0
at1g15050	0	0	0	0	0	0	0	0	0
at1g15060	0	0	0	0	0	0	0	0	0
at1g15080	0	0	0	0	0	0	0	0	0
at1g15100	0	0	0	0	0	0	0	0	0
at1g15110	0	0	0	0	0	0	0	0	0
at1g15120	0	0	0	0	0	0	0	0	0
at1g15125	0	0	0	0	0	0	0	0	0
at1g15130	0	0	0	0	0	0	0	0	0
at1g15140	0	0	0	0	0	0	0	0	0
at1g15150	1	0	0	0	0	0	0	0	0
at1g15160	1	0	0	0	0	0	0	0	0
at1g15165	0	0	0	0	0	0	0	0	0
at1g15170	0	0	0	0	0	0	0	0	0
at1g15180	0	0	0	0	0	0	0	0	0
at1g15190	0	0	0	0	0	0	0	0	0
at1g15200	0	0	0	0	0	0	0	0	0
at1g15210	0	0	0	0	0	0	0	0	0
at1g15215	0	0	0	0	0	0	0	0	0
at1g15220	0	0	0	0	0	0	0	0	0
at1g15230	0	0	0	0	0	0	0	0	0
at1g15240	0	0	0	0	0	0	0	0	0
at1g15250	0	0	0	0	0	0	0	0	0
at1g15260	0	0	0	0	0	0	0	0	0
at1g15270	0	0	0	0	0	0	0	0	0
at1g15280	0	0	0	0	0	0	0	0	0
at1g15290	0	0	0	0	0	0	0	0	0
at1g15300	0	0	0	0	0	0	0	0	0
at1g15310	0	0	0	0	0	0	0	0	0
at1g15320	0	0	0	0	0	0	0	0	0
at1g15330	0	0	0	0	0	0	0	0	0
at1g15340	0	0	0	0	0	0	0	0	0
at1g15350	0	0	0	0	0	0	0	0	0
at1g15360	0	0	0	0	0	0	0	0	0
at1g15370	0	0	0	0	0	0	0	0	0
at1g15380	0	0	0	0	0	0	0	0	0
at1g15385	0	0	0	0	0	0	0	0	0
at1g15390	0	0	0	0	0	0	0	0	0
at1g15400	0	0	0	0	0	0	0	0	0
at1g15410	0	0	0	0	0	0	0	0	0
at1g15415	0	0	0	0	0	0	0	0	0
at1g15420	0	0	0	0	0	0	0	0	0
at1g15430	0	0	0	0	0	0	0	0	0
at1g15440	0	0	0	0	0	0	0	0	0
at1g15460	0	0	0	0	0	0	0	0	0
at1g15470	0	0	0	0	0	0	0	0	0
at1g15480	0	0	0	0	0	0	0	0	0
at1g15490	0	0	0	0	0	0	0	0	0
at1g15500	0	0	0	0	0	0	0	0	0
at1g15510	0	0	0	0	0	0	0	0	0
at1g15520	0	0	0	0	0	0	0	0	0
at1g15530	0	0	0	0	0	0	0	0	0
at1g15540	0	0	0	0	0	0	0	0	0
at1g15550	0	0	0	0	0	0	0	0	0
at1g15560	0	0	0	0	0	0	0	0	0
at1g15570	0	0	0	0	0	0	0	0	0
at1g15580	0	0	0	0	0	0	0	0	0
at1g15590	0	0	0	0	0	0	0	0	0
at1g15600	0	0	0	0	0	0	0	0	0
at1g15610	0	0	0	0	0	0	0	0	0
at1g15620	0	0	0	0	0	0	0	0	0
at1g15630	0	0	0	0	0	0	0	0	0
at1g15640	0	1	0	0	0	0	0	0	0
at1g15660	0	0	0	0	0	0	0	0	0
at1g15670	0	0	0	0	0	0	0	0	0
at1g15680	0	0	0	0	0	0	0	0	0
at1g15690	0	0	0	0	0	0	0	0	0
at1g15700	0	0	0	0	0	0	0	0	0
at1g15710	0	0	0	0	0	0	0	0	0
at1g15720	0	1	0	0	0	0	0	0	0
at1g15730	0	0	0	0	0	0	0	0	0
at1g15740	0	0	0	0	0	0	0	0	0
at1g15750	0	0	0	0	0	0	0	0	0
at1g15757	0	0	0	0	0	0	0	0	0
at1g15760	0	0	0	0	0	0	0	0	0
at1g15770	0	0	0	0	0	0	0	0	0
at1g15780	0	0	0	0	0	0	0	0	0
at1g15790	0	0	0	0	0	0	0	0	0
at1g15800	0	0	0	0	0	0	0	0	0
at1g15810	0	0	0	0	0	0	0	0	0
at1g15820	0	0	0	0	0	0	0	0	0
at1g15825	0	0	0	0	0	0	0	0	0
at1g15830	0	0	0	0	0	0	0	0	0
at1g15840	0	0	0	0	0	0	0	0	0
at1g15850	0	0	0	0	0	0	0	0	0
at1g15860	0	0	0	0	0	0	0	0	0
at1g15870	0	0	0	0	0	0	0	0	0
at1g15880	0	0	0	0	0	0	0	0	0
at1g15890	0	0	0	0	0	0	0	0	0
at1g15900	0	0	0	0	0	0	0	0	0
at1g15910	1	0	0	0	0	0	0	0	0
at1g15920	0	0	0	0	0	0	0	0	0
at1g15930	0	0	0	0	0	0	0	0	0
at1g15940	0	0	0	0	0	0	0	0	0
at1g15950	0	0	0	0	0	0	0	0	0
at1g15960	0	1	0	0	0	0	0	0	0
at1g15970	0	0	0	0	0	0	0	0	0
at1g15980	0	0	0	0	0	0	0	0	0
at1g15990	0	0	0	0	0	0	0	0	0
at1g16000	0	0	0	0	0	0	0	0	0
at1g16010	0	0	0	0	0	0	0	0	0
at1g16020	0	0	0	0	0	0	0	0	0
at1g16025	0	0	0	0	0	0	0	0	0
at1g16030	0	0	0	0	0	0	0	0	0
at1g16040	0	1	0	0	0	0	0	0	0
at1g16060	0	0	0	0	0	0	0	0	0
at1g16070	0	0	0	0	0	0	0	0	0
at1g16080	0	0	0	0	0	0	0	0	0
at1g16090	0	0	0	0	0	0	0	0	0
at1g16110	0	0	0	0	0	0	0	0	0
at1g16120	0	0	0	0	0	0	0	0	0
at1g16130	0	0	0	0	0	0	0	0	0
at1g16140	0	0	0	0	0	0	0	0	0
at1g16150	0	1	0	0	0	0	0	0	0
at1g16160	0	0	0	0	0	0	0	0	0
at1g16170	0	0	0	0	0	0	0	0	0
at1g16180	0	0	0	0	0	0	0	0	0
at1g16190	0	0	0	0	0	0	0	0	0
at1g16210	0	0	0	0	0	0	0	0	0
at1g16220	0	0	0	0	0	0	0	0	0
at1g16225	0	0	0	0	0	0	0	0	0
at1g16230	0	0	0	0	0	0	0	0	0
at1g16240	0	0	0	0	0	0	0	0	0
at1g16250	0	0	0	0	0	0	0	0	0
at1g16260	0	0	0	0	0	0	0	0	0
at1g16270	0	0	0	0	0	0	0	0	0
at1g16280	0	0	0	0	0	0	0	0	0
at1g16290	0	0	0	0	0	0	0	0	0
at1g16300	0	0	0	0	0	0	0	0	0
at1g16310	0	0	0	0	0	0	0	0	0
at1g16320	0	0	0	0	0	0	0	0	0
at1g16330	0	0	0	0	0	0	0	0	0
at1g16340	0	0	0	0	0	0	0	0	0
at1g16350	0	0	0	0	0	0	0	0	0
at1g16360	0	0	0	0	0	0	0	0	0
at1g16370	0	0	0	0	0	0	0	0	0
at1g16380	0	0	0	0	0	0	0	0	0
at1g16390	0	0	0	0	0	0	0	0	0
at1g16400	0	0	0	0	0	0	0	0	0
at1g16410	0	0	0	0	0	0	0	0	0
at1g16420	0	0	0	0	0	0	0	0	0
at1g16430	0	0	0	0	0	0	0	0	0
at1g16440	0	0	0	0	0	0	0	0	0
at1g16445	0	0	0	0	0	0	0	0	0
at1g16460	1	0	0	0	0	0	0	0	0
at1g16470	0	0	0	0	0	0	0	0	0
at1g16480	0	0	0	0	0	0	0	0	0
at1g16490	0	0	0	0	0	0	0	0	0
at1g16500	0	0	0	0	0	0	0	0	0
at1g16510	0	0	0	0	0	0	0	0	0
at1g16515	0	0	0	0	0	0	0	0	0
at1g16520	0	0	0	0	0	0	0	0	0
at1g16530	0	0	0	0	0	0	0	0	0
at1g16540	0	0	0	0	0	0	0	0	0
at1g16550	0	0	0	0	0	0	0	0	0
at1g16560	0	0	0	0	0	0	0	0	0
at1g16570	0	0	0	0	0	0	0	0	0
at1g16590	0	0	0	0	0	0	0	0	0
at1g16600	0	0	0	0	0	0	0	0	0
at1g16610	0	0	0	0	0	0	0	0	0
at1g16620	0	0	0	0	0	0	0	0	0
at1g16630	0	0	0	0	0	0	0	0	0
at1g16640	0	1	0	0	0	0	0	0	0
at1g16650	0	1	0	0	0	0	0	0	0
at1g16660	0	0	0	0	0	0	0	0	0
at1g16670	0	0	0	0	0	0	0	0	0
at1g16680	0	0	0	0	0	0	0	0	0
at1g16690	0	0	0	0	0	0	0	0	0
at1g16700	0	0	0	0	0	0	0	0	0
at1g16705	0	0	0	0	0	0	0	0	0
at1g16710	0	1	0	0	0	0	0	0	0
at1g16720	0	0	0	0	0	0	0	0	0
at1g16730	0	0	0	0	0	0	0	0	0
at1g16740	0	0	0	0	0	0	0	0	0
at1g16750	0	0	0	0	0	0	0	0	0
at1g16760	0	0	0	0	0	0	0	0	0
at1g16770	0	0	0	0	0	0	0	0	0
at1g16780	0	0	0	0	0	0	0	0	0
at1g16790	0	0	0	0	0	0	0	0	0
at1g16800	0	0	0	0	0	0	0	0	0
at1g16810	0	0	0	0	0	0	0	0	0
at1g16820	0	0	0	0	0	0	0	0	0
at1g16830	0	0	0	0	0	0	0	0	0
at1g16840	0	0	0	0	0	0	0	0	0
at1g16850	0	0	0	0	0	0	0	0	0
at1g16860	0	0	0	0	0	0	0	0	0
at1g16870	0	0	0	0	0	0	0	0	0
at1g16880	0	0	0	0	0	0	0	0	0
at1g16890	0	0	0	0	0	0	0	0	0
at1g16900	0	0	0	0	0	0	0	0	0
at1g16910	0	0	0	0	0	0	0	0	0
at1g16920	0	0	0	0	0	0	0	0	0
at1g16930	0	0	0	0	0	0	0	0	0
at1g16940	0	0	0	0	0	0	0	0	0
at1g16950	0	0	0	0	0	0	0	0	0
at1g16960	0	0	0	0	0	0	0	0	0
at1g16970	0	0	0	0	0	0	0	0	0
at1g16980	0	0	0	0	0	0	0	0	0
at1g17000	0	0	0	0	0	0	0	0	0
at1g17010	0	0	0	0	0	0	0	0	0
at1g17020	0	0	0	0	0	0	0	0	0
at1g17030	0	0	0	0	0	0	0	0	0
at1g17040	0	0	0	0	0	0	0	0	0
at1g17050	0	0	0	0	0	0	0	0	0
at1g17060	0	0	0	0	0	0	0	0	0
at1g17070	0	0	0	0	0	0	0	0	0
at1g17080	0	0	0	0	0	0	0	0	0
at1g17090	0	0	0	0	0	0	0	0	0
at1g17100	0	0	0	0	0	0	0	0	0
at1g17110	0	0	0	0	0	0	0	0	0
at1g17120	0	0	0	0	0	0	0	0	0
at1g17130	0	0	0	0	0	0	0	0	0
at1g17140	0	0	0	0	0	0	0	0	0
at1g17145	0	0	0	0	0	0	0	0	0
at1g17150	0	0	0	0	0	0	0	0	0
at1g17160	0	0	0	0	0	0	0	0	0
at1g17170	0	0	0	0	0	0	0	0	0
at1g17180	0	0	0	0	0	0	0	0	0
at1g17190	0	0	0	0	0	0	0	0	0
at1g17200	0	0	0	0	0	0	0	0	0
at1g17210	0	0	0	0	0	0	0	0	0
at1g17220	0	0	0	0	0	0	0	0	0
at1g17230	0	0	0	0	0	0	0	0	0
at1g17240	0	0	0	0	0	0	0	0	0
at1g17250	0	0	0	0	0	0	0	0	0
at1g17260	0	0	0	0	0	0	0	0	0
at1g17270	0	0	0	0	0	0	0	0	0
at1g17275	0	0	0	0	0	0	0	0	0
at1g17280	0	0	0	0	0	0	0	0	0
at1g17285	0	0	0	0	0	0	0	0	0
at1g17290	0	0	0	0	0	0	0	0	0
at1g17300	0	0	0	0	0	0	0	0	0
at1g17310	0	0	0	0	0	0	0	0	0
at1g17330	0	1	0	0	0	0	0	0	0
at1g17340	0	0	0	0	0	0	0	0	0
at1g17345	0	0	0	0	0	0	0	0	0
at1g17350	0	0	0	0	0	0	0	0	0
at1g17360	0	0	0	0	0	0	0	0	0
at1g17370	0	0	0	0	0	0	0	0	0
at1g17380	0	1	0	0	0	0	0	0	0
at1g17390	0	0	0	0	0	0	0	0	0
at1g17400	0	0	0	0	0	0	0	0	0
at1g17410	0	0	0	0	0	0	0	0	0
at1g17420	0	0	0	0	0	0	0	0	0
at1g17430	0	0	0	0	0	0	0	0	0
at1g17440	0	0	0	0	0	0	0	0	0
at1g17450	0	0	0	0	0	0	0	0	0
at1g17455	0	0	0	0	0	0	0	0	0
at1g17460	0	0	0	0	0	0	0	0	0
at1g17470	0	0	0	0	0	0	0	0	0
at1g17480	0	0	0	0	0	0	0	0	0
at1g17490	0	0	0	0	0	0	0	0	0
at1g17495	0	0	0	0	0	0	0	0	0
at1g17500	0	0	0	0	0	0	0	0	0
at1g17510	0	0	0	0	0	0	0	0	0
at1g17520	0	0	0	0	0	0	0	0	0
at1g17530	0	0	0	0	0	0	0	0	0
at1g17540	0	0	0	0	0	0	0	0	0
at1g17545	0	0	0	0	0	0	0	0	0
at1g17550	0	0	0	0	0	0	0	0	0
at1g17560	0	0	0	0	0	0	0	0	0
at1g17580	0	0	0	0	0	0	0	0	0
at1g17590	0	0	0	0	0	0	0	0	0
at1g17600	0	0	0	0	0	0	0	0	0
at1g17610	0	0	0	0	0	0	0	0	0
at1g17615	0	0	0	0	0	0	0	0	0
at1g17620	0	0	0	0	0	0	0	0	0
at1g17630	0	0	0	0	0	0	0	0	0
at1g17640	0	0	0	0	0	0	0	0	0
at1g17650	0	0	0	0	0	0	0	0	0
at1g17665	0	0	0	0	0	0	0	0	0
at1g17680	0	0	0	0	0	0	0	0	0
at1g17690	0	0	0	0	0	0	0	0	0
at1g17700	0	0	0	0	0	0	0	0	0
at1g17710	0	0	0	0	0	0	0	0	0
at1g17720	0	0	0	0	0	0	0	0	0
at1g17730	0	0	0	0	0	0	0	0	0
at1g17745	0	0	0	0	0	0	0	0	0
at1g17750	0	0	0	0	0	0	0	0	0
at1g17760	0	0	0	0	0	0	0	0	0
at1g17770	0	0	0	0	0	0	0	0	0
at1g17780	0	0	0	0	0	0	0	0	0
at1g17790	0	0	0	0	0	0	0	0	0
at1g17800	0	0	0	0	0	0	0	0	0
at1g17810	1	0	0	0	0	0	0	0	0
at1g17820	0	0	0	0	0	0	0	0	0
at1g17830	0	0	0	0	0	0	0	0	0
at1g17840	0	0	0	0	0	0	0	0	0
at1g17850	0	0	0	0	0	0	0	0	0
at1g17860	1	0	0	0	0	0	0	0	0
at1g17870	0	1	0	0	0	0	0	0	0
at1g17880	0	0	0	0	0	0	0	0	0
at1g17890	0	0	0	0	0	0	0	0	0
at1g17900	0	0	0	0	0	0	0	0	0
at1g17910	0	0	0	0	0	0	0	0	0
at1g17920	0	0	0	0	0	0	0	0	0
at1g17930	0	0	0	0	0	0	0	0	0
at1g17940	0	0	0	0	0	0	0	0	0
at1g17950	0	0	0	0	0	0	0	0	0
at1g17960	0	0	0	0	0	0	0	0	0
at1g17970	0	0	0	0	0	0	0	0	0
at1g17980	0	0	0	0	0	0	0	0	0
at1g17990	0	0	0	0	0	0	0	0	0
at1g18000	0	0	0	0	0	0	0	0	0
at1g18020	0	0	0	0	0	0	0	0	0
at1g18030	0	0	0	0	0	0	0	0	0
at1g18040	0	0	0	0	0	0	0	0	0
at1g18050	0	0	0	0	0	0	0	0	0
at1g18060	0	0	0	0	0	0	0	0	0
at1g18070	0	0	0	0	0	0	0	0	0
at1g18080	0	0	0	0	0	0	0	0	0
at1g18090	0	0	0	0	0	0	0	0	0
at1g18100	1	0	0	0	0	0	0	0	0
at1g18120	0	0	0	0	0	0	0	0	0
at1g18130	0	0	0	0	0	0	0	0	0
at1g18140	0	1	0	0	0	0	0	0	0
at1g18150	0	0	0	0	0	0	0	0	0
at1g18160	0	0	0	0	0	0	0	0	0
at1g18170	0	0	0	0	0	0	0	0	0
at1g18180	0	0	0	0	0	0	0	0	0
at1g18190	0	0	0	0	0	0	0	0	0
at1g18200	0	0	0	0	0	0	0	0	0
at1g18210	0	0	0	0	0	0	0	0	0
at1g18220	0	0	0	0	0	0	0	0	0
at1g18230	0	0	0	0	0	0	0	0	0
at1g18240	0	0	0	0	0	0	0	0	0
at1g18250	0	0	0	0	0	0	0	0	0
at1g18260	0	0	0	0	0	0	0	0	0
at1g18265	0	0	0	0	0	0	0	0	0
at1g18270	0	0	0	0	0	0	0	0	0
at1g18280	0	0	0	0	0	0	0	0	0
at1g18290	0	0	0	0	0	0	0	0	0
at1g18300	0	0	0	0	0	0	0	0	0
at1g18310	0	0	0	0	0	0	0	0	0
at1g18320	0	0	0	0	0	0	0	0	0
at1g18330	0	0	0	0	0	0	0	0	0
at1g18335	0	0	0	0	0	0	0	0	0
at1g18340	0	0	0	0	0	0	0	0	0
at1g18350	0	1	0	0	0	0	0	0	0
at1g18360	0	0	0	0	0	0	0	0	0
at1g18370	0	0	0	0	0	0	0	0	0
at1g18380	0	1	0	0	0	0	0	0	0
at1g18390	0	0	0	0	0	0	0	0	0
at1g18400	0	0	0	0	0	0	0	0	0
at1g18410	0	0	0	0	0	0	0	0	0
at1g18420	0	0	0	0	0	0	0	0	0
at1g18440	0	0	0	0	0	0	0	0	0
at1g18450	1	0	0	0	0	0	0	0	0
at1g18460	0	0	0	0	0	0	0	0	0
at1g18470	0	0	0	0	0	0	0	0	0
at1g18480	0	0	0	0	0	0	0	0	0
at1g18485	0	0	0	0	0	0	0	0	0
at1g18490	0	0	0	0	0	0	0	0	0
at1g18500	0	0	0	0	0	0	0	0	0
at1g18510	0	0	0	0	0	0	0	0	0
at1g18520	0	0	0	0	0	0	0	0	0
at1g18530	0	0	0	0	0	0	0	0	0
at1g18540	0	0	0	0	0	0	0	0	0
at1g18550	0	0	0	0	0	0	0	0	0
at1g18560	0	0	0	0	0	0	0	0	0
at1g18570	0	0	0	0	0	0	0	0	0
at1g18580	0	0	0	0	0	0	0	0	0
at1g18590	0	0	0	0	0	0	0	0	0
at1g18600	0	0	0	0	0	0	0	0	0
at1g18610	0	0	0	0	0	0	0	0	0
at1g18620	0	0	0	0	0	0	0	0	0
at1g18630	0	0	0	0	0	0	0	0	0
at1g18640	0	0	0	0	0	0	0	0	0
at1g18650	0	0	0	0	0	0	0	0	0
at1g18660	0	0	0	0	0	0	0	0	0
at1g18670	0	0	0	0	0	0	0	0	0
at1g18680	0	0	0	0	0	0	0	0	0
at1g18690	0	0	0	0	0	0	0	0	0
at1g18700	0	0	0	0	0	0	0	0	0
at1g18710	0	0	0	0	0	0	0	0	0
at1g18720	0	0	0	0	0	0	0	0	0
at1g18730	0	0	0	0	0	0	0	0	0
at1g18740	0	0	0	0	0	0	0	0	0
at1g18750	0	0	0	0	0	0	0	0	0
at1g18760	0	0	0	0	0	0	0	0	0
at1g18770	0	0	0	0	0	0	0	0	0
at1g18780	0	0	0	0	0	0	0	0	0
at1g18790	0	0	0	0	0	0	0	0	0
at1g18800	0	0	0	0	0	0	0	0	0
at1g18810	0	0	0	0	0	0	0	0	0
at1g18830	0	0	0	0	0	0	0	0	0
at1g18840	0	0	0	0	0	0	0	0	0
at1g18850	0	0	0	0	0	0	0	0	0
at1g18860	0	0	0	0	0	0	0	0	0
at1g18870	0	0	0	0	0	0	0	0	0
at1g18880	0	0	0	0	0	0	0	0	0
at1g18890	0	0	0	0	0	0	0	0	0
at1g18900	0	0	0	0	0	0	0	0	0
at1g18910	0	0	0	0	0	0	0	0	0
at1g18920	0	0	0	0	0	0	0	0	0
at1g18930	0	0	0	0	0	0	0	0	0
at1g18940	0	0	0	0	0	0	0	0	0
at1g18950	0	0	0	0	0	0	0	0	0
at1g18960	0	0	0	0	0	0	0	0	0
at1g18970	0	0	0	0	0	0	0	0	0
at1g18980	0	0	0	0	0	0	0	0	0
at1g18990	0	0	0	0	0	0	0	0	0
at1g19000	0	0	0	0	0	0	0	0	0
at1g19010	0	0	0	0	0	0	0	0	0
at1g19020	0	0	0	0	0	0	0	0	0
at1g19025	0	0	0	0	0	0	0	0	0
at1g19030	0	0	0	0	0	0	0	0	0
at1g19040	0	0	0	0	0	0	0	0	0
at1g19050	0	0	0	0	0	0	0	0	0
at1g19060	0	0	0	0	0	0	0	0	0
at1g19070	0	0	0	0	0	0	0	0	0
at1g19080	0	0	0	0	0	0	0	0	0
at1g19090	0	0	0	0	0	0	0	0	0
at1g19100	0	0	0	0	0	0	0	0	0
at1g19110	0	0	0	0	0	0	0	0	0
at1g19120	0	0	0	0	0	0	0	0	0
at1g19130	0	0	0	0	0	0	0	0	0
at1g19140	0	0	0	0	0	0	0	0	0
at1g19150	0	0	0	0	0	0	0	0	0
at1g19160	0	0	0	0	0	0	0	0	0
at1g19170	0	0	0	0	0	0	0	0	0
at1g19180	0	0	0	0	0	0	0	0	0
at1g19190	0	0	0	0	0	0	0	0	0
at1g19200	0	0	0	0	0	0	0	0	0
at1g19210	0	0	0	0	0	0	0	0	0
at1g19220	0	0	0	0	0	0	0	0	0
at1g19230	1	0	0	0	0	0	0	0	0
at1g19240	0	0	0	0	0	0	0	0	0
at1g19250	0	0	0	0	0	0	0	0	0
at1g19260	0	0	0	0	0	0	0	0	0
at1g19270	0	0	0	0	0	0	0	0	0
at1g19290	0	0	0	0	0	0	0	0	0
at1g19300	0	0	0	0	0	0	0	0	0
at1g19310	0	0	0	0	0	0	0	0	0
at1g19320	0	0	0	0	0	0	0	0	0
at1g19330	0	0	0	0	0	0	0	0	0
at1g19340	0	0	0	0	0	0	0	0	0
at1g19350	0	0	0	0	0	0	0	0	0
at1g19360	0	0	0	0	0	0	0	0	0
at1g19370	0	0	0	0	0	0	0	0	0
at1g19380	0	0	0	0	0	0	0	0	0
at1g19390	0	0	0	0	0	0	0	0	0
at1g19392	0	0	0	0	0	0	0	0	0
at1g19394	0	0	0	0	0	0	0	0	0
at1g19397	0	0	0	0	0	0	0	0	0
at1g19400	0	0	0	0	0	0	0	0	0
at1g19410	0	0	0	0	0	0	0	0	0
at1g19415	0	0	0	0	0	0	0	0	0
at1g19420	0	0	0	0	0	0	0	0	0
at1g19430	0	0	0	0	0	0	0	0	0
at1g19440	0	0	0	0	0	0	0	0	0
at1g19450	0	0	0	0	0	0	0	0	0
at1g19460	0	0	0	0	0	0	0	0	0
at1g19470	0	0	0	0	0	0	0	0	0
at1g19480	0	0	0	0	0	0	0	0	0
at1g19485	0	0	0	0	0	0	0	0	0
at1g19490	0	0	0	0	0	0	0	0	0
at1g19500	0	0	0	0	0	0	0	0	0
at1g19510	0	0	0	0	0	0	0	0	0
at1g19520	0	0	0	0	0	0	0	0	0
at1g19525	0	0	0	0	0	0	0	0	0
at1g19530	0	0	0	0	0	0	0	0	0
at1g19540	0	0	0	0	0	0	0	0	0
at1g19550	0	0	0	0	0	0	0	0	0
at1g19560	0	0	0	0	0	0	0	0	0
at1g19570	0	0	0	0	0	0	0	0	0
at1g19580	0	0	0	0	0	0	0	0	0
at1g19600	0	0	0	0	0	0	0	0	0
at1g19610	0	0	0	0	0	0	0	0	0
at1g19620	0	0	0	0	0	0	0	0	0
at1g19630	0	0	0	0	0	0	0	0	0
at1g19640	0	0	0	0	0	0	0	0	0
at1g19650	0	0	0	0	0	0	0	0	0
at1g19660	0	0	0	0	0	0	0	0	0
at1g19670	0	0	0	0	0	0	0	0	0
at1g19680	0	0	0	0	0	0	0	0	0
at1g19690	0	0	0	0	0	0	0	0	0
at1g19700	0	0	0	0	0	0	0	0	0
at1g19710	0	0	0	0	0	0	0	0	0
at1g19715	0	0	0	0	0	0	0	0	0
at1g19720	0	0	0	0	0	0	0	0	0
at1g19730	0	0	0	0	0	0	0	0	0
at1g19740	0	0	0	0	0	0	0	0	0
at1g19750	0	0	0	0	0	0	0	0	0
at1g19770	0	0	0	0	0	0	0	0	0
at1g19780	0	0	0	0	0	0	0	0	0
at1g19790	0	0	0	0	0	0	0	0	0
at1g19800	0	0	0	0	0	0	0	0	0
at1g19810	0	0	0	0	0	0	0	0	0
at1g19830	0	0	0	0	0	0	0	0	0
at1g19835	0	0	0	0	0	0	0	0	0
at1g19840	0	0	0	0	0	0	0	0	0
at1g19850	0	0	0	0	0	0	0	0	0
at1g19860	0	0	0	0	0	0	0	0	0
at1g19870	0	0	0	0	0	0	0	0	0
at1g19880	0	0	0	0	0	0	0	0	0
at1g19890	0	0	0	0	0	0	0	0	0
at1g19900	0	1	0	0	0	0	0	0	0
at1g19910	0	0	0	0	0	0	0	0	0
at1g19920	0	0	0	0	0	0	0	0	0
at1g19930	0	0	0	0	0	0	0	0	0
at1g19940	0	1	0	0	0	0	0	0	0
at1g19950	0	1	0	0	0	0	0	0	0
at1g19960	0	0	0	0	0	0	0	0	0
at1g19970	0	0	0	0	0	0	0	0	0
at1g19980	0	0	0	0	0	0	0	0	0
at1g19990	0	0	0	0	0	0	0	0	0
at1g20000	0	0	0	0	0	0	0	0	0
at1g20010	0	0	0	0	0	0	0	0	0
at1g20020	0	0	0	0	0	0	0	0	0
at1g20030	0	0	0	0	0	0	0	0	0
at1g20050	0	0	0	0	0	0	0	0	0
at1g20060	0	0	0	0	0	0	0	0	0
at1g20070	0	0	0	0	0	0	0	0	0
at1g20080	0	0	0	0	0	0	0	0	0
at1g20090	0	0	0	0	0	0	0	0	0
at1g20100	0	0	0	0	0	0	0	0	0
at1g20110	0	0	0	0	0	0	0	0	0
at1g20120	0	0	0	0	0	0	0	0	0
at1g20130	0	0	0	0	0	0	0	0	0
at1g20140	0	0	0	0	0	0	0	0	0
at1g20150	0	0	0	0	0	0	0	0	0
at1g20160	0	0	0	0	0	0	0	0	0
at1g20180	0	0	0	0	0	0	0	0	0
at1g20190	0	0	0	0	0	0	0	0	0
at1g20200	0	0	0	0	0	0	0	0	0
at1g20220	0	0	0	0	0	0	0	0	0
at1g20225	0	0	0	0	0	0	0	0	0
at1g20230	0	0	0	0	0	0	0	0	0
at1g20240	0	0	0	0	0	0	0	0	0
at1g20260	0	0	0	0	0	0	0	0	0
at1g20270	0	0	0	0	0	0	0	0	0
at1g20280	0	0	0	0	0	0	0	0	0
at1g20290	0	0	0	0	0	0	0	0	0
at1g20300	0	0	0	0	0	0	0	0	0
at1g20310	0	0	0	0	0	0	0	0	0
at1g20320	0	0	0	0	0	0	0	0	0
[truncated: 30,727 more rows]
