# Supplementary material for: GOAL: A software tool for assessing biological significance of genes groups
Source: BMC Bioinformatics. 2010 May 6;11:229. doi: 10.1186/1471-2105-11-229 (PMC2873542; doi:10.1186/1471-2105-11-229)
Supplement: Additional file 1 — GOAL jar file and GOAL user manual (GOAL-1.0.zip). [file 1471-2105-11-229-S1.ZIP › GOAL-1.0/README.txt]

If Java is not configure properly the "java" command may not be recognized in Windows. 
There are two ways to resolve this problem:

1: Search your computer for java.exe and replace "java" in the batch file with the path
 in quotation marks. ex. java -jar GOAL.jar...  to "C:/Sun/Java/bin/java.exe" -jar GOAL.jar...

2: Create a JAVA_HOME enviromental varible
