# Supplementary material for: GOAL: A software tool for assessing biological significance of genes groups
Source: BMC Bioinformatics. 2010 May 6;11:229. doi: 10.1186/1471-2105-11-229 (PMC2873542; doi:10.1186/1471-2105-11-229)
Supplement: Additional file 1 — GOAL jar file and GOAL user manual (GOAL-1.0.zip). [file 1471-2105-11-229-S1.ZIP › GOAL-1.0/runGOAL_linux]

java -Xms32m -Xmx1024m -Xss10m -Djava.security.policy=server.policy -jar GOAL.jar --gui
