# Supplementary material for: GOAL: A software tool for assessing biological significance of genes groups
Source: BMC Bioinformatics. 2010 May 6;11:229. doi: 10.1186/1471-2105-11-229 (PMC2873542; doi:10.1186/1471-2105-11-229)
Supplement: Additional file 1 — GOAL jar file and GOAL user manual (GOAL-1.0.zip). [file 1471-2105-11-229-S1.ZIP › GOAL-1.0/Web Server/GOAL/GOALClient.jnlp]

<?xml version="1.0" encoding="utf-8"?>
<jnlp spec="1.0+"
      codebase="http://10.10.23.139/GOAL" 
      href="GOALClient.jnlp">
   <information>
      <title>GOAL Client</title>
      <vendor>National Research Council</vendor>
      <description>GOAL Client</description>
      <homepage href="http://10.10.23.139/xampp/"/>
      <description kind="short">Gene Ontology Analyzer client</description>
      <offline-allowed/>
   </information>
   <resources>     
   	<jar href="GOAL.jar"/>
	<j2se java-vm-args="-Xms32m -Xmx1024m -Djava.security.policy=client.policy"
	      href="http://java.sun.com/products/autodl/j2se"
	      version="1.6.0-beta2"/>
	<j2se java-vm-args="-Xms32m -Xmx1024m -Djava.security.policy=client.policy" 
		  version="1.6+"/>
   </resources>
   <security>
      <all-permissions/>
	</security> 
  	<application-desc main-class="com.nrc.goanalysis.GOAnalysisFrame">
    	<argument>--gui --client</argument>
   	</application-desc>
</jnlp>
