# Supplementary material for: GOAL: A software tool for assessing biological significance of genes groups
Source: BMC Bioinformatics. 2010 May 6;11:229. doi: 10.1186/1471-2105-11-229 (PMC2873542; doi:10.1186/1471-2105-11-229)
Supplement: Additional file 1 — GOAL jar file and GOAL user manual (GOAL-1.0.zip). [file 1471-2105-11-229-S1.ZIP › GOAL-1.0/Web Server/ReadMe.txt]

For basic use: 
-run the main program (runGOAL_windows.bat or runGOAL_linux) and start the server through the "GOAL Server" section. 
-Enter a port
-Copy GOAL.jar and runGOALCLient_windows.bat from the GOAL directory to another 
computer connected to the network
-Run runGOALCLient_windows.bat and enter the server IP and the selected port
-Use Client normally


Web Server Setup Instructions:
------------------------------

Requirements: Java JRE 6

Web Start Setup:

- Before you can deploy an application with Java Web Start over the Web, you must ensure that the Web server you are using can handle JNLP files.
  Configure the Web server so that files with the .jnlp extension are set to the application/x-java-jnlp-file MIME type.
  How you set the JNLP MIME type depends on the Web server you are using. For example, for the Apache Web server, you simply add the line

        application/x-java-jnlp-file JNLP

  to the mime.types file.
  For other Web servers, check the documentation for instructions on setting MIME types. 
- Copy the "GOAL" folder in this directory to the location that your web server
  stores webpages. (eg. htdocs for Apache)
- Modify the jnlp file, under the "codebase" tag to match the URL of your web server.
- This should allow users to web start the client GUI
- Alternatively you can distribute the included GOALClient installer to manually 
  install clients on other machines. 

GOAL RMI Server Setup:

- Modify runServer.bat entry:
  --server=<availible port> 
- run runServer.bat

Using the Client:

- Enter the IP of the server
- Enter the port you selected for the server
- Run GO Analysis

For more information refer to the user manual. 
