# Supplementary material for: GOAL: A software tool for assessing biological significance of genes groups
Source: BMC Bioinformatics. 2010 May 6;11:229. doi: 10.1186/1471-2105-11-229 (PMC2873542; doi:10.1186/1471-2105-11-229)
Supplement: Additional file 2 — Quick video tutorial of GOAL (GOAL_Quick_Video_Tutorial.zip) (HTML, JavaScript & Shockwave Flash files). Require web browser to visualize. This tutorial is also accessible via the GOAL project website at the following URL: http://bioinfo.iit.nrc.ca/GOAL/demo/GOAL-Demo.htm [file 1471-2105-11-229-S2.ZIP]

Archive with 3 entries (3 files):
- GOAL-Demo.swf
- GOAL-Demo.htm
- GOAL-Demo.js
