# Supplementary material for: GOAL: A software tool for assessing biological significance of genes groups
Source: BMC Bioinformatics. 2010 May 6;11:229. doi: 10.1186/1471-2105-11-229 (PMC2873542; doi:10.1186/1471-2105-11-229)
Supplement: Additional file 2 — Quick video tutorial of GOAL (GOAL_Quick_Video_Tutorial.zip) (HTML, JavaScript & Shockwave Flash files). Require web browser to visualize. This tutorial is also accessible via the GOAL project website at the following URL: http://bioinfo.iit.nrc.ca/GOAL/demo/GOAL-Demo.htm [file 1471-2105-11-229-S2.ZIP › GOAL-Demo.js]

obj=document.getElementsByTagName('object');
for (var i=0; i<obj.length; ++i)
  obj[i].outerHTML=obj[i].outerHTML;
